# Supplementary material for: AS04 drives superior cross-protective antibody response by increased NOTCH signaling of dendritic cells and proliferation of memory B cells
Source: Front Immunol. 2025 Jul 24;16:1623405. doi: 10.3389/fimmu.2025.1623405 (PMC12344523; doi:10.3389/fimmu.2025.1623405)
Supplement: Supplementary file 6 [file Table1.xlsx]

## Sheet: Legend
Tab	Description
NeutralizationCurves_PBNA	Neutralization curves to determine EC50 and neutralizing antibody titers
Summary_nAB	Summary statistics of neutralizing antibodies measured for HPV6, HPV16, HPV18, HPV31, HPV33, HPV45, HPV52, and HPV58
MannWhitneyU_nAB	MannWhitneyU test to determine differences in neutralizing antibodies per HPV type between Cervarix and Gardasil on Day 187
Summary_Cytokines	Summary statistics of cytokine concentrations on Day 187
KruskalWallis_Cytokines	KruskalWallis test to determine differences in cytokine concentrations between Cervarix and Gardasil on Day 187

## Sheet: NeutralizationCurves_PBNA
					HPV6		HPV16		HPV18		HPV31		HPV33		HPV45		real HPV52		HPV58
Compound ID	Supplier	MatrixCode	Supplier ID	EC50	Graphical Result	EC50	Graphical Result	EC50	Graphical Result	EC50	Graphical Result	EC50	Graphical Result	EC50	Graphical Result	EC50		EC50	Graphical Result
095982	roels	307510841	3 V01	85		40		40		40		41		40		46		40
095983	roels	307510900	4 V01	63		40		40		40		40		40		52		48
095984	roels	307510860	5 V01	79		40		40		40		40		40		59		40
095985	roels	307510831	6 V01	48		40		40		40		40		40		41		40
095986	roels	307511280	7 V01	62		40		40		40		40		40		51		40
095987	roels	307511595	8 V01	82		40		40		40		40		40		63		40
095988	roels	307512043	9 V01	68		40		40		40		40		40		51		40
095989	roels	307510862	10 V01	71		40		40		40		40		40		64		40
095990	roels	307510649	11 V01	84		40		40		40		41		40		60		40
095991	roels	307511464	12 V01	66		131		40		40		40		40		46		40
095992	roels	307511554	13 V01	80		40		40		40		40		40		57		40
095993	roels	307510722	14 V01	51		40		40		40		40		40		51		40
095996	roels	307510731	3 V03	167		135083		21613		446		216		203		440		179
095997	roels	307510835	4 V03	407461		139351		18534		376		74		73		403		68
095998	roels	307510788	5 V03	81		180000		100163		3618		227		320		340		72
095999	roels	307510812	6 V03	94067		79304		17594		1584		419		70		114		59
096000	roels	307510880	7 V03	67		77602		20315		563		406		239		387		93
096001	roels	307510746	8 V03	55383		54287		3546		708		140		41		110		40
096002	roels	307510768	9 V03	72823		55285		17816		557		202		402		364		400
096003	roels	307510656	10 V03	92		180000		108498		459		189		380		4063		202
096004	roels	307510823	11 V03	160		52474		18066		714		84		59		93		40
096005	roels	307510657	12 V03	50035		47947		9817		320		54		143		77		40
096006	roels	307511287	13 V03	63		180000		75222		18762		1614		580		540		59
096007	roels	307510826	14 V03	180000		105187		8352		5863		750		40		193		75

## Sheet: Summary_nAB
Vax	Visit	n	mean	sd	stderr	LCL	UCL	median	min	max	IQR	LCLmed	UCLmed	Type
Cervarix	Day_0	6	40	0	0	40	40	40	40	40	0	40	40	HPV16
Cervarix	Day_187	6	134193	56879.1	23220.8	74502.2	193884	157542	52474	180000	88027.8	52474	180000	HPV16
Gardasil	Day_0	6	55.1667	37.1506	15.1667	16.1795	94.1538	40	40	131	0	40	131	HPV16
Gardasil	Day_187	6	80226.8	35934.6	14670.2	42515.8	117938	67294.5	47947	139351	44179.8	47947	139351	HPV16
Cervarix	Day_0	6	40	0	0	40	40	40	40	40	0	40	40	HPV18
Cervarix	Day_187	6	57312.8	42333	17282.4	12887	101739	48417.5	18066	108498	73288.2	18066	108498	HPV18
Gardasil	Day_0	6	40	0	0	40	40	40	40	40	0	40	40	HPV18
Gardasil	Day_187	6	12609.8	6246.98	2550.32	6054.03	19165.6	13705.5	3546	18534	9042.25	3546	18534	HPV18
Cervarix	Day_0	6	40	0	0	40	40	40	40	40	0	40	40	HPV31
Cervarix	Day_187	6	4093.67	7290.96	2976.52	-3557.72	11745.1	638.5	446	18762	2407	446	18762	HPV31
Gardasil	Day_0	6	40	0	0	40	40	40	40	40	0	40	40	HPV31
Gardasil	Day_187	6	1568	2153.48	879.154	-691.938	3827.94	632.5	320	5863	943.75	320	5863	HPV31
Cervarix	Day_0	6	40.3333	0.516398	0.210819	39.7914	40.8753	40	40	41	0.75	40	41	HPV33
Cervarix	Day_187	6	456	576.746	235.455	-149.257	1061.26	221.5	84	1614	165.5	84	1614	HPV33
Gardasil	Day_0	6	40	0	0	40	40	40	40	40	0	40	40	HPV33
Gardasil	Day_187	6	273.167	268.006	109.413	-8.08868	554.422	171	54	750	274.25	54	750	HPV33
Cervarix	Day_0	6	40	0	0	40	40	40	40	40	0	40	40	HPV45
Cervarix	Day_187	6	296.833	176.834	72.1921	111.258	482.409	279.5	59	580	153	59	580	HPV45
Gardasil	Day_0	6	40	0	0	40	40	40	40	40	0	40	40	HPV45
Gardasil	Day_187	6	128.167	139.286	56.8632	-18.0049	274.338	71.5	40	402	77.25	40	402	HPV45
Cervarix	Day_0	6	56.1667	6.5549	2.67603	49.2877	63.0456	58	46	64	7.25	46	64	HPV52
Cervarix	Day_187	6	977.167	1519.08	620.163	-617.013	2571.35	413.5	93	4063	163.25	93	4063	HPV52
Gardasil	Day_0	6	50.6667	7.33939	2.99629	42.9644	58.3689	51	41	63	4.5	41	63	HPV52
Gardasil	Day_187	6	210.167	140.113	57.2011	63.1267	357.207	153.5	77	403	210.25	77	403	HPV52
Cervarix	Day_0	6	40	0	0	40	40	40	40	40	0	40	40	HPV58
Cervarix	Day_187	6	107.5	66.9649	27.3383	37.2246	177.775	82.5	40	202	95.25	40	202	HPV58
Gardasil	Day_0	6	41.3333	3.26599	1.33333	37.9059	44.7608	40	40	48	0	40	48	HPV58
Gardasil	Day_187	6	113.667	141.003	57.5643	-34.307	261.64	63.5	40	400	28.5	40	400	HPV58
Cervarix	Day_0	6	76.8333	8.79583	3.59088	67.6027	86.064	79.5	62	85	10	62	85	HPV6
Cervarix	Day_187	6	105	46.5231	18.993	56.177	153.823	86.5	63	167	72.5	63	167	HPV6
Gardasil	Day_0	6	63	12.3612	5.04645	50.0277	75.9723	64.5	48	82	13.5	48	82	HPV6
Gardasil	Day_187	6	143295	137802	56257.3	-1319.21	287909	83445	50035	407461	98773.8	50035	407461	HPV6

## Sheet: MannWhitneyU_nAB
	statistic	parameter	p.value	null.value	alternative	method	data.name	conf.int	estimate
HPV6_MWU	c(W = 0)	NULL	0.00507487	c(`location shift` = 0)	two.sided	Wilcoxon rank sum test with continuity correction	HPV6 by Vax	c(-407294.000047482,-49971.9999959177)	c(`difference in location` = -76398.6423485378)
HPV16_MWU	c(W = 27)	NULL	0.170466	c(`location shift` = 0)	two.sided	Wilcoxon rank sum test with continuity correction	HPV16 by Vax	c(-4268.00000801586,125712.999921001)	c(`difference in location` = 58884.1058584547)
HPV18_MWU	c(W = 35)	NULL	0.00823902	c(`location shift` = 0)	two.sided	Wilcoxon rank sum test with continuity correction	HPV18 by Vax	c(2720.9999269426,90904.0000553539)	c(`difference in location` = 52242)
HPV31_MWU	c(W = 22)	NULL	0.575174	c(`location shift` = 0)	two.sided	Wilcoxon rank sum test with continuity correction	HPV31 by Vax	c(-1138.00002054519,12899.0000664389)	c(`difference in location` = 112.8203125)
HPV33_MWU	c(W = 23)	NULL	0.47117	c(`location shift` = 0)	two.sided	Wilcoxon rank sum test with continuity correction	HPV33 by Vax	c(-335.00003020163,864.000057507865)	c(`difference in location` = 68.58)
HPV45_MWU	c(W = 28)	NULL	0.128205	c(`location shift` = 0)	two.sided	Wilcoxon rank sum test with continuity correction	HPV45 by Vax	c(-22.0000465262656,340.000012230665)	c(`difference in location` = 175.051990537414)
HPV52_MWU	c(W = 28)	NULL	0.128205	c(`location shift` = 0)	two.sided	Wilcoxon rank sum test with continuity correction	HPV52 by Vax	c(-21.000046990091,3660.00004137504)	c(`difference in location` = 240.769230769231)
HPV58_MWU	c(W = 22.5)	NULL	0.518159	c(`location shift` = 0)	two.sided	Wilcoxon rank sum test with continuity correction	HPV58 by Vax	c(-198.000047779225,134.000037583799)	c(`difference in location` = 18.2292710943159)

## Sheet: Summary_Cytokines
Cytokine	Vaccine	mean_concentration	median_concentration	min_concentration	max_concentration	iqr_concentration
IFN2a	Cervarix	0.891752982113659	0.918277000167519	0.637960009406316	109249791871328	0.291923668693641
IFN2a	Gardasil	14703164191725	114420882774559	0.179747274810315	341310074638851	0.985269730713312
IFNb	Cervarix	111902060158458	368909702487852	199635158015551	371829948556107	142290773974513
IFNb	Gardasil	25886685580584	160855372303648	194709599251332	694285718690929	326369664384796
IFNy	Cervarix	142966821565167	146951634916162	99369475735134	17859454069321	290161054316888
IFNy	Gardasil	15678144757049	140156452728869	123299568036593	223513316787628	484906932285398
IL10	Cervarix	0.535085644982687	0.434678055726058	0.401558752486981	0.869427715991652	0.124055879824331
IL10	Gardasil	0.467153358357176	0.443142048269909	0.428060695004268	0.554268641884616	0.0429443437331017
IL17A	Cervarix	328434533961833	337581471973965	240876623195265	397698568704138	0.94716801432141
IL17A	Gardasil	458149407765934	452065912492884	255585110430972	672880695646993	119406283457956
IL2	Cervarix	0.159721164224406	0	0	0.638884656897623	0.159721164224406
IL2	Gardasil	0.322007763482194	0.202567760766967	0	0.882895532394841	0.256555550407685
IL4	Cervarix	0.136424374636735	0.148198906550862	0.0872341558650785	0.162065529580136	0.0368787564807066
IL4	Gardasil	0.279882972768199	0.103083461555872	0.0759007380343923	0.837464229926658	0.199575231627672
IL9	Cervarix	111957931417489	0.794455230061068	0.416246424991724	247316037158572	0.651175716668966
IL9	Gardasil	0.854415398870571	0.908464520906355	0.470107234310422	113062531935915	0.237320297649918
TGFb1	Cervarix	25555263837395	252671007585786	205183948287388	311684590036839	716907813060341
TGFb1	Gardasil	216837518306914	212433747191155	199983946628572	242498632216775	203222695389393
TGFb2	Cervarix	160681039860401	130207335128182	109317662244842	2729918269404	545552739353552
TGFb2	Gardasil	137948615367555	138575025220244	101956386356986	172688024672747	524832746243156
TGFb3	Cervarix	112380821149105	108136514604898	89215656199233	14403459918739	226834726942952
TGFb3	Gardasil	104364497665327	119913423819375	362912901703796	14133985285218	37007421543686
TNFa	Cervarix	0.897302356235597	0.892257658777802	0.739512194498777	106518191288801	0.155729388141565
TNFa	Gardasil	115412900221987	116739706400805	0.895444721388898	138627715947449	0.145271977357488

## Sheet: KruskalWallis_Cytokines
Cytokine	test_statistic	df	p_value	significance
IFN2a	0.333333333333332	1	0.563702861650774	Not Significant
IFNb	0.333333333333332	1	0.563702861650774	Not Significant
IFNy	0.0833333333333321	1	0.772829992684449	Not Significant
IL10	0.0833333333333321	1	0.772829992684449	Not Significant
IL17A	208333333333333	1	0.148914673178766	Not Significant
IL2	115878378378378	1	0.28171791582573	Not Significant
IL4	0.333333333333332	1	0.563702861650774	Not Significant
IL9	0.0833333333333321	1	0.772829992684449	Not Significant
TGFb1	133333333333333	1	0.248213078989924	Not Significant
TGFb2	0.0833333333333321	1	0.772829992684449	Not Significant
TGFb3	0	1	1	Not Significant
TNFa	3	1	0.0832645166635506	Not Significant
