# Supplementary material for: AS04 drives superior cross-protective antibody response by increased NOTCH signaling of dendritic cells and proliferation of memory B cells
Source: Front Immunol. 2025 Jul 24;16:1623405. doi: 10.3389/fimmu.2025.1623405 (PMC12344523; doi:10.3389/fimmu.2025.1623405)
Supplement: Supplementary file 7 [file Table2.xlsx]

## Sheet: Legend
Tab	Description
CellFreq	Relative cell frequencies per subject per vaccine, scRNAseq analyzed cells annotated with azimuth

## Sheet: CellFreq
subject	vaccine	Celltype	count	total_count	relative_freq	relative_freq_percent
Subject_005	CERVARIX	ASDC	1	9209	0.000108589423390162	0.0108589423390162
Subject_005	CERVARIX	B intermediate	171	9209	0.0185687913997177	185687913997177
Subject_005	CERVARIX	B memory	81	9209	0.00879574329460311	0.87957432946031
Subject_005	CERVARIX	B naive	791	9209	0.085894233901618	85894233901618
Subject_005	CERVARIX	CD14 Mono	1150	9209	0.124877836898686	124877836898686
Subject_005	CERVARIX	CD16 Mono	95	9209	0.0103159952220654	103159952220654
Subject_005	CERVARIX	CD4 Naive	2628	9209	0.285373004669345	285373004669345
Subject_005	CERVARIX	CD4 Proliferating	9	9209	0.000977304810511456	0.0977304810511456
Subject_005	CERVARIX	CD4 TCM	1402	9209	0.152242371593007	152242371593007
Subject_005	CERVARIX	CD4 TEM	152	9209	0.0165055923553046	165055923553046
Subject_005	CERVARIX	CD8 Naive	669	9209	0.0726463242480182	726463242480182
Subject_005	CERVARIX	CD8 Proliferating	3	9209	0.000325768270170485	0.0325768270170485
Subject_005	CERVARIX	CD8 TCM	46	9209	0.00499511347594744	0.499511347594744
Subject_005	CERVARIX	CD8 TEM	378	9209	0.0410468020414812	410468020414812
Subject_005	CERVARIX	HSPC	2	9209	0.000217178846780324	0.0217178846780324
Subject_005	CERVARIX	ILC	3	9209	0.000325768270170485	0.0325768270170485
Subject_005	CERVARIX	MAIT	242	9209	0.0262786404604192	262786404604192
Subject_005	CERVARIX	NK	621	9209	0.0674340319252905	674340319252905
Subject_005	CERVARIX	NK_CD56bright	69	9209	0.00749267021392116	0.749267021392116
Subject_005	CERVARIX	Plasmablast	33	9209	0.00358345097187534	0.358345097187534
Subject_005	CERVARIX	Platelet	7	9209	0.000760125963731133	0.0760125963731133
Subject_005	CERVARIX	Treg	214	9209	0.0232381366054946	232381366054946
Subject_005	CERVARIX	cDC1	5	9209	0.000542947116950809	0.0542947116950809
Subject_005	CERVARIX	cDC2	67	9209	0.00727549136714084	0.727549136714084
Subject_005	CERVARIX	dnT	22	9209	0.00238896731458356	0.238896731458356
Subject_005	CERVARIX	gdT	324	9209	0.0351829731784124	351829731784124
Subject_005	CERVARIX	pDC	24	9209	0.00260614616136388	0.260614616136388
Subject_006	GARDASIL	ASDC	1	9491	0.000105362975450427	0.0105362975450427
Subject_006	GARDASIL	B intermediate	198	9491	0.0208618691391845	208618691391845
Subject_006	GARDASIL	B memory	41	9491	0.0043198819934675	0.43198819934675
Subject_006	GARDASIL	B naive	600	9491	0.063217785270256	63217785270256
Subject_006	GARDASIL	CD14 Mono	1568	9491	0.165209145506269	165209145506269
Subject_006	GARDASIL	CD16 Mono	52	9491	0.00547887472342219	0.547887472342219
Subject_006	GARDASIL	CD4 CTL	3	9491	0.00031608892635128	0.031608892635128
Subject_006	GARDASIL	CD4 Naive	2257	9491	0.237804235591613	237804235591613
Subject_006	GARDASIL	CD4 Proliferating	11	9491	0.00115899272995469	0.115899272995469
Subject_006	GARDASIL	CD4 TCM	1277	9491	0.134548519650195	134548519650195
Subject_006	GARDASIL	CD4 TEM	104	9491	0.0109577494468444	109577494468444
Subject_006	GARDASIL	CD8 Naive	618	9491	0.0651143188283637	651143188283637
Subject_006	GARDASIL	CD8 TCM	50	9491	0.00526814877252134	0.526814877252134
Subject_006	GARDASIL	CD8 TEM	319	9491	0.0336107891686861	336107891686861
Subject_006	GARDASIL	Eryth	7	9491	0.000737540828152987	0.0737540828152987
Subject_006	GARDASIL	HSPC	6	9491	0.00063217785270256	0.063217785270256
Subject_006	GARDASIL	ILC	2	9491	0.000210725950900853	0.0210725950900853
Subject_006	GARDASIL	MAIT	252	9491	0.0265514698135075	265514698135075
Subject_006	GARDASIL	NK	1168	9491	0.123063955326098	123063955326098
Subject_006	GARDASIL	NK_CD56bright	56	9491	0.0059003266252239	0.59003266252239
Subject_006	GARDASIL	Plasmablast	132	9491	0.0139079127594563	139079127594563
Subject_006	GARDASIL	Platelet	58	9491	0.00611105257612475	0.611105257612475
Subject_006	GARDASIL	Treg	174	9491	0.0183331577283742	183331577283742
Subject_006	GARDASIL	cDC1	2	9491	0.000210725950900853	0.0210725950900853
Subject_006	GARDASIL	cDC2	50	9491	0.00526814877252134	0.526814877252134
Subject_006	GARDASIL	dnT	36	9491	0.00379306711621536	0.379306711621536
Subject_006	GARDASIL	gdT	402	9491	0.0423559161310715	423559161310715
Subject_006	GARDASIL	pDC	47	9491	0.00495205984617006	0.495205984617006
Subject_007	CERVARIX	ASDC	3	8259	0.000363240101707228	0.0363240101707228
Subject_007	CERVARIX	B intermediate	187	8259	0.0226419663397506	226419663397506
Subject_007	CERVARIX	B memory	66	8259	0.00799128223755903	0.799128223755903
Subject_007	CERVARIX	B naive	717	8259	0.0868143843080276	868143843080276
Subject_007	CERVARIX	CD14 Mono	1347	8259	0.163094805666546	163094805666546
Subject_007	CERVARIX	CD16 Mono	122	8259	0.014771764136094	14771764136094
Subject_007	CERVARIX	CD4 CTL	5	8259	0.000605400169512047	0.0605400169512047
Subject_007	CERVARIX	CD4 Naive	1891	8259	0.228962344109456	228962344109456
Subject_007	CERVARIX	CD4 Proliferating	39	8259	0.00472212132219397	0.472212132219397
Subject_007	CERVARIX	CD4 TCM	1090	8259	0.131977236953626	131977236953626
Subject_007	CERVARIX	CD4 TEM	156	8259	0.0188884852887759	188884852887759
Subject_007	CERVARIX	CD8 Naive	673	8259	0.0814868628163216	814868628163216
Subject_007	CERVARIX	CD8 Proliferating	10	8259	0.0012108003390241	0.12108003390241
Subject_007	CERVARIX	CD8 TCM	112	8259	0.0135609637970699	135609637970699
Subject_007	CERVARIX	CD8 TEM	514	8259	0.0622351374258385	622351374258385
Subject_007	CERVARIX	Eryth	8	8259	0.000968640271219276	0.0968640271219276
Subject_007	CERVARIX	ILC	7	8259	0.000847560237316866	0.0847560237316866
Subject_007	CERVARIX	MAIT	41	8259	0.00496428138999879	0.496428138999879
Subject_007	CERVARIX	NK	492	8259	0.0595713766799855	595713766799855
Subject_007	CERVARIX	NK_CD56bright	38	8259	0.00460104128829156	0.460104128829156
Subject_007	CERVARIX	Plasmablast	18	8259	0.00217944061024337	0.217944061024337
Subject_007	CERVARIX	Platelet	125	8259	0.0151350042378012	151350042378012
Subject_007	CERVARIX	Treg	130	8259	0.0157404044073132	157404044073132
Subject_007	CERVARIX	cDC1	5	8259	0.000605400169512047	0.0605400169512047
Subject_007	CERVARIX	cDC2	55	8259	0.00665940186463252	0.665940186463252
Subject_007	CERVARIX	dnT	22	8259	0.00266376074585301	0.266376074585301
Subject_007	CERVARIX	gdT	343	8259	0.0415304516285265	415304516285265
Subject_007	CERVARIX	pDC	43	8259	0.00520644145780361	0.520644145780361
Subject_008	GARDASIL	ASDC	6	9473	0.000633379077377811	0.0633379077377811
Subject_008	GARDASIL	B intermediate	214	9473	0.0225905204264752	225905204264752
Subject_008	GARDASIL	B memory	79	9473	0.00833949118547451	0.833949118547451
Subject_008	GARDASIL	B naive	1253	9473	0.132270663992399	132270663992399
Subject_008	GARDASIL	CD14 Mono	1205	9473	0.127203631373377	127203631373377
Subject_008	GARDASIL	CD16 Mono	137	9473	0.0144621556001267	144621556001267
Subject_008	GARDASIL	CD4 CTL	2	9473	0.000211126359125937	0.0211126359125937
Subject_008	GARDASIL	CD4 Naive	2570	9473	0.271297371476829	271297371476829
Subject_008	GARDASIL	CD4 Proliferating	5	9473	0.000527815897814842	0.0527815897814842
Subject_008	GARDASIL	CD4 TCM	1223	9473	0.12910376860551	12910376860551
Subject_008	GARDASIL	CD4 TEM	177	9473	0.0186846827826454	186846827826454
Subject_008	GARDASIL	CD8 Naive	895	9473	0.0944790457088567	944790457088567
Subject_008	GARDASIL	CD8 Proliferating	3	9473	0.000316689538688905	0.0316689538688905
Subject_008	GARDASIL	CD8 TCM	127	9473	0.013406523804497	13406523804497
Subject_008	GARDASIL	CD8 TEM	434	9473	0.0458144199303283	458144199303283
Subject_008	GARDASIL	Eryth	7	9473	0.000738942256940779	0.0738942256940779
Subject_008	GARDASIL	HSPC	1	9473	0.000105563179562968	0.0105563179562968
Subject_008	GARDASIL	ILC	9	9473	0.000950068616066716	0.0950068616066716
Subject_008	GARDASIL	MAIT	56	9473	0.00591153805552623	0.591153805552623
Subject_008	GARDASIL	NK	448	9473	0.0472923044442099	472923044442099
Subject_008	GARDASIL	NK_CD56bright	36	9473	0.00380027446426686	0.380027446426686
Subject_008	GARDASIL	Plasmablast	13	9473	0.00137232133431859	0.137232133431859
Subject_008	GARDASIL	Platelet	44	9473	0.00464477990077061	0.464477990077061
Subject_008	GARDASIL	Treg	125	9473	0.0131953974453711	131953974453711
Subject_008	GARDASIL	cDC1	1	9473	0.000105563179562968	0.0105563179562968
Subject_008	GARDASIL	cDC2	43	9473	0.00453921672120764	0.453921672120764
Subject_008	GARDASIL	dnT	30	9473	0.00316689538688905	0.316689538688905
Subject_008	GARDASIL	gdT	309	9473	0.0326190224849572	326190224849572
Subject_008	GARDASIL	pDC	21	9473	0.00221682677082234	0.221682677082234
Subject_009	GARDASIL	ASDC	4	9238	0.000432994154578913	0.0432994154578913
Subject_009	GARDASIL	B intermediate	265	9238	0.028685862740853	28685862740853
Subject_009	GARDASIL	B memory	39	9238	0.0042216930071444	0.42216930071444
Subject_009	GARDASIL	B naive	820	9238	0.0887638016886772	887638016886772
Subject_009	GARDASIL	CD14 Mono	1449	9238	0.156852132496211	156852132496211
Subject_009	GARDASIL	CD16 Mono	140	9238	0.015154795410262	15154795410262
Subject_009	GARDASIL	CD4 CTL	3	9238	0.000324745615934185	0.0324745615934185
Subject_009	GARDASIL	CD4 Naive	1630	9238	0.176445117990907	176445117990907
Subject_009	GARDASIL	CD4 Proliferating	14	9238	0.0015154795410262	0.15154795410262
Subject_009	GARDASIL	CD4 TCM	1413	9238	0.152955185105001	152955185105001
Subject_009	GARDASIL	CD4 TEM	145	9238	0.0156960381034856	156960381034856
Subject_009	GARDASIL	CD8 Naive	917	9238	0.0992639099372158	992639099372158
Subject_009	GARDASIL	CD8 Proliferating	17	9238	0.00184022515696038	0.184022515696038
Subject_009	GARDASIL	CD8 TCM	105	9238	0.0113660965576965	113660965576965
Subject_009	GARDASIL	CD8 TEM	639	9238	0.0691708161939814	691708161939814
Subject_009	GARDASIL	Eryth	6	9238	0.00064949123186837	0.064949123186837
Subject_009	GARDASIL	HSPC	10	9238	0.00108248538644728	0.108248538644728
Subject_009	GARDASIL	ILC	7	9238	0.000757739770513098	0.0757739770513098
Subject_009	GARDASIL	MAIT	213	9238	0.0230569387313271	230569387313271
Subject_009	GARDASIL	NK	348	9238	0.0376704914483654	376704914483655
Subject_009	GARDASIL	NK_CD56bright	30	9238	0.00324745615934185	0.324745615934185
Subject_009	GARDASIL	Plasmablast	71	9238	0.00768564624377571	0.768564624377571
Subject_009	GARDASIL	Platelet	14	9238	0.0015154795410262	0.15154795410262
Subject_009	GARDASIL	Treg	218	9238	0.0235981814245508	235981814245508
Subject_009	GARDASIL	cDC1	1	9238	0.000108248538644728	0.0108248538644728
Subject_009	GARDASIL	cDC2	27	9238	0.00292271054340766	0.292271054340766
Subject_009	GARDASIL	dnT	32	9238	0.00346395323663131	0.34639532366313
Subject_009	GARDASIL	gdT	642	9238	0.0694955618099156	694955618099156
Subject_009	GARDASIL	pDC	19	9238	0.00205672223424984	0.205672223424984
Subject_010	CERVARIX	ASDC	5	12000	0.000416666666666667	0.0416666666666667
Subject_010	CERVARIX	B intermediate	473	12000	0.0394166666666667	394166666666667
Subject_010	CERVARIX	B memory	81	12000	0.00675	675
Subject_010	CERVARIX	B naive	1600	12000	0.133333333333333	133333333333333
Subject_010	CERVARIX	CD14 Mono	956	12000	0.0796666666666667	796666666666667
Subject_010	CERVARIX	CD16 Mono	112	12000	0.00933333333333333	0.933333333333333
Subject_010	CERVARIX	CD4 CTL	3	12000	0.00025	25
Subject_010	CERVARIX	CD4 Naive	2430	12000	0.2025	20.25
Subject_010	CERVARIX	CD4 Proliferating	15	12000	0.00125	125
Subject_010	CERVARIX	CD4 TCM	1782	12000	0.1485	14.85
Subject_010	CERVARIX	CD4 TEM	224	12000	0.0186666666666667	186666666666667
Subject_010	CERVARIX	CD8 Naive	1383	12000	0.11525	11525
Subject_010	CERVARIX	CD8 Proliferating	8	12000	0.000666666666666667	0.0666666666666667
Subject_010	CERVARIX	CD8 TCM	193	12000	0.0160833333333333	160833333333333
Subject_010	CERVARIX	CD8 TEM	473	12000	0.0394166666666667	394166666666667
Subject_010	CERVARIX	Eryth	7	12000	0.000583333333333333	0.0583333333333333
Subject_010	CERVARIX	HSPC	8	12000	0.000666666666666667	0.0666666666666667
Subject_010	CERVARIX	ILC	10	12000	0.000833333333333333	0.0833333333333333
Subject_010	CERVARIX	MAIT	467	12000	0.0389166666666667	389166666666667
Subject_010	CERVARIX	NK	429	12000	0.03575	3575
Subject_010	CERVARIX	NK_CD56bright	53	12000	0.00441666666666667	0.441666666666667
Subject_010	CERVARIX	Plasmablast	17	12000	0.00141666666666667	0.141666666666667
Subject_010	CERVARIX	Platelet	32	12000	0.00266666666666667	0.266666666666667
Subject_010	CERVARIX	Treg	321	12000	0.02675	2675
Subject_010	CERVARIX	cDC2	56	12000	0.00466666666666667	0.466666666666667
Subject_010	CERVARIX	dnT	34	12000	0.00283333333333333	0.283333333333333
Subject_010	CERVARIX	gdT	800	12000	0.0666666666666667	666666666666667
Subject_010	CERVARIX	pDC	28	12000	0.00233333333333333	0.233333333333333
Subject_013	CERVARIX	ASDC	1	9263	0.000107956385620209	0.0107956385620209
Subject_013	CERVARIX	B intermediate	261	9263	0.0281766166468747	281766166468747
Subject_013	CERVARIX	B memory	30	9263	0.00323869156860628	0.323869156860628
Subject_013	CERVARIX	B naive	869	9263	0.093814099103962	93814099103962
Subject_013	CERVARIX	CD14 Mono	1522	9263	0.164309618913959	164309618913959
Subject_013	CERVARIX	CD16 Mono	207	9263	0.0223469718233834	223469718233834
Subject_013	CERVARIX	CD4 CTL	7	9263	0.000755694699341466	0.0755694699341466
Subject_013	CERVARIX	CD4 Naive	2322	9263	0.250674727410126	250674727410126
Subject_013	CERVARIX	CD4 Proliferating	1	9263	0.000107956385620209	0.0107956385620209
Subject_013	CERVARIX	CD4 TCM	960	9263	0.103638130195401	103638130195401
Subject_013	CERVARIX	CD4 TEM	112	9263	0.0120911151894635	120911151894635
Subject_013	CERVARIX	CD8 Naive	899	9263	0.0970527906725683	970527906725683
Subject_013	CERVARIX	CD8 TCM	58	9263	0.00626147036597215	0.626147036597215
Subject_013	CERVARIX	CD8 TEM	694	9263	0.0749217316204253	749217316204253
Subject_013	CERVARIX	Eryth	1	9263	0.000107956385620209	0.0107956385620209
Subject_013	CERVARIX	HSPC	1	9263	0.000107956385620209	0.0107956385620209
Subject_013	CERVARIX	MAIT	153	9263	0.016517326999892	16517326999892
Subject_013	CERVARIX	NK	602	9263	0.0649897441433661	649897441433661
Subject_013	CERVARIX	NK_CD56bright	26	9263	0.00280686602612545	0.280686602612545
Subject_013	CERVARIX	Plasmablast	29	9263	0.00313073518298607	0.313073518298607
Subject_013	CERVARIX	Platelet	7	9263	0.000755694699341466	0.0755694699341466
Subject_013	CERVARIX	Treg	146	9263	0.0157616323005506	157616323005506
Subject_013	CERVARIX	cDC1	3	9263	0.000323869156860628	0.0323869156860628
Subject_013	CERVARIX	cDC2	36	9263	0.00388642988232754	0.388642988232754
Subject_013	CERVARIX	dnT	21	9263	0.0022670840980244	0.22670840980244
Subject_013	CERVARIX	gdT	257	9263	0.0277447911043938	277447911043938
Subject_013	CERVARIX	pDC	38	9263	0.00410234265356796	0.410234265356796
Subject_014	GARDASIL	B intermediate	126	4820	0.0261410788381743	261410788381743
Subject_014	GARDASIL	B memory	23	4820	0.00477178423236515	0.477178423236515
Subject_014	GARDASIL	B naive	380	4820	0.0788381742738589	788381742738589
Subject_014	GARDASIL	CD14 Mono	883	4820	0.183195020746888	183195020746888
Subject_014	GARDASIL	CD16 Mono	94	4820	0.0195020746887967	195020746887967
Subject_014	GARDASIL	CD4 Naive	1021	4820	0.211825726141079	211825726141079
Subject_014	GARDASIL	CD4 Proliferating	3	4820	0.000622406639004149	0.0622406639004149
Subject_014	GARDASIL	CD4 TCM	491	4820	0.101867219917012	101867219917012
Subject_014	GARDASIL	CD4 TEM	65	4820	0.0134854771784232	134854771784232
Subject_014	GARDASIL	CD8 Naive	411	4820	0.0852697095435685	852697095435685
Subject_014	GARDASIL	CD8 TCM	30	4820	0.00622406639004149	0.622406639004149
Subject_014	GARDASIL	CD8 TEM	570	4820	0.118257261410788	118257261410788
Subject_014	GARDASIL	HSPC	2	4820	0.0004149377593361	0.04149377593361
Subject_014	GARDASIL	ILC	1	4820	0.00020746887966805	0.020746887966805
Subject_014	GARDASIL	MAIT	82	4820	0.0170124481327801	170124481327801
Subject_014	GARDASIL	NK	367	4820	0.0761410788381743	761410788381743
Subject_014	GARDASIL	NK_CD56bright	17	4820	0.00352697095435685	0.352697095435685
Subject_014	GARDASIL	Plasmablast	31	4820	0.00643153526970954	0.643153526970954
Subject_014	GARDASIL	Platelet	1	4820	0.00020746887966805	0.020746887966805
Subject_014	GARDASIL	Treg	67	4820	0.0139004149377593	139004149377593
Subject_014	GARDASIL	cDC2	26	4820	0.00539419087136929	0.539419087136929
Subject_014	GARDASIL	dnT	12	4820	0.0024896265560166	0.24896265560166
Subject_014	GARDASIL	gdT	108	4820	0.0224066390041494	224066390041494
Subject_014	GARDASIL	pDC	9	4820	0.00186721991701245	0.186721991701245
