# Supplementary material for: AS04 drives superior cross-protective antibody response by increased NOTCH signaling of dendritic cells and proliferation of memory B cells
Source: Front Immunol. 2025 Jul 24;16:1623405. doi: 10.3389/fimmu.2025.1623405 (PMC12344523; doi:10.3389/fimmu.2025.1623405)
Supplement: Supplementary file 8 [file Table3.xlsx]

## Sheet: Legend
Tab	Description
DEG	Differentially expressed genes per cell type between Cervarix and Gardasil
All other	Results of GSEA from ranked DEG results for each cell type

## Sheet: DEG
subset	p_val	avg_log2FC	pct.1	pct.2	p_val_adj	gene
B naive	6.92399e-51	-0.513165020476565	0.795	0.873	1.72844e-46	MTRNR2L12
B naive	1.08727e-40	-0.338695142861803	0.803	0.889	2.71415e-36	PLCG2
B naive	8.03728e-16	0.430541449047726	0.68	0.564	2.00635e-11	RPS12
B naive	2.24769e-11	0.474053439685246	0.506	0.385	5.6109e-08	RPS20
B naive	4.47948e-11	0.475355749485895	0.506	0.386	1.11821e-06	RPL32
B naive	1.95213e-08	0.374713368121926	0.689	0.604	0.000487311	RPL10
B naive	9.82814e-08	0.19980778964545	0.997	0.992	0.0024534	MT-ATP6
B naive	1.99934e-06	0.316038945315068	0.725	0.633	0.00499096	RPLP2
B naive	5.38268e-06	0.466655171478521	0.425	0.322	0.134368	RPS13
B naive	1.80237e-05	0.325659752441979	0.673	0.577	0.449926	RPL30
B naive	2.83277e-05	-107595042562418	0.054	0.112	0.707144	IGHA1
B naive	2.91018e-05	0.384803076218613	0.498	0.388	0.726467	TPT1
B naive	6.32829e-05	0.510448448790634	0.342	0.244	1.57973	RPS10
B naive	8.08641e-05	0.309125825819427	0.687	0.602	2.01861	RPLP1
B naive	1.26597e-06	0.440583504663499	0.464	0.365	3.16025	RPS15A
B naive	0.000138126	0.248351030930541	0.874	0.821	3.44803	RPL13
B naive	0.000421398	0.395947068836699	0.481	0.377	10.5194	RPL31
B naive	0.000914904	0.297227676283179	0.656	0.555	22.8388	RPS19
B naive	0.00154992	0.387018658216819	0.53	0.441	38.6905	RPS25
B naive	0.00719469	0.358054037301023	0.584	0.491	179.601	RPS14
B naive	0.0111001	0.362553202698983	0.52	0.42	277.093	RPL39
B naive	0.0293222	0.20171997372484	0.933	0.891	731.971	MT-ND5
B naive	0.0358342	0.369252678194077	0.481	0.387	894.529	RPL23
B naive	0.0392262	0.34501575707332	0.493	0.392	9.79204	RPL17
B naive	0.00482053	0.353245452185366	0.562	0.472	120.335	RPL27A
B naive	0.0992029	0.289809374516945	0.613	0.517	2476.4	RPL19
B naive	0.102142	0.340107120890999	0.59	0.504	2549.77	RPL18A
B naive	0.233711	0.284974678793483	0.681	0.599	5834.12	RPS23
B naive	0.292176	0.437288709760979	0.381	0.291	7293.6	RPL29
B naive	0.527254	0.298255988502287	0.654	0.572	1316.18	RPL28
B naive	0.741822	0.390666145360286	0.45	0.362	18518.1	RPL26
B naive	2.54052	0.349846800772454	0.499	0.413	6341.91	RPL9
B naive	10.9163	0.411353640890018	0.366	0.284	272504	RPL27
B naive	12.6746	0.205481096643963	0.815	0.767	316396	RPL13A
B naive	2.84909	0.293577766060048	0.517	0.425	71121.8	RPL35A
B naive	44.5082	0.244715369850131	0.769	0.714	111106	RPS27A
B naive	135.086	0.277347041443616	0.687	0.628	3.37216e+06	RPS18
B naive	151.446	0.29180191621643	0.529	0.44	3.78054e+06	RPS21
B naive	189.931	0.278851824676545	0.543	0.459	4.74126e+06	RPS3A
B naive	259.623	0.417365267504687	0.391	0.315	648096	RPS5
B naive	35.4619	0.25683773433426	0.624	0.547	8.85234e+06	RPL21
B naive	380.71	0.281932152250694	0.57	0.489	9.50367e+06	RPS3
B naive	510.204	0.378219329816144	0.388	0.309	1.27362e+07	RPS7
B naive	609.037	0.253453650406606	0.606	0.525	1.52034e+07	RPS15
B naive	548.108	-0.511792522026273	0.126	0.183	1.36824e+08	MTRNR2L8
B naive	6016.49	0.168560908652892	0.872	0.837	1.5019e+08	ZCCHC7
B naive	10486.8	0.313155983976413	0.512	0.442	2.61781e+08	RPL8
B naive	16208.2	-0.874367264298416	0.062	0.104	4.04605e+06	AC103591.3
B naive	52359.6	0.20451554154061	0.654	0.582	1.30705e+09	RPS6
B naive	55824.4	0.216756403704348	0.632	0.557	1.39354e+08	RPL23A
B naive	59779.7	-0.438644880096007	0.265	0.327	1.49228e+09	JUNB
B naive	79196.8	-0.987174033486384	0.037	0.069	1.97699e+08	IGHGP
B naive	105600	0.268039020320263	0.441	0.368	2.6361e+09	RPL5
B naive	114086	0.219557469354595	0.623	0.556	2.84792e+08	RPS16
B naive	13718.1	-106309149273126	0.023	0.049	3.42444e+09	KMT2E-AS1
B naive	165423	0.313412522893382	0.407	0.337	4.12946e+09	RPL10A
B naive	172589	-0.507649765167637	0.143	0.196	4.30833e+09	FOS
B naive	179595	0.239094092161588	0.572	0.504	4.48323e+09	RPL18
B naive	199792	0.314668971870928	0.39	0.323	4.98741e+09	RPL7
B naive	212005	0.28651930458276	0.443	0.372	5.29227e+09	RPL12
B naive	424973	-0.207186795020734	0.584	0.661	0.00010608611801994	IGKC
B naive	562302	0.122144157786334	0.991	0.977	0.000140367420296518	MT-CYB
B naive	851401	0.224955389849887	0.602	0.534	0.000212535160941194	RPL37
B naive	955190	0.19188843208747	0.549	0.473	0.000238444175261764	RPS4X
B naive	1.13356e+06	0.128765001228966	0.991	0.975	0.000282971438426673	MT-ND4
B naive	121214	0.291565704787921	0.417	0.352	0.000302585439050038	RPL6
B naive	1.38622e+06	0.242120147341462	0.488	0.421	0.00034604153550409	RPS24
B naive	1.61527e+06	0.184726052443309	0.744	0.691	0.000403220985540746	RPS11
B naive	8.61457e+06	0.323620899169441	0.311	0.255	0.00215045532974638	ARAP2
B naive	1.18725e+07	0.324230531564267	0.368	0.312	0.00296374340876236	UBA52
B naive	1.22046e+07	-0.214349379888516	0.582	0.623	0.00304664522206428	DDX5
B naive	1.96075e+07	0.205749158648916	0.466	0.398	0.00489461163336551	RPL35
B naive	2.22678e+07	-0.941753419085319	0.027	0.051	0.00555872006022579	RGPD2
B naive	239333	0.259987561622979	0.484	0.43	0.0059744696287295	USP6NL
B naive	2.7917e+07	0.203904841192985	0.643	0.605	0.00696892314166407	TXNIP
B naive	2.88828e+07	-0.398149261470745	0.194	0.243	0.00721001324639887	TAGAP
B naive	3.93501e+07	0.21425744919716	0.524	0.462	0.00982297281215835	RPS9
B naive	4.92185e+07	0.129629718221495	0.969	0.949	0.0122864022763604	MT-ND2
B naive	5.18333e+07	0.213577224532923	0.47	0.409	0.0129391350988748	RPL7A
B naive	6.27646e+07	0.249416411115307	0.326	0.27	0.0156679364152436	CREB1
B naive	8.74866e+07	-0.117348027764013	0.965	0.973	0.0218392731429144	CD74
B naive	9.37084e+07	-0.748997867398432	0.037	0.062	0.0233924241244668	AOAH
B naive	9.8746e+07	0.275566630434604	0.323	0.267	0.0246499667918432	RPL24
B naive	1.61653e+07	-122580210213824	0.009	0.024	0.0403534034611836	IGHG1
B naive	1.66384e+08	0.165444214379856	0.584	0.518	0.0415344784783489	MT-ATP8
B naive	1.67502e+08	0.171101095338014	0.666	0.615	0.041813454653183	HDAC9
B naive	1.76688e+08	-0.683596415471341	0.064	0.094	0.0441067246260359	JCHAIN
B naive	3.25614e+07	0.168626061667102	0.633	0.589	0.0812829798268067	STX7
B naive	3.40268e+08	0.143303762028639	0.72	0.676	0.0849411256863174	TBC1D5
B naive	3.7121e+08	0.163803204233367	0.83	0.8	0.0926652639070462	RPL41
B naive	3.8453e+08	0.176358432352583	0.613	0.562	0.0959902091519659	FAU
B naive	4.3332e+08	0.289631410649372	0.242	0.196	0.108169574398153	EAF2
B naive	4.54178e+08	0.13326012506931	0.847	0.826	0.113376509194764	FCHSD2
B naive	4.63235e+08	-0.406571257421912	0.177	0.219	0.115637382180185	GABPB1-AS1
B naive	5.34419e+08	106395817572393	0.031	0.014	0.13340693588445	RBFOX2
B naive	5.70439e+08	0.331473039928211	0.249	0.203	0.142398705593468	GSK3B
B naive	5.72213e+08	130560771574146	0.029	0.013	0.142841472067554	SLC44A5
B naive	8.9666e+08	0.209483429167358	0.386	0.334	0.223833333666142	RPL22
B naive	9.15159e+08	0.186631984979715	0.39	0.335	0.228451127023267	RPL14
B naive	1.42952e+09	-134081098810109	0.007	0.018	0.356851034884641	CADM2
B naive	1.76189e+09	-0.205587167848926	0.503	0.537	0.439821286979667	MT-ND4L
B naive	1.83979e+08	0.195008059556712	0.42	0.371	0.459267994428847	FAM214A
B naive	1.89142e+09	0.119350200129351	0.868	0.839	0.472154250439515	RALGPS2
B naive	2.07855e+09	-0.405228260401531	0.139	0.175	0.518868169711004	SNHG25
B naive	2.13976e+09	0.169078035527191	0.521	0.467	0.534147869591878	SMAP2
B naive	2.34515e+09	-0.392550681481762	0.116	0.15	0.585419752890857	EIF1B
B naive	2.36693e+09	0.15628618481037	0.457	0.397	0.590857905434296	RPL15
B naive	2.612e+09	0.20495729045284	0.482	0.432	0.652032660264228	RPSA
B naive	2.83756e+09	0.186453193897273	0.63	0.588	0.708341060366124	ARHGAP24
B naive	2.8691e+09	0.190531674124515	0.561	0.518	0.716214199605477	RPS17
B naive	2.98588e+09	0.184625311121929	0.542	0.49	0.745365160692272	RPS8
B naive	3.02907e+09	0.294158712485439	0.253	0.212	0.756146107724814	PTPN1
B naive	3.26479e+09	-0.512697505876684	0.058	0.083	0.814990333546196	GOLGA8A
B naive	3.83317e+09	0.132379558990722	0.742	0.712	0.95687484237778	RPL11
B naive	3.91274e+09	0.13853554371641	0.83	0.811	0.976736125645683	CAMK2D
B naive	4.38833e+09	-0.811597364267484	0.018	0.033	1	DCLK2
B naive	5.20656e+09	0.134257679883021	0.798	0.764	1	RPS27
B naive	5.5399e+09	0.174999290293852	0.639	0.606	1	CDK14
B naive	5.86142e+09	0.260995022783485	0.277	0.236	1	VPS41
B naive	6.34689e+09	-12601466763763	0.007	0.018	1	MYCBP
B naive	6.43703e+09	0.224268088289522	0.246	0.204	1	KMO
B naive	7.33318e+09	0.121308465577087	0.76	0.727	1	RABGAP1L
B naive	7.39152e+09	0.199884664303971	0.393	0.349	1	RRAS2
B naive	7.5648e+08	0.235375981934101	0.306	0.263	1	RSRC1
B naive	7.62279e+09	-0.601651180521968	0.043	0.064	1	BCAP31
B naive	7.76951e+09	0.102487093455716	0.75	0.711	1	RPL34
B naive	7.96794e+09	0.158074710077157	0.585	0.548	1	SKAP1
B naive	8.80264e+08	0.177772803053825	0.485	0.436	1	AP3B1
B naive	8.90749e+09	0.188721448269486	0.417	0.373	1	SLC9A7
B naive	8.98673e+09	0.221927161752458	0.269	0.226	1	PTBP2
B naive	9.15338e+09	-0.544477472134733	0.07	0.095	1	S100A8
B naive	9.65058e+09	0.212702882205346	0.224	0.184	1	SERF2
B naive	9.75712e+09	0.121517714833131	0.652	0.604	1	RPS29
B naive	0.00010758504945645	0.255663693202713	0.286	0.246	1	FBXW11
B naive	0.000108778942228804	0.519285396028492	0.078	0.054	1	ZNF516
B naive	0.000110183179726416	0.12113851909432	0.641	0.599	1	LRBA
B naive	0.000133952988924306	0.30135685152087	0.133	0.103	1	CD48
B naive	0.000137420995210032	0.180841596235835	0.445	0.398	1	ATP8A1
B naive	0.000138548921563597	0.121605362538709	0.761	0.728	1	RPS2
B naive	0.000147907026276972	0.278306558631912	0.206	0.17	1	NUTM2B-AS1
B naive	0.000150304920833921	0.366021372804559	0.129	0.1	1	EFL1
B naive	0.000160072950751989	0.154444940797252	0.705	0.676	1	LINC01619
B naive	0.000170803856069672	0.304792863959906	0.174	0.141	1	NSRP1
B naive	0.000171233895874191	0.29462855044515	0.312	0.276	1	PBX3
B naive	0.00017787880575246	-116572428154299	0.008	0.018	1	DDA1
B naive	0.000184075340787248	0.182204495079475	0.285	0.242	1	MIS18BP1
B naive	0.000187648202025585	0.28935919050615	0.22	0.185	1	PTK2
B naive	0.000193529905316488	-0.703381067485793	0.025	0.041	1	RNASEH2C
B naive	0.000202184636157274	0.13370601338057	0.49	0.439	1	RPL36
B naive	0.000213434719905733	-0.506079627112176	0.059	0.081	1	FOSB
B naive	0.000214028293607977	0.225180753220095	0.27	0.23	1	EEF1B2
B naive	0.00023933822234311	0.409093661772619	0.071	0.049	1	HS3ST1
B naive	0.000240959576535878	0.170128787139933	0.527	0.489	1	TCF4
B naive	0.000273039015356321	0.160116932609344	0.53	0.488	1	SNX2
B naive	0.000282944689158216	0.130309745929792	0.73	0.697	1	SIPA1L1
B naive	0.000294785749501234	0.164976990749965	0.464	0.425	1	TCF12
B naive	0.000296349007980945	0.244802989280899	0.252	0.216	1	FAM13B
B naive	0.000300972674009689	0.160287401473303	0.404	0.362	1	DYRK1A
B naive	0.000303541425793744	0.71564571550665	0.038	0.023	1	PXDNL
B naive	0.000306344239873298	0.110822610135588	0.658	0.615	1	VAV3
B naive	0.000389466152517972	0.108176255455095	0.625	0.582	1	JMJD1C
B naive	0.000392888793247439	0.124571340342637	0.554	0.505	1	VPS13B
B naive	0.00040162328820601	0.228858582524979	0.231	0.196	1	ERP44
B naive	0.000422455739659716	0.151347021056711	0.573	0.535	1	LPP
B naive	0.000429484010374695	0.293053118891307	0.181	0.15	1	SLC15A2
B naive	0.000433718283522533	0.25459895586158	0.241	0.206	1	C1GALT1
B naive	0.000447274931104127	0.240795244506778	0.288	0.253	1	PCGF5
B naive	0.000448354793873755	0.853012281038592	0.028	0.015	1	GTF3C6
B naive	0.000452748846850196	0.698920443865589	0.036	0.022	1	AL136962.1
B naive	0.000517949615664147	0.172404845346367	0.548	0.514	1	IKZF3
B naive	0.000520839642174805	0.299653572785946	0.195	0.163	1	MNAT1
B naive	0.000525747602580889	0.227086464564186	0.241	0.206	1	PPP4R3A
B naive	0.000541709078204511	0.27523071279706	0.224	0.192	1	LONP2
B naive	0.000546544219454282	-127453776868192	0.005	0.012	1	MDGA1
B naive	0.000552501523242219	-0.889599876268757	0.01	0.02	1	AC025171.3
B naive	0.000565050870801107	0.401905527052226	0.145	0.118	1	SESN1
B naive	0.000569738584728381	-0.499772939787193	0.053	0.073	1	KANSL2
B naive	0.000570158705907233	-10029413493447	0.008	0.017	1	AC006299.1
B naive	0.00058660467356445	0.113464379908323	0.61	0.568	1	OSBPL10
B naive	0.000591973844054332	0.180131570046098	0.332	0.292	1	RPLP0
B naive	0.000608196897080338	0.134360537915894	0.647	0.624	1	TPD52
B naive	0.000612069700595647	0.385414107281637	0.129	0.104	1	TSG101
B naive	0.000624689397760832	0.266282854143248	0.235	0.201	1	ATXN10
B naive	0.000639874798612167	0.205296147596739	0.232	0.197	1	ANKAR
B naive	0.000641710957100339	0.169155080740837	0.462	0.426	1	ATRX
B naive	0.000647482039860739	-120248283155311	0.007	0.015	1	RGCC
B naive	0.000685320316799934	0.175691583982963	0.362	0.324	1	ZEB1
B naive	0.000685465640760559	-0.662189380165684	0.03	0.045	1	IGHG3
B naive	0.000731133422963733	0.346467481964768	0.126	0.101	1	TTC19
B naive	0.000751735641986457	0.26714403892059	0.205	0.173	1	AGTPBP1
B naive	0.000758004229772972	131244389967589	0.01	0.003	1	PPBP
B naive	0.000770671296218262	0.445215424516007	0.076	0.055	1	GCNT2
B naive	0.000784627847803398	-0.553405655387726	0.035	0.051	1	OPTN
B naive	0.000796623047054803	0.465467697397179	0.063	0.044	1	AC108863.2
B naive	0.000798336484285324	-0.311805199614591	0.166	0.196	1	IGLC3
B naive	0.000805483069817309	0.247363817712152	0.213	0.181	1	PTPN4
B naive	0.00081149852625828	-0.690084244872335	0.027	0.041	1	U2AF2
B naive	0.000821424359555191	0.276182178327381	0.158	0.129	1	NUP98
B naive	0.000838666361709976	-0.559370764794274	0.032	0.047	1	LINC00861
B naive	0.000848909363838487	0.297345914157651	0.159	0.131	1	IFT57
B naive	0.000853942266669924	0.130429440904441	0.59	0.548	1	ATF7IP
B naive	0.000866989958563696	0.278797655426962	0.288	0.256	1	SMARCA2
B naive	0.000872860617823644	136397420031597	0.013	0.005	1	ZFP3
B naive	0.000888101087686266	0.151001474082467	0.496	0.459	1	MARCH3
B naive	0.000900509958231665	0.155385528244748	0.395	0.356	1	SESTD1
B naive	0.00090139450237722	-0.37589344725653	0.055	0.075	1	TXNDC5
B naive	0.000903107716335095	0.329317718240285	0.105	0.081	1	MYL12B
B naive	0.000925913250931245	-0.853521416913654	0.015	0.026	1	MZF1-AS1
B naive	0.000944944043050551	0.116274329499032	0.72	0.696	1	COL19A1
B naive	0.000954605860141417	0.195649272758063	0.316	0.28	1	PELI1
B naive	0.000960867518186171	0.171719762527903	0.315	0.277	1	ST6GALNAC3
B naive	0.00100599002275591	0.133804320235084	0.317	0.277	1	ASCC3
B naive	0.00101184564625602	0.254171886735544	0.153	0.125	1	MFN1
B naive	0.0010160145801786	-0.627613559867829	0.039	0.056	1	S100A10
B naive	0.0010688075069304	-0.531787245682863	0.039	0.056	1	UCKL1
B naive	0.00106906696607317	-0.700275156617971	0.022	0.035	1	NBPF26
B naive	0.00107259677438624	0.293007678961827	0.164	0.136	1	HTT
B naive	0.00112047947601221	0.163141221903899	0.48	0.448	1	STAG1
B naive	0.00113135348433738	-0.602777126547388	0.036	0.052	1	TXK
B naive	0.00113182514908533	109061547171679	0.018	0.009	1	AC113143.3
B naive	0.00120463608231253	-0.279016679742411	0.121	0.147	1	PTPN6
B naive	0.00122663067441597	0.153703286816839	0.457	0.42	1	BMP2K
B naive	0.00122720448928998	0.180121460648715	0.318	0.283	1	ZFAND6
B naive	0.00123024538765698	0.165383069043807	0.462	0.428	1	STIM2
B naive	0.00125717292110452	0.198149664220715	0.245	0.211	1	FUBP1
B naive	0.00126752961993961	-0.980090410216665	0.008	0.016	1	TRIM58
B naive	0.00127466956836114	0.362946473338612	0.081	0.061	1	TSBP1-AS1
B naive	0.00128522276585326	0.308288412681414	0.119	0.095	1	MINDY3
B naive	0.00129712069761529	0.119848329100689	0.462	0.422	1	JARID2
B naive	0.00129881390186387	0.339763424214722	0.12	0.096	1	CUL4A
B naive	0.00135125853616063	0.772352363480604	0.021	0.011	1	FBXO41
B naive	0.00135649018483197	0.117107882242696	0.362	0.322	1	CYFIP2
B naive	0.00138750142358469	0.297784432812592	0.151	0.125	1	MEF2C-AS2
B naive	0.00142872117721807	0.23840431856891	0.22	0.188	1	ISG20
B naive	0.00143279895934637	0.149755180807229	0.557	0.521	1	BBX
B naive	0.00144494423843555	0.184695218269038	0.347	0.311	1	SKAP2
B naive	0.00146420584080151	0.863659525238099	0.015	0.007	1	A1BG
B naive	0.00147264888971215	0.247632081355033	0.151	0.124	1	ABCG1
B naive	0.00147884687464053	0.189218870572331	0.214	0.182	1	FTL
B naive	0.00149716524855453	0.178532862591512	0.264	0.23	1	MACROD2
B naive	0.00149999610260951	0.427757506037655	0.082	0.063	1	HSPBAP1
B naive	0.00156886263289298	0.187912673071706	0.246	0.213	1	BACH1
B naive	0.00158986899300778	0.211307898683132	0.207	0.177	1	ZNRF2
B naive	0.0015935302816018	0.383746302296719	0.086	0.066	1	ACACA
B naive	0.00159895592552377	0.246005280997053	0.28	0.25	1	NEK7
B naive	0.00164019779732671	0.154730006474455	0.421	0.385	1	CCSER1
B naive	0.00166765432887914	0.102199867209168	0.5	0.46	1	NIPBL
B naive	0.00168325879849191	0.156376749114172	0.369	0.333	1	RAPGEF1
B naive	0.00169020378419815	0.182892451377718	0.378	0.345	1	CSNK1G3
B naive	0.00173573936605488	0.266498944137871	0.187	0.159	1	JAK2
B naive	0.00174067789660571	0.156852903260271	0.452	0.419	1	EIF4G3
B naive	0.0017591257863393	-0.199401906313695	0.347	0.377	1	SF1
B naive	0.00178550410798247	0.178759063783276	0.345	0.311	1	FCRL2
B naive	0.00179642970931993	0.10153676789559	0.758	0.725	1	SMCHD1
B naive	0.00181083289660064	0.196262390324131	0.368	0.338	1	PHC3
B naive	0.0018178959729847	0.137464772442932	0.413	0.379	1	PARP14
B naive	0.00183282177871964	0.49124270312649	0.06	0.043	1	RPL22L1
B naive	0.00183972589946703	0.119596555125203	0.6	0.567	1	SSBP2
B naive	0.00184105116748164	0.182597445663115	0.316	0.284	1	SEC62
B naive	0.00186422313900494	0.120583092062615	0.455	0.414	1	RPL38
B naive	0.00188414109131883	0.111903714321631	0.55	0.508	1	TGFBR2
B naive	0.00188468785891718	-117286635078701	0.006	0.013	1	KIF5C
B naive	0.00193715040674145	-126280847609981	0.004	0.01	1	SH2D1A
B naive	0.00197918427355163	0.916227576042254	0.014	0.006	1	TNFRSF21
B naive	0.00202248509447004	0.509230333058069	0.069	0.052	1	KATNAL1
B naive	0.00203506675052767	-0.598264361671579	0.024	0.037	1	DIP2C
B naive	0.00204979271639193	0.118404503113475	0.609	0.574	1	ST6GAL1
B naive	0.00206983661984771	0.355512621567774	0.069	0.051	1	UBL5
B naive	0.00207461607263586	109853996852118	0.013	0.006	1	SRRD
B naive	0.00207591693520179	0.157019265879268	0.234	0.201	1	SYNE2
B naive	0.00214251232608124	0.386100941401197	0.091	0.071	1	BASP1
B naive	0.00215313557775743	0.27499801587783	0.154	0.128	1	CTDSPL2
B naive	0.0021572994244519	0.243544189924978	0.189	0.161	1	LEMD3
B naive	0.0021589095730666	0.272848732196639	0.186	0.159	1	USP12
B naive	0.00217898492461285	0.244151512620071	0.121	0.097	1	OGFRL1
B naive	0.00219824241979403	-0.950818618268569	0.007	0.014	1	AC245014.3
B naive	0.00227868971531065	0.320107285436576	0.119	0.096	1	DISP1
B naive	0.00230173357484569	0.273806140803083	0.155	0.129	1	MAP3K4
B naive	0.00234838399485029	-0.543509730707404	0.032	0.047	1	ZNF528-AS1
B naive	0.00239855917020864	-0.428953396202361	0.05	0.066	1	ZNF10
B naive	0.00240284034664648	0.240357111149035	0.277	0.248	1	UMAD1
B naive	0.00240893443576573	0.177739857812709	0.344	0.313	1	SP140
B naive	0.00243216538802943	0.254707305198941	0.138	0.113	1	SYPL1
B naive	0.00245565653959134	0.383663661881924	0.074	0.056	1	LMO7
B naive	0.00245754068422033	0.463703982171557	0.047	0.033	1	UBQLN2
B naive	0.00249201268838149	0.100854355870252	0.565	0.52	1	MAP4K4
B naive	0.00253216033420742	0.331395831204714	0.119	0.097	1	PCNX4
B naive	0.00254213174250758	-0.617265909697201	0.025	0.037	1	AL121944.1
B naive	0.00256227683751205	0.325830853730694	0.099	0.078	1	PPIL4
B naive	0.00268901365224028	0.272308525108028	0.131	0.107	1	TCEA1
B naive	0.00269810465289711	0.816486405013477	0.018	0.009	1	AL390774.2
B naive	0.0027175340492688	0.716157824027992	0.025	0.015	1	TRIM59
B naive	0.00271873947069491	-0.78199090218216	0.018	0.029	1	PNPLA6
B naive	0.00274720413144626	0.203156142930293	0.342	0.312	1	FBXO11
B naive	0.00279138911467906	0.443578434154845	0.075	0.057	1	MX2
B naive	0.00280083436515238	0.298726595476198	0.102	0.081	1	SAMD4A
B naive	0.00282619460637769	0.300478127969841	0.201	0.175	1	KANSL1L
B naive	0.00284083828310539	0.14737256160715	0.322	0.287	1	SLC12A6
B naive	0.00294047974641403	-0.88188196310792	0.01	0.018	1	CENPM
B naive	0.00296179035387557	0.142180832610263	0.415	0.38	1	PIAS1
B naive	0.0029646623242256	127062372398126	0.01	0.004	1	C15orf39
B naive	0.00296843463815661	0.169276683623571	0.449	0.418	1	CBLB
B naive	0.00301398598979622	-0.796490471877275	0.01	0.018	1	AC253572.2
B naive	0.00302351453656895	-0.88592555545922	0.01	0.019	1	MVD
B naive	0.00303263189440509	0.256510785225871	0.17	0.145	1	PDE8A
B naive	0.0030561192347448	-0.51751452217446	0.017	0.027	1	NCALD
B naive	0.00305734387017014	0.141101354892919	0.347	0.314	1	RACK1
B naive	0.00309914436268294	0.145172327037826	0.388	0.355	1	ITFG1
B naive	0.00311668367719342	0.646381235598295	0.034	0.022	1	KLRB1
B naive	0.00312653058728223	-0.319215840470493	0.102	0.124	1	ILF3
B naive	0.0031282899726561	0.287341118926195	0.16	0.136	1	ATG4C
B naive	0.00313885363779363	-0.825059624074046	0.012	0.021	1	TSPAN31
B naive	0.00317148564084359	0.197437338003206	0.256	0.227	1	TOP2B
B naive	0.00320244390923308	-104703393352787	0.007	0.013	1	AL139383.1
B naive	0.00321215813633764	0.449670115392123	0.035	0.023	1	CAPG
B naive	0.00321598333997784	0.188268576736035	0.229	0.2	1	CDK17
B naive	0.00327581175986041	0.247677111398293	0.122	0.099	1	UBL3
B naive	0.00330083426877306	0.607740272444985	0.031	0.02	1	OAS1
B naive	0.00331603192712798	0.443179940891008	0.063	0.047	1	MAP3K9
B naive	0.00332252859597699	-0.400477798280188	0.052	0.068	1	PPP1R9B
B naive	0.0033988239814207	0.127852172600351	0.276	0.243	1	SPPL3
B naive	0.00342555836878371	-120742357282338	0.005	0.011	1	JDP2
B naive	0.00343228325579266	0.207699757733762	0.182	0.155	1	ZFAS1
B naive	0.00344098966599758	0.172089467323563	0.247	0.217	1	WTAP
B naive	0.00350707492376879	0.186052331046179	0.316	0.285	1	CNOT6L
B naive	0.00352094116885501	0.160135630177899	0.419	0.39	1	NCK2
B naive	0.00357991699689055	0.114259271526723	0.562	0.53	1	BCL11A
B naive	0.00359017561332869	0.518382865476137	0.036	0.024	1	AL161725.1
B naive	0.00361757363609047	0.15684146862144	0.476	0.447	1	PLEKHG1
B naive	0.00362773684936042	0.150715262952862	0.392	0.357	1	FUT8
B naive	0.00373858152734551	-0.14771982437973	0.382	0.416	1	HNRNPA2B1
B naive	0.00377339348520368	0.160426671654149	0.268	0.237	1	EXOC6
B naive	0.0038031032379669	111735288437301	0.015	0.007	1	AL355304.1
B naive	0.00380460163280547	0.840939448738017	0.019	0.01	1	SLC25A30
B naive	0.00382988051956541	0.401448905734634	0.079	0.061	1	NOC3L
B naive	0.00396431881661311	-0.888412961318314	0.009	0.016	1	VILL
B naive	0.00398942863452153	0.221748646407767	0.294	0.265	1	SNX9
B naive	0.00399304417406109	-0.148821366757145	0.636	0.652	1	PTMA
B naive	0.00399800936497645	0.143348092905955	0.324	0.293	1	RFTN1
B naive	0.00400607120726117	0.458082355208322	0.039	0.027	1	TTC5
B naive	0.00404676568081242	-0.320607417377905	0.077	0.096	1	EIF3L
B naive	0.00408662811097545	0.244080076159415	0.124	0.102	1	GAS5
B naive	0.00410133046163316	0.709694915459764	0.022	0.013	1	MRPL14
B naive	0.00410156715150441	0.134486496639236	0.511	0.481	1	MEF2A
B naive	0.00411768343610889	0.139007667296307	0.404	0.37	1	VTI1A
B naive	0.00411826243844562	0.442427846550052	0.086	0.068	1	ABL2
B naive	0.00414388863219162	-0.689575267960763	0.015	0.024	1	GALT
B naive	0.00416156540245771	-0.474562376989913	0.038	0.053	1	FASTKD2
B naive	0.0042234272453243	-0.368156149984973	0.043	0.058	1	KIAA1324L
B naive	0.00424838628338582	0.311365517883393	0.082	0.064	1	BIRC2
B naive	0.00425390165819928	0.329749525502693	0.073	0.056	1	APLF
B naive	0.0042642453781025	0.3045710559046	0.102	0.082	1	SDCBP
B naive	0.00435415058616232	0.124083688387355	0.556	0.528	1	ADAM28
B naive	0.00438436677653156	-0.641515811900934	0.02	0.03	1	SHMT2
B naive	0.00455232524390812	0.101163864965612	0.411	0.375	1	BIRC3
B naive	0.00459828742229618	0.468406677973708	0.069	0.052	1	OSGEP
B naive	0.00462268020049443	0.224849898369012	0.141	0.118	1	BTF3
B naive	0.00466270238388739	0.224055233388471	0.177	0.151	1	AUH
B naive	0.00467549477806004	0.517618118550788	0.046	0.032	1	INTS7
B naive	0.0047259701044258	0.2422790982873	0.214	0.188	1	RAP1A
B naive	0.0047342785636679	0.167294349924347	0.355	0.326	1	PIP5K1B
B naive	0.00474848682738627	0.142532172878438	0.369	0.337	1	AP002075.1
B naive	0.00475053281480164	0.30073839902361	0.106	0.086	1	FBXO38
B naive	0.00484640111429861	0.534482762613094	0.044	0.031	1	RIPK2
B naive	0.00484743684104122	0.128408072882006	0.399	0.367	1	WASHC4
B naive	0.00485041684580851	0.195146055188098	0.16	0.135	1	KCMF1
B naive	0.0048530098306079	0.246974141635908	0.177	0.152	1	KIAA1328
B naive	0.00486734679765448	-0.449357037100235	0.039	0.053	1	ARFGAP2
B naive	0.0049123064171807	0.182240911369074	0.237	0.209	1	RELCH
B naive	0.00492528177914387	0.209964550260024	0.134	0.111	1	SMURF1
B naive	0.00494010597895883	-0.435319844577167	0.041	0.055	1	CNPY2
B naive	0.00502073479236368	0.405143389292375	0.074	0.057	1	ARHGAP35
B naive	0.00502183960580552	0.455696551719527	0.066	0.05	1	STS
B naive	0.00507544685157011	114210898345858	0.011	0.005	1	AC130650.2
B naive	0.00509747841282538	0.788472028843882	0.018	0.01	1	AC103858.1
B naive	0.00512262386065901	0.160163498197138	0.271	0.241	1	RBM33
B naive	0.00513032757161357	0.240870055626652	0.14	0.117	1	SUZ12
B naive	0.00515508970123863	0.347745738524084	0.056	0.041	1	SNRPF
B naive	0.00515721071791487	0.79911927304339	0.016	0.009	1	ARL2
B naive	0.00525979532303705	0.172250810953405	0.251	0.222	1	OXR1
B naive	0.00526201880723611	-0.206724900071368	0.402	0.428	1	CD83
B naive	0.00527156016049488	0.903000416870268	0.014	0.007	1	DISC1FP1
B naive	0.00530702878189417	0.154166192792538	0.234	0.205	1	PFDN5
B naive	0.00532013184981847	0.307047132231136	0.082	0.064	1	AL161781.2
B naive	0.0053896860173171	0.179527424433205	0.225	0.198	1	ANKUB1
B naive	0.00540606466218324	-0.321552266972469	0.092	0.111	1	NSUN6
B naive	0.00541714877642061	-0.772643729922907	0.015	0.024	1	KDELR1
B naive	0.00545321658930591	0.228959397378381	0.206	0.181	1	COX4I1
B naive	0.00548293079147825	-104441798532086	0.005	0.011	1	AF228727.1
B naive	0.00549754757679895	0.225496341562099	0.22	0.194	1	ZDHHC21
B naive	0.00560619165744199	-0.691308235185219	0.023	0.034	1	NREP
B naive	0.00562420493737438	0.155396588040378	0.324	0.293	1	RAP1GDS1
B naive	0.00567720433917946	0.747830044346535	0.024	0.014	1	NDUFAB1
B naive	0.00569239533272883	0.269743226522812	0.133	0.111	1	TESK2
B naive	0.00572801550713862	0.822080421486701	0.017	0.009	1	ZRANB2-AS1
B naive	0.0057313399419065	0.147800095536437	0.282	0.252	1	UBE2D2
B naive	0.00574792497487023	-0.985524296267291	0.005	0.011	1	ITIH4
B naive	0.00577749869900178	0.164383196832904	0.374	0.347	1	PTPRK
B naive	0.00581564805728445	0.32280845649507	0.038	0.026	1	AC093865.1
B naive	0.00585905794699699	0.125556036526848	0.487	0.456	1	KMT2E
B naive	0.00593496280348884	0.182240911369074	0.123	0.101	1	EEA1
B naive	0.00595230959718491	0.218732350846949	0.282	0.255	1	NUMB
B naive	0.00598859155725995	-100594383750623	0.006	0.011	1	FP565260.6
B naive	0.00599136486745977	0.179662786168357	0.175	0.15	1	FRS2
B naive	0.005991969108845	0.631603180227015	0.026	0.016	1	BDH1
B naive	0.00607760952516586	0.21867416411561	0.115	0.094	1	CD200
B naive	0.00607767089107685	0.921109797422	0.016	0.009	1	UBOX5
B naive	0.0060868334369675	0.140640392132734	0.334	0.303	1	AP001011.1
B naive	0.00618031778108603	-0.212216115715262	0.182	0.208	1	SATB1-AS1
B naive	0.00628843411813333	0.608896857367849	0.033	0.022	1	AC090772.2
B naive	0.00631469293218098	0.428722468521551	0.03	0.019	1	TIMM9
B naive	0.00634651931100986	-0.192621414755632	0.355	0.378	1	RPL4
B naive	0.00641555496875146	0.313843442266701	0.091	0.072	1	UBE2E3
B naive	0.00650251294835931	-0.686307554126852	0.024	0.035	1	SELPLG
B naive	0.0065368365457333	0.333643441607184	0.08	0.063	1	GYPC
B naive	0.0065892559800306	0.171760792359483	0.284	0.256	1	THADA
B naive	0.00662084609308133	0.324815824344858	0.095	0.077	1	MZT2B
B naive	0.00666075141822126	0.418777515025791	0.04	0.028	1	CEP112
B naive	0.00671186094011796	0.214610521355975	0.176	0.152	1	ZNF800
B naive	0.00674015340615349	-0.510350705780689	0.021	0.031	1	AC006001.2
B naive	0.00676168215104969	0.131244377524088	0.433	0.403	1	MCTP2
B naive	0.00680913143293854	0.183254383095458	0.167	0.142	1	XRN2
B naive	0.00681841868185416	-0.111410539979445	0.536	0.568	1	HLA-E
B naive	0.00682586273249158	0.186275764684605	0.231	0.204	1	SND1
B naive	0.00684370197167393	-0.431758054446497	0.054	0.069	1	CD247
B naive	0.00694647617927962	0.22798142629286	0.198	0.173	1	MTREX
B naive	0.00700109005372672	0.159768064301703	0.288	0.26	1	ATAD2B
B naive	0.00704490177061959	0.618547027401569	0.027	0.017	1	WARS
B naive	0.00713845005878571	0.173431405169528	0.212	0.185	1	CEPT1
B naive	0.00721139150124532	0.502581009353244	0.048	0.035	1	CRYBG3
B naive	0.00722158480120093	0.235543355762438	0.221	0.197	1	SNX25
B naive	0.00723529651917594	-0.284476491303724	0.108	0.128	1	S100A9
B naive	0.00724312851154173	-0.853521416913654	0.007	0.014	1	RFLNB
B naive	0.00724679563518799	-0.331569599694616	0.185	0.207	1	LYZ
B naive	0.00726267714656794	0.148290867757728	0.321	0.292	1	FNDC3A
B naive	0.0075519597718331	-0.92459529762496	0.008	0.015	1	RRP1
B naive	0.00758107367574123	0.11317931321852	0.367	0.334	1	CD53
B naive	0.0076178564892028	-0.187990889419917	0.116	0.138	1	LINC01374
B naive	0.0076201742082128	0.102786939621368	0.321	0.289	1	GPCPD1
B naive	0.00769012569475636	0.303673690048157	0.104	0.085	1	ANKRD36C
B naive	0.00770247394119112	0.120578427559034	0.297	0.266	1	CYBB
B naive	0.00776082388531487	0.17615076315896	0.386	0.356	1	RPS26
B naive	0.00779098179597114	-0.823971208299382	0.009	0.016	1	ARF5
B naive	0.00779192756080379	0.361050805109205	0.075	0.059	1	NME2
B naive	0.00783413739144201	-0.396099748562833	0.019	0.029	1	UEVLD
B naive	0.00786197837813769	-100594383750623	0.005	0.01	1	AL163932.1
B naive	0.0078686725271795	0.45948054143395	0.037	0.026	1	LGALS1
B naive	0.00796014107479537	-0.729376276018738	0.01	0.017	1	CD4
B naive	0.00798665272673464	-0.663223941013811	0.011	0.019	1	ACTN1
B naive	0.00798986179508552	-0.253875921538967	0.1	0.12	1	VAMP2
B naive	0.00811038779539536	0.37678928119819	0.065	0.05	1	CALHM6
B naive	0.00814672319836374	-111841856676464	0.005	0.01	1	DHRS3
B naive	0.00814804324967626	0.283769100038184	0.135	0.114	1	NDUFS4
B naive	0.00815914895736698	0.409960405590152	0.049	0.036	1	AC073840.1
B naive	0.00816309432392953	0.164567448980726	0.289	0.262	1	PHF14
B naive	0.0082193268869387	-0.341263882482733	0.04	0.053	1	REXO4
B naive	0.00825567483849384	-0.703381067485793	0.017	0.026	1	TPD52L2
B naive	0.00838058629942703	-0.601019349856116	0.017	0.026	1	U2AF1
B naive	0.00849321784513152	0.246578250014611	0.12	0.1	1	EMSY
B naive	0.00849349584441619	0.252897555084889	0.111	0.092	1	SAMD8
B naive	0.00862166754456166	0.851207784191844	0.011	0.005	1	IGIP
B naive	0.00863701785894771	0.195868756039253	0.315	0.289	1	ADAM10
B naive	0.0086532934446143	-0.193281371235344	0.219	0.244	1	TUBA1A
B naive	0.00866431305388141	0.239460510718877	0.154	0.132	1	PARN
B naive	0.00867431304422275	-0.572501265606498	0.026	0.037	1	EGOT
B naive	0.00869181263759241	0.218263294812751	0.258	0.232	1	SETD5
B naive	0.00875663615321675	0.225147177381168	0.126	0.105	1	HSH2D
B naive	0.00876547497471543	-0.281386017494509	0.129	0.15	1	AMD1
B naive	0.00876647503190616	0.251727475015502	0.147	0.126	1	GALNT7
B naive	0.00881655298284552	0.577905042904222	0.025	0.016	1	TMEM256
B naive	0.0088474181555296	0.199916263398717	0.164	0.142	1	AC025164.1
B naive	0.00885119846654804	0.45984928138251	0.04	0.029	1	MATR3.1
B naive	0.00885674712220551	0.289239402148609	0.122	0.103	1	ARSB
B naive	0.00887357963092285	0.111843540600912	0.488	0.459	1	TMEM131
B naive	0.00890445045861635	-0.50698385468229	0.017	0.026	1	FAM234A
B naive	0.00898029192175165	0.470613598265565	0.046	0.033	1	PFKFB3
B naive	0.00901521462637146	0.25826512461213	0.127	0.107	1	DPP8
B naive	0.00908467155295962	0.215066559545124	0.123	0.102	1	ZNF718
B naive	0.00909193866570134	0.278056481487779	0.099	0.081	1	DPH6
B naive	0.00915277191191695	0.237316472264033	0.082	0.065	1	AIMP1
B naive	0.00918456815795996	105464614220824	0.01	0.005	1	AC008269.1
B naive	0.00922299532920022	0.149588852268758	0.518	0.494	1	ITSN2
B naive	0.00923635843927121	0.175308598245689	0.356	0.331	1	SPIDR
B naive	0.00936948983186526	-0.257124837596229	0.139	0.16	1	CHD4
B naive	0.00944333905889228	0.162207120157271	0.135	0.113	1	USP3-AS1
B naive	0.00945569714207213	0.128445573890328	0.409	0.378	1	CHD9
B naive	0.00952453928305317	-0.574098050540828	0.025	0.036	1	ZNF445
B naive	0.00957533474237595	-0.311063644707033	0.082	0.1	1	BLCAP
B naive	0.00966711500396736	0.164803644065689	0.304	0.277	1	ANTXR2
B naive	0.00970082315493409	0.214129110905107	0.228	0.203	1	TRIM33
B naive	0.00990322182265957	-0.262239814271051	0.125	0.145	1	PTP4A2
B naive	0.00999301113736658	-0.516804825493318	0.027	0.038	1	CD7
B naive	0.00999583874927501	-0.409197963081336	0.045	0.059	1	ZBP1
B naive	0.0100287753722663	0.299268510928155	0.048	0.035	1	RPP38
B naive	0.0101323910164532	-0.235847650351532	0.136	0.158	1	BTK
B naive	0.0101747385819058	0.722169658475726	0.023	0.014	1	AC079203.2
B naive	0.0102136379300041	0.138993533590842	0.257	0.229	1	EPC2
B naive	0.0102294766583167	0.283811156213586	0.103	0.085	1	FBXO21
B naive	0.0102721969589196	-0.472876000362026	0.025	0.035	1	PHRF1
B naive	0.0103066529164028	-0.840884591235729	0.012	0.019	1	GPATCH3
B naive	0.0103143168990036	-0.719621708493005	0.012	0.02	1	CENPT
B naive	0.0104105482529432	-0.937846321122816	0.008	0.014	1	AC022075.1
B naive	0.0104817911914182	0.320747203407098	0.083	0.067	1	CYSLTR1
B naive	0.0105193336032195	0.139500288200952	0.281	0.255	1	SOS1
B naive	0.010528629965387	0.157456184842581	0.243	0.216	1	CD2AP
B naive	0.0105389961729146	-0.911967689297211	0.009	0.015	1	MEAK7
B naive	0.0105432626104464	0.25449345684153	0.093	0.076	1	AC068724.3
B naive	0.0106018193202872	0.280235318765553	0.148	0.127	1	ATP2C1
B naive	0.0106357173248102	-0.518956496348366	0.021	0.031	1	SURF6
B naive	0.0106666345061118	0.105131657746466	0.548	0.521	1	RB1
B naive	0.0106975910896831	0.585880838481246	0.03	0.021	1	MTHFD1
B naive	0.0107780542613718	-0.74402305198314	0.01	0.017	1	MECR
B naive	0.0107997036771308	0.104045365391964	0.57	0.544	1	TBC1D22A
B naive	0.010943098635509	0.259871970741838	0.146	0.125	1	CCSER2
B naive	0.0110394470314432	-0.23982156322582	0.081	0.099	1	LITAF
B naive	0.0110706282633924	0.275121997283564	0.092	0.074	1	CHML
B naive	0.0113120701997133	0.597788467234771	0.029	0.02	1	ARHGAP18
B naive	0.0113544715084347	0.618547027401569	0.021	0.013	1	LINC00685
B naive	0.0114666441722216	0.722883687216304	0.02	0.012	1	TFE3
B naive	0.0116225476585308	-0.603845393934879	0.02	0.029	1	NCAPD2
B naive	0.0116925022254282	-0.361912786202787	0.051	0.065	1	FKBP15
B naive	0.0118089433685519	0.776088304388049	0.013	0.007	1	SUV39H2
B naive	0.0118125034474829	0.770550120846618	0.014	0.008	1	INPP5E
B naive	0.01192854244484	-0.749184757098918	0.015	0.023	1	L3MBTL2
B naive	0.0119307014628863	0.185155610827163	0.146	0.125	1	DENND4C
B naive	0.0119324512665815	-125592209051457	0.005	0.01	1	BMP3
B naive	0.0119514623035351	0.382400310822586	0.072	0.057	1	TATDN3
B naive	0.0119807890570655	0.110560574717439	0.427	0.399	1	AFF1
B naive	0.0119980607119509	-0.644487378432226	0.015	0.023	1	LRRC8A
B naive	0.0120005618986343	0.256603253666327	0.108	0.09	1	NDUFA13
B naive	0.0120778182695654	0.361511362189218	0.054	0.041	1	LNX2
B naive	0.0120781555698704	0.350529214053519	0.063	0.049	1	RSPRY1
B naive	0.0121404071572846	0.396154606065121	0.049	0.037	1	AC005562.1
B naive	0.0121467530781783	-0.825059624074046	0.005	0.01	1	IL12RB2
B naive	0.0121736468462471	0.206456812173062	0.153	0.132	1	USP48
B naive	0.0122173486708765	0.142941913935446	0.284	0.256	1	SELENOF
B naive	0.0122809628200324	0.289170126739079	0.092	0.075	1	VAV1
B naive	0.012287791024066	0.14677764302417	0.219	0.194	1	ATP5F1E
B naive	0.0122912634397831	0.820180888571219	0.01	0.005	1	GPC4
B naive	0.0122912849247085	0.324099668936314	0.048	0.036	1	ARFGAP3
B naive	0.0123489114497654	-0.274896871369745	0.068	0.084	1	ING3
B naive	0.0123937191729054	0.585380163466369	0.021	0.013	1	ZNF428
B naive	0.0124314583422488	0.905428175189731	0.014	0.008	1	ZNF726
B naive	0.0125069057118466	0.197250537651043	0.186	0.163	1	NLK
B naive	0.012540878232967	0.228535221381465	0.21	0.188	1	TLE1
B naive	0.0125445589252745	0.296618932514206	0.059	0.046	1	ZDHHC6
B naive	0.0126676618570067	0.724341691424165	0.021	0.013	1	HOMER2
B naive	0.0127433757223232	0.439137776615866	0.049	0.037	1	SCO1
B naive	0.012801491559806	0.37597672412749	0.063	0.049	1	RABAC1
B naive	0.0128239250951536	-0.925773488822242	0.006	0.011	1	NPIPB13
B naive	0.0128832585087057	0.174005533812642	0.222	0.197	1	SH3BP5
B naive	0.0129125727814271	0.175555466551724	0.237	0.211	1	PDSS2
B naive	0.0129559867900497	0.82665522273177	0.015	0.009	1	AC090772.1
B naive	0.0129910952886854	-0.597181663653868	0.014	0.022	1	ZNF605
B naive	0.0130024723104852	0.101050841495982	0.478	0.45	1	CHD2
B naive	0.0130375826777559	-0.269944657381441	0.078	0.095	1	PI4K2B
B naive	0.0130506708120836	-0.193730093360761	0.233	0.258	1	KLF6
B naive	0.0130555609952821	0.411716043215861	0.054	0.041	1	AL139807.1
B naive	0.0131314700214006	0.429644351144989	0.043	0.032	1	ATAD5
B naive	0.013138055082355	0.121262743767666	0.383	0.354	1	PHKB
B naive	0.013149091032135	-0.269040429811327	0.133	0.153	1	TAGLN2
B naive	0.0131596141500334	0.390472459921575	0.033	0.023	1	SNHG31
B naive	0.0132218381080162	0.337869660780525	0.067	0.053	1	ZNF143
B naive	0.0132500041261581	0.112015481366178	0.326	0.296	1	RPS6KA5
B naive	0.0133091518130582	0.308351893980223	0.071	0.056	1	FANCL
B naive	0.0133291723369628	0.173795304069382	0.184	0.161	1	EIF3E
B naive	0.0134058224460593	-0.890466620086289	0.006	0.011	1	AC008875.2
B naive	0.0134791872291506	0.201991700480471	0.19	0.168	1	PPIP5K2
B naive	0.0135734983489642	0.458082355208322	0.046	0.034	1	DBI
B naive	0.0136343916449279	0.226968500946714	0.156	0.136	1	SEPTIN2
B naive	0.0137822429784716	0.169738791467481	0.213	0.189	1	DTNBP1
B naive	0.0139378273970645	0.437722980547679	0.068	0.054	1	HMGA1P4
B naive	0.0140206427506707	-0.313814255723068	0.079	0.095	1	CNTNAP2
B naive	0.014077724622109	0.618547027401569	0.015	0.008	1	KCNC1
B naive	0.014098562586809	-0.703381067485794	0.011	0.018	1	SDR42E2
B naive	0.0141051370988562	-0.91910975854123	0.007	0.013	1	CASTOR2
B naive	0.0142288554833376	0.159943490069957	0.215	0.192	1	ATF6
B naive	0.0142360751897605	0.448047590339129	0.059	0.046	1	TTC33
B naive	0.0142446536817531	-0.900827131692011	0.007	0.013	1	PRAF2
B naive	0.0142871554302536	0.768294146906251	0.017	0.01	1	AL133243.2
B naive	0.0142886208459973	0.183184607950931	0.198	0.176	1	GNB5
B naive	0.0142980374278972	-0.304376749579791	0.038	0.05	1	SLC7A6OS
B naive	0.0143224774336906	0.129875718014567	0.352	0.324	1	ABI1
B naive	0.0143275289854532	-0.567866096829312	0.02	0.029	1	DUSP16
B naive	0.0143775511023448	0.297204323084579	0.1	0.083	1	PRR14L
B naive	0.0143868289401063	0.278631302582628	0.111	0.093	1	TAF4B
B naive	0.0143989020157427	-0.877410467260843	0.01	0.016	1	SENP3
B naive	0.0144375385744067	-0.940880381212449	0.008	0.014	1	AC096711.2
B naive	0.0144544400859976	-0.267360166608873	0.095	0.113	1	GPSM3
B naive	0.0144874053240236	0.148921260625785	0.23	0.205	1	ARPC2
B naive	0.014511528654005	0.269722039551354	0.095	0.078	1	KIF13B
B naive	0.0145222037040933	0.11450452206398	0.277	0.25	1	SCAF8
B naive	0.0146222726582015	-0.855384160930843	0.008	0.014	1	ZNF805
B naive	0.0146504602145801	-0.473375462039471	0.017	0.025	1	FOXRED1
B naive	0.0146844265854434	0.284546100213631	0.055	0.042	1	NKAP
B naive	0.0147221914459583	-0.703381067485793	0.008	0.014	1	OSBPL7
B naive	0.0147312538381253	0.149880526778903	0.225	0.2	1	UBR3
B naive	0.0147611397468771	0.223555470324483	0.125	0.106	1	ANKRD13C
B naive	0.0148073010813231	-0.695113451502194	0.016	0.024	1	AK5
B naive	0.0148672469526245	0.527781563478387	0.035	0.025	1	COL10A1
B naive	0.0148821616116946	0.379539892214225	0.049	0.037	1	GPATCH11
B naive	0.0150328707824083	0.876344784869215	0.012	0.007	1	IPO9-AS1
B naive	0.0150631777029048	-0.274853906524948	0.077	0.093	1	EIF3J
B naive	0.0150730051271244	0.109245925666134	0.403	0.377	1	XYLT1
B naive	0.0151662737754961	0.546034527617201	0.022	0.014	1	TIMM17B
B naive	0.0152575133586806	0.129842427831773	0.334	0.305	1	RBM6
B naive	0.0153142755893439	0.691303369836882	0.01	0.005	1	IGLC7
B naive	0.0153434252958149	0.862472610287658	0.01	0.005	1	LINC02551
B naive	0.0153868769610286	-0.263489635244142	0.049	0.062	1	ABCA5
B naive	0.0154037487678426	-0.684522040234477	0.019	0.027	1	DPYSL2
B naive	0.0155101115173912	0.201550675084668	0.217	0.195	1	PPHLN1
B naive	0.0156943891523202	0.159810985192041	0.183	0.159	1	ARMH3
B naive	0.0156967593056457	0.257387896824568	0.134	0.114	1	SMG6
B naive	0.0157985233337801	-0.442420989889858	0.031	0.042	1	AC044849.1
B naive	0.0158036528975263	0.140572503935026	0.277	0.251	1	TNKS
B naive	0.0159015580856505	0.194231714534714	0.161	0.14	1	GPBP1L1
B naive	0.0160548367408748	0.304792863959906	0.078	0.064	1	ZNF124
B naive	0.01606906418392	0.206286612793298	0.102	0.085	1	MOSMO
B naive	0.0161010005688983	-0.276583854744477	0.06	0.074	1	SERINC3
B naive	0.0161132298226044	0.184144203255794	0.079	0.064	1	NAA35
B naive	0.0161614885529645	-0.377484070395486	0.073	0.088	1	SFMBT2
B naive	0.0162314191235711	0.229009900416591	0.149	0.129	1	KMT5B
B naive	0.0162785709017087	-0.600462754540227	0.014	0.022	1	LDLRAP1
B naive	0.0162967593561221	0.117251184072252	0.424	0.395	1	CD79B
B naive	0.0163192712425052	0.17854261260615	0.236	0.212	1	NGLY1
B naive	0.01633571515686	0.160848375988727	0.404	0.382	1	ZHX2
B naive	0.016390894618981	0.252224813155753	0.15	0.131	1	BRWD3
B naive	0.0165159935245145	0.269292947168067	0.151	0.132	1	GALNT1
B naive	0.0165319828375376	-0.394509125423878	0.022	0.031	1	GALC
B naive	0.0165564184512656	-0.498946535616872	0.038	0.05	1	ACAA1
B naive	0.0166775417329763	0.997058650655299	0.013	0.007	1	AC090518.1
B naive	0.01672943728912	-0.721681884228738	0.018	0.026	1	TOX
B naive	0.0168327758155607	0.319415162781411	0.086	0.07	1	MIPEP
B naive	0.0168473419729274	0.312215787565226	0.043	0.032	1	AIF1
B naive	0.0168644668904788	-0.300152870496583	0.078	0.094	1	CRIP1
B naive	0.01721976433256	0.148957045450795	0.274	0.249	1	POU2F1
B naive	0.0172286117254025	0.111818871406094	0.341	0.314	1	PHF3
B naive	0.0173084250773966	0.650025258874736	0.026	0.018	1	EPB41L4A
B naive	0.0173311268785318	-0.567319517909765	0.017	0.026	1	EDC3
B naive	0.017345956871132	0.191623198962593	0.176	0.155	1	NBEA
B naive	0.017409143078836	0.549834277317554	0.035	0.026	1	AREG
B naive	0.0174279488032934	-0.213397473868015	0.104	0.122	1	ANXA11
B naive	0.017478175818151	0.485280496538104	0.035	0.025	1	DDX59
B naive	0.0175106300682548	0.108698084102928	0.669	0.66	1	KHDRBS2
B naive	0.0175689057366761	-0.32631141840597	0.055	0.069	1	AL354733.3
B naive	0.0175928816734214	0.198643772950909	0.149	0.129	1	RYBP
B naive	0.0176443556868424	-0.279202914350481	0.083	0.099	1	ZNF831
B naive	0.017696222424505	-0.857891016541418	0.005	0.01	1	ERF
B naive	0.0177138877859835	-0.902285135899872	0.005	0.01	1	AC027020.2
B naive	0.0177576255555858	0.192510529173468	0.199	0.177	1	L3MBTL4
B naive	0.0177759401613014	0.171088050430347	0.254	0.231	1	USP9X
B naive	0.0178910607554532	0.348133091202177	0.072	0.058	1	UXT
B naive	0.0179011753359835	-0.178762008518953	0.263	0.286	1	HNRNPH1
B naive	0.0179134803124375	-117981911142878	0.005	0.01	1	CA1
B naive	0.0179635145963692	0.294244125326303	0.125	0.108	1	ERAP2
B naive	0.0180039690811934	-0.293322062319766	0.112	0.13	1	PACSIN2
B naive	0.0180198487797167	-100948419521147	0.005	0.01	1	AL133523.1
B naive	0.0180850271755308	0.537627032018001	0.024	0.016	1	HIST1H2BN
B naive	0.0184146143076368	-0.24499073004916	0.122	0.141	1	BRD2
B naive	0.018441740104474	-0.220732662052272	0.136	0.155	1	LSM7
B naive	0.0184612276590688	-0.681013254457339	0.012	0.018	1	CD14
B naive	0.0184620498289198	0.319741490545953	0.054	0.042	1	ALOX5AP
B naive	0.0184674293367175	0.114315798793269	0.269	0.243	1	XRCC5
B naive	0.0184948715820107	-0.673633724091742	0.012	0.018	1	SLC35A4
B naive	0.0185263850026283	0.119626343397357	0.418	0.391	1	SRPK2
B naive	0.0185684282830579	0.230226866498505	0.13	0.111	1	AMN1
B naive	0.0186676800557917	0.223862590078892	0.101	0.084	1	AC068282.1
B naive	0.0186681569894708	0.564775770960588	0.034	0.025	1	CDK7
B naive	0.0187192112473401	0.126101195714993	0.436	0.411	1	EML4
B naive	0.0187278722756027	0.14589880495263	0.175	0.153	1	CCDC50
B naive	0.0187881727029074	-0.477668287857735	0.012	0.019	1	LINC01841
B naive	0.0188784972121496	0.252008045813914	0.095	0.079	1	DTWD2
B naive	0.0188975035191117	0.420866359561875	0.033	0.023	1	CHUK
B naive	0.0190262389016885	0.144976557921114	0.322	0.296	1	MAP3K5
B naive	0.0190380409561168	0.307460492161633	0.079	0.065	1	KDM1A
B naive	0.0190432057934335	0.491541750666249	0.035	0.025	1	PIGX
B naive	0.0190440614066526	0.849872573508025	0.012	0.007	1	FLYWCH2
B naive	0.019069775886923	0.138242432986581	0.198	0.175	1	MAP4K5
B naive	0.0190761467904975	0.579018663214931	0.018	0.011	1	CANT1
B naive	0.0190976235253805	0.134601026679931	0.222	0.198	1	ANGPTL1
B naive	0.0191746269344382	0.416683419429794	0.058	0.046	1	TMEM268
B naive	0.019191982873862	0.19727757441121	0.236	0.215	1	NCOA1
B naive	0.0192250432230139	0.376244063151862	0.058	0.046	1	TDP1
B naive	0.0192324495044066	0.219121727157332	0.107	0.09	1	KCNQ1
B naive	0.01925645904126	0.367008260405604	0.086	0.071	1	GPD2
B naive	0.0192833494963895	0.215334963519514	0.09	0.074	1	RAPGEF5
B naive	0.0193521271316841	-0.629380486042018	0.011	0.017	1	CEBPD
B naive	0.019353006472187	-0.36437945923949	0.039	0.051	1	ERCC1
B naive	0.0194424202220716	0.13529416190227	0.271	0.245	1	MAN2A1
B naive	0.0195413475169786	-0.34174326279646	0.05	0.063	1	SNHG3
B naive	0.0195611397743743	-0.949736732172957	0.007	0.012	1	HIC2
B naive	0.0196750745101963	0.320866478760883	0.066	0.053	1	DGUOK
B naive	0.0197156638722397	-0.187332897041725	0.151	0.172	1	PSMA3-AS1
B naive	0.0197239618902849	-0.534927453260149	0.021	0.03	1	CYB5D2
B naive	0.0197551358623781	-0.258909479627045	0.132	0.151	1	SLC38A2
B naive	0.0197946283855752	0.391954617535835	0.036	0.026	1	PIGH
B naive	0.0197965854115603	-0.648933283463417	0.01	0.016	1	CRPPA
B naive	0.0198530364444212	-0.903405675793787	0.008	0.014	1	NRCAM
B naive	0.0198738293729535	-0.594446695932629	0.01	0.016	1	AC016074.2
B naive	0.019923998358263	-0.828911949569653	0.007	0.013	1	AC055822.1
B naive	0.0199401401757087	-0.388178835786745	0.049	0.062	1	LMF1
B naive	0.0199459292137069	-0.78480866682964	0.007	0.013	1	ABCF3
B naive	0.0199609500205955	0.533430413763618	0.037	0.028	1	HSF5
B naive	0.0199789564265534	-0.450165722682446	0.019	0.027	1	PGGHG
B naive	0.0199896628733769	0.80617403057734	0.01	0.005	1	GAS8
B naive	0.0199972759005647	0.536084867209595	0.027	0.019	1	AEN
B naive	0.0200045072162958	0.216310810345814	0.112	0.095	1	SERTAD2
B naive	0.0200129531138393	0.643209081635838	0.013	0.008	1	TACO1
B naive	0.0200764291994473	0.696549539402842	0.013	0.008	1	AL136419.3
B naive	0.0201107565548597	0.347745738524084	0.055	0.043	1	UBE2D1
B naive	0.0201427559463701	-0.57939235021034	0.015	0.023	1	DAG1
B naive	0.020153139984746	-0.374257471194227	0.046	0.058	1	LINC02256
B naive	0.02018753463905	0.384472801017485	0.07	0.057	1	LHFPL2
B naive	0.0202409113640678	0.479143970736152	0.027	0.019	1	CHL1
B naive	0.0202753453101628	0.763977466923133	0.016	0.009	1	ZNF440
B naive	0.0203454595810462	0.487652960550617	0.04	0.029	1	TANGO2
B naive	0.0203840279551949	0.15218294761443	0.275	0.252	1	HEATR5B
B naive	0.0205127555650456	0.266812110031243	0.12	0.103	1	CYP20A1
B naive	0.0205300955297201	0.185002399169608	0.235	0.213	1	STRN3
B naive	0.0206011148753705	-0.208036572637529	0.073	0.089	1	PLXNC1
B naive	0.0206039490117239	0.189627819253493	0.205	0.184	1	C2CD5
B naive	0.0206516565556537	0.130299681168948	0.302	0.277	1	SCAPER
B naive	0.0206969685741156	0.298857404710206	0.061	0.048	1	LRRC37A3
B naive	0.0207016659176679	0.193337723065434	0.127	0.109	1	ZNF654
B naive	0.0207834169009296	-0.628092940181556	0.014	0.022	1	QTRT1
B naive	0.0208553635916702	0.272902863540399	0.08	0.066	1	RNF141
B naive	0.0208715119447245	0.328154505947313	0.064	0.051	1	PPP4R1
B naive	0.0209500201734705	-0.443917059545085	0.026	0.035	1	ACTR1B
B naive	0.0209610840838728	-0.49309832842734	0.021	0.029	1	L3HYPDH
B naive	0.0210553078000773	0.281922421307505	0.061	0.048	1	HEATR5A
B naive	0.0211622272776839	0.287976317633601	0.098	0.082	1	UHRF1BP1L
B naive	0.0212469665677382	0.311569273980178	0.114	0.097	1	TTC28
B naive	0.0213344384097185	0.322722686450105	0.034	0.025	1	CASZ1
B naive	0.0213389913181358	0.209883072907312	0.162	0.142	1	ARFGEF2
B naive	0.021397784339644	0.161748407875041	0.147	0.127	1	TMEM62
B naive	0.0214169894543139	-0.365771350366161	0.04	0.051	1	AL356276.1
B naive	0.0214520077324954	0.221841350894982	0.115	0.098	1	FAM135A
B naive	0.0214591482724685	0.228118995466727	0.176	0.156	1	MBNL3
B naive	0.0214597597873813	-0.647733037935879	0.017	0.025	1	RHOB
B naive	0.0214885801684919	-0.512697505876684	0.014	0.021	1	YKT6
B naive	0.0215143705063276	101447570373271	0.011	0.006	1	B3GAT2
B naive	0.0215314396989389	0.364445746337783	0.058	0.046	1	ABHD2
B naive	0.0216904562440057	0.220870688784162	0.132	0.114	1	LINC00513
B naive	0.0218070723199658	-0.515754064310022	0.029	0.039	1	SHFL
B naive	0.0218329583141733	0.130732087948389	0.216	0.193	1	NLRP1
B naive	0.0218363407390203	0.190142304384896	0.085	0.07	1	ADA2
B naive	0.0218750349161698	0.156303684933546	0.188	0.166	1	MORC3
B naive	0.0218800301261855	0.295505312203498	0.049	0.038	1	AC083837.1
B naive	0.0219196224663739	0.280130809725637	0.077	0.063	1	ZNF626
B naive	0.0219710005007789	-0.305835925953736	0.052	0.065	1	FAM168B
B naive	0.0220119086254445	-0.47371148045042	0.023	0.032	1	CD3G
B naive	0.022030498728837	-0.456905201027896	0.034	0.044	1	IFI30
B naive	0.0222124788754763	0.392038497592889	0.045	0.034	1	TSTD2
B naive	0.0222130923485256	-0.39067150262781	0.036	0.047	1	PABPC1L
B naive	0.0222285043990407	0.21657643132385	0.131	0.113	1	SNHG6
B naive	0.0222443445618927	-0.465284563401902	0.027	0.037	1	MED25
B naive	0.0224922449366877	-0.412931204071599	0.027	0.037	1	HHAT
B naive	0.0228077864528806	0.100534770605039	0.314	0.287	1	PUM1
B naive	0.0229447752712343	0.200519485516913	0.096	0.08	1	ZNF277
B naive	0.0229778691776713	-0.372115108019095	0.03	0.04	1	ATXN1
B naive	0.0229953298477945	0.466543933956519	0.025	0.017	1	AC018695.9
B naive	0.0230036196138936	0.224940908654236	0.156	0.137	1	WDR43
B naive	0.0230041683361312	-0.296564075011919	0.03	0.04	1	NUP85
B naive	0.0231178470127757	-0.393134777646067	0.029	0.039	1	ANKRD44-IT1
B naive	0.0233585935606935	0.509135810680987	0.036	0.026	1	AC068888.1
B naive	0.0234621628951298	0.128702656465769	0.386	0.359	1	ZNF644
B naive	0.0234877706271622	0.433243924800341	0.042	0.031	1	DIAPH2-AS1
B naive	0.0235761531468138	0.346873703293902	0.071	0.057	1	C12orf57
B naive	0.0238294867288078	-0.244461860518202	0.124	0.142	1	ARHGAP45
B naive	0.0238876293374827	0.163755795656181	0.284	0.261	1	MTPN
B naive	0.024011764179196	0.212908226124974	0.134	0.116	1	CCDC18
B naive	0.0241546315745517	0.161134576400924	0.208	0.186	1	NSD1
B naive	0.0243942442596966	0.184144203255794	0.206	0.185	1	GAB1
B naive	0.0244116679565642	0.146695457495624	0.214	0.192	1	ETNK1
B naive	0.0244255301015398	0.360422535691582	0.146	0.129	1	MIR181A1HG
B naive	0.0244885891168518	0.374989996067079	0.036	0.027	1	FGD4
B naive	0.024742212011116	-0.553405655387726	0.019	0.027	1	C11orf21
B naive	0.0248038136214613	-0.343733306649272	0.037	0.047	1	ZSCAN18
B naive	0.0249835586584294	0.498252793683857	0.02	0.013	1	DESI1
B naive	0.025068281440905	0.204604552874262	0.123	0.106	1	AL139020.1
B naive	0.0250888921632332	-0.525842881933607	0.018	0.026	1	LINC02234
B naive	0.0251553497394767	0.49301614531771	0.026	0.018	1	FBXO46
B naive	0.0252668583827739	0.116046686872386	0.229	0.206	1	OAZ1
B naive	0.0252861400164272	0.618547027401569	0.016	0.009	1	MRPL34
B naive	0.0252897923077251	0.747830044346535	0.014	0.009	1	PALB2
B naive	0.0253559453482688	-0.14812638913961	0.443	0.463	1	PCDH9
B naive	0.0253940648475062	-0.66685519146068	0.015	0.022	1	AL683807.1
B naive	0.0254916821958627	-0.294210575238946	0.075	0.089	1	AAK1
B naive	0.0254937110292005	-0.317727374988044	0.067	0.081	1	RORA-AS1
B naive	0.0256308116894712	0.427863465792458	0.04	0.03	1	RAD18
B naive	0.0257420412495397	0.122924433125438	0.268	0.242	1	NACA
B naive	0.0257951125969652	0.430474679248997	0.035	0.026	1	KNTC1
B naive	0.0258529834714969	0.816486405013477	0.01	0.005	1	CLEC4C
B naive	0.0259461898997974	0.136608537377983	0.387	0.366	1	TRAK1
B naive	0.0259747757489968	0.728171518576067	0.01	0.005	1	AC015987.1
B naive	0.0259851121687399	0.216512193320363	0.132	0.114	1	SPCS2
B naive	0.0260377238258466	-0.357474109663992	0.034	0.045	1	ITK
B naive	0.0261004759153506	0.225474859619516	0.076	0.062	1	WASL
B naive	0.0261123361918735	-0.840884591235729	0.005	0.01	1	AC010809.1
B naive	0.0261719354387627	-0.370481854777428	0.03	0.04	1	C2orf49
B naive	0.026181023085512	0.165922160563449	0.181	0.161	1	STAU2
B naive	0.0261873316035965	-0.947050148452656	0.006	0.01	1	KLF4
B naive	0.0261889349671995	0.184848701539943	0.221	0.199	1	BICD1
B naive	0.0262339594823257	0.252897555084889	0.133	0.116	1	YIPF4
B naive	0.0262950624551644	0.254663616072828	0.057	0.045	1	ACSL5
B naive	0.0263286057891524	0.267074656900191	0.079	0.065	1	TERF1
B naive	0.0263806603613005	0.494972342283035	0.029	0.021	1	THRA1/BTR
B naive	0.0264162969089215	-0.381452972598431	0.023	0.032	1	C1orf131
B naive	0.026531155135164	0.385569855423954	0.044	0.033	1	IAH1
B naive	0.0266333297664753	-0.241188715610147	0.136	0.154	1	SAT1
B naive	0.0266995057481825	-0.230586306971804	0.186	0.205	1	JUND
B naive	0.0267239725936859	-0.198741816200276	0.155	0.174	1	HLA-DRB5
B naive	0.0267332725557113	0.788472028843882	0.013	0.007	1	TRAPPC2B
B naive	0.0267728728848097	0.872303619647352	0.014	0.008	1	C1RL-AS1
B naive	0.0268190083115833	-0.154856278897451	0.367	0.389	1	CD69
B naive	0.0268273782006924	0.546034527617201	0.022	0.015	1	NIPSNAP1
B naive	0.0268827672737915	0.14302535436968	0.264	0.241	1	RESF1
B naive	0.0269565816498604	-0.50698385468229	0.018	0.025	1	MAGOHB
B naive	0.026989965119364	-0.225132192499895	0.089	0.104	1	SNU13
B naive	0.0270321939362122	-0.768476095707679	0.006	0.011	1	DPH2
B naive	0.0270937823232831	-0.429018655850487	0.04	0.051	1	KRTCAP2
B naive	0.0271551158401656	-0.753421749985389	0.008	0.014	1	RGPD1
B naive	0.02719049005929	0.747830044346535	0.014	0.008	1	EEF1AKMT1
B naive	0.0272321833255239	0.270623723981262	0.069	0.056	1	SNHG29
B naive	0.0272669338651235	0.130945324707071	0.234	0.212	1	ATR
B naive	0.0273111628935689	-0.819574084990316	0.008	0.013	1	DAPK3
B naive	0.0273377652573988	-0.293456491600603	0.038	0.048	1	WASHC2A
B naive	0.0275182606098007	0.203509528122725	0.122	0.105	1	HELQ
B naive	0.0275503048772912	-0.637792725858216	0.008	0.013	1	BAD
B naive	0.0275624714351112	-0.381452972598431	0.054	0.066	1	COX20
B naive	0.0276252813837807	-0.589561167928632	0.014	0.021	1	NAA60
B naive	0.0277347835975233	-0.438938467259192	0.029	0.039	1	MCRS1
B naive	0.0277827317128706	-0.331079450083312	0.046	0.058	1	FAM102A
B naive	0.0278888399290292	0.211792967381667	0.158	0.14	1	GARS-DT
B naive	0.027906665597243	-0.365771350366161	0.044	0.055	1	PER1
B naive	0.0279924933262783	0.345096005622437	0.049	0.038	1	BLM
B naive	0.027995893811609	0.412962893751675	0.027	0.019	1	RANBP1
B naive	0.0281039690358639	0.156566026512449	0.282	0.26	1	SP3
B naive	0.0281499783517268	-0.418447180080633	0.037	0.047	1	P4HB
B naive	0.0282092993929881	-0.268978243340018	0.047	0.058	1	PHF1
B naive	0.0283411663036244	0.148871377267469	0.173	0.153	1	LRPPRC
B naive	0.02838831688184	-0.533456066043481	0.017	0.024	1	TOR3A
B naive	0.0284153221291098	-0.481979848552396	0.022	0.03	1	PHF2
B naive	0.0284243469108502	-0.268471767982565	0.085	0.101	1	SNHG8
B naive	0.0286324957001457	0.359514552125271	0.072	0.059	1	AC026347.1
B naive	0.0286981504138039	-0.324869444232064	0.047	0.059	1	TRMT10B
B naive	0.0287471937198855	0.734024244821505	0.012	0.007	1	CEP72
B naive	0.0287536359355019	-0.303870031645888	0.041	0.052	1	YARS
B naive	0.0288155034987813	0.209315149803931	0.154	0.136	1	FBXW4
B naive	0.0288721956120583	0.125590048929583	0.318	0.294	1	SUCLG2
B naive	0.0289136540157948	0.227671578796715	0.112	0.096	1	ANO6
B naive	0.0289569034410581	0.423151338443137	0.028	0.02	1	TTI2
B naive	0.029099086330408	0.323803761840437	0.054	0.042	1	RPE
B naive	0.0291605937366668	0.236581349728374	0.081	0.067	1	RSL24D1
B naive	0.0291831801924527	0.696549539402842	0.013	0.008	1	WIZ
B naive	0.0292570132656966	-0.559240091813714	0.013	0.02	1	APBA2
B naive	0.0293849644532736	-0.381452972598431	0.033	0.043	1	TTLL3
B naive	0.0294003884278997	-0.234932575491063	0.073	0.087	1	ATF4
B naive	0.029427059798104	0.333878551083288	0.072	0.059	1	NKG7
B naive	0.0294430371269872	0.266165135972492	0.117	0.101	1	VTA1
B naive	0.0294820631476701	0.425901949459172	0.048	0.038	1	AC008969.1
B naive	0.0295447849844473	0.535881584830664	0.115	0.1	1	SOX5
B naive	0.0296080402827178	0.536084867209595	0.02	0.013	1	HSDL1
B naive	0.0296294328755634	0.455994014615609	0.025	0.018	1	CRTAP
B naive	0.0297391105980472	0.221656874832984	0.1	0.085	1	EIF2AK2
B naive	0.029868274325582	-0.205561129394305	0.138	0.156	1	PRPF38B
B naive	0.0298792396992014	0.183770133106323	0.132	0.114	1	BCAS4
B naive	0.0299241044751828	0.199776809246395	0.157	0.138	1	AIDA
B naive	0.029964219148997	0.185643107329211	0.183	0.164	1	LRRK2
B naive	0.0300368099512287	0.390825102254461	0.044	0.034	1	ZNF551
B naive	0.0301338134587789	0.551432831543031	0.023	0.016	1	LINC02762
B naive	0.0301417394450531	0.383443554315567	0.047	0.037	1	GKAP1
B naive	0.0301753164392921	-0.287125590050278	0.035	0.045	1	LETMD1
B naive	0.0301821103914428	0.152608629822687	0.117	0.1	1	ATP5MC2
B naive	0.0302141970558804	0.235983134775412	0.127	0.111	1	ACSL3
B naive	0.0302916830347006	0.117741465840532	0.286	0.262	1	ACTR3
B naive	0.0303124988597001	-0.213725526860365	0.05	0.062	1	ZNF251
B naive	0.0304247965283304	-0.482736308435613	0.013	0.019	1	TSTA3
B naive	0.0306463672886595	0.181864534082745	0.096	0.081	1	CORO1C
B naive	0.030783556414436	-0.256375839548314	0.124	0.141	1	HSP90B1
B naive	0.0309128754385431	0.20059204474043	0.103	0.088	1	NUP107
B naive	0.0309452705705149	0.410438832071368	0.028	0.02	1	TINF2
B naive	0.0310366767415856	0.481043503651634	0.019	0.012	1	AL354740.1
B naive	0.0310814055854252	0.119289428271083	0.271	0.249	1	DENND5B
B naive	0.0311184215378531	0.618547027401569	0.015	0.009	1	NUDT1
B naive	0.0311939948148529	-0.66286590774708	0.015	0.022	1	TBC1D4
B naive	0.031426776496824	0.762936936736744	0.01	0.005	1	SNORC
B naive	0.0314300685801379	0.940475122288931	0.01	0.005	1	PCTP
B naive	0.0318858660801997	0.560444072838001	0.017	0.011	1	VARS
B naive	0.0320220841275629	-0.2843118141879	0.05	0.062	1	PRRC2A
B naive	0.0320268998915469	0.118441813599829	0.103	0.087	1	SUMO2
B naive	0.0324151966397358	0.151670596603107	0.159	0.14	1	TSPAN13
B naive	0.0324526598265121	0.231254518605629	0.067	0.054	1	IRS2
B naive	0.0324593673464264	-0.26436829535661	0.101	0.116	1	HLA-DOA
B naive	0.0324615581071812	-0.146807016912337	0.456	0.473	1	CD52
B naive	0.0324986826626901	0.661615749293455	0.016	0.01	1	AC008883.3
B naive	0.0325287754728951	0.146565731296278	0.156	0.137	1	DECR1
B naive	0.0325768711813686	-0.431638729766648	0.025	0.034	1	NDUFB6
B naive	0.032747170448824	0.487302494123316	0.02	0.013	1	EMC8
B naive	0.0329332616075052	0.154250366995343	0.13	0.112	1	SH3BGRL3
B naive	0.032939277654637	-0.310749981255229	0.049	0.061	1	TBC1D19
B naive	0.033105900823327	0.58817337835805	0.011	0.006	1	UBOX5-AS1
B naive	0.0332523646108115	0.128741759720753	0.322	0.3	1	USP25
B naive	0.0332737048614809	0.120441066160581	0.298	0.272	1	NAP1L1
B naive	0.0332988514215055	-0.485288783582971	0.015	0.022	1	SPNS1
B naive	0.0334157275463046	0.618547027401569	0.015	0.009	1	ALG2
B naive	0.0334264668400363	-0.296564075011918	0.056	0.068	1	PRKAR1A
B naive	0.0334657061218999	0.258104503395638	0.082	0.068	1	WIPF2
B naive	0.0335395274434568	0.164147095851951	0.15	0.132	1	MYL12A
B naive	0.0336517132204269	0.435239814038509	0.035	0.027	1	MAGOH
B naive	0.0336816553494784	0.330650561088998	0.073	0.06	1	VPS29
B naive	0.0337331237883525	0.109585578659701	0.285	0.261	1	LCOR
B naive	0.0337344922168344	0.19986175110758	0.146	0.128	1	AOPEP
B naive	0.0337828623640279	0.31995143634483	0.083	0.069	1	UFM1
B naive	0.0339059217481818	-0.617520330831956	0.01	0.016	1	FP671120.4
B naive	0.0339832907742991	-0.45184230048983	0.018	0.025	1	CD27
B naive	0.0340795238546935	0.24957917681871	0.079	0.066	1	EPRS
B naive	0.0342586451339079	0.220101081032203	0.101	0.086	1	FBXW8
B naive	0.034287166978414	0.333570068687098	0.038	0.028	1	SERPINI1
B naive	0.0342907296553954	0.350134441841208	0.072	0.059	1	KCNQ1OT1
B naive	0.0343103849957559	-0.622461072102227	0.01	0.016	1	AL031595.3
B naive	0.0343139049490011	-0.340810988101085	0.031	0.041	1	GPR132
B naive	0.0343142230790472	0.155400658775652	0.166	0.147	1	PHF20L1
B naive	0.0345566247025486	-0.419255005310815	0.027	0.035	1	BRD3
B naive	0.0346595040723799	0.171088050430347	0.161	0.143	1	EXOC6B
B naive	0.0347450167565113	0.221714123500315	0.073	0.06	1	TCL6
B naive	0.034782893234084	0.138386510589838	0.232	0.211	1	WDR33
B naive	0.0348987013547245	-0.345652251170584	0.048	0.06	1	DCAF16
B naive	0.0351708888988909	0.192194214894891	0.15	0.132	1	PRKAG2
B naive	0.0352331156254377	0.404840333931343	0.027	0.019	1	WDR61
B naive	0.0353477563692009	0.195074933037656	0.183	0.165	1	INO80
B naive	0.0354219008535143	0.165239511195008	0.064	0.052	1	CHCHD10
B naive	0.0355014920169963	0.145922036569781	0.253	0.232	1	CLASP1
B naive	0.0355538139891499	0.130881728035327	0.211	0.19	1	ZNF33A
B naive	0.0355636773922435	0.604333168181868	0.02	0.013	1	AC011346.1
B naive	0.0356037566141113	0.338051651501552	0.043	0.033	1	MOXD1
B naive	0.035643124961201	0.126094612114052	0.289	0.269	1	PLAC8
B naive	0.0356493017519631	0.448622025959256	0.02	0.013	1	TBC1D13
B naive	0.0357391153625032	-0.24199325188317	0.08	0.094	1	DIP2A
B naive	0.0357429297651837	0.295076767705801	0.044	0.034	1	OTUB1
B naive	0.0358078218578757	-0.748235303270054	0.009	0.014	1	APOO
B naive	0.0359797729166727	-0.22464889288956	0.066	0.079	1	ST13
B naive	0.0360316580575294	0.489813713279366	0.018	0.011	1	NENF
B naive	0.0360566385331282	0.709694915459764	0.012	0.007	1	HOMEZ
B naive	0.0360811627041373	0.135207030451822	0.222	0.202	1	VRK2
B naive	0.0362960508113551	-0.310114190878169	0.051	0.063	1	ATP6V0C
B naive	0.0365684429915051	0.5938849731673	0.025	0.018	1	C10orf88
B naive	0.0366975776676755	-0.735089927213131	0.008	0.013	1	TEX22
B naive	0.0367847923931565	-0.644487378432226	0.008	0.013	1	ZNF773
B naive	0.036845855680707	0.142872400741106	0.171	0.153	1	TBC1D15
B naive	0.0369412459927956	0.202259900464788	0.118	0.102	1	KIAA0586
B naive	0.0370023706523008	0.309526416293594	0.056	0.045	1	NSUN2
B naive	0.0371092883716115	-0.36437945923949	0.036	0.046	1	FAM149B1
B naive	0.0371384522504043	0.20492741034092	0.112	0.096	1	TRAM1
B naive	0.0371497696976805	0.141780538371019	0.208	0.188	1	NRIP1
B naive	0.0371509635260279	0.122734026208244	0.343	0.322	1	DYM
B naive	0.037201080958875	0.282843553869542	0.053	0.042	1	SLC2A13
B naive	0.0373997291250799	-0.657087415211858	0.013	0.019	1	AC090945.1
B naive	0.0375162215423923	0.227143184626459	0.137	0.121	1	FAR1
B naive	0.0375220774428132	-0.739004977216515	0.007	0.012	1	AL049779.4
B naive	0.0375507984884192	0.391478118855647	0.04	0.031	1	TBC1D22B
B naive	0.0375861689827553	0.529737760443712	0.028	0.02	1	AC010976.1
B naive	0.0376081391445418	0.115321532275118	0.263	0.24	1	B4GALT1
B naive	0.0376238663480831	-0.771399490914444	0.006	0.011	1	MATK
B naive	0.037655353637421	-0.759964595852161	0.006	0.011	1	ZMYND19
B naive	0.0376688183468841	-0.796490471877275	0.006	0.011	1	AL139106.1
B naive	0.0376895906969245	-0.783551416169777	0.007	0.011	1	ZCCHC14
B naive	0.0376968772073804	-0.783551416169777	0.006	0.011	1	AIFM2
B naive	0.0377034446753124	0.169021151737434	0.214	0.195	1	UBE2W
B naive	0.0377100239909714	0.138068980895819	0.301	0.28	1	UHRF2
B naive	0.0377252324953453	0.141444253058845	0.308	0.289	1	MBNL2
B naive	0.0377473991042906	-0.732925343099809	0.007	0.011	1	MGAT2
B naive	0.037783964639016	-0.744023051983139	0.006	0.011	1	HEBP1
B naive	0.0378611572486331	-0.61849216989928	0.006	0.01	1	AL358472.5
B naive	0.0378988470501638	-0.449091689473795	0.029	0.038	1	CCND2
B naive	0.0378994064535952	-0.693396978913171	0.006	0.011	1	MUL1
B naive	0.0380126654210374	0.658075391588206	0.017	0.011	1	NUDCD2
B naive	0.0381657153886833	-0.283507922186472	0.06	0.072	1	PBXIP1
B naive	0.0381922150992537	-0.395666831818132	0.044	0.054	1	ALOX12-AS1
B naive	0.0381938341529884	0.18355993877848	0.161	0.143	1	MBD2
B naive	0.0382265904494185	-0.238245309531898	0.183	0.2	1	NEAT1
B naive	0.0382949784752967	0.151107830162905	0.167	0.148	1	SFSWAP
B naive	0.0383451270872033	0.118812363547444	0.364	0.341	1	STK17A
B naive	0.0384941828219124	0.268674574789181	0.065	0.053	1	TUBB6
B naive	0.0385764594556467	0.164949681591685	0.249	0.23	1	CNOT4
B naive	0.0386231061979069	0.117491227836149	0.237	0.216	1	CAMKMT
B naive	0.0386451433407486	-0.516804825493318	0.013	0.019	1	CC2D2B
B naive	0.0388344780077918	0.191125803666893	0.091	0.077	1	ATP6V0E1
B naive	0.0388607747641471	0.412096149934142	0.034	0.026	1	BCL7C
B naive	0.0389467603975197	0.394772052015002	0.034	0.026	1	PI4K2A
B naive	0.0389490409957253	-0.269807616769523	0.063	0.076	1	MAP4K2
B naive	0.0391728352726656	0.102232345408458	0.354	0.328	1	GLS
B naive	0.0392487473397429	0.329040410206583	0.045	0.035	1	SLC35A1
B naive	0.0392825896358836	0.136471409730965	0.421	0.404	1	RAD51B
B naive	0.0393120892084331	0.402818336346131	0.035	0.027	1	ZNF519
B naive	0.0393140223120721	0.144067836496638	0.155	0.137	1	AP1B1
B naive	0.0393874531379853	0.151358246071618	0.093	0.079	1	C11orf49
B naive	0.0395653041656683	0.503069809981632	0.018	0.012	1	AL513166.1
B naive	0.0396151054088445	0.119278275077696	0.388	0.365	1	ANKRD17
B naive	0.0397142221432315	0.985329358073192	0.01	0.005	1	RTKN2
B naive	0.039923302468684	0.519011353850654	0.025	0.018	1	MPHOSPH6
B naive	0.0399281437698394	0.174323872507187	0.21	0.191	1	AC007384.1
B naive	0.0400014845762687	0.955582014679139	0.01	0.005	1	WDR88
B naive	0.0400725112816095	0.280130809725637	0.076	0.064	1	SNHG32
B naive	0.0402182530492822	0.192538410301722	0.06	0.048	1	PSMB10
B naive	0.0402655455261818	0.588593805299941	0.03	0.022	1	DMD
B naive	0.0403720801923424	-0.412817143507767	0.021	0.028	1	LRRN3
B naive	0.0404048996317329	-0.411200315992484	0.021	0.028	1	KLRG1
B naive	0.0404260299501423	0.126300128683509	0.298	0.276	1	ALOX5
B naive	0.0404812727354513	-0.504309720383965	0.02	0.028	1	DCTD
B naive	0.04049084305214	0.108496413262504	0.126	0.109	1	VPS54
B naive	0.0406148931235178	0.299174637417963	0.095	0.081	1	PPP4R2
B naive	0.0407356182067794	-0.353256080767779	0.036	0.046	1	AC025171.1
B naive	0.0407995377492298	0.487302494123316	0.035	0.026	1	DPY19L1
B naive	0.040884362401417	0.490390675910887	0.035	0.027	1	FAM227B
B naive	0.0409445852894203	-0.599633142647965	0.012	0.017	1	TOLLIP
B naive	0.0410853815749113	0.478822263734956	0.027	0.02	1	TOMM22
B naive	0.0411401829394389	0.251206270154021	0.081	0.068	1	LPAR6
B naive	0.0412085875205727	-0.348437915370468	0.048	0.059	1	NUP93
B naive	0.041218677354257	-0.487494610008756	0.028	0.037	1	PARP10
B naive	0.0414672272261073	0.111932925770585	0.234	0.214	1	PSME4
B naive	0.0415331817503323	0.741929442906851	0.013	0.008	1	C6orf136
B naive	0.04170508630417	-0.356790918364162	0.055	0.066	1	AC092652.1
B naive	0.0417487034469615	0.12132377276748	0.242	0.221	1	SLC39A10
B naive	0.0420387146880704	0.510398223545947	0.036	0.028	1	TMEM106A
B naive	0.0421104614357219	0.402818336346132	0.029	0.021	1	NKIRAS1
B naive	0.0421716406783197	0.396154606065121	0.013	0.008	1	SSX2IP
B naive	0.0421967650882344	0.548838055590164	0.024	0.017	1	PRKAB2
B naive	0.0421976474277373	0.122710417153396	0.051	0.04	1	HAT1
B naive	0.0423227604210448	-0.335890395217987	0.041	0.051	1	THAP12
B naive	0.0424010404378868	-0.429662065641051	0.048	0.059	1	RRP1B
B naive	0.0424100354830336	-0.229449879153381	0.065	0.078	1	SAMHD1
B naive	0.042477037742275	-0.417522227305954	0.018	0.025	1	FCER1G
B naive	0.0425279205618174	-0.308257092323173	0.064	0.077	1	FAM111A
B naive	0.0425747852171617	-0.201507168582123	0.069	0.082	1	MITD1
B naive	0.0426087310230224	0.374128299735122	0.03	0.022	1	CC2D1B
B naive	0.0427835190114492	0.125268632935039	0.325	0.303	1	TBL1XR1
B naive	0.0428225453770059	0.130502669956192	0.102	0.087	1	DCP2
B naive	0.0428637517930938	0.292046202724382	0.054	0.043	1	GAB3
B naive	0.0428714171556391	-0.612778518704888	0.011	0.016	1	ZDHHC8
B naive	0.0428897679308807	0.179475835923066	0.109	0.094	1	ATP5MG
B naive	0.0428902008454806	-0.330826899528463	0.046	0.057	1	ALKBH5
B naive	0.0429954010317132	0.537928567193284	0.02	0.014	1	KLF11
B naive	0.0429982660094201	-0.526883412119996	0.014	0.021	1	CPVL
B naive	0.0429997873111387	0.213057511621888	0.076	0.064	1	FOCAD
B naive	0.0430199387533776	0.551432831543032	0.015	0.01	1	AL355816.2
B naive	0.0430583899444567	0.475182852230391	0.015	0.01	1	HSCB
B naive	0.0430648332492143	0.229622368441856	0.1	0.085	1	OTUD4
B naive	0.0430896030611147	0.111678851138578	0.224	0.204	1	SNX10
B naive	0.0432672785146945	0.128172398728206	0.199	0.18	1	ASB3
B naive	0.0432967500172383	0.304438436973506	0.035	0.026	1	MCM5
B naive	0.0433576871731358	0.416913166231918	0.036	0.028	1	KRBOX4
B naive	0.0434415131260499	-0.213725526860365	0.112	0.127	1	LINC00486
B naive	0.0434715726402826	-0.395127909495509	0.024	0.032	1	ZDBF2
B naive	0.0435080805393198	0.195482528801232	0.224	0.205	1	CHD6
B naive	0.0436470244934977	0.369269055148443	0.058	0.047	1	ZNF253
B naive	0.0436631793628856	-0.243620779285419	0.099	0.114	1	UBE2G2
B naive	0.0436652760684987	0.554416689981853	0.021	0.014	1	SLC27A4
B naive	0.0437705317536087	0.360235031810178	0.044	0.034	1	EPN2
B naive	0.0437909048346602	0.392987326986438	0.015	0.01	1	PRR5L
B naive	0.0439096487376595	-0.511220847568762	0.019	0.027	1	TAB1
B naive	0.0440925501439625	-0.290940679692989	0.068	0.081	1	ATXN2L
B naive	0.0442186141407417	0.479570614252758	0.021	0.014	1	SNUPN
B naive	0.044259692368327	0.357460893357296	0.05	0.04	1	AC104389.5
B naive	0.0443116274315336	0.203509528122725	0.128	0.112	1	GON4L
B naive	0.0443697214877593	0.124844680173825	0.275	0.253	1	PDS5B
B naive	0.0443928021224438	0.183045425563009	0.072	0.06	1	PLEKHM2
B naive	0.0443957323968795	-0.676908856124603	0.01	0.015	1	R3HCC1
B naive	0.0444099114623125	0.140719155233599	0.164	0.146	1	RPRD2
B naive	0.0444507045618257	-0.408674441333456	0.024	0.032	1	PIEZO1
B naive	0.0446327528490012	-0.126161134762397	0.431	0.449	1	REL
B naive	0.044646187660249	0.199247501268565	0.174	0.157	1	HDAC8
B naive	0.0447100749026688	0.240035404147839	0.059	0.048	1	NHLRC3
B naive	0.044746957358247	0.257875231239273	0.072	0.06	1	RELB
B naive	0.0447653954962252	-0.496930190018368	0.01	0.016	1	TIGD7
B naive	0.0448004365254721	0.599438204453865	0.016	0.01	1	MFSD4A
B naive	0.0448431646106011	0.132348499201486	0.159	0.141	1	TBCA
B naive	0.0449717347764156	0.235218387850063	0.059	0.048	1	RAN
B naive	0.0449835708563671	-0.381452972598431	0.037	0.046	1	FYCO1
B naive	0.0449887236088678	-0.554784575483994	0.01	0.015	1	ACSS2
B naive	0.0450344262863797	0.173826612329036	0.18	0.162	1	SHPRH
B naive	0.0450951683258035	0.362448668778152	0.033	0.025	1	ZNF154
B naive	0.0452406630516754	-0.496930190018368	0.01	0.015	1	SPATA21
B naive	0.0452760326767923	-0.341295846126449	0.059	0.071	1	GNL3
B naive	0.0453094244194156	0.279389492969195	0.064	0.053	1	BLOC1S2
B naive	0.0453325314902952	0.571752815922627	0.019	0.013	1	RABEPK
B naive	0.045404500880234	-0.780002349088706	0.01	0.015	1	TMEM220-AS1
B naive	0.0454528171784987	0.164629628665034	0.212	0.194	1	CMSS1
B naive	0.0455062901151978	0.382106831579488	0.05	0.04	1	DDX54
B naive	0.0455447740618239	0.300505854598366	0.05	0.04	1	GALNT11
B naive	0.0456067059519688	0.336776058986189	0.034	0.026	1	ZDHHC3
B naive	0.0457750368876884	0.185229052945566	0.155	0.139	1	VPS37B
B naive	0.0458594971706799	0.281512040123998	0.085	0.072	1	MCU
B naive	0.0458682477147398	0.391136531298496	0.048	0.038	1	CLNK
B naive	0.0459062663685264	-0.234411861829457	0.112	0.127	1	KIF5B
B naive	0.0459222125417523	-0.364070894370195	0.038	0.048	1	PPP4C
B naive	0.0461071896453207	-0.614113729388706	0.01	0.015	1	PPOX
B naive	0.0465509372105955	0.201115012982342	0.13	0.114	1	SLAMF6
B naive	0.0465750018810695	-0.65063960541382	0.009	0.014	1	ZNF761
B naive	0.0465975618368119	0.511631823485057	0.015	0.009	1	AC018445.5
B naive	0.0466701671066811	0.262857537772361	0.083	0.07	1	ACTR10
B naive	0.0467023584001179	0.29173671113446	0.04	0.031	1	AL137789.1
B naive	0.0468159516358884	-0.324371877391164	0.054	0.065	1	C5orf24
B naive	0.0469376737349127	0.151594058011851	0.173	0.155	1	DCAF6
B naive	0.0469570014942914	-0.570486796988448	0.019	0.026	1	CLVS1
B naive	0.0469889400808871	-0.258181597696697	0.099	0.114	1	SIAH2
B naive	0.0470797193559767	0.208053453267673	0.101	0.086	1	OSBPL11
B naive	0.0470989430435467	0.133948145758147	0.21	0.191	1	TPST1
B naive	0.047101944964084	0.482891928044002	0.031	0.024	1	PM20D2
B naive	0.0471176529074411	0.257849362349631	0.059	0.048	1	ZBTB25
B naive	0.0471945891427216	0.121217426873707	0.144	0.127	1	NAA50
B naive	0.0472463131572004	0.132555655109316	0.301	0.281	1	RHBDD1
B naive	0.0472762466106885	0.346467481964768	0.041	0.032	1	AP001021.3
B naive	0.047384035681017	0.219844901255337	0.187	0.17	1	CCDC6
B naive	0.0475426135935179	0.148085489504033	0.217	0.198	1	RABGAP1
B naive	0.0475462084763563	0.788472028843881	0.01	0.006	1	AC087521.2
B naive	0.0475657056554848	0.325570306210336	0.066	0.054	1	RAD51-AS1
B naive	0.0476214176601106	0.374008965185164	0.036	0.028	1	PARP6
B naive	0.0476388721899128	0.113548968286241	0.33	0.311	1	RPS6KA3
B naive	0.0477741435462924	0.45984928138251	0.02	0.014	1	TXN
B naive	0.047907779442911	0.38121833576025	0.034	0.026	1	TIFA
B naive	0.0479172352515232	-0.455453554042208	0.013	0.019	1	MRPL37
B naive	0.0479359716428219	-0.270091863650727	0.08	0.093	1	MLLT6
B naive	0.0479534792134246	0.138989295702808	0.197	0.179	1	SCLT1
B naive	0.0479599034534613	-0.31952522345523	0.027	0.036	1	TMEM43
B naive	0.0479843101329704	-0.405299714552799	0.027	0.035	1	COG7
B naive	0.047990387348568	-0.373997167679384	0.046	0.056	1	EXOSC10
B naive	0.0480168277268524	-0.556539679156523	0.02	0.028	1	SAMSN1
B naive	0.0480644899509077	-0.28548391406771	0.047	0.057	1	CHMP1B
B naive	0.048146300552676	0.397638097240451	0.032	0.024	1	PGS1
B naive	0.0483190675842612	0.189558082740129	0.123	0.108	1	NPAT
B naive	0.0483216855091743	-0.277948396844572	0.023	0.031	1	LINC02550
B naive	0.0483670808686589	0.366674727855075	0.04	0.031	1	TRMT10C
B naive	0.0483887391796871	0.154040851858425	0.125	0.11	1	TBC1D32
B naive	0.0486773721265032	0.100741526765121	0.286	0.265	1	SCFD1
B naive	0.0487117355541248	0.445710430539353	0.012	0.008	1	GAREM1
B naive	0.0487240928052235	0.102932573371147	0.212	0.193	1	LINC01588
B naive	0.0487672316707723	0.169535095446287	0.244	0.225	1	TRIM38
B naive	0.0488193381155124	-0.637792725858216	0.008	0.013	1	PLEKHG2
B naive	0.0488447379301764	0.437974781759748	0.021	0.015	1	SETD1A
B naive	0.0488845404624123	-0.506983854682291	0.023	0.03	1	AC021752.1
B naive	0.0489261625997092	0.239201235266034	0.061	0.05	1	S1PR4
B naive	0.0489853957525562	-0.56042311364375	0.013	0.018	1	VAMP1
B naive	0.0491107292169491	-0.287476824389418	0.021	0.028	1	SCGB2B2
B naive	0.0492011043061871	0.149061744100348	0.15	0.133	1	VPS13A
B naive	0.0492027073929792	0.112768365290896	0.323	0.301	1	LRCH1
B naive	0.0492690191387689	0.108671660874859	0.29	0.269	1	STAP1
B naive	0.0492995893946168	0.323418991857922	0.039	0.03	1	ZNF484
B naive	0.0493919866398267	0.332495968842803	0.051	0.041	1	AL031772.1
B naive	0.0494150275353675	0.207261662983833	0.082	0.07	1	UGGT1
B naive	0.0494674578014155	-0.181946980606401	0.06	0.072	1	CIAO1
B naive	0.0496039220776495	0.355512621567775	0.062	0.051	1	ASPH
B naive	0.0496568576630732	0.194049198873658	0.088	0.074	1	FAM192A
B naive	0.0496597376234453	-0.144570854620606	0.196	0.216	1	CMIP
B naive	0.0497654983804368	-0.703381067485794	0.008	0.012	1	CTSK
B naive	0.0500353891328247	-0.538994249584911	0.012	0.018	1	IGSF8
B naive	0.0501391904977138	0.313044480427318	0.05	0.04	1	DHX38
B naive	0.0501611065091414	-0.220988300405185	0.066	0.079	1	ZNF720
B naive	0.0503980692774189	0.218276238831637	0.108	0.094	1	ZNF92
B naive	0.0504819548598825	-0.24159530901547	0.04	0.049	1	FADS3
B naive	0.050573975461606	0.152883455052757	0.179	0.162	1	RASGEF1B
B naive	0.0505840130967314	-0.637792725858216	0.008	0.012	1	ZNF16
B naive	0.0505983499530309	-0.548909718449995	0.015	0.021	1	ADCK1
B naive	0.0506067987502162	-0.172347168955525	0.254	0.271	1	RNF213
B naive	0.050633011407274	0.295391629130204	0.052	0.042	1	NAA38
B naive	0.05075582272161	-0.541917644791678	0.012	0.018	1	ZAP70
B naive	0.0509606326480551	0.126247483585463	0.155	0.138	1	POU2AF1
B naive	0.050962076490637	-0.529206593042123	0.02	0.027	1	SDK1
B naive	0.0512355329028871	-0.276638067554671	0.093	0.106	1	FYB1
B naive	0.0512883315784851	-0.637792725858216	0.007	0.011	1	SPA17
B naive	0.0513156638025327	0.336403798620071	0.055	0.045	1	ZNF875
B naive	0.0513350479227026	-0.732925343099809	0.007	0.011	1	B9D2
B naive	0.0513369841328969	-0.279091254968753	0.048	0.058	1	RNF170
B naive	0.0514331029772359	0.117352884373011	0.128	0.112	1	RBM3
B naive	0.0515182255574839	0.223245746183987	0.044	0.035	1	TBP
B naive	0.0515832991156431	-0.907521784266018	0.006	0.01	1	AL355581.1
B naive	0.0516266853585654	0.234264066637234	0.085	0.073	1	KCTD20
B naive	0.0516297939555926	-0.143612648923888	0.116	0.132	1	RAB11FIP1
B naive	0.0516843483704443	0.498965411648896	0.035	0.027	1	POLR1A
B naive	0.0517811004702259	0.396154606065121	0.029	0.022	1	GK
B naive	0.0518025202584965	-0.368852935818798	0.024	0.032	1	TOP3A
B naive	0.0518029911708651	0.37908109270618	0.032	0.024	1	C17orf100
B naive	0.05182265139898	-0.537572174515714	0.007	0.011	1	PPIL6
B naive	0.0518235022851641	-0.263489635244142	0.055	0.066	1	ZMIZ2
B naive	0.0518525081421522	-0.783551416169777	0.006	0.01	1	LINC00243
B naive	0.0518983916997915	-0.256697941590485	0.034	0.043	1	CCNT2-AS1
B naive	0.0519911816472123	0.718082700952483	0.011	0.006	1	AC099524.1
B naive	0.0520004706917662	0.744077909485427	0.011	0.006	1	AC009303.2
B naive	0.0520510247394904	0.670385958921186	0.018	0.012	1	TIMP3
B naive	0.052094030949376	0.682677364821284	0.011	0.006	1	MYBPC2
B naive	0.0521088909491802	0.396154606065121	0.028	0.021	1	POP5
B naive	0.0522109163787102	-0.670959589793416	0.006	0.01	1	ATAD3A
B naive	0.0522143780448562	0.116666268174968	0.295	0.274	1	RASA1
B naive	0.0522209336222581	0.592551818868625	0.012	0.007	1	CDC7
B naive	0.0522306750819881	0.143127373586708	0.138	0.122	1	MOB1A
B naive	0.0522979274246579	0.123038760530702	0.319	0.298	1	AFF4
B naive	0.0523559071739072	0.35930420073015	0.029	0.022	1	ZBTB5
B naive	0.0524173939609073	-0.626565470434962	0.006	0.01	1	IGHG2
B naive	0.0525619373782811	0.15744774583336	0.163	0.146	1	USPL1
B naive	0.0526672531564528	0.260995022783485	0.07	0.059	1	TNFRSF10A
B naive	0.0526723927295024	0.179095629031713	0.188	0.17	1	CDK6
B naive	0.0527337981158068	0.253782734603949	0.086	0.074	1	LDAH
B naive	0.0529644970777234	0.459068813394373	0.018	0.012	1	ZBTB7B
B naive	0.0530075357602079	-0.343384931764912	0.044	0.053	1	RAB29
B naive	0.053034749306416	0.279060561129901	0.043	0.034	1	AC002480.2
B naive	0.0531342210106867	-0.331484513324346	0.054	0.065	1	AHCYL1
B naive	0.0531611783887169	-0.269560092527534	0.075	0.087	1	PRPF3
B naive	0.0531686680478257	0.143820088888536	0.209	0.192	1	WDR7
B naive	0.0533047620639012	-0.11664184850943	0.358	0.378	1	FCMR
B naive	0.0533501066310159	0.15364027869812	0.109	0.095	1	CLCN4
B naive	0.0537001211005093	-0.367906440760484	0.024	0.031	1	DET1
B naive	0.0541809475722696	-0.446304116948399	0.019	0.026	1	CD58
B naive	0.0543093814389174	0.139333170988468	0.256	0.237	1	KIAA1109
B naive	0.0543422591090959	-0.369380140297856	0.028	0.036	1	AC008735.2
B naive	0.0544238370947334	-0.400818297465363	0.017	0.024	1	GATD3B
B naive	0.0545109989382736	0.114718012932618	0.23	0.211	1	MYO5A
B naive	0.0546082892656949	0.277239916656097	0.063	0.052	1	AC091045.1
B naive	0.054664991476973	0.67908856933662	0.017	0.011	1	CCDC85C
B naive	0.0547989306840809	-0.247026652377505	0.062	0.074	1	SYNE3
B naive	0.0548196374984911	-0.291722811942419	0.047	0.057	1	SRP19
B naive	0.0550492396376419	0.200805319194346	0.116	0.102	1	XRCC6
B naive	0.0552097102522809	-0.290184915031117	0.054	0.065	1	KLHL8
B naive	0.0555172495340164	0.172290797512005	0.185	0.168	1	RLF
B naive	0.0555197695537672	-0.558330734682511	0.011	0.016	1	SEPSECS-AS1
B naive	0.0556326652942481	-0.161966282437394	0.108	0.123	1	MBTPS1
B naive	0.0556764219682796	0.174394141916441	0.105	0.091	1	NONO
B naive	0.0556815949859371	-0.368628932240847	0.025	0.033	1	LINS1
B naive	0.0558919434316314	-0.323350018034863	0.035	0.044	1	TAGLN
B naive	0.0561891912805762	-0.331267215430215	0.025	0.033	1	AC068587.4
B naive	0.0561895345816777	0.168348688542308	0.178	0.161	1	NDUFAF6
B naive	0.0563728223493303	-0.36723911337873	0.023	0.031	1	SLC25A38
B naive	0.0565529815300355	0.497865544979105	0.033	0.025	1	AC027279.1
B naive	0.056592548569334	-0.536731198076343	0.011	0.016	1	ATAD3B
B naive	0.0567481768333923	0.380387290206804	0.036	0.028	1	TYK2
B naive	0.05694188065762	0.466543933956519	0.021	0.015	1	AL627171.1
B naive	0.0569801613986088	-0.303450460597158	0.043	0.052	1	ZNF397
B naive	0.0569847394228832	0.361638724364616	0.05	0.04	1	PRKRA
B naive	0.0569868600183809	-0.154817327494644	0.103	0.118	1	TARDBP
B naive	0.0570174700019881	0.166672759942354	0.116	0.102	1	CD164
B naive	0.0570810908105954	-0.266941091474726	0.057	0.068	1	IK
B naive	0.0570887158236964	0.280596914789864	0.083	0.071	1	ZNF44
B naive	0.0572641444506795	0.106065341374395	0.393	0.372	1	RAB30
B naive	0.0573078551569249	-0.141946530398136	0.285	0.302	1	EEF2
B naive	0.0573362839505497	-0.289259274388685	0.049	0.059	1	NCBP2
B naive	0.0574130532689203	0.207522590629348	0.194	0.177	1	SLMAP
B naive	0.0575125966836333	0.150222119809079	0.148	0.132	1	IREB2
B naive	0.0575231163900895	0.416054163502825	0.017	0.012	1	ZW10
B naive	0.0575615095427905	0.172883564091961	0.205	0.188	1	NT5C2
B naive	0.0575637018783955	-0.279272577791953	0.079	0.091	1	SGSM3
B naive	0.057600194970224	0.227757074369402	0.106	0.092	1	CMC1
B naive	0.0576226282241809	0.104843209850234	0.201	0.182	1	ARID1A
B naive	0.057654925535234	0.290221161316055	0.072	0.06	1	SLC44A1
B naive	0.0577095600287659	0.108847471006549	0.241	0.221	1	FTO
B naive	0.0578710042098565	0.353256647627407	0.047	0.037	1	DBT
B naive	0.0578929941218827	-0.518956496348366	0.016	0.022	1	FAM136A
B naive	0.057997828256893	0.264438526765057	0.056	0.046	1	TAF1B
B naive	0.0580210192879545	-0.365599021397594	0.042	0.051	1	SRI
B naive	0.0581128973686297	-0.49849239378865	0.016	0.022	1	ZNF354A
B naive	0.0581385929871602	0.571241312623211	0.013	0.009	1	NEXN
B naive	0.0581471830501422	0.206569327871783	0.141	0.126	1	FOXN2
B naive	0.058213256608953	0.147180945424424	0.339	0.319	1	SENP6
B naive	0.058268169395399	0.525437623010087	0.013	0.009	1	AL122035.1
B naive	0.0582860863985182	-0.391039021427629	0.035	0.044	1	ILF2
B naive	0.0583650383145965	0.165247171841287	0.177	0.161	1	CR1
B naive	0.05837967526246	-0.503936979123426	0.018	0.025	1	KIAA0753
B naive	0.0584216266180278	0.155743109191997	0.159	0.143	1	PDE3B
B naive	0.0585151878318956	0.439949723944805	0.029	0.022	1	TYSND1
B naive	0.0586762933377491	0.364790435155785	0.023	0.017	1	NRL
B naive	0.0588230347922739	0.173015499001462	0.25	0.233	1	BABAM2
B naive	0.058913780943108	-0.661560891791166	0.01	0.015	1	ATP13A2
B naive	0.0589444700795538	-0.381452972598431	0.035	0.044	1	COPS8
B naive	0.05901388437662	0.212969857371791	0.099	0.085	1	ERGIC2
B naive	0.0590915065055522	-0.475319896062654	0.028	0.036	1	OAZ2
B naive	0.0591473203035854	0.658075391588206	0.016	0.011	1	GZMH
B naive	0.0592971279277317	-0.435224229039412	0.018	0.025	1	FCHSD1
B naive	0.0594378884884515	0.268448259823045	0.061	0.05	1	AC009505.1
B naive	0.0595405956065375	0.22977518281653	0.088	0.075	1	PHF10
B naive	0.0595627971560392	0.560444072838001	0.016	0.011	1	AC010168.1
B naive	0.059585394601117	-0.305685464980467	0.042	0.052	1	AC244131.2
B naive	0.0597568214824457	-0.579998651980511	0.013	0.019	1	AL390957.1
B naive	0.0597575888265238	0.345528532995153	0.023	0.017	1	YIPF3
B naive	0.059791946865766	0.25640447655485	0.079	0.067	1	DNAJC2
B naive	0.0598191528872561	0.734024244821504	0.014	0.009	1	AL020995.1
B naive	0.0598305665368414	0.633813784054879	0.02	0.014	1	TAF9
B naive	0.0598736519325568	0.285303619286372	0.048	0.039	1	SH3RF3
B naive	0.0599121095514673	0.278471585803947	0.069	0.058	1	SH3YL1
B naive	0.0599474539757856	-0.228805962587955	0.055	0.066	1	PKN1
B naive	0.0599953122803812	0.762936936736744	0.01	0.006	1	SLC66A1
B naive	0.0600598576534496	0.77382525287948	0.011	0.007	1	MAFG
B naive	0.0601737234093888	0.412686329955009	0.035	0.027	1	PACRGL
B naive	0.0602814563606437	-0.428247184077373	0.02	0.027	1	NMRK1
B naive	0.0602936527577954	0.364363539150041	0.024	0.017	1	STYXL1
B naive	0.0603149049662053	-0.144524458104103	0.193	0.211	1	IRF8
B naive	0.0603287894088615	0.132721610633298	0.206	0.188	1	EXOC2
B naive	0.0603297904482264	0.295505312203498	0.056	0.046	1	DCUN1D1
B naive	0.0603355536405821	0.116912910279309	0.156	0.139	1	SGK3
B naive	0.0603595607271899	0.238019058549334	0.061	0.05	1	ZBTB8OS
B naive	0.0605809197800542	-0.455453554042208	0.018	0.025	1	MIB2
B naive	0.06058543160824	0.212702882205347	0.112	0.099	1	HSD17B4
B naive	0.0605911832126192	0.58817337835805	0.011	0.007	1	CCDC71
B naive	0.0607866815095625	0.318986745542661	0.028	0.021	1	AL355347.1
B naive	0.060796029714826	0.211171229830792	0.094	0.081	1	DERA
B naive	0.060894169448522	0.245013080302224	0.07	0.059	1	AL079338.1
B naive	0.0610468005279508	-0.243949448848496	0.041	0.05	1	DDX39A
B naive	0.0611166126838419	-0.547462924037361	0.009	0.014	1	C3orf62
B naive	0.0612053493525021	0.123470030197607	0.24	0.221	1	DAPP1
B naive	0.0612694700883389	-0.364964849809863	0.02	0.027	1	WRAP73
B naive	0.0612998361143776	-0.547462924037361	0.009	0.014	1	AC096921.2
B naive	0.0613586692495009	0.278206895400326	0.026	0.019	1	SELENOW
B naive	0.0616006898778195	0.270623723981262	0.051	0.041	1	C4orf3
B naive	0.0616175762646493	0.188973434964844	0.087	0.074	1	ATP6V0A1
B naive	0.0617111264766091	0.183331646185095	0.119	0.104	1	RIN3
B naive	0.0617663739996229	0.149232467139526	0.186	0.169	1	PIK3CD
B naive	0.0617925262910297	0.239578782830247	0.055	0.045	1	GTF3C2
B naive	0.0617949606351458	0.216168094854733	0.177	0.161	1	APC
B naive	0.0618518032638199	-0.531200092103114	0.015	0.021	1	POLR3D
B naive	0.061895867841662	0.231065250643287	0.042	0.033	1	CYSTM1
B naive	0.062069715503157	0.153584302791042	0.109	0.096	1	CENPP
B naive	0.0622263287912265	0.122538201325696	0.285	0.265	1	NKTR
B naive	0.0623506467838648	0.23030958746644	0.105	0.092	1	CREB3L2
B naive	0.0624113590327553	-0.515754064310022	0.009	0.014	1	AGAP2
B naive	0.0624184285250037	-0.340230309871918	0.016	0.022	1	RING1
B naive	0.0624483807007032	0.2615501403558	0.071	0.06	1	PANK3
B naive	0.0626121257368505	0.303911425080562	0.054	0.045	1	PANK2
B naive	0.0626498120220611	0.592551818868625	0.013	0.008	1	DDIT4
B naive	0.0627664205534957	0.566079607507434	0.013	0.008	1	WWC3-AS1
B naive	0.0628449013625618	0.388117286999702	0.04	0.032	1	HSPE1
B naive	0.0629116212329083	-0.406988064705569	0.013	0.018	1	TMEM203
B naive	0.0629283994257202	0.168485733787693	0.198	0.182	1	CNST
B naive	0.0633053447373788	-0.449839947578682	0.024	0.031	1	RAB37
B naive	0.0633427319170787	-0.247360077011149	0.074	0.086	1	KLHL28
B naive	0.0633698741765023	0.322345757632576	0.048	0.039	1	USP38
B naive	0.0635924807360435	0.446780679135089	0.038	0.03	1	DCAF11
B naive	0.063631656731607	-0.28499013309714	0.046	0.056	1	BTN2A1
B naive	0.0638185852287017	0.103817473341276	0.331	0.31	1	SETX
B naive	0.0640363459008573	0.142953747824387	0.262	0.245	1	CNOT2
B naive	0.064213321439739	0.382734090302799	0.024	0.018	1	MRPS18B
B naive	0.0643484743772692	0.58817337835805	0.012	0.007	1	LINC02193
B naive	0.0643590755545131	0.589400681742053	0.012	0.007	1	AC008906.1
B naive	0.0643855428815119	0.292140827395055	0.042	0.033	1	AC090644.1
B naive	0.0644188044113156	-0.567866096829312	0.012	0.017	1	CDRT4
B naive	0.0644928749180165	0.210266894298034	0.073	0.062	1	BICD2
B naive	0.0646083561723697	0.1984914533561	0.12	0.106	1	CACUL1
B naive	0.0648204602633974	-0.409467348768028	0.024	0.031	1	INO80E
B naive	0.0649149051103123	-0.592957077792143	0.008	0.013	1	LRRC7
B naive	0.0649551226596334	0.303045201673639	0.057	0.047	1	AP003086.1
B naive	0.0649965339265016	-0.695561563026494	0.008	0.012	1	ELK1
B naive	0.0650103775489036	-0.381452972598431	0.017	0.024	1	THEM4
B naive	0.0651233452794013	0.141225249868382	0.254	0.236	1	RASGRP3
B naive	0.065150140727123	-0.282599585672146	0.033	0.042	1	LCP2
B naive	0.065163844445076	-0.620239832185548	0.012	0.017	1	ZFP62
B naive	0.0652636310445007	0.595088054577579	0.014	0.009	1	BMF
B naive	0.0652909480427285	-0.323238358653136	0.041	0.05	1	TRNT1
B naive	0.0653933793832556	0.519011353850654	0.014	0.009	1	NBPF20
B naive	0.0654672542095658	0.234475878805938	0.057	0.047	1	AAGAB
B naive	0.0655213730803261	0.374989996067079	0.038	0.03	1	AC023509.6
B naive	0.0655623605765358	0.374943151516676	0.045	0.036	1	PLD5
B naive	0.0656299406502893	-0.475780355146584	0.017	0.023	1	TMEM205
B naive	0.0656668300749883	0.504376007482257	0.02	0.014	1	SCARB1
B naive	0.0656972523031661	0.198522675452967	0.149	0.134	1	IFNGR2
B naive	0.065972028809068	0.579018663214931	0.016	0.011	1	RARA
B naive	0.0661031054956473	0.537928567193284	0.021	0.015	1	TMEM126A
B naive	0.0661154087209519	0.148184687728187	0.241	0.223	1	KMT2A
B naive	0.0662091888622958	0.370159397532176	0.037	0.029	1	PARP9
B naive	0.0662717513808867	-0.512697505876684	0.017	0.023	1	TSHZ2
B naive	0.0664250434206975	-0.2404628718758	0.067	0.078	1	PLEC
B naive	0.0666211620588949	0.325765278173723	0.019	0.013	1	FIGNL1
B naive	0.0667719605686338	0.485280496538105	0.021	0.015	1	NTPCR
B naive	0.0668061684691833	-0.381452972598431	0.021	0.028	1	SLC35B4
B naive	0.0668228173437834	0.176159039977769	0.05	0.041	1	ISCU
B naive	0.0668591339823983	0.183827162261025	0.078	0.067	1	SREK1IP1
B naive	0.0669575209630062	0.446366052018888	0.016	0.011	1	COA8
B naive	0.0671780884661116	0.205703741535637	0.071	0.06	1	ARL17B
B naive	0.0672022893145655	-0.104963916089068	0.139	0.155	1	SORL1
B naive	0.067282294625631	0.675130555767937	0.012	0.008	1	ARMT1
B naive	0.0673305871156889	0.158333389570371	0.107	0.094	1	DZIP3
B naive	0.0674398456609934	0.527781563478387	0.017	0.012	1	ACAT2
B naive	0.0675462975038369	0.384081773764546	0.036	0.028	1	PPIH
B naive	0.0677401678321622	0.159416943939554	0.247	0.23	1	TRPM7
B naive	0.0677552454683073	0.126394337043013	0.184	0.167	1	MPRIP
B naive	0.0679552057883063	0.196489100444952	0.128	0.114	1	GALNT2
B naive	0.0681247526605509	-0.574098050540827	0.011	0.016	1	NPIPB11
B naive	0.0682861537933037	0.44451762762652	0.017	0.012	1	MORC4
B naive	0.068337263999733	0.115153653701878	0.122	0.108	1	ANAPC16
B naive	0.0685854627790778	0.384081773764546	0.023	0.017	1	SEC61A2
B naive	0.0685963163455635	0.151670596603107	0.107	0.094	1	UBE2O
B naive	0.0686140287734509	0.398156958976268	0.024	0.018	1	SYNC
B naive	0.0686306947851537	0.379608297185238	0.034	0.027	1	SEC24A
B naive	0.0687008371981644	0.385569855423954	0.022	0.016	1	MALSU1
B naive	0.0688738046809438	0.15973712609382	0.088	0.076	1	EPM2A
B naive	0.0689770886873626	0.802971598538996	0.011	0.007	1	PTRHD1
B naive	0.0690656291787082	0.329040410206584	0.017	0.012	1	TCL1B
B naive	0.0690662532633987	0.265666004185294	0.057	0.047	1	ATP5F1C
B naive	0.0691529790379045	0.386731352178495	0.025	0.019	1	PDLIM2
B naive	0.0692957486999491	-0.368277583850698	0.025	0.032	1	ARL5B
B naive	0.0693195700140994	0.252419128603671	0.062	0.051	1	GHITM
B naive	0.0694215163324409	0.168272348066183	0.205	0.19	1	LYPLAL1
B naive	0.0694385503016825	0.639608642929398	0.015	0.01	1	DUSP10
B naive	0.0694509195346863	0.894181470014996	0.01	0.006	1	SLC29A3
B naive	0.0696461459745051	-0.450715635035545	0.014	0.02	1	AC104530.1
B naive	0.0696637991015809	-0.396403314064403	0.023	0.03	1	CYHR1
B naive	0.0696877250210215	0.218884754009641	0.164	0.149	1	AC005670.3
B naive	0.0697582871329702	-0.255530532623476	0.069	0.081	1	METTL8
B naive	0.0698553555823658	-0.928940767900924	0.006	0.01	1	AL023882.1
B naive	0.0699532083933787	0.10732419935399	0.283	0.263	1	SLC4A7
B naive	0.0699728647052654	-0.124792782027398	0.313	0.33	1	LIMD2
B naive	0.070294993733361	-0.240590436758582	0.11	0.123	1	TRIP11
B naive	0.0703617789076203	-0.358910403947344	0.03	0.038	1	EGLN2
B naive	0.070426724038155	-0.562025218240253	0.007	0.01	1	ZNF687
B naive	0.0705733995734033	0.231523904292321	0.119	0.106	1	NCK1
B naive	0.0705775827143931	0.109000671646643	0.168	0.151	1	ZNF451
B naive	0.0706258163684371	0.558840781277301	0.013	0.009	1	NRGN
B naive	0.0706784648076752	-0.590039594409849	0.011	0.016	1	ZNF584
B naive	0.0707210444433306	0.120334045275484	0.252	0.234	1	HS2ST1
B naive	0.0707536610872017	0.386100941401198	0.032	0.025	1	RNF214
B naive	0.0707773963126748	0.308206906789418	0.034	0.026	1	LINC02340
B naive	0.0708694345558025	0.321565289644437	0.034	0.026	1	C12orf49
B naive	0.0708722163038858	-0.755848487379929	0.006	0.01	1	CNPY4
B naive	0.0709053885042402	-0.558330734682511	0.011	0.016	1	RHBDD2
B naive	0.0710569831155626	0.101820399429794	0.365	0.347	1	DIAPH2
B naive	0.0711154602794527	0.292213753394206	0.073	0.062	1	HEATR1
B naive	0.0713609940171933	0.117270677185268	0.161	0.145	1	USP10
B naive	0.0713756535464248	-0.61849216989928	0.006	0.01	1	TNFRSF14-AS1
B naive	0.0714339230158581	0.118281691255694	0.058	0.048	1	CCL5
B naive	0.0716680274530699	0.292140827395055	0.044	0.036	1	ERMP1
B naive	0.0717686435709877	0.190835698087614	0.11	0.097	1	ATL2
B naive	0.0719421013087521	0.221357529455649	0.082	0.07	1	LAMTOR5-AS1
B naive	0.0719452196844591	0.451090281550005	0.028	0.022	1	ECHDC2
B naive	0.0719787266564614	0.206286612793299	0.059	0.049	1	BIN3
B naive	0.072096596717394	-0.293990131348092	0.019	0.025	1	LAT
B naive	0.0721796650730464	0.166287064166526	0.096	0.084	1	REST
B naive	0.0722384557039949	-0.480988646149346	0.02	0.027	1	MCF2L
B naive	0.0723088590073267	-0.200283213988496	0.063	0.074	1	SRGN
B naive	0.0723668358592903	-0.429547260799477	0.014	0.019	1	SLC15A3
B naive	0.0724065828055349	0.205626469134826	0.071	0.061	1	SMARCAL1
B naive	0.0724461396855507	-0.242529706197371	0.066	0.077	1	PCBD2
B naive	0.0726015002112749	0.105411876161978	0.171	0.154	1	AMFR
B naive	0.072993638768218	0.131390840964483	0.358	0.34	1	CEMIP2
B naive	0.0730430296500758	-0.20636626604034	0.052	0.062	1	RAD54L2
B naive	0.0730978651322132	0.104184790319081	0.253	0.234	1	MANBA
B naive	0.0733384894279099	-0.162139944193955	0.116	0.131	1	SUN2
B naive	0.0733975842621589	0.293146740607401	0.036	0.028	1	ZNF461
B naive	0.0734324862894068	0.104269519096032	0.204	0.186	1	PLPP5
B naive	0.0735614066926153	-0.565877543735859	0.01	0.015	1	ZNF496
B naive	0.0735816877380165	0.462427825484286	0.017	0.011	1	ST6GALNAC6
B naive	0.0735895333083734	0.173727092478549	0.167	0.151	1	UBE2R2
B naive	0.0735972950744795	-0.261422268891661	0.052	0.062	1	MMS19
B naive	0.0737346641684792	0.442697192002151	0.024	0.018	1	AC007216.4
B naive	0.0737771566531445	0.351608167111858	0.028	0.022	1	CGRRF1
B naive	0.073813319826547	0.103973854571811	0.148	0.133	1	USP33
B naive	0.0738171772445115	0.2422790982873	0.083	0.072	1	RALGPS1
B naive	0.0738404396208524	0.1428517382491	0.121	0.107	1	SYN3
B naive	0.0740523659834754	0.282364948833965	0.048	0.039	1	RNLS
B naive	0.0741700725232082	-0.475429120807445	0.024	0.031	1	CHMP2A
B naive	0.074203967687883	0.352652967428535	0.038	0.03	1	ITPR3
B naive	0.0742766048780337	-0.529010161012289	0.016	0.021	1	SPHK2
B naive	0.0744390035934967	-0.326381590104755	0.041	0.05	1	THEMIS
B naive	0.0745395667525332	0.283756781577157	0.056	0.047	1	MRVI1-AS1
B naive	0.0745608901553255	0.218939568692331	0.053	0.043	1	SOAT1
B naive	0.0746501083942932	-0.148213169024991	0.122	0.136	1	SLC2A3
B naive	0.0746545518029685	-0.335282791165505	0.03	0.037	1	PWWP3A
B naive	0.0748521121406371	0.618547027401569	0.011	0.007	1	ZBTB20-AS1
B naive	0.0748645570254367	0.618547027401569	0.011	0.007	1	SLC27A5
B naive	0.0749100081869569	0.111955590233285	0.296	0.279	1	SMC6
B naive	0.0749257978814914	0.194407321015472	0.037	0.029	1	POLE4
B naive	0.0749400996990681	0.19206858758601	0.13	0.116	1	SS18
B naive	0.0749561103191336	-0.237063063263256	0.086	0.099	1	DDX27
B naive	0.0751116735009884	-0.54015071861749	0.01	0.015	1	WEE2-AS1
B naive	0.0751447362193177	0.251127548355464	0.054	0.044	1	FGD5-AS1
B naive	0.0751505594704058	-0.278359479634328	0.033	0.041	1	TRABD
B naive	0.0752491901521439	0.13426777688541	0.224	0.207	1	DMTF1
B naive	0.0753187166337174	0.298084341518705	0.045	0.036	1	OGG1
B naive	0.0753429030085284	-0.50698385468229	0.01	0.015	1	CHRM3-AS2
B naive	0.0753975439258101	0.156575320521223	0.18	0.164	1	NAA15
B naive	0.075585237107174	0.146511967599436	0.201	0.185	1	HP1BP3
B naive	0.0756640053531727	0.293007678961827	0.084	0.073	1	UBP1
B naive	0.0756917693477623	-0.279272577791953	0.051	0.06	1	AL645568.1
B naive	0.0757422311833717	-0.254622950362949	0.043	0.052	1	GIMAP7
B naive	0.0758507471920616	0.102897618012471	0.33	0.312	1	GSAP
B naive	0.0759870283069564	-0.304048468912825	0.03	0.037	1	NMD3
B naive	0.075990510495427	0.213370776639	0.085	0.074	1	GUCD1
B naive	0.0760690544156768	0.111564426438385	0.372	0.354	1	FAM117B
B naive	0.0761424910830962	0.234724398788264	0.109	0.096	1	TRAF3IP2-AS1
B naive	0.0762014336560967	0.255410630034755	0.065	0.055	1	PPDPF
B naive	0.076201993335463	0.511631823485057	0.019	0.013	1	PHKG2
B naive	0.0762092775798529	-0.583086833768082	0.01	0.014	1	ZNF598
B naive	0.0762521107856913	0.418248376915737	0.041	0.033	1	DCUN1D5
B naive	0.0763020024609573	0.274212519465927	0.054	0.045	1	FAM118A
B naive	0.0764339267785553	-0.209137423731125	0.03	0.038	1	KIF13A
B naive	0.0764578516326507	-0.418605971015897	0.027	0.035	1	RANBP3
B naive	0.0764755976032284	0.375796893022129	0.041	0.033	1	TMEM184C
B naive	0.0765632076025038	0.307532592665953	0.071	0.061	1	SLIRP
B naive	0.0766373196095173	0.284546100213631	0.035	0.027	1	RGS7
B naive	0.0766601050780314	-0.266682785352357	0.039	0.048	1	SPSB3
B naive	0.0768456036488657	-0.45740182583173	0.015	0.021	1	SLCO3A1
B naive	0.0768470963723991	0.300245314920155	0.053	0.044	1	NAAA
B naive	0.0769900267615849	0.578654300278056	0.023	0.017	1	ZNF763
B naive	0.0770063782842133	0.209907299320875	0.095	0.083	1	ARFIP1
B naive	0.0770689529425007	-0.655627936037426	0.01	0.014	1	IFT140
B naive	0.0770725305170482	0.34131873998502	0.052	0.043	1	SEC13
B naive	0.0770737279213097	0.267074656900191	0.058	0.048	1	CNNM2
B naive	0.0771692640106188	0.206755187626379	0.089	0.077	1	LARS2
B naive	0.0771974131742442	-0.300416400507525	0.054	0.064	1	NR4A2
B naive	0.0775327354514817	-0.102688246239553	0.273	0.293	1	TNRC6A
B naive	0.0776317382943031	-0.166858921822391	0.115	0.129	1	RFX3-AS1
B naive	0.0778430246773086	-0.511513513162804	0.013	0.018	1	MTA2
B naive	0.077874925485476	0.25597694801686	0.047	0.038	1	ELOC
B naive	0.0778764281752655	-0.265975755178495	0.036	0.045	1	CKAP2
B naive	0.07815433172529	-0.710760597851391	0.009	0.014	1	TRIAP1
B naive	0.0782345957131626	0.301064837545398	0.058	0.048	1	DLD
B naive	0.0782471653516191	-0.235437948992979	0.043	0.052	1	CMTR1
B naive	0.0783164712048961	-0.408933709020538	0.01	0.014	1	GRIP1
B naive	0.0783203117904685	0.190996916809176	0.066	0.055	1	SMDT1
B naive	0.0786111646082504	0.122755036357658	0.134	0.119	1	GNA13
B naive	0.0786912954070402	0.239201235266034	0.06	0.05	1	ABCE1
B naive	0.0787515021137198	0.240467284121395	0.06	0.05	1	AL157402.2
B naive	0.0788473791249036	0.618547027401569	0.011	0.007	1	GATD3A
B naive	0.0790020710484508	0.246578250014611	0.067	0.057	1	ASH2L
B naive	0.0792018997497883	-0.321017118736457	0.045	0.054	1	SRSF8
B naive	0.0792886085431836	0.116754907040626	0.158	0.142	1	MSH3
B naive	0.0794142882469814	-0.133368908230609	0.125	0.14	1	HMGN1
B naive	0.0794932249999057	-0.536175567397073	0.012	0.017	1	AL353622.1
B naive	0.0795694519526434	0.163517552665835	0.187	0.172	1	MARCH8
B naive	0.079640922777532	0.185197649845784	0.058	0.049	1	DSTYK
B naive	0.0797704277515267	0.186503102817035	0.16	0.145	1	TASOR
B naive	0.079880073783741	0.120870187084243	0.259	0.241	1	UBE2D3
B naive	0.0799236530418236	-0.19382596942266	0.077	0.089	1	SLC35A3
B naive	0.0800371116005615	0.163633508623934	0.162	0.147	1	NOP58
B naive	0.0802768969718454	-0.432079045668399	0.012	0.017	1	ARMCX6
B naive	0.0804791118411295	-0.433920392492566	0.012	0.017	1	DALRD3
B naive	0.0804974505499619	0.549834277317554	0.017	0.012	1	TBC1D12
B naive	0.0805849892157567	0.200189169831114	0.139	0.125	1	AP1G1
B naive	0.0806118488618805	0.266245283470687	0.033	0.026	1	PAXIP1-AS2
B naive	0.08071035766109	0.652494359324906	0.01	0.006	1	NACC1
B naive	0.0807368426062339	0.177619660398186	0.162	0.148	1	MCM9
B naive	0.0807512370180218	-0.227067227842387	0.091	0.103	1	PARP12
B naive	0.0807611464344329	-0.254596693048005	0.068	0.078	1	CCNDBP1
B naive	0.0809086819689379	0.207874720684126	0.076	0.066	1	DCK
B naive	0.0811263626572946	0.153145310946186	0.206	0.19	1	ACBD6
B naive	0.0811664913663532	-0.151616583355086	0.088	0.1	1	SUCLA2
B naive	0.081301047667169	0.282581099113924	0.051	0.042	1	HIST1H1D
B naive	0.081335512884277	-0.425042241146114	0.039	0.048	1	ZC3H4
B naive	0.0813375984799575	-0.280423052367187	0.048	0.057	1	AGPAT3
B naive	0.0814311911851795	-0.509208519796804	0.012	0.017	1	ORAI3
B naive	0.0814513535431969	0.112768365290896	0.159	0.144	1	ERP29
B naive	0.0814616793823833	0.546993766376534	0.014	0.009	1	DMWD
B naive	0.081735194977732	0.213881212195163	0.077	0.066	1	FUBP3
B naive	0.0819264130808778	0.173762184728673	0.09	0.078	1	TMEM267
B naive	0.0819902457832021	-0.381452972598431	0.021	0.028	1	DNPEP
B naive	0.0820475240021266	-0.447041314226008	0.03	0.037	1	ID2
B naive	0.0820671342891599	0.461821523714115	0.014	0.009	1	HDDC3
B naive	0.0822159028703689	0.358484188099066	0.034	0.027	1	KIF1B
B naive	0.0822330929245737	0.213370776639	0.073	0.063	1	RMDN2
B naive	0.0822915115721873	-0.391577189872139	0.032	0.039	1	DENND6A-AS1
B naive	0.0824049770100695	0.590532651231972	0.012	0.008	1	ZNF624
B naive	0.0825173221057258	0.232655873782241	0.066	0.056	1	ATP13A3
B naive	0.0826346324999909	0.121047367930752	0.104	0.091	1	GABPB1
B naive	0.0827031950884994	-0.1538914484878	0.051	0.06	1	SLC25A32
B naive	0.0828528102513516	0.44451762762652	0.018	0.013	1	DUSP5
B naive	0.0828648794026728	0.420001348019489	0.027	0.021	1	PKD1
B naive	0.0829156353373342	0.267074656900191	0.04	0.032	1	COPS5
B naive	0.0830212442078405	-0.281288810672999	0.071	0.082	1	CAMK4
B naive	0.0831635478615596	-0.518956496348366	0.014	0.02	1	UBAP1L
B naive	0.0831641872006689	-0.538178476285885	0.014	0.02	1	GALNT4
B naive	0.0833444746257191	-0.328341636138869	0.017	0.023	1	ATP6V1E2
B naive	0.083377862969704	-0.233775804556172	0.08	0.092	1	ARPC5
B naive	0.0833896424824097	0.174558154426596	0.099	0.086	1	EIF4H
B naive	0.0835873937700649	-0.220172065565371	0.044	0.052	1	EIF2AK4
B naive	0.0836771694182954	-0.39915497433189	0.019	0.025	1	ACOT13
B naive	0.0842892173115192	0.525437623010087	0.021	0.016	1	KNL1
B naive	0.084307824221923	-0.194107498361185	0.074	0.085	1	CEP128
B naive	0.0843570679983268	-0.403148043697751	0.014	0.02	1	CD226
B naive	0.0845720588138276	-0.516382552684539	0.012	0.016	1	TIMM8B
B naive	0.0845984950038077	-0.860620809296991	0.008	0.012	1	LEF1-AS1
B naive	0.0846184723736113	0.229896294546766	0.1	0.088	1	FAM204A
B naive	0.0846957992587673	-0.367778035701355	0.023	0.029	1	CDKN2B-AS1
B naive	0.0848610083458298	0.219276843981041	0.059	0.05	1	MPP5
B naive	0.0848887660594956	-0.315025610859455	0.046	0.054	1	COQ7
B naive	0.0849103265782995	-0.533456066043481	0.008	0.012	1	TTYH3
B naive	0.0850618418579327	0.151514890484464	0.136	0.123	1	ZNF131
B naive	0.0850904225279861	0.423416686069578	0.031	0.024	1	CCDC126
B naive	0.0850940495626522	0.380387290206804	0.026	0.02	1	LINC02062
B naive	0.0852236596130751	0.127608634434031	0.219	0.202	1	RNF38
B naive	0.0852396201609585	0.649573923022193	0.011	0.007	1	PDE4A
B naive	0.0852699807558696	0.371454165436796	0.021	0.016	1	SIRT3
B naive	0.0853246814178695	-0.462372967981999	0.012	0.016	1	CCDC43
B naive	0.0853285598855418	-0.243949448848496	0.034	0.042	1	TMEM258
B naive	0.0853877117831501	-0.303450460597158	0.017	0.022	1	ZCCHC9
B naive	0.0854820818119904	-0.155945495492962	0.173	0.188	1	ACBD3
B naive	0.085623436696504	0.310424732039237	0.033	0.026	1	ANKRD46
B naive	0.0857234676274508	0.246988164789606	0.067	0.057	1	TBK1
B naive	0.0857839045606813	0.511631823485057	0.013	0.009	1	AC073569.2
B naive	0.0858215343252885	0.355512621567774	0.024	0.018	1	DNAJC4
B naive	0.0859058777303099	0.305047554584787	0.024	0.018	1	BRAT1
B naive	0.0860857099384903	0.200716313231044	0.154	0.14	1	CAPN7
B naive	0.08620810897965	0.355512621567774	0.021	0.015	1	ZNF699
B naive	0.0862405843558613	0.150369836529151	0.133	0.119	1	EIF3F
B naive	0.086274162164748	-0.17037064639936	0.061	0.072	1	TC2N
B naive	0.0863429118069121	0.330566264437543	0.039	0.031	1	ATPAF2
B naive	0.0863738564494803	0.244868557883782	0.054	0.045	1	SMARCC2
B naive	0.0864087516770707	-0.277116312783696	0.05	0.059	1	PTOV1
B naive	0.0864466946505068	0.352032052832813	0.031	0.025	1	LIME1
B naive	0.0865011630461609	0.172942811826875	0.1	0.088	1	NSA2
B naive	0.0866010888731918	0.205025760570105	0.102	0.09	1	RNF10
B naive	0.0867477514395996	0.369027428042257	0.031	0.025	1	DSP
B naive	0.0867642236565192	0.322414933391544	0.036	0.029	1	TGFBRAP1
B naive	0.0867656444386183	-0.268111499522486	0.05	0.06	1	FBXO25
B naive	0.0868510773431637	0.110243725547895	0.235	0.219	1	PRRC2B
B naive	0.0868637811605913	-0.253939549264165	0.07	0.081	1	RCAN3
B naive	0.0869931704373239	-0.360694412431634	0.016	0.022	1	ATXN7L3
B naive	0.0871185943561707	-0.50698385468229	0.016	0.022	1	RBMX2
B naive	0.0871629477646796	-0.500751900970775	0.014	0.019	1	CENPB
B naive	0.0872132929079011	0.124521231975896	0.144	0.129	1	ZNF431
B naive	0.0872215251487612	0.650968505093946	0.01	0.006	1	LRP6
B naive	0.087267215027138	-0.637792725858216	0.008	0.012	1	AC012568.1
B naive	0.0873130502595678	0.65417093713229	0.01	0.006	1	PINK1-AS
B naive	0.0873576809678022	-0.203535180402588	0.04	0.048	1	ATF6B
B naive	0.0873984237704875	-0.362837294431084	0.036	0.044	1	GBP2
B naive	0.0879131021310187	0.288398425709238	0.031	0.025	1	APBB2
B naive	0.088025760815007	-0.46275307470028	0.014	0.019	1	CMTM8
B naive	0.0882354067403499	0.180804997989172	0.146	0.132	1	TNPO3
B naive	0.088242380044285	0.128049210683905	0.115	0.102	1	TMEM260
B naive	0.0883279429667758	0.470448388412435	0.017	0.012	1	TPRKB
B naive	0.0883497529994817	0.134216889786903	0.212	0.197	1	MCUB
B naive	0.0883877343062028	0.189834591225648	0.072	0.062	1	DUS2
B naive	0.088509172065614	0.359459806084438	0.029	0.023	1	THAP5
B naive	0.0885176533740387	0.42993746269433	0.038	0.031	1	SUCLG1
B naive	0.0885254147256382	-0.185187578977339	0.098	0.11	1	FLOT2
B naive	0.0886023193997222	0.129162186662644	0.251	0.234	1	FAM53B
B naive	0.088624559880066	-0.435900756620808	0.018	0.024	1	SLC16A3
B naive	0.0886740108859673	-0.531200092103114	0.014	0.019	1	HAVCR2
B naive	0.0888040212262567	-0.57939235021034	0.008	0.011	1	BYSL
B naive	0.0888139829188458	0.29465741618092	0.035	0.028	1	RFX5
B naive	0.0888231845650181	0.272293510094619	0.056	0.047	1	HMGXB3
B naive	0.0889843338239805	0.420001348019489	0.027	0.021	1	LIMK2
B naive	0.089035632309128	0.144545033688126	0.154	0.139	1	PHACTR4
B naive	0.0890613887505349	-0.551377974040744	0.014	0.019	1	MAP7D2
B naive	0.0891120077065335	-0.265259955093908	0.038	0.046	1	TOR1AIP2
B naive	0.0891249284239418	-0.855384160930843	0.007	0.011	1	LINC02008
B naive	0.0891422324762912	0.200907732934445	0.065	0.055	1	AC007569.1
B naive	0.0892123333206519	0.276990125765274	0.058	0.049	1	MMS22L
B naive	0.0892502889744322	0.618547027401569	0.012	0.008	1	AC022509.2
B naive	0.0893349875076019	0.308862528268953	0.034	0.027	1	MYO18A
B naive	0.0894423517012493	0.664350717014693	0.014	0.01	1	TMEM42
B naive	0.0895602130679154	0.440209786143057	0.045	0.037	1	TRAPPC13
B naive	0.0895652356307976	0.412096149934142	0.035	0.028	1	NEMP2
B naive	0.0895993121461704	0.178794661770178	0.099	0.087	1	SENP2
B naive	0.089635577032963	0.110457888142009	0.277	0.259	1	SGMS1
B naive	0.0896719753628328	0.212174389249852	0.107	0.095	1	DDX60L
B naive	0.0897912199712109	-0.565877543735859	0.011	0.015	1	STRN4
B naive	0.0898628827226101	0.165201697536989	0.16	0.146	1	FBXL4
B naive	0.0899938196748703	0.25446071556948	0.067	0.057	1	GEN1
B naive	0.0900178802032589	-0.404536585711472	0.014	0.019	1	BTBD11
B naive	0.0900558187494533	-0.597181663653868	0.007	0.011	1	OPRM1
B naive	0.0901155431520073	0.173650239429615	0.152	0.138	1	ATF7IP2
B naive	0.0901176787513163	-0.345383717890909	0.037	0.045	1	EIF2B1
B naive	0.0901401055421251	0.336147296700844	0.018	0.013	1	C17orf80
B naive	0.0902014477172027	0.321280986748476	0.049	0.041	1	ACTR6
B naive	0.0902100991253862	0.323091143875397	0.02	0.015	1	EBPL
B naive	0.0904500568782571	0.193455863458802	0.066	0.056	1	ZNF160
B naive	0.090517749405271	0.29173671113446	0.028	0.022	1	GRHPR
B naive	0.090530801823963	0.415455162024057	0.034	0.027	1	CCDC122
B naive	0.0906228037113097	0.489264010456602	0.014	0.01	1	PLBD1
B naive	0.0906978069169873	0.372894699796012	0.038	0.031	1	IER5
B naive	0.0907363132830268	-0.190568352520473	0.053	0.063	1	SSU72
B naive	0.0907980140445298	-0.114254941823102	0.204	0.221	1	UPF2
B naive	0.0908101898335663	-0.294865287602341	0.022	0.028	1	NCF2
B naive	0.0908208005632677	0.177420299254064	0.117	0.104	1	IST1
B naive	0.0908403399025892	0.246578250014611	0.034	0.027	1	DFFA
B naive	0.0909217597671696	-0.343782554632377	0.04	0.048	1	AC006504.5
B naive	0.0909995097218979	0.446780679135089	0.02	0.015	1	AL606489.1
B naive	0.0910010889671136	0.151215020680512	0.031	0.024	1	DHX32
B naive	0.0914169860570834	-0.323737474742144	0.011	0.015	1	ZDHHC16
B naive	0.0915967407714781	0.360235031810178	0.025	0.019	1	HAUS3
B naive	0.0916163481898454	-0.134979958136594	0.316	0.33	1	SRRM2
B naive	0.0916263145734777	-0.381452972598431	0.024	0.03	1	NECAP1
B naive	0.0916472475904186	-0.159417786633597	0.142	0.156	1	SRRM1
B naive	0.0917679479789034	0.718082700952483	0.01	0.007	1	TMEM9
B naive	0.0918680836172075	0.200234396089864	0.051	0.042	1	RIMKLB
B naive	0.0921136998495426	-0.423888238918828	0.016	0.021	1	MAP3K11
B naive	0.0921657453502772	-0.504309720383965	0.011	0.015	1	TSEN54
B naive	0.0922466847185804	0.132170746402462	0.094	0.082	1	ATF7
B naive	0.0923448018555992	0.585380163466369	0.01	0.007	1	ZNF879
B naive	0.092391115378233	-0.23800018251731	0.057	0.066	1	AL390728.6
B naive	0.0924055607634362	-0.263058271796201	0.037	0.046	1	RIPOR1
B naive	0.0924755591119461	0.231184486565573	0.104	0.093	1	TMEM38B
B naive	0.0924953493682221	-0.736547931420994	0.01	0.015	1	ZNF69
B naive	0.0926060139518377	0.241983675937361	0.04	0.032	1	RPA2
B naive	0.0926321844439292	-0.644487378432225	0.007	0.01	1	TP53RK
B naive	0.0927015871361987	-0.40347927892843	0.016	0.021	1	MBD6
B naive	0.0927053250355766	-0.551377974040744	0.007	0.01	1	TMEM254-AS1
B naive	0.09276981527088	-0.396249974526512	0.022	0.028	1	PPP3CB-AS1
B naive	0.0927722711201659	0.162867543625379	0.107	0.094	1	CDK8
B naive	0.0927966511958003	0.498252793683857	0.01	0.007	1	PITRM1-AS1
B naive	0.0928756574181702	-0.351705629204379	0.02	0.026	1	DNM3
B naive	0.0931763572333132	0.116046686872386	0.168	0.153	1	NUP153
B naive	0.0932112986614822	-0.755848487379929	0.007	0.01	1	FAM209A
B naive	0.0932152136032892	-0.180288458624014	0.098	0.11	1	ZNF331
B naive	0.0932443057026104	0.207175845320495	0.046	0.037	1	GUK1
B naive	0.0934355818407381	0.207382537269931	0.08	0.069	1	DEPDC5
B naive	0.0934647596501748	-0.652754994415825	0.007	0.01	1	AC012442.2
B naive	0.0935647159985268	-0.301529428301482	0.039	0.047	1	PSMD4
B naive	0.0935809948685427	0.226229604622808	0.06	0.051	1	MTMR4
B naive	0.0937115993371955	-0.644487378432225	0.007	0.01	1	ERMN
B naive	0.093760084735718	-0.381452972598431	0.023	0.03	1	TNPO2
B naive	0.093905927664929	-0.603845393934879	0.007	0.01	1	HIRIP3
B naive	0.0939297733442749	-0.455453554042208	0.013	0.018	1	TMEM39B
B naive	0.0940126493765026	-0.536731198076343	0.01	0.015	1	AC087190.1
B naive	0.094019571214017	-0.243479439057439	0.07	0.081	1	OTUD5
B naive	0.094040923305807	0.488911746984973	0.026	0.02	1	RUNDC1
B naive	0.0941383784017495	-0.556539679156522	0.007	0.01	1	ZFP1
B naive	0.0942371478426096	0.224268088289522	0.07	0.06	1	PDIA6
B naive	0.0944398986382191	-0.141218436137776	0.073	0.084	1	CROCC
B naive	0.0945342419574115	-0.275287415381503	0.06	0.069	1	RNF168
B naive	0.0945655601410004	-0.167484125846989	0.157	0.171	1	YLPM1
B naive	0.0945701095727667	0.209245897671869	0.08	0.069	1	TPCN1
B naive	0.0947322111883745	0.216625027912983	0.052	0.043	1	TXNRD1
B naive	0.0947718065105447	0.242680125403403	0.075	0.065	1	SZRD1
B naive	0.0947875911399648	0.386731352178495	0.065	0.055	1	SGPP1
B naive	0.0947976768025746	-0.439751613163098	0.023	0.029	1	LTO1
B naive	0.0948352820087613	-0.533456066043481	0.013	0.018	1	PBDC1
B naive	0.0948494051262377	-0.402514588126261	0.015	0.021	1	AC087239.1
B naive	0.0949668894577872	0.289598504836434	0.037	0.03	1	COPS3
B naive	0.0951198204753382	-0.509208519796804	0.013	0.018	1	BPNT1
B naive	0.0951252973653265	0.200342249044042	0.173	0.16	1	ZDHHC20
B naive	0.0952418783308303	-0.420447104214295	0.017	0.023	1	FBXL12
B naive	0.0952665661775619	0.544546445957792	0.013	0.009	1	AC022973.4
B naive	0.0953054321174212	0.271254134758559	0.067	0.057	1	DTD1
B naive	0.0957988009237093	0.307188174224394	0.033	0.026	1	PLP2
B naive	0.0958785749042989	-0.307452391154655	0.032	0.039	1	B3GAT3
B naive	0.0959181501605123	-0.536731198076343	0.01	0.014	1	AMMECR1L
B naive	0.0959358125696059	-0.156160660756188	0.036	0.044	1	RRN3
B naive	0.0959459538153365	0.151692000145021	0.157	0.143	1	MLLT10
B naive	0.0959995164925209	-0.164035366677276	0.073	0.084	1	LINC01278
B naive	0.0962799022809111	0.185587620125462	0.13	0.117	1	THOC1
B naive	0.0964203993794235	-0.265975755178495	0.035	0.043	1	ZNF790-AS1
B naive	0.096624509213243	0.15142101697427	0.093	0.081	1	CORO2B
B naive	0.0966330111439214	0.228010489975339	0.086	0.075	1	SNX5
B naive	0.0966632614564794	0.289666171872439	0.042	0.034	1	ENAH
B naive	0.0967223849833781	0.412798362184993	0.025	0.019	1	THRB
B naive	0.0967918379015186	-0.198588915448621	0.036	0.044	1	ZNF600
B naive	0.0968239427032143	0.522331712142265	0.011	0.007	1	TMEM232
B naive	0.0969976400335961	-0.381452972598431	0.01	0.014	1	SCRIB
B naive	0.0970560799677262	-0.367969743234809	0.051	0.06	1	ARMH1
B naive	0.097070797342959	0.155396588040378	0.131	0.118	1	GOLGB1
B naive	0.0970760924533208	-0.348029971060981	0.03	0.037	1	CSKMT
B naive	0.0971957787981376	0.162010165202577	0.155	0.141	1	SMAP1
B naive	0.097239321359618	0.662941146760022	0.014	0.009	1	BRIP1
B naive	0.0975634126142719	-0.301599664909217	0.028	0.035	1	AASDHPPT
B naive	0.0977333612446952	-0.317004264871589	0.047	0.056	1	DNHD1
B naive	0.0978497002380621	0.247136460522984	0.054	0.045	1	TFAM
B naive	0.0979727044662358	0.437974781759748	0.021	0.016	1	CDC23
B naive	0.0980450749737214	0.16736052464976	0.076	0.066	1	IP6K2
B naive	0.0981127565886846	0.315619894444263	0.026	0.02	1	PMPCA
B naive	0.0981186032692103	0.415013633316436	0.023	0.018	1	MAN1B1
B naive	0.0981331194944027	-0.51751452217446	0.021	0.027	1	ZKSCAN7-AS1
B naive	0.0981341535113183	0.248297449869563	0.053	0.044	1	VDAC2
B naive	0.0982863378731061	-0.312740222514417	0.028	0.035	1	LRRC37B
B naive	0.0983539981460291	0.278206895400326	0.026	0.02	1	DDAH2
B naive	0.0983558481507942	-0.476610205638772	0.01	0.014	1	MED7
B naive	0.0983563099836923	0.154457375886226	0.108	0.096	1	CLNS1A
B naive	0.0984364133203414	0.386731352178495	0.023	0.018	1	MFAP1
B naive	0.0985045978214534	0.299268510928155	0.026	0.02	1	TACC3
B naive	0.0985913745572979	0.360478874461124	0.023	0.018	1	AC009299.3
B naive	0.0986839085456616	0.407042922207856	0.021	0.016	1	SLC5A11
B naive	0.0987023817272213	0.389065181278802	0.02	0.015	1	PEX10
B naive	0.0987090217138688	0.30970893195465	0.035	0.028	1	DYNLL1
B naive	0.0987131860349302	0.245393609159033	0.075	0.065	1	SYMPK
B naive	0.0987819904577556	0.193313761016836	0.088	0.077	1	ZNF532
B naive	0.098828260600367	0.363289972159494	0.03	0.023	1	PRPF19
B naive	0.098876477228055	0.110554002995523	0.177	0.161	1	PPP1R2
B naive	0.099097476552512	0.172066480471844	0.289	0.275	1	AC027097.2
B naive	0.099161222543788	0.161281292733428	0.068	0.058	1	DENR
B naive	0.0993816218657065	0.150211301962676	0.056	0.047	1	FANCC
B naive	0.0995391543513724	0.235642149063533	0.051	0.043	1	EYS
B naive	0.0995465440653384	0.160283425323191	0.141	0.127	1	ZNF254
B naive	0.0997424461366225	0.618547027401569	0.012	0.008	1	CPOX
B naive	0.0997631094128566	-0.515754064310022	0.01	0.014	1	SIRPG
B naive	0.0997983440011725	0.295140003588293	0.081	0.071	1	RAB5A
B naive	0.0999043438235488	0.782045759684449	0.01	0.006	1	SYT1
B naive	0.099921678804324	-0.463915132790405	0.012	0.017	1	UBE2S
B naive	0.100015555827407	-0.483332586617645	0.01	0.014	1	GRWD1
B naive	0.100074280158241	0.561963499035201	0.012	0.008	1	FAM122A
B naive	0.100085994322302	0.136617644467554	0.121	0.108	1	AC006230.1
B naive	0.100322882016798	-0.447041314226008	0.01	0.014	1	TAF6
B naive	0.100345091410445	0.466543933956519	0.015	0.01	1	AL022097.1
B naive	0.100365086201738	-0.301282623914449	0.025	0.031	1	SNHG19
B naive	0.100408742328517	0.1305462565675	0.156	0.142	1	GTF2F2
B naive	0.100528475958361	0.452537075962639	0.01	0.006	1	ZKSCAN2-DT
B naive	0.100539331774472	0.203509528122725	0.05	0.042	1	VRK3
B naive	0.100671461324502	0.308862528268953	0.015	0.01	1	DDAH1
B naive	0.100713121003157	-0.271270054848008	0.047	0.055	1	GPS2
B naive	0.10072256932675	-0.294320380872457	0.063	0.073	1	LAIR1
B naive	0.100838204246954	0.187912673071707	0.054	0.045	1	SNRPB2
B naive	0.100855713349692	0.137607591223641	0.102	0.09	1	EVI2B
B naive	0.100887407540324	0.291382284148059	0.051	0.042	1	MAP4K1
B naive	0.100892287716913	0.131120622584978	0.111	0.098	1	TM2D1
B naive	0.100910447499578	0.119049175033909	0.173	0.158	1	PEAK1
B naive	0.100910918957025	0.425901949459173	0.012	0.008	1	AC107081.2
B naive	0.100915548916329	-0.657087415211858	0.009	0.013	1	BCL2L2
B naive	0.101343862188613	0.598369145463939	0.016	0.011	1	C1QTNF3
B naive	0.101409955668061	0.648920676445087	0.016	0.011	1	HDX
B naive	0.101443715727854	-0.259056341238705	0.046	0.054	1	MAPK6
B naive	0.101457939600194	-0.239433967726003	0.087	0.098	1	BRD9
B naive	0.101641535294193	0.448622025959256	0.015	0.011	1	APEH
B naive	0.101698419990016	-0.522315508438281	0.009	0.013	1	JMJD4
B naive	0.101729673675129	-0.225502694636718	0.056	0.065	1	TECPR1
B naive	0.101922405037693	-0.270421660209687	0.053	0.062	1	CTNNA1
B naive	0.102082223447386	-0.394277012956015	0.026	0.032	1	GNE
B naive	0.102142207038899	-0.184976033065009	0.08	0.091	1	EFCAB14
B naive	0.102156011498626	-0.276336266784217	0.044	0.052	1	RASAL3
B naive	0.102354354138519	0.127206160809527	0.134	0.12	1	ZNF736
B naive	0.102425352077534	-0.436948085190135	0.012	0.017	1	ATXN1L
B naive	0.102445519185364	-0.458074254201343	0.012	0.017	1	TUT1
B naive	0.102540577446162	0.102626171110064	0.138	0.124	1	EIF3K
B naive	0.102790959781369	-0.399831501913286	0.017	0.022	1	COA7
B naive	0.102882932872242	0.196204727499492	0.112	0.1	1	FAM168A
B naive	0.102989454594706	0.125082881165908	0.042	0.035	1	HIGD2A
B naive	0.103020785252717	-0.194521545850429	0.064	0.074	1	UBE2V1
B naive	0.103022212841213	0.268489559330409	0.044	0.036	1	PATL1
B naive	0.103068184319165	0.347063431731956	0.047	0.039	1	NBR1
B naive	0.103083022460574	-0.381452972598431	0.019	0.024	1	AC007952.4
B naive	0.103102217230207	0.566079607507434	0.013	0.009	1	ACTA2
B naive	0.103146074780064	-0.186805541744888	0.064	0.074	1	LINC00342
B naive	0.103240912328509	0.273050461375801	0.039	0.031	1	LINC00494
B naive	0.103298305691479	0.245329703817351	0.049	0.041	1	CEP104
B naive	0.103385310262407	0.507515715012825	0.022	0.017	1	SNX16
B naive	0.103396451644555	-0.304637375547601	0.033	0.04	1	NXF1
B naive	0.103448753549295	-0.22501763283812	0.092	0.103	1	LEF1
B naive	0.103472971174726	0.483617447315461	0.013	0.009	1	FXR2
B naive	0.103554709115325	0.10609702646478	0.216	0.199	1	SYNRG
B naive	0.103803574388286	0.377538927897773	0.039	0.032	1	DCTN5
B naive	0.103806104078021	-0.236022533076867	0.049	0.058	1	GPR107
B naive	0.103833094374059	0.382106831579488	0.017	0.012	1	PEX11B
B naive	0.103920823127191	-0.357801704533786	0.029	0.036	1	NOP14
B naive	0.103952180589897	0.709694915459764	0.011	0.007	1	PTCH1
B naive	0.10402003193946	0.402818336346132	0.024	0.019	1	AP002026.1
B naive	0.104147292696559	0.221591887106183	0.06	0.051	1	TRAC
B naive	0.104231154553954	-0.455453554042208	0.012	0.016	1	MT2A
B naive	0.104237588811445	-0.342633723707904	0.026	0.032	1	TSPYL2
B naive	0.104247660850025	-0.45184230048983	0.009	0.013	1	AL451085.2
B naive	0.104334802418985	-0.343233650367941	0.034	0.042	1	WAC-AS1
B naive	0.10435857322369	0.279304878664929	0.077	0.067	1	ADIPOR2
B naive	0.104392297229314	0.523389794361228	0.02	0.015	1	NMRAL1
B naive	0.104498347267557	-0.249747293386609	0.034	0.042	1	SNHG9
B naive	0.104748698450332	0.324815824344858	0.047	0.039	1	ICK
B naive	0.104756786138203	-0.27975757552908	0.045	0.053	1	IRF3
B naive	0.104933135889334	0.445215424516006	0.022	0.017	1	IFI35
B naive	0.105163056957301	0.341013051872659	0.03	0.024	1	MPV17
B naive	0.105176445905049	0.127011390648682	0.242	0.226	1	KYNU
B naive	0.105178922365264	0.101995527157401	0.227	0.211	1	ARFGEF1
B naive	0.105242533062807	0.293990273953592	0.064	0.055	1	FAM111B
B naive	0.105324817231862	-0.247435624626744	0.054	0.063	1	NDUFS1
B naive	0.105332408293606	0.100939794482177	0.23	0.213	1	GMDS-DT
B naive	0.105472649119318	0.105812854235592	0.243	0.227	1	DNAJC10
B naive	0.105563632377569	0.344786214974716	0.03	0.024	1	ZMYM1
B naive	0.105653937079989	0.120368292822479	0.116	0.104	1	CD81
B naive	0.105654954536631	-0.196577629690148	0.064	0.074	1	VPS26A
B naive	0.105683363779937	-0.205176291715001	0.069	0.079	1	RASSF5
B naive	0.105727730523237	-0.619612709793196	0.009	0.013	1	MAP1S
B naive	0.105803487989576	0.403808178608556	0.019	0.014	1	LINC01678
B naive	0.105819965366674	0.260734396815675	0.059	0.05	1	ZBTB24
B naive	0.105825870020235	0.230577771320896	0.058	0.049	1	PTER
B naive	0.105922103601813	0.342912584788142	0.041	0.034	1	NDUFB4
B naive	0.105930205263773	0.197971344581295	0.056	0.047	1	TAB3
B naive	0.106091149288365	0.233177078643723	0.111	0.1	1	IPMK
B naive	0.106245151848801	-0.161886595340747	0.074	0.085	1	GOSR2
B naive	0.106388911467915	0.121399459461697	0.145	0.131	1	ZC3H13
B naive	0.106393108776164	0.159621884121725	0.101	0.089	1	SLC10A7
B naive	0.106473473191913	-0.381452972598431	0.014	0.019	1	MFAP3
B naive	0.106606077203372	0.27489416135949	0.034	0.027	1	UBE2J2
B naive	0.106611055386952	0.102456026929557	0.251	0.235	1	CHD1
B naive	0.106621940198977	-0.162443190656635	0.124	0.137	1	EIF4A1
B naive	0.106674673037752	-0.262511899874924	0.032	0.04	1	SLC35E2A
B naive	0.106678168137977	-0.465517237386906	0.012	0.016	1	GAR1
B naive	0.107049039319154	0.179475835923066	0.104	0.092	1	NBDY
B naive	0.107073127465729	0.175417221093372	0.081	0.07	1	DDX42
B naive	0.107115356170698	0.338439108208833	0.013	0.009	1	TP53I11
B naive	0.107229201050231	0.185394733563121	0.11	0.099	1	GPM6A
B naive	0.107231831751012	0.17214535721339	0.082	0.072	1	PMPCB
B naive	0.107355041600732	0.264172310029349	0.055	0.047	1	APAF1
B naive	0.107433275835015	0.159830043834343	0.229	0.215	1	CLIC4
B naive	0.107492024372896	-0.18271706025901	0.16	0.173	1	SERBP1
B naive	0.107515663073469	0.360235031810178	0.02	0.015	1	FMNL2
B naive	0.107561026392862	-0.416218390759108	0.029	0.035	1	NUCB1
B naive	0.107732545737108	0.12566662835128	0.339	0.323	1	BLNK
B naive	0.108131720477098	-0.365333307235154	0.022	0.028	1	DHX16
B naive	0.108188811861944	-0.277344569257693	0.035	0.043	1	JOSD1
B naive	0.108208114368321	-0.251572690051521	0.067	0.077	1	STRADB
B naive	0.108266991682124	-0.360391357070602	0.016	0.021	1	MYBBP1A
B naive	0.108348240174769	0.488911746984973	0.025	0.019	1	RMDN2-AS1
B naive	0.108358160660207	0.279458381356023	0.028	0.022	1	C16orf54
B naive	0.108913155604022	0.3339061653784	0.049	0.041	1	CPNE8
B naive	0.108929637433709	0.229467317998384	0.135	0.123	1	BMT2
B naive	0.109053229682357	-0.523471977470859	0.014	0.018	1	ACP5
B naive	0.109279290941171	0.477684491561719	0.032	0.026	1	ACTR3B
B naive	0.109292794222502	0.240035404147839	0.047	0.039	1	SMNDC1
B naive	0.109326396045334	-0.445583310018147	0.016	0.021	1	TEPSIN
B naive	0.109792014836639	0.203509528122725	0.011	0.008	1	PAXBP1-AS1
B naive	0.109820061890061	0.240845679395698	0.032	0.026	1	PEX16
B naive	0.109904446164244	0.283882944586745	0.045	0.037	1	CDK5RAP1
B naive	0.110066616608712	0.474157118066394	0.024	0.018	1	HLA-F-AS1
B naive	0.11017267704964	-0.288841822413556	0.044	0.052	1	ALG5
B naive	0.110313200854497	0.153829097063436	0.262	0.249	1	NSMCE2
B naive	0.110608051089934	-0.349744112871093	0.02	0.026	1	ZSCAN5A
B naive	0.110691322810456	0.580072879586933	0.016	0.012	1	ZFPL1
B naive	0.110733376209836	-0.404911945422421	0.014	0.018	1	AL513550.1
B naive	0.110823257562343	-0.250467660422464	0.06	0.069	1	GSPT1
B naive	0.110844790789426	0.283060827219485	0.048	0.04	1	SDHC
B naive	0.110973238159899	-0.294741339405101	0.041	0.049	1	PRKCA
B naive	0.111057414834075	-0.302740996584391	0.041	0.049	1	STK33
B naive	0.111134425380245	-0.495409161895517	0.018	0.023	1	ZNF28
B naive	0.111200440594358	-0.175002095131005	0.036	0.043	1	GRAMD1A
B naive	0.111252117521777	-0.567866096829312	0.013	0.018	1	C2orf74
B naive	0.11130739875042	0.157664248500202	0.119	0.107	1	AC092821.3
B naive	0.111362886111463	0.364790435155785	0.025	0.019	1	MRS2
B naive	0.111817555230163	-0.541917644791677	0.008	0.012	1	AGPAT2
B naive	0.111826397099558	0.507515715012825	0.012	0.008	1	OOEP
B naive	0.111849539159208	-0.537572174515714	0.008	0.012	1	THOP1
B naive	0.111952299308807	0.187912673071706	0.044	0.036	1	SNRPN
B naive	0.112117472447933	0.260995022783485	0.079	0.069	1	ZNF608
B naive	0.112530007097179	0.44451762762652	0.017	0.012	1	DNPH1
B naive	0.112596907744411	0.479570614252758	0.02	0.015	1	ANKRD52
B naive	0.112811294840063	0.652494359324906	0.01	0.007	1	AC005332.6
B naive	0.112866548974329	-0.343978267179769	0.027	0.033	1	POLE3
B naive	0.112882104116894	0.1373861047455	0.238	0.224	1	UBR5
B naive	0.112946493942341	-0.323350018034863	0.032	0.039	1	TMED3
B naive	0.113199209071188	-0.432079045668399	0.013	0.018	1	AC093323.1
B naive	0.113208834373699	0.101921656443566	0.223	0.207	1	WNK1
B naive	0.113270852695402	-0.253128875622892	0.053	0.061	1	ATP5ME
B naive	0.113284907963507	0.259004640714429	0.037	0.03	1	TRAFD1
B naive	0.113287314679063	0.175127726752902	0.099	0.087	1	CEACAM21
B naive	0.113317736421628	0.127337847637321	0.111	0.099	1	PRDM4
B naive	0.113391218642518	0.335816820226855	0.023	0.018	1	LAMTOR2
B naive	0.113466178086627	-0.161352362769973	0.132	0.145	1	EIF5B
B naive	0.113505797003026	0.45984928138251	0.01	0.007	1	ARMC7
B naive	0.113520541734985	-0.524410926440475	0.011	0.015	1	USP44
B naive	0.113548305251113	-0.406543953561261	0.013	0.018	1	ZPR1
B naive	0.113575102000151	-0.405700518845109	0.013	0.018	1	RFC2
B naive	0.113658982933708	0.49301614531771	0.01	0.007	1	AL024508.1
B naive	0.113682834776634	-0.334147257820074	0.021	0.027	1	DYNLL2
B naive	0.113706458034122	0.26728543855604	0.042	0.034	1	FKBP1A
B naive	0.113726885400108	0.185419071139829	0.068	0.059	1	AC107884.1
B naive	0.11380437411678	0.214251908663122	0.075	0.065	1	IRF4
B naive	0.113882483923603	-0.66286590774708	0.015	0.02	1	MRPS23
B naive	0.113963827590942	0.398765819521659	0.018	0.013	1	CRYL1
B naive	0.113998777706974	0.425901949459173	0.01	0.007	1	KANSL1-AS1
B naive	0.114053046128697	-0.400949148224229	0.034	0.042	1	ZNF789
B naive	0.114096238828268	-0.333089951037032	0.021	0.027	1	SH2D3A
B naive	0.114280918373394	-0.2549205666695	0.059	0.068	1	EIF5A
B naive	0.114375121600313	-0.290112661060006	0.038	0.045	1	ACSF3
B naive	0.114466878286486	-0.828911949569653	0.008	0.011	1	AC122697.1
B naive	0.114472981023806	-0.410599318257947	0.011	0.015	1	PAFAH2
B naive	0.114540469173026	-0.268558916192497	0.02	0.025	1	AL450998.2
B naive	0.114574330682077	0.154007566705151	0.102	0.091	1	TSPOAP1-AS1
B naive	0.114756870512401	-0.753421749985389	0.008	0.011	1	TRGC2
B naive	0.114847850326073	0.136634684407564	0.079	0.068	1	ARHGAP42
B naive	0.114893884051582	0.338439108208834	0.02	0.015	1	ZNF836
B naive	0.114902652475903	0.277841725483579	0.05	0.042	1	AP3S1
B naive	0.114912279886948	0.195855955579289	0.086	0.075	1	TFEB
B naive	0.114926979237251	0.327956899047213	0.028	0.022	1	VIM-AS1
B naive	0.11504613753293	-0.337509625010834	0.023	0.029	1	MDM1
B naive	0.115047189408611	-0.649941808524334	0.011	0.015	1	PARPBP
B naive	0.115089290514482	-0.50698385468229	0.021	0.027	1	AC104316.1
B naive	0.11512461201358	-0.218167168519154	0.061	0.07	1	MCM3AP
B naive	0.115159331142865	0.329040410206583	0.02	0.015	1	RABIF
B naive	0.115234530484708	-0.318717217250469	0.033	0.04	1	MAEA
B naive	0.115276205453943	0.160767244752627	0.141	0.128	1	TET3
B naive	0.115305400193155	0.392271171577892	0.013	0.009	1	EEF1AKNMT
B naive	0.115341821427759	-0.368962028415234	0.026	0.033	1	ETFRF1
B naive	0.115493208242044	0.176028791700618	0.093	0.083	1	METTL25
B naive	0.115495608093934	-0.622461072102227	0.008	0.011	1	LINC01003
B naive	0.115509857805048	0.126792580259316	0.137	0.123	1	IL21R
B naive	0.115525524998403	-0.175478310695946	0.05	0.059	1	ZC3H14
B naive	0.115561263736806	0.124865033669702	0.095	0.084	1	GLYATL1
B naive	0.115969494152881	0.281512040123998	0.032	0.026	1	UPF1
B naive	0.116132249001934	0.150113271144632	0.127	0.115	1	KPNA4
B naive	0.116140109882311	0.795424789485648	0.011	0.007	1	ZMAT5
B naive	0.116151057418082	0.359628730040007	0.026	0.021	1	ZNF549
B naive	0.116214612848741	-0.198974920813034	0.046	0.054	1	CTDSP1
B naive	0.116221631199972	-0.381452972598431	0.013	0.018	1	LINC01550
B naive	0.116268591825225	-0.365685656740115	0.021	0.027	1	METTL26
B naive	0.11651350455757	0.237456860046063	0.021	0.016	1	PEPD
B naive	0.116695618248697	0.153776437972401	0.129	0.117	1	GMFG
B naive	0.116707814841752	0.412096149934142	0.029	0.023	1	SSNA1
B naive	0.116752289575762	0.155812786091428	0.078	0.068	1	IMMT
B naive	0.116764131391173	-0.796490471877275	0.007	0.011	1	ERCC6L
B naive	0.116775963231065	0.215878085553143	0.089	0.079	1	TTC1
B naive	0.116862718047291	0.321003091141165	0.039	0.032	1	BLOC1S5
B naive	0.11689197710299	-0.442853517262574	0.011	0.015	1	FOXJ2
B naive	0.116908253868806	0.213705295228614	0.14	0.128	1	AMBRA1
B naive	0.116938319783425	-0.132619309322831	0.2	0.215	1	LINC01473
B naive	0.117123575403169	0.432133903170688	0.014	0.009	1	TUSC2
B naive	0.117133081048438	-0.688634482116607	0.013	0.017	1	AL110114.1
B naive	0.117329743901122	0.132526376374049	0.077	0.067	1	UQCRH
B naive	0.117576929663165	-0.268390308111796	0.045	0.053	1	RAB4B
B naive	0.117588363242487	-0.351705629204379	0.011	0.015	1	CLHC1
B naive	0.117626301556102	-0.215443021159502	0.041	0.048	1	TAF10
B naive	0.117757116291196	0.177390467158843	0.107	0.096	1	TTC13
[truncated: 62,914 more rows]

## Sheet: B naive
	Cluster	ID	Description	setSize	enrichmentScore	NES	pvalue	p.adjust	qvalue	rank	leading_edge	core_enrichment
1	B naive	REACTOME_EUKARYOTIC_TRANSLATION_ELONGATION	REACTOME_EUKARYOTIC_TRANSLATION_ELONGATION	78	0.975057	2.97464	2.87507e-69	1.85154e-66	1.65241e-66	121	tags=92%, list=2%, signal=92%	RPS12/RPS20/RPL32/RPL10/RPLP2/RPS13/RPL30/RPS10/RPLP1/RPS15A/RPL13/RPL31/RPS19/RPS25/RPS14/RPL39/RPL23/RPL17/RPL27A/RPL19/RPL18A/RPS23/RPL29/RPL28/RPL26/RPL9/RPL27/RPL13A/RPL35A/RPS27A/RPS18/RPS21/RPS3A/RPS5/RPL21/RPS3/RPS7/RPS15/RPL8/RPS6/RPL23A/RPL5/RPS16/RPL10A/RPL18/RPL7/RPL12/RPL37/RPS4X/RPL6/RPS24/RPS11/UBA52/RPL35/RPS9/RPL7A/RPL24/RPL41/FAU/RPL22/RPL14/RPL15/RPSA/RPS17/RPS8/RPL11/RPS27/RPL…
2	B naive	REACTOME_RESPONSE_OF_EIF2AK4_GCN2_TO_AMINO_ACID_DEFICIENCY	REACTOME_RESPONSE_OF_EIF2AK4_GCN2_TO_AMINO_ACID_DEFICIENCY	79	0.973016	2.96806	2.93194e-67	9.44084e-65	8.42547e-65	120	tags=90%, list=2%, signal=89%	RPS12/RPS20/RPL32/RPL10/RPLP2/RPS13/RPL30/RPS10/RPLP1/RPS15A/RPL13/RPL31/RPS19/RPS25/RPS14/RPL39/RPL23/RPL17/RPL27A/RPL19/RPL18A/RPS23/RPL29/RPL28/RPL26/RPL9/RPL27/RPL13A/RPL35A/RPS27A/RPS18/RPS21/RPS3A/RPS5/RPL21/RPS3/RPS7/RPS15/RPL8/RPS6/RPL23A/RPL5/RPS16/RPL10A/RPL18/RPL7/RPL12/RPL37/RPS4X/RPL6/RPS24/RPS11/UBA52/RPL35/RPS9/RPL7A/RPL24/RPL41/FAU/RPL22/RPL14/RPL15/RPSA/RPS17/RPS8/RPL11/RPS27/RPL…
3	B naive	REACTOME_SELENOAMINO_ACID_METABOLISM	REACTOME_SELENOAMINO_ACID_METABOLISM	82	0.969939	2.974	7.67382e-67	1.64731e-64	1.47014e-64	120	tags=87%, list=2%, signal=86%	RPS12/RPS20/RPL32/RPL10/RPLP2/RPS13/RPL30/RPS10/RPLP1/RPS15A/RPL13/RPL31/RPS19/RPS25/RPS14/RPL39/RPL23/RPL17/RPL27A/RPL19/RPL18A/RPS23/RPL29/RPL28/RPL26/RPL9/RPL27/RPL13A/RPL35A/RPS27A/RPS18/RPS21/RPS3A/RPS5/RPL21/RPS3/RPS7/RPS15/RPL8/RPS6/RPL23A/RPL5/RPS16/RPL10A/RPL18/RPL7/RPL12/RPL37/RPS4X/RPL6/RPS24/RPS11/UBA52/RPL35/RPS9/RPL7A/RPL24/RPL41/FAU/RPL22/RPL14/RPL15/RPSA/RPS17/RPS8/RPL11/RPS27/RPL…
4	B naive	REACTOME_TRANSLATION	REACTOME_TRANSLATION	182	0.900542	2.96552	1.95579e-66	3.14882e-64	2.81016e-64	121	tags=40%, list=2%, signal=40%	RPS12/RPS20/RPL32/RPL10/RPLP2/RPS13/RPL30/RPS10/RPLP1/RPS15A/RPL13/RPL31/RPS19/RPS25/RPS14/RPL39/RPL23/RPL17/RPL27A/RPL19/RPL18A/RPS23/RPL29/RPL28/RPL26/RPL9/RPL27/RPL13A/RPL35A/RPS27A/RPS18/RPS21/RPS3A/RPS5/RPL21/RPS3/RPS7/RPS15/RPL8/RPS6/RPL23A/RPL5/RPS16/RPL10A/RPL18/RPL7/RPL12/RPL37/RPS4X/RPL6/RPS24/RPS11/UBA52/RPL35/RPS9/RPL7A/RPL24/RPL41/FAU/RPL22/RPL14/RPL15/RPSA/RPS17/RPS8/RPL11/RPS27/RPL…
5	B naive	REACTOME_SRP_DEPENDENT_COTRANSLATIONAL_PROTEIN_TARGETING_TO_MEMBRANE	REACTOME_SRP_DEPENDENT_COTRANSLATIONAL_PROTEIN_TARGETING_TO_MEMBRANE	88	0.965978	2.98879	1.03016e-65	1.32685e-63	1.18414e-63	120	tags=81%, list=2%, signal=80%	RPS12/RPS20/RPL32/RPL10/RPLP2/RPS13/RPL30/RPS10/RPLP1/RPS15A/RPL13/RPL31/RPS19/RPS25/RPS14/RPL39/RPL23/RPL17/RPL27A/RPL19/RPL18A/RPS23/RPL29/RPL28/RPL26/RPL9/RPL27/RPL13A/RPL35A/RPS27A/RPS18/RPS21/RPS3A/RPS5/RPL21/RPS3/RPS7/RPS15/RPL8/RPS6/RPL23A/RPL5/RPS16/RPL10A/RPL18/RPL7/RPL12/RPL37/RPS4X/RPL6/RPS24/RPS11/UBA52/RPL35/RPS9/RPL7A/RPL24/RPL41/FAU/RPL22/RPL14/RPL15/RPSA/RPS17/RPS8/RPL11/RPS27/RPL…
6	B naive	REACTOME_NONSENSE_MEDIATED_DECAY_NMD	REACTOME_NONSENSE_MEDIATED_DECAY_NMD	93	0.960357	2.98056	4.08562e-64	4.38524e-62	3.9136e-62	120	tags=76%, list=2%, signal=76%	RPS12/RPS20/RPL32/RPL10/RPLP2/RPS13/RPL30/RPS10/RPLP1/RPS15A/RPL13/RPL31/RPS19/RPS25/RPS14/RPL39/RPL23/RPL17/RPL27A/RPL19/RPL18A/RPS23/RPL29/RPL28/RPL26/RPL9/RPL27/RPL13A/RPL35A/RPS27A/RPS18/RPS21/RPS3A/RPS5/RPL21/RPS3/RPS7/RPS15/RPL8/RPS6/RPL23A/RPL5/RPS16/RPL10A/RPL18/RPL7/RPL12/RPL37/RPS4X/RPL6/RPS24/RPS11/UBA52/RPL35/RPS9/RPL7A/RPL24/RPL41/FAU/RPL22/RPL14/RPL15/RPSA/RPS17/RPS8/RPL11/RPS27/RPL…
7	B naive	REACTOME_REGULATION_OF_EXPRESSION_OF_SLITS_AND_ROBOS	REACTOME_REGULATION_OF_EXPRESSION_OF_SLITS_AND_ROBOS	117	0.942275	2.99608	5.30644e-64	4.88192e-62	4.35686e-62	120	tags=61%, list=2%, signal=61%	RPS12/RPS20/RPL32/RPL10/RPLP2/RPS13/RPL30/RPS10/RPLP1/RPS15A/RPL13/RPL31/RPS19/RPS25/RPS14/RPL39/RPL23/RPL17/RPL27A/RPL19/RPL18A/RPS23/RPL29/RPL28/RPL26/RPL9/RPL27/RPL13A/RPL35A/RPS27A/RPS18/RPS21/RPS3A/RPS5/RPL21/RPS3/RPS7/RPS15/RPL8/RPS6/RPL23A/RPL5/RPS16/RPL10A/RPL18/RPL7/RPL12/RPL37/RPS4X/RPL6/RPS24/RPS11/UBA52/RPL35/RPS9/RPL7A/RPL24/RPL41/FAU/RPL22/RPL14/RPL15/RPSA/RPS17/RPS8/RPL11/RPS27/RPL…
8	B naive	REACTOME_CELLULAR_RESPONSE_TO_STARVATION	REACTOME_CELLULAR_RESPONSE_TO_STARVATION	105	0.950198	3.00144	3.02837e-62	2.43784e-60	2.17564e-60	146	tags=70%, list=2%, signal=69%	RPS12/RPS20/RPL32/RPL10/RPLP2/RPS13/RPL30/RPS10/RPLP1/RPS15A/RPL13/RPL31/RPS19/RPS25/RPS14/RPL39/RPL23/RPL17/RPL27A/RPL19/RPL18A/RPS23/RPL29/RPL28/RPL26/RPL9/RPL27/RPL13A/RPL35A/RPS27A/RPS18/RPS21/RPS3A/RPS5/RPL21/RPS3/RPS7/RPS15/RPL8/RPS6/RPL23A/RPL5/RPS16/RPL10A/RPL18/RPL7/RPL12/RPL37/RPS4X/RPL6/RPS24/RPS11/UBA52/RPL35/RPS9/RPL7A/RPL24/RPL41/FAU/RPL22/RPL14/RPL15/RPSA/RPS17/RPS8/RPL11/RPS27/RPL…
9	B naive	REACTOME_EUKARYOTIC_TRANSLATION_INITIATION	REACTOME_EUKARYOTIC_TRANSLATION_INITIATION	94	0.957789	2.98158	7.99488e-62	5.72078e-60	5.1055e-60	120	tags=76%, list=2%, signal=75%	RPS12/RPS20/RPL32/RPL10/RPLP2/RPS13/RPL30/RPS10/RPLP1/RPS15A/RPL13/RPL31/RPS19/RPS25/RPS14/RPL39/RPL23/RPL17/RPL27A/RPL19/RPL18A/RPS23/RPL29/RPL28/RPL26/RPL9/RPL27/RPL13A/RPL35A/RPS27A/RPS18/RPS21/RPS3A/RPS5/RPL21/RPS3/RPS7/RPS15/RPL8/RPS6/RPL23A/RPL5/RPS16/RPL10A/RPL18/RPL7/RPL12/RPL37/RPS4X/RPL6/RPS24/RPS11/UBA52/RPL35/RPS9/RPL7A/RPL24/RPL41/FAU/RPL22/RPL14/RPL15/RPSA/RPS17/RPS8/RPL11/RPS27/RPL…
10	B naive	REACTOME_METABOLISM_OF_AMINO_ACIDS_AND_DERIVATIVES	REACTOME_METABOLISM_OF_AMINO_ACIDS_AND_DERIVATIVES	163	0.908059	2.96388	1.28831e-61	8.2967e-60	7.40438e-60	120	tags=44%, list=2%, signal=44%	RPS12/RPS20/RPL32/RPL10/RPLP2/RPS13/RPL30/RPS10/RPLP1/RPS15A/RPL13/RPL31/RPS19/RPS25/RPS14/RPL39/RPL23/RPL17/RPL27A/RPL19/RPL18A/RPS23/RPL29/RPL28/RPL26/RPL9/RPL27/RPL13A/RPL35A/RPS27A/RPS18/RPS21/RPS3A/RPS5/RPL21/RPS3/RPS7/RPS15/RPL8/RPS6/RPL23A/RPL5/RPS16/RPL10A/RPL18/RPL7/RPL12/RPL37/RPS4X/RPL6/RPS24/RPS11/UBA52/RPL35/RPS9/RPL7A/RPL24/RPL41/FAU/RPL22/RPL14/RPL15/RPSA/RPS17/RPS8/RPL11/RPS27/KMO…
11	B naive	REACTOME_RRNA_PROCESSING	REACTOME_RRNA_PROCESSING	134	0.926648	2.98785	3.23588e-61	1.89446e-59	1.69071e-59	120	tags=53%, list=2%, signal=53%	RPS12/RPS20/RPL32/RPL10/RPLP2/RPS13/RPL30/RPS10/RPLP1/RPS15A/RPL13/RPL31/RPS19/RPS25/RPS14/RPL39/RPL23/RPL17/RPL27A/RPL19/RPL18A/RPS23/RPL29/RPL28/RPL26/RPL9/RPL27/RPL13A/RPL35A/RPS27A/RPS18/RPS21/RPS3A/RPS5/RPL21/RPS3/RPS7/RPS15/RPL8/RPS6/RPL23A/RPL5/RPS16/RPL10A/RPL18/RPL7/RPL12/RPL37/RPS4X/RPL6/RPS24/RPS11/UBA52/RPL35/RPS9/RPL7A/RPL24/RPL41/FAU/RPL22/RPL14/RPL15/RPSA/RPS17/RPS8/RPL11/RPS27/RPL…
12	B naive	REACTOME_INFLUENZA_INFECTION	REACTOME_INFLUENZA_INFECTION	113	0.942303	2.99193	8.91625e-61	4.78505e-59	4.27041e-59	159	tags=65%, list=3%, signal=64%	RPS12/RPS20/RPL32/RPL10/RPLP2/RPS13/RPL30/RPS10/RPLP1/RPS15A/RPL13/RPL31/RPS19/RPS25/RPS14/RPL39/RPL23/RPL17/RPL27A/RPL19/RPL18A/RPS23/RPL29/RPL28/RPL26/RPL9/RPL27/RPL13A/RPL35A/RPS27A/RPS18/RPS21/RPS3A/RPS5/RPL21/RPS3/RPS7/RPS15/RPL8/RPS6/RPL23A/RPL5/RPS16/RPL10A/RPL18/RPL7/RPL12/RPL37/RPS4X/RPL6/RPS24/RPS11/UBA52/RPL35/RPS9/RPL7A/RPL24/RPL41/FAU/RPL22/RPL14/RPL15/RPSA/RPS17/RPS8/RPL11/RPS27/RPL…
13	B naive	REACTOME_SIGNALING_BY_ROBO_RECEPTORS	REACTOME_SIGNALING_BY_ROBO_RECEPTORS	132	0.925559	2.97656	2.34684e-59	1.16259e-57	1.03755e-57	120	tags=54%, list=2%, signal=54%	RPS12/RPS20/RPL32/RPL10/RPLP2/RPS13/RPL30/RPS10/RPLP1/RPS15A/RPL13/RPL31/RPS19/RPS25/RPS14/RPL39/RPL23/RPL17/RPL27A/RPL19/RPL18A/RPS23/RPL29/RPL28/RPL26/RPL9/RPL27/RPL13A/RPL35A/RPS27A/RPS18/RPS21/RPS3A/RPS5/RPL21/RPS3/RPS7/RPS15/RPL8/RPS6/RPL23A/RPL5/RPS16/RPL10A/RPL18/RPL7/RPL12/RPL37/RPS4X/RPL6/RPS24/RPS11/UBA52/RPL35/RPS9/RPL7A/RPL24/RPL41/FAU/RPL22/RPL14/RPL15/RPSA/RPS17/RPS8/RPL11/RPS27/RPL…
14	B naive	REACTOME_DEVELOPMENTAL_BIOLOGY	REACTOME_DEVELOPMENTAL_BIOLOGY	284	0.817743	2.78756	2.96578e-54	1.36426e-52	1.21753e-52	146	tags=27%, list=2%, signal=28%	RPS12/RPS20/RPL32/RPL10/RPLP2/RPS13/RPL30/RPS10/RPLP1/RPS15A/RPL13/RPL31/RPS19/RPS25/RPS14/RPL39/RPL23/RPL17/RPL27A/RPL19/RPL18A/RPS23/RPL29/RPL28/RPL26/RPL9/RPL27/RPL13A/RPL35A/RPS27A/RPS18/RPS21/RPS3A/RPS5/RPL21/RPS3/RPS7/RPS15/RPL8/RPS6/RPL23A/RPL5/RPS16/RPL10A/RPL18/RPL7/RPL12/RPL37/RPS4X/RPL6/RPS24/RPS11/UBA52/RPL35/RPS9/RPL7A/CREB1/RPL24/RPL41/FAU/GSK3B/RPL22/RPL14/RPL15/RPSA/RPS17/RPS8/RPL…
15	B naive	REACTOME_NERVOUS_SYSTEM_DEVELOPMENT	REACTOME_NERVOUS_SYSTEM_DEVELOPMENT	215	0.854625	2.84592	3.27136e-52	1.4045e-50	1.25345e-50	146	tags=35%, list=2%, signal=36%	RPS12/RPS20/RPL32/RPL10/RPLP2/RPS13/RPL30/RPS10/RPLP1/RPS15A/RPL13/RPL31/RPS19/RPS25/RPS14/RPL39/RPL23/RPL17/RPL27A/RPL19/RPL18A/RPS23/RPL29/RPL28/RPL26/RPL9/RPL27/RPL13A/RPL35A/RPS27A/RPS18/RPS21/RPS3A/RPS5/RPL21/RPS3/RPS7/RPS15/RPL8/RPS6/RPL23A/RPL5/RPS16/RPL10A/RPL18/RPL7/RPL12/RPL37/RPS4X/RPL6/RPS24/RPS11/UBA52/RPL35/RPS9/RPL7A/CREB1/RPL24/RPL41/FAU/GSK3B/RPL22/RPL14/RPL15/RPSA/RPS17/RPS8/RPL…
16	B naive	REACTOME_CELLULAR_RESPONSES_TO_STIMULI	REACTOME_CELLULAR_RESPONSES_TO_STIMULI	332	0.786546	2.70909	1.92156e-50	7.7343e-49	6.90246e-49	213	tags=25%, list=3%, signal=26%	RPS12/RPS20/RPL32/RPL10/RPLP2/RPS13/RPL30/RPS10/RPLP1/RPS15A/RPL13/RPL31/RPS19/RPS25/RPS14/RPL39/RPL23/RPL17/RPL27A/RPL19/RPL18A/RPS23/RPL29/RPL28/RPL26/RPL9/RPL27/RPL13A/RPL35A/RPS27A/RPS18/RPS21/RPS3A/RPS5/RPL21/RPS3/RPS7/RPS15/RPL8/RPS6/RPL23A/RPL5/RPS16/RPL10A/RPL18/RPL7/RPL12/RPL37/RPS4X/RPL6/RPS24/RPS11/UBA52/RPL35/TXNIP/RPS9/RPL7A/CREB1/RPL24/RPL41/FAU/GSK3B/RPL22/RPL14/RPL15/RPSA/RPS17/RP…
17	B naive	REACTOME_METABOLISM_OF_RNA	REACTOME_METABOLISM_OF_RNA	372	0.758143	2.62849	5.76871e-47	2.18532e-45	1.95029e-45	159	tags=20%, list=3%, signal=21%	RPS12/RPS20/RPL32/RPL10/RPLP2/RPS13/RPL30/RPS10/RPLP1/RPS15A/RPL13/RPL31/RPS19/RPS25/RPS14/RPL39/RPL23/RPL17/RPL27A/RPL19/RPL18A/RPS23/RPL29/RPL28/RPL26/RPL9/RPL27/RPL13A/RPL35A/RPS27A/RPS18/RPS21/RPS3A/RPS5/RPL21/RPS3/RPS7/RPS15/RPL8/RPS6/RPL23A/RPL5/RPS16/RPL10A/RPL18/RPL7/RPL12/RPL37/RPS4X/RPL6/RPS24/RPS11/UBA52/RPL35/RPS9/RPL7A/RPL24/RPL41/FAU/RPL22/RPL14/RPL15/RPSA/RPS17/RPS8/RPL11/RPS27/RPL…
18	B naive	REACTOME_INFECTIOUS_DISEASE	REACTOME_INFECTIOUS_DISEASE	343	0.736804	2.54378	8.80888e-36	3.15162e-34	2.81266e-34	215	tags=25%, list=3%, signal=26%	RPS12/RPS20/RPL32/RPL10/RPLP2/RPS13/RPL30/RPS10/RPLP1/RPS15A/RPL13/RPL31/RPS19/RPS25/RPS14/RPL39/RPL23/RPL17/RPL27A/RPL19/RPL18A/RPS23/RPL29/RPL28/RPL26/RPL9/RPL27/RPL13A/RPL35A/RPS27A/RPS18/RPS21/RPS3A/RPS5/RPL21/RPS3/RPS7/RPS15/RPL8/RPS6/RPL23A/RPL5/RPS16/RPL10A/RPL18/RPL7/RPL12/RPL37/RPS4X/RPL6/RPS24/RPS11/UBA52/RPL35/TXNIP/RPS9/RPL7A/CREB1/RPL24/RPL41/FAU/GSK3B/RPL22/RPL14/RPL15/RPSA/RPS17/RP…
19	B naive	REACTOME_ACTIVATION_OF_THE_MRNA_UPON_BINDING_OF_THE_CAP_BINDING_COMPLEX_AND_EIFS_AND_SUBSEQUENT_BINDING_TO_43S	REACTOME_ACTIVATION_OF_THE_MRNA_UPON_BINDING_OF_THE_CAP_BINDING_COMPLEX_AND_EIFS_AND_SUBSEQUENT_BINDING_TO_43S	44	0.944986	2.66945	1.0183e-24	3.45151e-23	3.0803e-23	112	tags=68%, list=2%, signal=67%	RPS12/RPS20/RPS13/RPS10/RPS15A/RPS19/RPS25/RPS14/RPS23/RPS27A/RPS18/RPS21/RPS3A/RPS5/RPS3/RPS7/RPS15/RPS6/RPS16/RPS4X/RPS24/RPS11/RPS9/FAU/RPSA/RPS17/RPS8/RPS27/RPS29/RPS2
20	B naive	REACTOME_ROLE_OF_PHOSPHOLIPIDS_IN_PHAGOCYTOSIS	REACTOME_ROLE_OF_PHOSPHOLIPIDS_IN_PHAGOCYTOSIS	14	-0.882862	-2.52492	0.00011114	0.0035787	0.0031938	368	tags=50%, list=6%, signal=47%	AHCYL1/IGHG2/CD3G/CD247/IGLC3/IGHG1/PLCG2
21	B naive	REACTOME_RESPIRATORY_ELECTRON_TRANSPORT_ATP_SYNTHESIS_BY_CHEMIOSMOTIC_COUPLING_AND_HEAT_PRODUCTION_BY_UNCOUPLING_PROTEINS	REACTOME_RESPIRATORY_ELECTRON_TRANSPORT_ATP_SYNTHESIS_BY_CHEMIOSMOTIC_COUPLING_AND_HEAT_PRODUCTION_BY_UNCOUPLING_PROTEINS	72	0.623869	1.89452	0.000308211	0.00945179	0.00843524	624	tags=21%, list=10%, signal=19%	MT-ATP6/MT-ND5/MT-CYB/MT-ND4/MT-ND2/MT-ATP8/COX4I1/NDUFAB1/NDUFS4/NDUFA13/ATP5F1E/SCO1/TACO1/LRPPRC/ATP5MC2
22	B naive	REACTOME_FCERI_MEDIATED_CA_2_MOBILIZATION	REACTOME_FCERI_MEDIATED_CA_2_MOBILIZATION	14	-0.815044	-2.33096	0.000987614	0.0289102	0.0258008	444	tags=64%, list=7%, signal=60%	LAT/LCP2/AHCYL1/FCER1G/ITK/BTK/TXK/IGLC3/PLCG2
23	B naive	REACTOME_ANTIGEN_ACTIVATES_B_CELL_RECEPTOR_BCR_LEADING_TO_GENERATION_OF_SECOND_MESSENGERS	REACTOME_ANTIGEN_ACTIVATES_B_CELL_RECEPTOR_BCR_LEADING_TO_GENERATION_OF_SECOND_MESSENGERS	14	-0.802007	-2.29368	0.00108708	0.0291701	0.0260328	116	tags=29%, list=2%, signal=28%	BTK/PTPN6/IGLC3/PLCG2
24	B naive	REACTOME_GPVI_MEDIATED_ACTIVATION_CASCADE	REACTOME_GPVI_MEDIATED_ACTIVATION_CASCADE	14	-0.800675	-2.28987	0.00108708	0.0291701	0.0260328	444	tags=43%, list=7%, signal=40%	LAT/LCP2/FCER1G/RHOB/PTPN6/PLCG2
25	B naive	REACTOME_GENERATION_OF_SECOND_MESSENGER_MOLECULES	REACTOME_GENERATION_OF_SECOND_MESSENGER_MOLECULES	18	-0.852137	-2.6089	0.00140659	0.0353544	0.031552	444	tags=56%, list=7%, signal=52%	LAT/LCP2/FYB1/ZAP70/HLA-DRB5/ITK/CD3G/CD4/CD247/PLCG2
26	B naive	REACTOME_INOSITOL_PHOSPHATE_METABOLISM	REACTOME_INOSITOL_PHOSPHATE_METABOLISM	16	-0.855457	-2.50909	0.00142735	0.0353544	0.031552	3	tags=25%, list=0%, signal=25%	INPP4A/IMPA1/PLCB2/PLCG2

## Sheet: cDC2
	Cluster	ID	Description	setSize	enrichmentScore	NES	pvalue	p.adjust	qvalue	rank	leading_edge	core_enrichment
27	cDC2	REACTOME_EUKARYOTIC_TRANSLATION_ELONGATION	REACTOME_EUKARYOTIC_TRANSLATION_ELONGATION	85	0.928545	3.77207	2.11587e-60	1.96141e-57	1.85083e-57	416	tags=84%, list=4%, signal=81%	RPS12/RPS14/RPS19/RPL13A/RPL13/RPS24/RPS23/RPSA/RPLP1/RPL27A/RPS11/RPL19/RPL36/RPL23A/RPL41/RPLP2/RPS25/RPL35A/RPS27/RPL10/RPL12/RPS18/RPL30/RPS3/RPL34/RPS15A/RPS10/RPL39/RPL18A/RPS3A/RPS27A/RPS15/RPL32/RPS4X/RPS13/EEF1A1/RPS28/RPS9/RPL9/RPS16/RPL35/EEF1G/RPL8/RPL17/RPS20/RPS5/RPL7/RPL28/RPL21/RPL10A/RPS2/RPL26/RPL29/RPL23/RPS17/UBA52/RPL27/RPL37A/RPS21/RPS7/RPL31/RPS8/RPL38/RPS6/RPLP0/FAU/RPL3/R…
28	cDC2	REACTOME_EUKARYOTIC_TRANSLATION_INITIATION	REACTOME_EUKARYOTIC_TRANSLATION_INITIATION	103	0.895741	3.79641	1.14792e-58	5.32063e-56	5.02066e-56	419	tags=68%, list=4%, signal=66%	RPS12/RPS14/RPS19/RPL13A/RPL13/RPS24/RPS23/RPSA/RPLP1/RPL27A/RPS11/RPL19/RPL36/RPL23A/RPL41/RPLP2/RPS25/RPL35A/RPS27/RPL10/RPL12/RPS18/RPL30/RPS3/RPL34/RPS15A/RPS10/RPL39/RPL18A/RPS3A/RPS27A/RPS15/RPL32/RPS4X/RPS13/RPS28/RPS9/RPL9/RPS16/RPL35/RPL8/RPL17/RPS20/RPS5/RPL7/RPL28/RPL21/RPL10A/RPS2/RPL26/RPL29/RPL23/RPS17/UBA52/RPL27/RPL37A/RPS21/RPS7/RPL31/RPS8/RPL38/RPS6/RPLP0/FAU/RPL3/RPL11/RPL6/RPL…
29	cDC2	REACTOME_SRP_DEPENDENT_COTRANSLATIONAL_PROTEIN_TARGETING_TO_MEMBRANE	REACTOME_SRP_DEPENDENT_COTRANSLATIONAL_PROTEIN_TARGETING_TO_MEMBRANE	104	0.894735	3.79394	3.73241e-58	8.64985e-56	8.16218e-56	416	tags=67%, list=4%, signal=65%	RPS12/RPS14/RPS19/RPL13A/RPL13/RPS24/RPS23/RPSA/RPLP1/RPL27A/RPS11/RPL19/RPL36/RPL23A/RPL41/RPLP2/RPS25/RPL35A/RPS27/RPL10/RPL12/RPS18/RPL30/RPS3/RPL34/RPS15A/RPS10/RPL39/RPL18A/RPS3A/RPS27A/RPS15/RPL32/RPS4X/RPS13/RPS28/RPS9/RPL9/RPS16/RPL35/RPL8/RPL17/RPS20/RPS5/RPL7/RPL28/RPL21/RPL10A/RPS2/RPL26/RPL29/RPL23/RPS17/UBA52/RPL27/SRP19/RPL37A/RPS21/RPS7/RPL31/RPS8/RPL38/RPS6/RPLP0/FAU/RPL3/RPL11/RP…
30	cDC2	REACTOME_SELENOAMINO_ACID_METABOLISM	REACTOME_SELENOAMINO_ACID_METABOLISM	90	0.914359	3.78364	3.38367e-58	8.64985e-56	8.16218e-56	416	tags=77%, list=4%, signal=74%	RPS12/RPS14/RPS19/RPL13A/RPL13/RPS24/RPS23/RPSA/RPLP1/RPL27A/RPS11/RPL19/RPL36/RPL23A/RPL41/RPLP2/RPS25/RPL35A/RPS27/RPL10/RPL12/RPS18/RPL30/RPS3/RPL34/RPS15A/RPS10/RPL39/RPL18A/RPS3A/RPS27A/RPS15/RPL32/RPS4X/RPS13/RPS28/RPS9/RPL9/RPS16/RPL35/RPL8/RPL17/RPS20/RPS5/RPL7/RPL28/RPL21/RPL10A/RPS2/RPL26/RPL29/RPL23/RPS17/UBA52/RPL27/RPL37A/RPS21/RPS7/RPL31/RPS8/RPL38/RPS6/RPLP0/FAU/RPL3/RPL11/RPL6/RPL…
31	cDC2	REACTOME_CELLULAR_RESPONSE_TO_STARVATION	REACTOME_CELLULAR_RESPONSE_TO_STARVATION	133	0.850833	3.75526	1.54399e-57	2.86256e-55	2.70118e-55	416	tags=54%, list=4%, signal=53%	RPS12/RPS14/RPS19/RPL13A/RPL13/RPS24/RPS23/RPSA/RPLP1/RPL27A/RPS11/RPL19/RPL36/RPL23A/RPL41/RPLP2/RPS25/RPL35A/RPS27/RPL10/RPL12/RPS18/RPL30/RPS3/RPL34/RPS15A/LAMTOR4/RPS10/RPL39/RPL18A/RPS3A/RPS27A/RPS15/RPL32/RPS4X/RPS13/RPS28/RPS9/RPL9/RPS16/RPL35/RPL8/RPL17/RPS20/RPS5/RPL7/RPL28/RPL21/RPL10A/RPS2/RPL26/RPL29/RPL23/RPS17/UBA52/RPL27/RPL37A/RPS21/ATP6V1E2/RPS7/RPL31/RPS8/RPTOR/RPL38/RPS6/RPLP0/…
32	cDC2	REACTOME_REGULATION_OF_EXPRESSION_OF_SLITS_AND_ROBOS	REACTOME_REGULATION_OF_EXPRESSION_OF_SLITS_AND_ROBOS	140	0.836467	3.72265	3.31439e-55	5.12073e-53	4.83203e-53	546	tags=54%, list=5%, signal=52%	RPS12/RPS14/RPS19/RPL13A/RPL13/RPS24/RPS23/RPSA/RPLP1/RPL27A/RPS11/RPL19/RPL36/RPL23A/RPL41/RPLP2/RPS25/RPL35A/RPS27/RPL10/RPL12/RPS18/RPL30/RPS3/RPL34/RPS15A/RPS10/RPL39/RPL18A/RPS3A/RPS27A/RPS15/RPL32/RPS4X/RPS13/RPS28/RPS9/RPL9/RPS16/RPL35/RPL8/RPL17/RPS20/RPS5/RPL7/RPL28/RPL21/RPL10A/RPS2/RPL26/RPL29/RPL23/RPS17/UBA52/RPL27/RPL37A/PSMB7/RPS21/RPS7/RPL31/RPS8/RPL38/PSMD9/PSMB10/RPS6/RPLP0/ETF1…
33	cDC2	REACTOME_NONSENSE_MEDIATED_DECAY_NMD	REACTOME_NONSENSE_MEDIATED_DECAY_NMD	104	0.88427	3.74956	1.31711e-54	1.74423e-52	1.64589e-52	416	tags=67%, list=4%, signal=65%	RPS12/RPS14/RPS19/RPL13A/RPL13/RPS24/RPS23/RPSA/RPLP1/RPL27A/RPS11/RPL19/RPL36/RPL23A/RPL41/RPLP2/RPS25/RPL35A/RPS27/RPL10/RPL12/RPS18/RPL30/RPS3/RPL34/RPS15A/RPS10/RPL39/RPL18A/RPS3A/RPS27A/RPS15/RPL32/RPS4X/RPS13/RPS28/RPS9/RPL9/RPS16/RPL35/RPL8/RPL17/RPS20/RPS5/RPL7/RPL28/RPL21/RPL10A/RPS2/RPL26/RPL29/RPL23/RPS17/UBA52/RPL27/RPL37A/RPS21/RPS7/RPL31/RPS8/RPL38/RPS6/RPLP0/ETF1/FAU/RPL3/RPL11/RPL…
34	cDC2	REACTOME_RESPONSE_OF_EIF2AK4_GCN2_TO_AMINO_ACID_DEFICIENCY	REACTOME_RESPONSE_OF_EIF2AK4_GCN2_TO_AMINO_ACID_DEFICIENCY	91	0.902049	3.75283	1.76536e-53	2.04561e-51	1.93028e-51	416	tags=76%, list=4%, signal=73%	RPS12/RPS14/RPS19/RPL13A/RPL13/RPS24/RPS23/RPSA/RPLP1/RPL27A/RPS11/RPL19/RPL36/RPL23A/RPL41/RPLP2/RPS25/RPL35A/RPS27/RPL10/RPL12/RPS18/RPL30/RPS3/RPL34/RPS15A/RPS10/RPL39/RPL18A/RPS3A/RPS27A/RPS15/RPL32/RPS4X/RPS13/RPS28/RPS9/RPL9/RPS16/RPL35/RPL8/RPL17/RPS20/RPS5/RPL7/RPL28/RPL21/RPL10A/RPS2/RPL26/RPL29/RPL23/RPS17/UBA52/RPL27/RPL37A/RPS21/RPS7/RPL31/RPS8/RPL38/RPS6/RPLP0/FAU/RPL3/RPL11/RPL6/RPL…
35	cDC2	REACTOME_SIGNALING_BY_ROBO_RECEPTORS	REACTOME_SIGNALING_BY_ROBO_RECEPTORS	166	0.788638	3.59441	5.0548e-51	5.20644e-49	4.91291e-49	546	tags=47%, list=5%, signal=45%	RPS12/RPS14/RPS19/RPL13A/RPL13/RPS24/RPS23/RPSA/RPLP1/RPL27A/RPS11/RPL19/RPL36/RPL23A/RPL41/RPLP2/RPS25/RPL35A/RPS27/RPL10/RPL12/RPS18/RPL30/RPS3/RPL34/RPS15A/RPS10/RPL39/RPL18A/RPS3A/RPS27A/RPS15/RPL32/RPS4X/RPS13/RPS28/RPS9/RPL9/RPS16/RPL35/RPL8/RPL17/RPS20/RPS5/RPL7/RPL28/RPL21/RPL10A/RPS2/RPL26/RPL29/RPL23/RPS17/UBA52/RPL27/RPL37A/PSMB7/RPS21/RPS7/RPL31/RPS8/RPL38/PSMD9/PSMB10/RPS6/RPLP0/ETF1…
36	cDC2	REACTOME_TRANSLATION	REACTOME_TRANSLATION	239	0.717332	3.42897	3.95348e-49	3.66488e-47	3.45825e-47	528	tags=33%, list=5%, signal=32%	RPS12/RPS14/RPS19/RPL13A/RPL13/RPS24/RPS23/RPSA/RPLP1/RPL27A/RPS11/RPL19/RPL36/RPL23A/RPL41/RPLP2/RPS25/RPL35A/RPS27/RPL10/RPL12/RPS18/RPL30/RPS3/RPL34/RPS15A/RPS10/RPL39/RPL18A/RPS3A/RPS27A/RPS15/RPL32/RPS4X/RPS13/EEF1A1/RPS28/RPS9/RPL9/RPS16/RPL35/EEF1G/RPL8/RPL17/RPS20/RPS5/RPL7/RPL28/RPL21/RPL10A/RPS2/RPL26/RPL29/MRPS6/RPL23/RPS17/UBA52/RPL27/SRP19/RPL37A/RPS21/RPS7/RPL31/RPS8/RPL38/RPS6/MRPL…
37	cDC2	REACTOME_METABOLISM_OF_AMINO_ACIDS_AND_DERIVATIVES	REACTOME_METABOLISM_OF_AMINO_ACIDS_AND_DERIVATIVES	217	0.727415	3.44073	1.69985e-48	1.43251e-46	1.35175e-46	416	tags=35%, list=4%, signal=34%	RPS12/RPS14/RPS19/RPL13A/RPL13/RPS24/RPS23/RPSA/RPLP1/RPL27A/RPS11/RPL19/RPL36/RPL23A/RPL41/RPLP2/RPS25/RPL35A/RPS27/RPL10/RPL12/RPS18/RPL30/RPS3/RPL34/RPS15A/RPS10/RPL39/RPL18A/RPS3A/RPS27A/RPS15/RPL32/RPS4X/RPS13/RPS28/RPS9/RPL9/RPS16/RPL35/RPL8/RPL17/RPS20/RPS5/RPL7/RPL28/RPL21/RPL10A/RPS2/RPL26/RPL29/ODC1/RPL23/RPS17/UBA52/RPL27/RPL37A/PSMB7/RPS21/RPS7/RPL31/RPS8/BCKDHA/RPL38/PSMD9/PSMB10/RPS…
38	cDC2	REACTOME_RRNA_PROCESSING	REACTOME_RRNA_PROCESSING	174	0.766486	3.52376	2.32389e-48	1.79521e-46	1.694e-46	416	tags=41%, list=4%, signal=40%	RPS12/RPS14/RPS19/RPL13A/RPL13/RPS24/RPS23/RPSA/RPLP1/RPL27A/RPS11/RPL19/RPL36/RPL23A/RPL41/RPLP2/RPS25/RPL35A/RPS27/RPL10/RPL12/RPS18/RPL30/RPS3/RPL34/RPS15A/RPS10/RPL39/RPL18A/RPS3A/RPS27A/RPS15/RPL32/RPS4X/RPS13/RPS28/RPS9/RPL9/RPS16/RPL35/ISG20L2/RPL8/RPL17/RPS20/RPS5/RPL7/RPL28/RPL21/RPL10A/RPS2/RPL26/RPL29/HEATR1/RPL23/RPS17/UBA52/RPL27/RPL37A/WDR18/RPS21/RPS7/RPL31/RPS8/RPL38/RPS6/RPLP0/FA…
39	cDC2	REACTOME_INFLUENZA_INFECTION	REACTOME_INFLUENZA_INFECTION	134	0.817582	3.61748	8.6959e-48	6.20085e-46	5.85125e-46	528	tags=55%, list=5%, signal=53%	RPS12/RPS14/RPS19/RPL13A/RPL13/RPS24/RPS23/RPSA/RPLP1/RPL27A/RPS11/RPL19/RPL36/RPL23A/RPL41/RPLP2/RPS25/RPL35A/RPS27/RPL10/RPL12/RPS18/RPL30/RPS3/RPL34/RPS15A/RPS10/RPL39/RPL18A/RPS3A/RPS27A/RPS15/RPL32/RPS4X/RPS13/RPS28/RPS9/RPL9/RPS16/RPL35/RPL8/RPL17/RPS20/RPS5/RPL7/RPL28/RPL21/RPL10A/RPS2/RPL26/RPL29/RPL23/RPS17/UBA52/RPL27/RPL37A/RPS21/RPS7/RPL31/RPS8/RPL38/RPS6/RPLP0/FAU/RPL3/RPL11/RPL6/RPL…
40	cDC2	REACTOME_NERVOUS_SYSTEM_DEVELOPMENT	REACTOME_NERVOUS_SYSTEM_DEVELOPMENT	314	0.63308	3.12227	2.44938e-41	1.62184e-39	1.5304e-39	575	tags=28%, list=6%, signal=28%	RPS12/RPS14/RPS19/RPL13A/RPL13/RPS24/RPS23/RPSA/RPLP1/RPL27A/RPS11/RPL19/RPL36/RPL23A/RPL41/RPLP2/RPS25/RPL35A/RPS27/RPL10/RPL12/RPS18/RPL30/RPS3/RPL34/RPS15A/RPS10/RPL39/RPL18A/RPS3A/RPS27A/RPS15/RPL32/RPS4X/RPS13/MYL6/RPS28/RPS9/RPL9/RPS16/RPL35/RPL8/RPL17/RPS20/RPS5/RPL7/RPL28/RPL21/RPL10A/RPS2/RPL26/RPL29/RPL23/RPS17/CSNK2B/UBA52/RPL27/RPL37A/PSMB7/RPS21/RPS7/RPL31/ARHGEF7/RPS8/RPL38/PSMD9/AD…
41	cDC2	REACTOME_DEVELOPMENTAL_BIOLOGY	REACTOME_DEVELOPMENTAL_BIOLOGY	450	0.539565	2.76686	2.71987e-34	1.68088e-32	1.58611e-32	857	tags=25%, list=8%, signal=24%	RPS12/RPS14/RPS19/RPL13A/RPL13/RPS24/RPS23/RPSA/RPLP1/RPL27A/RPS11/RPL19/RPL36/RPL23A/RPL41/RPLP2/RPS25/RPL35A/RPS27/RPL10/RPL12/RPS18/RPL30/RPS3/RPL34/RPS15A/RPS10/RPL39/RPL18A/RPS3A/RPS27A/RPS15/RPL32/RPS4X/RPS13/MYL6/RPS28/RPS9/RPL9/RPS16/RPL35/RPL8/RPL17/RPS20/RPS5/RPL7/RPL28/RPL21/RPL10A/RPS2/RPL26/TFDP1/RPL29/RPL23/RPS17/CSNK2B/UBA52/RPL27/RPL37A/PSMB7/RPS21/ASH2L/RPS7/RPL31/ARHGEF7/RPS8/RP…
42	cDC2	REACTOME_ACTIVATION_OF_THE_MRNA_UPON_BINDING_OF_THE_CAP_BINDING_COMPLEX_AND_EIFS_AND_SUBSEQUENT_BINDING_TO_43S	REACTOME_ACTIVATION_OF_THE_MRNA_UPON_BINDING_OF_THE_CAP_BINDING_COMPLEX_AND_EIFS_AND_SUBSEQUENT_BINDING_TO_43S	50	0.883734	3.26243	1.82302e-26	1.05621e-24	9.96666e-25	419	tags=62%, list=4%, signal=60%	RPS12/RPS14/RPS19/RPS24/RPS23/RPSA/RPS11/RPS25/RPS27/RPS18/RPS3/RPS15A/RPS10/RPS3A/RPS27A/RPS15/RPS4X/RPS13/RPS28/RPS9/RPS16/RPS20/RPS5/RPS2/RPS17/RPS21/RPS7/RPS8/RPS6/FAU/EIF4B
43	cDC2	REACTOME_RAB_GERANYLGERANYLATION	REACTOME_RAB_GERANYLGERANYLATION	39	-0.554171	-1.95344	0.000570188	0.031092	0.0293391	2846	tags=56%, list=28%, signal=41%	RAB2A/RAB8A/PTP4A2/RAB21/RAB4B/RAB18/RAB7B/RAB29/CHM/RAB8B/RAB27A/RAB14/CHML/RAB7A/RAB33B/RAB2B/RAB40C/RAB1A/RAB3C/RAB5A/RAB13/RAB6A

## Sheet: B memory
	Cluster	ID	Description	setSize	enrichmentScore	NES	pvalue	p.adjust	qvalue	rank	leading_edge	core_enrichment
44	B memory	REACTOME_REGULATION_OF_EXPRESSION_OF_SLITS_AND_ROBOS	REACTOME_REGULATION_OF_EXPRESSION_OF_SLITS_AND_ROBOS	138	0.788073	3.08885	2.48816e-42	2.23437e-39	2.13196e-39	874	tags=54%, list=9%, signal=50%	RPLP1/RPL41/RPL23A/RPL35A/RPL10/RPS12/RPL7A/RPS18/RPL17/RPS27/RPS20/RPS10/RPL12/RPL13/RPL29/RPL5/RPS27A/RPSA/RPL32/RPLP2/RPS15/RPS25/RPL9/RPL10A/MAGOH/RPS6/RPL26/RPL28/RPL27A/RPS9/RPS15A/RPL36A/RPL34/RPL30/RPS14/RPL15/PSMA1/RPS7/RPL11/RPS23/RPS27L/RPL37/RPL36AL/RPS11/RPS2/RPL18/RPL35/RPL27/RPS21/RPL19/RPS19/PSMA4/RPS4X/RPL14/RPL22/RPS26/RPL23/ROBO1/RPS16/FAU/RPL7/PSMA7/RPL8/ETF1/PSMB10/RPS29/RPLP…
45	B memory	REACTOME_SIGNALING_BY_ROBO_RECEPTORS	REACTOME_SIGNALING_BY_ROBO_RECEPTORS	165	0.749598	2.99173	7.62587e-41	3.42402e-38	3.26708e-38	874	tags=46%, list=9%, signal=43%	RPLP1/RPL41/RPL23A/RPL35A/RPL10/RPS12/RPL7A/RPS18/RPL17/RPS27/RPS20/RPS10/RPL12/RPL13/RPL29/RPL5/RPS27A/RPSA/RPL32/RPLP2/RPS15/RPS25/RPL9/RPL10A/MAGOH/RPS6/RPL26/RPL28/RPL27A/RPS9/RPS15A/RPL36A/RPL34/RPL30/RPS14/RPL15/PSMA1/RPS7/RPL11/RPS23/RPS27L/RPL37/RPL36AL/RPS11/RPS2/RPL18/RPL35/RPL27/RPS21/RPL19/RPS19/PSMA4/RPS4X/RPL14/RPL22/RPS26/RPL23/ROBO1/RPS16/SOS2/SRGAP1/FAU/RPL7/PSMA7/RPL8/ETF1/PSMB1…
46	B memory	REACTOME_INFLUENZA_INFECTION	REACTOME_INFLUENZA_INFECTION	130	0.786874	3.05882	3.91967e-40	1.17329e-37	1.11951e-37	1191	tags=58%, list=12%, signal=52%	RPLP1/RPL41/RPL23A/RPL35A/RPL10/RPS12/RPL7A/RPS18/RPL17/RPS27/RPS20/RPS10/RPL12/RPL13/RPL29/RPL5/RPS27A/RPSA/RPL32/RPLP2/RPS15/RPS25/RPL9/RPL10A/RPS6/RPL26/RPL28/RPL27A/RPS9/RPS15A/RPL36A/RPL34/RPL30/RPS14/RPL15/RPS7/RPL11/RPS23/RPS27L/RPL37/RPL36AL/RPS11/RPS2/RPL18/RPL35/RPL27/RPS21/RPL19/POLR2B/RPS19/RPS4X/GRSF1/RPL14/RPL22/RPS26/RPL23/NDC1/RPS16/FAU/RPL7/RPL8/RPS29/RPLP0/RPL21/RPL18A/RPS8/RPS2…
47	B memory	REACTOME_RESPONSE_OF_EIF2AK4_GCN2_TO_AMINO_ACID_DEFICIENCY	REACTOME_RESPONSE_OF_EIF2AK4_GCN2_TO_AMINO_ACID_DEFICIENCY	88	0.849748	3.13711	5.15139e-39	9.2519e-37	8.82786e-37	874	tags=74%, list=9%, signal=68%	RPLP1/RPL41/RPL23A/RPL35A/RPL10/RPS12/RPL7A/RPS18/RPL17/RPS27/RPS20/RPS10/RPL12/RPL13/RPL29/RPL5/RPS27A/RPSA/RPL32/RPLP2/RPS15/RPS25/RPL9/RPL10A/RPS6/RPL26/RPL28/RPL27A/RPS9/RPS15A/RPL36A/RPL34/RPL30/RPS14/RPL15/RPS7/RPL11/RPS23/RPS27L/RPL37/RPL36AL/RPS11/RPS2/RPL18/RPL35/RPL27/RPS21/RPL19/RPS19/RPS4X/RPL14/RPL22/RPS26/RPL23/RPS16/FAU/RPL7/RPL8/RPS29/RPLP0/RPL21/RPL18A/RPS8/RPS24/RPS13
48	B memory	REACTOME_NONSENSE_MEDIATED_DECAY_NMD	REACTOME_NONSENSE_MEDIATED_DECAY_NMD	100	0.830461	3.12625	4.78031e-39	9.2519e-37	8.82786e-37	874	tags=69%, list=9%, signal=64%	RPLP1/RPL41/RPL23A/RPL35A/RPL10/RPS12/RPL7A/RPS18/RPL17/RPS27/RPS20/RPS10/RPL12/RPL13/RPL29/RPL5/RPS27A/RPSA/RPL32/RPLP2/RPS15/RPS25/RPL9/RPL10A/MAGOH/RPS6/RPL26/RPL28/RPL27A/RPS9/RPS15A/RPL36A/RPL34/RPL30/RPS14/RPL15/RPS7/RPL11/RPS23/RPS27L/RPL37/RPL36AL/RPS11/RPS2/RPL18/RPL35/RPL27/RPS21/RPL19/RPS19/SMG9/RPS4X/PNRC2/RPL14/RPL22/RPS26/RPL23/RPS16/FAU/RPL7/RPL8/ETF1/RPS29/RPLP0/RPL21/RPL18A/RPS8/…
49	B memory	REACTOME_SRP_DEPENDENT_COTRANSLATIONAL_PROTEIN_TARGETING_TO_MEMBRANE	REACTOME_SRP_DEPENDENT_COTRANSLATIONAL_PROTEIN_TARGETING_TO_MEMBRANE	97	0.836927	3.13557	6.86525e-39	1.0275e-36	9.80406e-37	874	tags=70%, list=9%, signal=65%	RPLP1/RPL41/RPL23A/RPL35A/RPL10/RPS12/RPL7A/RPS18/RPL17/RPS27/RPS20/RPS10/RPL12/RPL13/RPL29/RPL5/RPS27A/RPSA/RPL32/RPLP2/RPS15/RPS25/RPL9/RPL10A/RPS6/RPL26/RPL28/RPL27A/RPS9/RPS15A/RPL36A/RPL34/RPL30/RPS14/RPL15/RPS7/RPL11/RPS23/RPS27L/RPL37/RPL36AL/RPS11/RPS2/SPCS2/RPL18/RPL35/RPL27/RPS21/RPL19/RPS19/RPS4X/RPL14/RPL22/RPS26/RPL23/DDOST/SSR2/RPS16/FAU/RPL7/RPL8/RPS29/RPLP0/RPL21/RPL18A/RPS8/RPS24…
50	B memory	REACTOME_SELENOAMINO_ACID_METABOLISM	REACTOME_SELENOAMINO_ACID_METABOLISM	88	0.84391	3.11556	8.99409e-38	1.15381e-35	1.10093e-35	1191	tags=81%, list=12%, signal=72%	RPLP1/RPL41/RPL23A/RPL35A/RPL10/RPS12/RPL7A/RPS18/RPL17/RPS27/RPS20/RPS10/RPL12/RPL13/RPL29/RPL5/RPS27A/RPSA/RPL32/RPLP2/RPS15/RPS25/RPL9/RPL10A/RPS6/RPL26/RPL28/RPL27A/RPS9/RPS15A/RPL36A/RPL34/RPL30/RPS14/RPL15/RPS7/RPL11/RPS23/RPS27L/RPL37/RPL36AL/RPS11/RPS2/RPL18/RPL35/RPL27/RPS21/RPL19/RPS19/RPS4X/RPL14/RPL22/RPS26/RPL23/RPS16/FAU/RPL7/RPL8/RPS29/RPLP0/RPL21/RPL18A/RPS8/RPS24/RPS13/PSTK/RPS3A…
51	B memory	REACTOME_EUKARYOTIC_TRANSLATION_ELONGATION	REACTOME_EUKARYOTIC_TRANSLATION_ELONGATION	81	0.856644	3.11028	6.7118e-37	7.534e-35	7.18869e-35	1191	tags=89%, list=12%, signal=79%	RPLP1/RPL41/RPL23A/RPL35A/RPL10/RPS12/RPL7A/EEF1B2/RPS18/RPL17/RPS27/RPS20/RPS10/RPL12/RPL13/RPL29/RPL5/RPS27A/RPSA/RPL32/RPLP2/RPS15/RPS25/RPL9/RPL10A/RPS6/RPL26/RPL28/RPL27A/RPS9/RPS15A/RPL36A/RPL34/RPL30/RPS14/RPL15/RPS7/RPL11/RPS23/RPS27L/RPL37/RPL36AL/RPS11/RPS2/RPL18/RPL35/RPL27/RPS21/RPL19/RPS19/RPS4X/RPL14/RPL22/RPS26/RPL23/RPS16/FAU/RPL7/RPL8/RPS29/RPLP0/RPL21/RPL18A/RPS8/RPS24/RPS13/EEF…
52	B memory	REACTOME_CELLULAR_RESPONSE_TO_STARVATION	REACTOME_CELLULAR_RESPONSE_TO_STARVATION	123	0.785388	3.03505	8.90542e-37	8.88563e-35	8.47838e-35	874	tags=56%, list=9%, signal=52%	RPLP1/RPL41/RPL23A/RPL35A/RPL10/RPS12/RPL7A/RPS18/RPL17/RPS27/RPS20/RPS10/RPL12/RPL13/RPL29/RPL5/RPS27A/RPSA/RPL32/RPLP2/RPS15/RPS25/RPL9/RPL10A/RPS6/RPL26/RPL28/RPL27A/RPS9/RPS15A/RPL36A/RPL34/RPL30/RPS14/RPL15/FNIP1/RPS7/RPL11/RPS23/RPS27L/RPL37/RPL36AL/RPS11/RPS2/MTOR/RPL18/RPL35/RPL27/RPS21/RPL19/RPS19/RPS4X/RPL14/RPL22/RPS26/RPL23/RPS16/ATP6V1C1/BMT2/FAU/RPL7/RPL8/RPS29/RPLP0/RPL21/RPL18A/RP…
53	B memory	REACTOME_EUKARYOTIC_TRANSLATION_INITIATION	REACTOME_EUKARYOTIC_TRANSLATION_INITIATION	102	0.803763	3.03987	9.06227e-34	8.13792e-32	7.76493e-32	1211	tags=72%, list=12%, signal=64%	RPLP1/RPL41/RPL23A/RPL35A/RPL10/RPS12/RPL7A/RPS18/RPL17/RPS27/RPS20/RPS10/RPL12/RPL13/RPL29/RPL5/RPS27A/RPSA/RPL32/RPLP2/RPS15/RPS25/RPL9/RPL10A/RPS6/RPL26/RPL28/RPL27A/RPS9/RPS15A/RPL36A/RPL34/RPL30/RPS14/RPL15/RPS7/RPL11/RPS23/RPS27L/RPL37/RPL36AL/RPS11/RPS2/RPL18/RPL35/RPL27/RPS21/RPL19/RPS19/RPS4X/RPL14/RPL22/RPS26/RPL23/RPS16/FAU/RPL7/RPL8/RPS29/RPLP0/RPL21/RPL18A/RPS8/RPS24/RPS13/RPS3A/RPL2…
54	B memory	REACTOME_TRANSLATION	REACTOME_TRANSLATION	229	0.655956	2.68122	1.22184e-33	9.97462e-32	9.51745e-32	1264	tags=41%, list=12%, signal=36%	RPLP1/RPL41/RPL23A/RPL35A/RPL10/RPS12/RPL7A/EEF1B2/RPS18/RPL17/RPS27/RPS20/RPS10/RPL12/RPL13/RPL29/RPL5/RPS27A/RPSA/RPL32/RPLP2/RPS15/RPS25/RPL9/RPL10A/RPS6/RPL26/RPL28/RPL27A/RPS9/RPS15A/RPL36A/RPL34/RPL30/RPS14/RPL15/MRPL32/RPS7/RPL11/RPS23/MRPS18A/RPS27L/RPL37/RPL36AL/RPS11/MRPL42/MRPL54/RPS2/SPCS2/RPL18/RPL35/RPL27/RPS21/RPL19/RARS2/RPS19/RPS4X/MRPL45/RPL14/RPL22/RPS26/RPL23/DDOST/SSR2/RPS16/…
55	B memory	REACTOME_RRNA_PROCESSING	REACTOME_RRNA_PROCESSING	174	0.701766	2.81208	2.78254e-32	2.08227e-30	1.98683e-30	1218	tags=47%, list=12%, signal=42%	RPLP1/RPL41/RPL23A/RPL35A/RPL10/RPS12/RPL7A/RPS18/RPL17/RPS27/RPS20/RPS10/RPL12/RPL13/RPL29/RPL5/RPS27A/RPSA/RPL32/RPLP2/RPS15/RPS25/RPL9/RPL10A/RPS6/RPL26/RPL28/RPL27A/RPS9/RPS15A/RPL36A/RPL34/RPL30/RPS14/RPL15/RPS7/RPL11/RPS23/HSD17B10/RPS27L/RPL37/RPL36AL/RPS11/RPS2/RPL18/RPL35/RPL27/RPS21/RPL19/RPS19/NOP10/MTERF4/RPS4X/WDR43/RPL14/RPL22/RPS26/RPL23/DIS3/RPS16/PRORP/FAU/RPL7/RPL8/RPS29/RPLP0/R…
56	B memory	REACTOME_METABOLISM_OF_AMINO_ACIDS_AND_DERIVATIVES	REACTOME_METABOLISM_OF_AMINO_ACIDS_AND_DERIVATIVES	216	0.655782	2.66944	2.71006e-31	1.87202e-29	1.78622e-29	1315	tags=42%, list=13%, signal=37%	RPLP1/RPL41/RPL23A/RPL35A/RPL10/RPS12/RPL7A/RPS18/RPL17/RPS27/RPS20/RPS10/RPL12/RPL13/RPL29/RPL5/RPS27A/RPSA/RPL32/RPLP2/RPS15/RPS25/RPL9/RPL10A/RPS6/RPL26/RPL28/DHTKD1/RPL27A/RPS9/RPS15A/RPL36A/RPL34/RPL30/RPS14/RPL15/PSMA1/RPS7/RPL11/RPS23/PDHX/HSD17B10/RPS27L/RPL37/RPL36AL/RPS11/RPS2/RPL18/RPL35/RPL27/RPS21/RPL19/RPS19/PSMA4/RPS4X/RPL14/RPL22/RPS26/RPL23/RPS16/FAU/RPL7/PSMA7/RPL8/PSMB10/RPS29/…
57	B memory	REACTOME_NERVOUS_SYSTEM_DEVELOPMENT	REACTOME_NERVOUS_SYSTEM_DEVELOPMENT	309	0.587703	2.45237	1.85817e-28	1.19188e-26	1.13725e-26	1220	tags=33%, list=12%, signal=30%	RPLP1/RPL41/RPL23A/RPL35A/RPL10/RPS12/RPL7A/RPS18/RPL17/RPS27/RPS20/RPS10/RPL12/RPL13/RPL29/RPL5/RPS27A/RPSA/RPL32/RPLP2/RPS15/RPS25/RPL9/RPL10A/MAGOH/RPS6/RPL26/RPL28/RPL27A/RPS9/RDX/RPS15A/RPL36A/RPL34/RPL30/RPS14/RPL15/PSMA1/RPS7/RPL11/RPS23/RPS27L/RPL37/RPL36AL/FARP2/RPS11/RPS2/RPL18/RPL35/RPL27/RPS21/RPL19/RPS19/DNM3/PSMA4/RPS4X/RPL14/RPL22/RPS26/RPL23/ROBO1/FRS2/RPS16/SOS2/EPHB1/SRGAP1/FAU/…
58	B memory	REACTOME_CELLULAR_RESPONSES_TO_STIMULI	REACTOME_CELLULAR_RESPONSES_TO_STIMULI	487	0.513378	2.18808	2.29603e-26	1.37455e-24	1.31156e-24	1832	tags=30%, list=18%, signal=26%	RPLP1/RPL41/RPL23A/RPL35A/RPL10/RPS12/RPL7A/RPS18/RPL17/RPS27/RPS20/RPS10/RPL12/RPL13/RPL29/RPL5/RPS27A/RPSA/RPL32/RPLP2/RPS15/RPS25/RPL9/RPL10A/RPS6/RPL26/RPL28/EHMT1/RPL27A/COX16/RPS9/RPS15A/ATOX1/RPL36A/RPL34/RPL30/RPS14/RPL15/PSMA1/FNIP1/RPS7/RPL11/RPS23/LMNB1/RPS27L/RPL37/RPL36AL/RB1/CDKN1B/RPS11/DNAJC7/COX7C/RPS2/MTOR/RPL18/RPL35/RPL27/RPS21/RPL19/RPS19/CARM1/HMGA1/PSMA4/NCOA2/MBTPS1/MT-CO2…
59	B memory	REACTOME_DEVELOPMENTAL_BIOLOGY	REACTOME_DEVELOPMENTAL_BIOLOGY	442	0.515297	2.18591	1.31306e-24	7.36955e-23	7.03179e-23	1229	tags=26%, list=12%, signal=24%	RPLP1/RPL41/RPL23A/RPL35A/RPL10/RPS12/RPL7A/RPS18/RPL17/RPS27/RPS20/RPS10/RPL12/RPL13/RPL29/RPL5/RPS27A/RPSA/RPL32/RPLP2/RPS15/RPS25/RPL9/RPL10A/MAGOH/RPS6/RPL26/RPL28/RPL27A/RPS9/RDX/RPS15A/RPL36A/RPL34/RPL30/RPS14/RPL15/MED22/PSMA1/MED27/RPS7/RPL11/RPS23/RPS27L/RPL37/RPL36AL/FARP2/RPS11/RPS2/RPL18/RPL35/RPL27/RPS21/RPL19/POLR2B/CBFB/RPS19/DNM3/CARM1/PSMA4/NCOA2/MED23/RPS4X/MED19/RPL14/RPL22/RPS…
60	B memory	REACTOME_ACTIVATION_OF_THE_MRNA_UPON_BINDING_OF_THE_CAP_BINDING_COMPLEX_AND_EIFS_AND_SUBSEQUENT_BINDING_TO_43S	REACTOME_ACTIVATION_OF_THE_MRNA_UPON_BINDING_OF_THE_CAP_BINDING_COMPLEX_AND_EIFS_AND_SUBSEQUENT_BINDING_TO_43S	50	0.784248	2.60887	8.94178e-16	4.72336e-14	4.50688e-14	1264	tags=70%, list=12%, signal=62%	RPS12/RPS18/RPS27/RPS20/RPS10/RPS27A/RPSA/RPS15/RPS25/RPS6/RPS9/RPS15A/RPS14/RPS7/RPS23/RPS27L/RPS11/RPS2/RPS21/RPS19/RPS4X/RPS26/RPS16/FAU/RPS29/RPS8/RPS24/RPS13/RPS3A/RPS3/EIF3F/EIF4A1/RPS5/EIF4A2/EIF4H
61	B memory	REACTOME_RESPIRATORY_ELECTRON_TRANSPORT	REACTOME_RESPIRATORY_ELECTRON_TRANSPORT	87	0.490637	1.80487	0.000102952	0.00513616	0.00490075	1038	tags=24%, list=10%, signal=22%	MT-ND5/MT-ND1/NDUFB1/COX16/MT-ND4/MT-CYB/COX7C/NUBPL/MT-CO2/MT-CO1/NDUFS3/NDUFA8/NDUFV2/MT-CO3/NDUFC1/NDUFB10/SCO1/NDUFB2/NDUFA3/NDUFA1/NDUFS7
62	B memory	REACTOME_RESPIRATORY_ELECTRON_TRANSPORT_ATP_SYNTHESIS_BY_CHEMIOSMOTIC_COUPLING_AND_HEAT_PRODUCTION_BY_UNCOUPLING_PROTEINS	REACTOME_RESPIRATORY_ELECTRON_TRANSPORT_ATP_SYNTHESIS_BY_CHEMIOSMOTIC_COUPLING_AND_HEAT_PRODUCTION_BY_UNCOUPLING_PROTEINS	103	0.463278	1.74973	0.000139763	0.00660566	0.00630291	1038	tags=21%, list=10%, signal=19%	MT-ATP6/MT-ND5/MT-ND1/NDUFB1/COX16/MT-ND4/MT-CYB/COX7C/NUBPL/MT-CO2/MT-CO1/NDUFS3/NDUFA8/NDUFV2/MT-CO3/NDUFC1/NDUFB10/SCO1/NDUFB2/NDUFA3/NDUFA1/NDUFS7
63	B memory	REACTOME_CYCLIN_A_CDK2_ASSOCIATED_EVENTS_AT_S_PHASE_ENTRY	REACTOME_CYCLIN_A_CDK2_ASSOCIATED_EVENTS_AT_S_PHASE_ENTRY	57	0.511987	1.74585	0.000461119	0.0207042	0.0197553	887	tags=23%, list=9%, signal=21%	RPS27A/CDK7/PSMA1/RB1/CDKN1B/MNAT1/PSMA4/PSMA7/PSMB10/PSMD9/PSMB1/CCNH/LIN52
64	B memory	REACTOME_THE_CITRIC_ACID_TCA_CYCLE_AND_RESPIRATORY_ELECTRON_TRANSPORT	REACTOME_THE_CITRIC_ACID_TCA_CYCLE_AND_RESPIRATORY_ELECTRON_TRANSPORT	138	0.423234	1.65886	0.000552475	0.0236249	0.0225421	2632	tags=36%, list=26%, signal=27%	MT-ATP6/MT-ND5/MT-ND1/NDUFB1/COX16/MT-ND4/MT-CYB/PDHX/MDH2/COX7C/NUBPL/MT-CO2/MT-CO1/NDUFS3/NDUFA8/NDUFV2/MT-CO3/NDUFC1/IDH3A/NDUFB10/NNT/SCO1/NDUFB2/NDUFA3/NDUFA1/NDUFS7/L2HGDH/SLC16A3/MT-ND2/PDHB/COX18/UCP3/NDUFS4/ACO2/CYCS/D2HGDH/PDPR/ATP5F1A/TMEM126B/DLAT/GSTZ1/PDK3/SUCLG1/ATP5MG/MPC1/UQCRC2/ATP5F1B/TIMMDC1/COX7B
65	B memory	REACTOME_FORMATION_OF_TC_NER_PRE_INCISION_COMPLEX	REACTOME_FORMATION_OF_TC_NER_PRE_INCISION_COMPLEX	43	0.544989	1.78389	0.000682357	0.0278526	0.026576	2009	tags=40%, list=20%, signal=32%	RPS27A/CDK7/GTF2H1/POLR2B/MNAT1/AQR/GTF2H2/COPS3/HMGN1/CCNH/COPS4/DDB1/COPS7B/COPS2/COPS7A/POLR2C/UBA52
66	B memory	REACTOME_REGULATION_OF_RUNX3_EXPRESSION_AND_ACTIVITY	REACTOME_REGULATION_OF_RUNX3_EXPRESSION_AND_ACTIVITY	42	0.540469	1.76259	0.000721018	0.0281511	0.0268608	2064	tags=38%, list=20%, signal=30%	RPS27A/PSMA1/CBFB/PSMA4/PSMA7/PSMB10/PSMD9/PSMB1/CDKN2A/TGFB1/RUNX3/PSMD11/PSMB6/UBA52/PSMD14/SMURF1
67	B memory	REACTOME_COMPLEX_I_BIOGENESIS	REACTOME_COMPLEX_I_BIOGENESIS	47	0.538805	1.78295	0.000773554	0.0289438	0.0276172	1216	tags=32%, list=12%, signal=28%	MT-ND5/MT-ND1/NDUFB1/MT-ND4/NUBPL/NDUFS3/NDUFA8/NDUFV2/NDUFC1/NDUFB10/NDUFB2/NDUFA3/NDUFA1/NDUFS7/MT-ND2
68	B memory	REACTOME_INOSITOL_PHOSPHATE_METABOLISM	REACTOME_INOSITOL_PHOSPHATE_METABOLISM	19	-0.619599	-2.04005	0.00101792	0.0365636	0.0348878	1204	tags=42%, list=12%, signal=37%	PLCG1/PLCE1/MTMR7/PTEN/MINPP1/IMPA1/INPP4A/PLCG2

## Sheet: B intermediate
	Cluster	ID	Description	setSize	enrichmentScore	NES	pvalue	p.adjust	qvalue	rank	leading_edge	core_enrichment
69	B intermediate	REACTOME_RRNA_PROCESSING	REACTOME_RRNA_PROCESSING	152	0.895938	3.11545	1.84135e-67	1.43073e-64	1.13582e-64	219	tags=50%, list=3%, signal=50%	RPLP1/RPL32/RPS14/RPS12/RPL13/RPS11/RPS7/RPLP2/RPL17/RPS10/UBA52/RPS15A/RPL37/RPL13A/RPS27A/RPL9/RPL29/RPS23/RPL35/RPL8/RPS25/RPS13/RPS3/RPL26/RPL30/RPS3A/RPS4X/RPL35A/RPL18/RPL27A/RPS21/RPL19/RPL41/RPL12/RPL10/RPS16/RPS18/RPL23A/RPL31/RPS19/RPL7/RPL23/RPL24/RPS24/RPL10A/RPL21/RPS27L/RPL18A/RPL5/RPL15/RPL38/RPL39/RPL34/RPL6/RPS27/RPS2/RPL27/RPS20/RPS26/RPL36/RPS29/RPS9/RPS8/RPS6/RPL14/DKC1/RPL7A/…
70	B intermediate	REACTOME_EUKARYOTIC_TRANSLATION_ELONGATION	REACTOME_EUKARYOTIC_TRANSLATION_ELONGATION	83	0.958214	3.14302	2.34458e-65	9.1087e-63	7.23118e-63	204	tags=90%, list=2%, signal=89%	RPLP1/RPL32/RPS14/RPS12/RPL13/RPS11/RPS7/RPLP2/RPL17/RPS10/UBA52/RPS15A/RPL37/RPL13A/RPS27A/RPL9/RPL29/RPS23/RPL35/RPL8/RPS25/RPS13/RPS3/RPL26/RPL30/RPS3A/RPS4X/RPL35A/RPL18/RPL27A/RPS21/RPL19/RPL41/RPL12/RPL10/RPS16/RPS18/EEF1A1/RPL23A/RPL31/RPS19/RPL7/RPL23/RPL24/RPS24/RPL10A/RPL21/RPS27L/RPL18A/RPL5/RPL15/RPL38/RPL39/RPL34/RPL6/RPS27/RPS2/RPL27/RPS20/RPS26/EEF1G/RPL36/RPS29/RPS9/RPS8/RPS6/RPL1…
71	B intermediate	REACTOME_SELENOAMINO_ACID_METABOLISM	REACTOME_SELENOAMINO_ACID_METABOLISM	89	0.951555	3.13558	1.68198e-63	4.35632e-61	3.45838e-61	196	tags=81%, list=2%, signal=80%	RPLP1/RPL32/RPS14/RPS12/RPL13/RPS11/RPS7/RPLP2/RPL17/RPS10/UBA52/RPS15A/RPL37/RPL13A/RPS27A/RPL9/RPL29/RPS23/RPL35/RPL8/RPS25/RPS13/RPS3/RPL26/RPL30/RPS3A/RPS4X/RPL35A/RPL18/RPL27A/RPS21/RPL19/RPL41/RPL12/RPL10/RPS16/RPS18/RPL23A/RPL31/RPS19/RPL7/RPL23/RPL24/RPS24/RPL10A/RPL21/RPS27L/RPL18A/RPL5/RPL15/RPL38/RPL39/RPL34/RPL6/RPS27/RPS2/RPL27/RPS20/RPS26/RPL36/RPS29/RPS9/RPS8/RPS6/RPL14/RPL7A/RPS15…
72	B intermediate	REACTOME_CELLULAR_RESPONSE_TO_STARVATION	REACTOME_CELLULAR_RESPONSE_TO_STARVATION	119	0.913248	3.11619	1.10669e-61	2.14975e-59	1.70663e-59	152	tags=61%, list=2%, signal=60%	RPLP1/RPL32/RPS14/RPS12/RPL13/RPS11/RPS7/RPLP2/RPL17/RPS10/UBA52/RPS15A/RPL37/RPL13A/RPS27A/RPL9/RPL29/RPS23/RPL35/RPL8/RPS25/RPS13/RPS3/RPL26/RPL30/RPS3A/RPS4X/RPL35A/RPL18/RPL27A/RPS21/RPL19/RPL41/RPL12/RPL10/RPS16/RPS18/RPL23A/RPL31/RPS19/RPL7/RPL23/RPL24/RPS24/RPL10A/RPL21/RPS27L/RPL18A/RPL5/RPL15/RPL38/MIOS/RPL39/RPL34/RPL6/RPS27/RPS2/RPL27/RPS20/RPS26/RPL36/RPS29/RPS9/RPS8/RPS6/RPL14/RPL7A/…
73	B intermediate	REACTOME_INFLUENZA_INFECTION	REACTOME_INFLUENZA_INFECTION	124	0.912428	3.12877	3.10845e-61	4.02545e-59	3.19571e-59	152	tags=58%, list=2%, signal=58%	RPLP1/RPL32/RPS14/RPS12/RPL13/RPS11/RPS7/RPLP2/RPL17/RPS10/UBA52/RPS15A/RPL37/RPL13A/RPS27A/RPL9/RPL29/RPS23/RPL35/RPL8/RPS25/RPS13/RPS3/RPL26/RPL30/RPS3A/RPS4X/RPL35A/RPL18/RPL27A/RPS21/RPL19/RPL41/RPL12/RPL10/RPS16/RPS18/RPL23A/RPL31/RPS19/RPL7/RPL23/RPL24/RPS24/RPL10A/RPL21/RPS27L/RPL18A/RPL5/RPL15/RPL38/RPL39/RPL34/RPL6/RPS27/RPS2/RPL27/RPS20/RPS26/RPL36/RPS29/RPS9/RPS8/RPS6/RPL14/RPL7A/RPS15…
74	B intermediate	REACTOME_RESPONSE_OF_EIF2AK4_GCN2_TO_AMINO_ACID_DEFICIENCY	REACTOME_RESPONSE_OF_EIF2AK4_GCN2_TO_AMINO_ACID_DEFICIENCY	89	0.948204	3.12454	2.91006e-61	4.02545e-59	3.19571e-59	196	tags=81%, list=2%, signal=80%	RPLP1/RPL32/RPS14/RPS12/RPL13/RPS11/RPS7/RPLP2/RPL17/RPS10/UBA52/RPS15A/RPL37/RPL13A/RPS27A/RPL9/RPL29/RPS23/RPL35/RPL8/RPS25/RPS13/RPS3/RPL26/RPL30/RPS3A/RPS4X/RPL35A/RPL18/RPL27A/RPS21/RPL19/RPL41/RPL12/RPL10/RPS16/RPS18/RPL23A/RPL31/RPS19/RPL7/RPL23/RPL24/RPS24/RPL10A/RPL21/RPS27L/RPL18A/RPL5/RPL15/RPL38/RPL39/RPL34/RPL6/RPS27/RPS2/RPL27/RPS20/RPS26/RPL36/RPS29/RPS9/RPS8/RPS6/RPL14/RPL7A/RPS15…
75	B intermediate	REACTOME_NONSENSE_MEDIATED_DECAY_NMD	REACTOME_NONSENSE_MEDIATED_DECAY_NMD	94	0.943266	3.1435	4.69074e-61	4.81155e-59	3.81977e-59	152	tags=76%, list=2%, signal=75%	RPLP1/RPL32/RPS14/RPS12/RPL13/RPS11/RPS7/RPLP2/RPL17/RPS10/UBA52/RPS15A/RPL37/RPL13A/RPS27A/RPL9/RPL29/RPS23/RPL35/RPL8/RPS25/RPS13/RPS3/RPL26/RPL30/RPS3A/RPS4X/RPL35A/RPL18/RPL27A/RPS21/RPL19/RPL41/RPL12/RPL10/RPS16/RPS18/RPL23A/RPL31/RPS19/RPL7/RPL23/RPL24/RPS24/RPL10A/RPL21/RPS27L/RPL18A/RPL5/RPL15/RPL38/RPL39/RPL34/RPL6/RPS27/RPS2/RPL27/RPS20/RPS26/RPL36/RPS29/RPS9/RPS8/RPS6/RPL14/RPL7A/RPS15…
76	B intermediate	REACTOME_EUKARYOTIC_TRANSLATION_INITIATION	REACTOME_EUKARYOTIC_TRANSLATION_INITIATION	103	0.930163	3.12129	4.95397e-61	4.81155e-59	3.81977e-59	307	tags=74%, list=4%, signal=72%	RPLP1/RPL32/RPS14/RPS12/RPL13/RPS11/RPS7/RPLP2/RPL17/RPS10/UBA52/RPS15A/RPL37/RPL13A/RPS27A/RPL9/RPL29/RPS23/RPL35/RPL8/RPS25/RPS13/RPS3/RPL26/RPL30/RPS3A/RPS4X/RPL35A/RPL18/RPL27A/RPS21/RPL19/RPL41/RPL12/RPL10/RPS16/RPS18/RPL23A/RPL31/RPS19/RPL7/RPL23/RPL24/RPS24/RPL10A/RPL21/RPS27L/RPL18A/RPL5/RPL15/RPL38/RPL39/RPL34/RPL6/RPS27/RPS2/RPL27/RPS20/RPS26/RPL36/RPS29/RPS9/RPS8/RPS6/RPL14/RPL7A/RPS15…
77	B intermediate	REACTOME_SRP_DEPENDENT_COTRANSLATIONAL_PROTEIN_TARGETING_TO_MEMBRANE	REACTOME_SRP_DEPENDENT_COTRANSLATIONAL_PROTEIN_TARGETING_TO_MEMBRANE	98	0.936537	3.12629	1.56891e-60	1.35449e-58	1.0753e-58	152	tags=72%, list=2%, signal=72%	RPLP1/RPL32/RPS14/RPS12/RPL13/RPS11/RPS7/RPLP2/RPL17/RPS10/UBA52/RPS15A/RPL37/RPL13A/RPS27A/RPL9/RPL29/RPS23/RPL35/RPL8/RPS25/RPS13/RPS3/RPL26/RPL30/RPS3A/RPS4X/RPL35A/RPL18/RPL27A/RPS21/RPL19/RPL41/RPL12/RPL10/RPS16/RPS18/RPL23A/RPL31/RPS19/RPL7/RPL23/RPL24/RPS24/RPL10A/RPL21/RPS27L/RPL18A/RPL5/RPL15/RPL38/RPL39/RPL34/RPL6/RPS27/RPS2/RPL27/RPS20/RPS26/RPL36/RPS29/RPS9/RPS8/RPS6/RPL14/RPL7A/RPS15…
78	B intermediate	REACTOME_TRANSLATION	REACTOME_TRANSLATION	222	0.81941	2.92082	2.25354e-58	1.751e-56	1.39008e-56	413	tags=39%, list=5%, signal=38%	RPLP1/RPL32/RPS14/RPS12/RPL13/RPS11/RPS7/RPLP2/RPL17/RPS10/UBA52/RPS15A/RPL37/RPL13A/RPS27A/RPL9/RPL29/RPS23/RPL35/RPL8/RPS25/RPS13/RPS3/RPL26/RPL30/RPS3A/RPS4X/RPL35A/RPL18/RPL27A/RPS21/RPL19/RPL41/RPL12/RPL10/RPS16/RPS18/EEF1A1/RPL23A/RPL31/RPS19/RPL7/RPL23/RPL24/RPS24/RPL10A/RPL21/RPS27L/RPL18A/RPL5/RPL15/RPL38/RPL39/RPL34/RPL6/RPS27/RPS2/RPL27/RPS20/RPS26/EEF1G/RPL36/RPS29/RPS9/RPS8/RPS6/RPL1…
79	B intermediate	REACTOME_METABOLISM_OF_AMINO_ACIDS_AND_DERIVATIVES	REACTOME_METABOLISM_OF_AMINO_ACIDS_AND_DERIVATIVES	195	0.835103	2.9517	1.416e-57	1.00021e-55	7.94041e-56	152	tags=36%, list=2%, signal=37%	RPLP1/RPL32/RPS14/RPS12/RPL13/RPS11/RPS7/RPLP2/RPL17/RPS10/UBA52/RPS15A/RPL37/RPL13A/RPS27A/RPL9/RPL29/RPS23/RPL35/RPL8/RPS25/RPS13/RPS3/RPL26/RPL30/RPS3A/RPS4X/RPL35A/RPL18/RPL27A/RPS21/RPL19/RPL41/RPL12/RPL10/RPS16/RPS18/RPL23A/RPL31/RPS19/RPL7/RPL23/RPL24/RPS24/RPL10A/RPL21/RPS27L/RPL18A/RPL5/RPL15/RPL38/RPL39/RPL34/RPL6/RPS27/RPS2/RPL27/RPS20/RPS26/RPL36/RPS29/RPS9/RPS8/RPS6/RPL14/RPL7A/RPS15…
80	B intermediate	REACTOME_REGULATION_OF_EXPRESSION_OF_SLITS_AND_ROBOS	REACTOME_REGULATION_OF_EXPRESSION_OF_SLITS_AND_ROBOS	128	0.894937	3.08121	3.2833e-56	2.12594e-54	1.68773e-54	152	tags=55%, list=2%, signal=55%	RPLP1/RPL32/RPS14/RPS12/RPL13/RPS11/RPS7/RPLP2/RPL17/RPS10/UBA52/RPS15A/RPL37/RPL13A/RPS27A/RPL9/RPL29/RPS23/RPL35/RPL8/RPS25/RPS13/RPS3/RPL26/RPL30/RPS3A/RPS4X/RPL35A/RPL18/RPL27A/RPS21/RPL19/RPL41/RPL12/RPL10/RPS16/RPS18/RPL23A/RPL31/RPS19/RPL7/RPL23/RPL24/RPS24/RPL10A/RPL21/RPS27L/RPL18A/RPL5/RPL15/RPL38/RPL39/RPL34/RPL6/RPS27/RPS2/RPL27/RPS20/RPS26/RPL36/RPS29/RPS9/RPS8/RPS6/RPL14/RPL7A/RPS15…
81	B intermediate	REACTOME_SIGNALING_BY_ROBO_RECEPTORS	REACTOME_SIGNALING_BY_ROBO_RECEPTORS	146	0.874988	3.0314	4.09277e-55	2.44621e-53	1.94199e-53	196	tags=50%, list=2%, signal=50%	RPLP1/RPL32/RPS14/RPS12/RPL13/RPS11/RPS7/RPLP2/RPL17/RPS10/UBA52/RPS15A/RPL37/RPL13A/RPS27A/RPL9/RPL29/RPS23/RPL35/RPL8/RPS25/RPS13/RPS3/RPL26/RPL30/RPS3A/RPS4X/RPL35A/RPL18/RPL27A/RPS21/RPL19/RPL41/RPL12/RPL10/RPS16/RPS18/RPL23A/RPL31/RPS19/RPL7/RPL23/RPL24/RPS24/RPL10A/RPL21/RPS27L/RPL18A/RPL5/RPL15/RPL38/RPL39/RPL34/RPL6/RPS27/RPS2/RPL27/RPS20/RPS26/RPL36/RPS29/RPS9/RPS8/RPS6/RPL14/RPL7A/RPS15…
82	B intermediate	REACTOME_NERVOUS_SYSTEM_DEVELOPMENT	REACTOME_NERVOUS_SYSTEM_DEVELOPMENT	258	0.776942	2.79836	2.8057e-52	1.55716e-50	1.2362e-50	510	tags=36%, list=6%, signal=35%	RPLP1/RPL32/RPS14/RPS12/RPL13/RPS11/RPS7/RPLP2/RPL17/RPS10/UBA52/RPS15A/RPL37/RPL13A/RPS27A/RPL9/RPL29/RPS23/RPL35/RPL8/RPS25/RPS13/RPS3/RPL26/RPL30/RPS3A/RPS4X/RPL35A/RPL18/RPL27A/RPS21/RPL19/RPL41/RPL12/RPL10/RPS16/RPS18/RPL23A/RPL31/RPS19/RPL7/RPL23/RPL24/RPS24/RPL10A/RPL21/CHL1/RPS27L/RPL18A/RPL5/RPL15/RPL38/RPL39/RPL34/RPL6/RPS27/RPS2/RPL27/RPS20/RPS26/RPL36/RPS29/RPS9/RPS8/RPS6/RPL14/RPL7A/…
83	B intermediate	REACTOME_CELLULAR_RESPONSES_TO_STIMULI	REACTOME_CELLULAR_RESPONSES_TO_STIMULI	409	0.695306	2.54944	4.62152e-51	2.39395e-49	1.9005e-49	569	tags=26%, list=7%, signal=25%	RPLP1/RPL32/RPS14/RPS12/RPL13/RPS11/RPS7/RPLP2/RPL17/RPS10/UBA52/RPS15A/RPL37/RPL13A/RPS27A/RPL9/RPL29/RPS23/RPL35/RPL8/RPS25/RPS13/RPS3/RPL26/RPL30/RPS3A/RPS4X/RPL35A/RPL18/RPL27A/RPS21/RPL19/RPL41/RPL12/RPL10/RPS16/RPS18/EEF1A1/RPL23A/RPL31/RPS19/RPL7/RPL23/RPL24/RPS24/RPL10A/RPL21/RPS27L/RPL18A/RPL5/RPL15/RPL38/MIOS/RPL39/RPL34/RPL6/RPS27/RPS2/RPL27/RPS20/RPS26/MT-CO2/RPL36/RPS29/RPS9/RPS8/RPS…
84	B intermediate	REACTOME_METABOLISM_OF_RNA	REACTOME_METABOLISM_OF_RNA	454	0.676174	2.48957	1.80641e-50	8.77237e-49	6.96418e-49	484	tags=21%, list=6%, signal=21%	RPLP1/RPL32/RPS14/RPS12/RPL13/RPS11/RPS7/RPLP2/RPL17/RPS10/UBA52/RPS15A/RPL37/RPL13A/RPS27A/RPL9/RPL29/RPS23/RPL35/RPL8/RPS25/RPS13/RPS3/RPL26/RPL30/RPS3A/RPS4X/RPL35A/RPL18/RPL27A/RPS21/RPL19/RPL41/RPL12/RPL10/RPS16/RPS18/RPL23A/RPL31/RPS19/RPL7/RPL23/RPL24/RPS24/RPL10A/RPL21/RPS27L/RPL18A/RPL5/RPL15/RPL38/RPL39/RPL34/RPL6/RPS27/RPS2/RPL27/RPS20/RPS26/RPL36/RPS29/RPS9/RPS8/RPS6/RPL14/DKC1/SRRM1/…
85	B intermediate	REACTOME_DEVELOPMENTAL_BIOLOGY	REACTOME_DEVELOPMENTAL_BIOLOGY	357	0.708952	2.58721	4.93086e-48	2.25369e-46	1.78915e-46	726	tags=31%, list=9%, signal=30%	RPLP1/RPL32/RPS14/RPS12/RPL13/RPS11/RPS7/RPLP2/RPL17/RPS10/UBA52/RPS15A/RPL37/RPL13A/RPS27A/RPL9/RPL29/RPS23/RPL35/RPL8/RPS25/RPS13/RPS3/RPL26/RPL30/RPS3A/RPS4X/RPL35A/RPL18/RPL27A/RPS21/RPL19/RPL41/RPL12/RPL10/RPS16/RPS18/RPL23A/RPL31/RPS19/RPL7/RPL23/RPL24/RPS24/RPL10A/RPL21/CHL1/RPS27L/RPL18A/RPL5/RPL15/RPL38/RPL39/RPL34/RPL6/TCF4/RPS27/RPS2/RPL27/RPS20/RPS26/RPL36/RPS29/RPS9/RPS8/RPS6/RPL14/R…
86	B intermediate	REACTOME_INFECTIOUS_DISEASE	REACTOME_INFECTIOUS_DISEASE	427	0.655651	2.40928	7.12698e-39	3.07648e-37	2.44234e-37	529	tags=25%, list=6%, signal=25%	RPLP1/RPL32/RPS14/RPS12/RPL13/RPS11/RPS7/RPLP2/RPL17/RPS10/UBA52/RPS15A/RPL37/RPL13A/RPS27A/RPL9/RPL29/RPS23/RPL35/RPL8/RPS25/RPS13/RPS3/RPL26/RPL30/RPS3A/RPS4X/RPL35A/RPL18/RPL27A/RPS21/RPL19/RPL41/RPL12/RPL10/RPS16/RPS18/RPL23A/RPL31/RPS19/RPL7/RPL23/NPM1/RPL24/RPS24/RPL10A/RPL21/RPS27L/RPL18A/RPL5/RPL15/RPL38/RPL39/RPL34/RPL6/RPS27/RPS2/RPL27/RPS20/RPS26/MAN2A1/RPL36/RPS29/RPS9/RPS8/RPS6/RPL14…
87	B intermediate	REACTOME_ACTIVATION_OF_THE_MRNA_UPON_BINDING_OF_THE_CAP_BINDING_COMPLEX_AND_EIFS_AND_SUBSEQUENT_BINDING_TO_43S	REACTOME_ACTIVATION_OF_THE_MRNA_UPON_BINDING_OF_THE_CAP_BINDING_COMPLEX_AND_EIFS_AND_SUBSEQUENT_BINDING_TO_43S	50	0.905942	2.83134	1.66198e-23	6.79663e-22	5.39568e-22	206	tags=62%, list=2%, signal=61%	RPS14/RPS12/RPS11/RPS7/RPS10/RPS15A/RPS27A/RPS23/RPS25/RPS13/RPS3/RPS3A/RPS4X/RPS21/RPS16/RPS18/RPS19/RPS24/RPS27L/RPS27/RPS2/RPS20/RPS26/RPS29/RPS9/RPS8/RPS6/RPS15/RPS5/RPS17/EIF3M
88	B intermediate	REACTOME_RRNA_MODIFICATION_IN_THE_NUCLEUS_AND_CYTOSOL	REACTOME_RRNA_MODIFICATION_IN_THE_NUCLEUS_AND_CYTOSOL	36	0.775902	2.32197	3.10464e-07	1.20615e-05	9.57536e-06	339	tags=25%, list=4%, signal=24%	RPS14/RPS7/RPS2/RPS9/RPS6/DKC1/THUMPD1/NAT10/UTP20
89	B intermediate	REACTOME_ACTIVATION_OF_IRF3_IRF7_MEDIATED_BY_TBK1_IKK_EPSILON	REACTOME_ACTIVATION_OF_IRF3_IRF7_MEDIATED_BY_TBK1_IKK_EPSILON	13	0.8594	2.07871	2.86058e-05	0.00105842	0.000840251	16	tags=15%, list=0%, signal=15%	UBA52/RPS27A
90	B intermediate	REACTOME_RESPIRATORY_ELECTRON_TRANSPORT_ATP_SYNTHESIS_BY_CHEMIOSMOTIC_COUPLING_AND_HEAT_PRODUCTION_BY_UNCOUPLING_PROTEINS	REACTOME_RESPIRATORY_ELECTRON_TRANSPORT_ATP_SYNTHESIS_BY_CHEMIOSMOTIC_COUPLING_AND_HEAT_PRODUCTION_BY_UNCOUPLING_PROTEINS	93	0.570888	1.90451	3.38559e-05	0.00119573	0.000949262	922	tags=26%, list=11%, signal=23%	MT-ATP6/MT-CYB/MT-ND5/MT-ND4/MT-ND2/MT-CO2/ATP5MC2/ATP5F1D/UQCRB/NDUFC2/MT-CO3/UQCRH/MT-ND1/ATP5MG/NDUFA6/NDUFB8/LRPPRC/NDUFB4/NDUFA10/COX8A/COX7C/COX20/UQCRFS1/NDUFC1
91	B intermediate	REACTOME_ANTI_INFLAMMATORY_RESPONSE_FAVOURING_LEISHMANIA_PARASITE_INFECTION	REACTOME_ANTI_INFLAMMATORY_RESPONSE_FAVOURING_LEISHMANIA_PARASITE_INFECTION	35	-0.684708	-2.59998	0.000121421	0.00410193	0.00325643	119	tags=20%, list=1%, signal=20%	HCK/FGR/IGHG1/SYK/RHBDF2/IGLC3/PLCG2
92	B intermediate	REACTOME_INFECTION_WITH_MYCOBACTERIUM_TUBERCULOSIS	REACTOME_INFECTION_WITH_MYCOBACTERIUM_TUBERCULOSIS	12	0.846829	1.99591	0.000158023	0.005116	0.00406147	254	tags=25%, list=3%, signal=24%	UBA52/RPS27A/MAPK1
93	B intermediate	REACTOME_CHAPERONE_MEDIATED_AUTOPHAGY	REACTOME_CHAPERONE_MEDIATED_AUTOPHAGY	12	0.841442	1.98322	0.000199503	0.00620055	0.00492247	867	tags=50%, list=10%, signal=45%	UBA52/RPS27A/EEF1A1/HSP90AB1/PARK7/LAMP2
94	B intermediate	REACTOME_PINK1_PRKN_MEDIATED_MITOPHAGY	REACTOME_PINK1_PRKN_MEDIATED_MITOPHAGY	13	0.827745	2.00214	0.000222901	0.0064146	0.0050924	185	tags=23%, list=2%, signal=23%	UBA52/RPS27A/TOMM7
95	B intermediate	REACTOME_RESPONSE_OF_MTB_TO_PHAGOCYTOSIS	REACTOME_RESPONSE_OF_MTB_TO_PHAGOCYTOSIS	11	0.848452	1.9775	0.000214859	0.0064146	0.0050924	254	tags=27%, list=3%, signal=26%	UBA52/RPS27A/MAPK1
96	B intermediate	REACTOME_E3_UBIQUITIN_LIGASES_UBIQUITINATE_TARGET_PROTEINS	REACTOME_E3_UBIQUITIN_LIGASES_UBIQUITINATE_TARGET_PROTEINS	28	0.701171	1.99654	0.000237509	0.00659089	0.00523235	622	tags=29%, list=7%, signal=27%	UBA52/RPS27A/WAC/CDC73/PEX14/PEX13/RRAGA/PEX2
97	B intermediate	REACTOME_RAS_PROCESSING	REACTOME_RAS_PROCESSING	13	0.823059	1.9908	0.000263428	0.00705806	0.00560323	16	tags=15%, list=0%, signal=15%	UBA52/RPS27A
98	B intermediate	REACTOME_FCGR3A_MEDIATED_IL10_SYNTHESIS	REACTOME_FCGR3A_MEDIATED_IL10_SYNTHESIS	23	-0.760118	-2.57017	0.000377277	0.00977149	0.00775735	119	tags=26%, list=1%, signal=26%	HCK/FGR/IGHG1/SYK/IGLC3/PLCG2
99	B intermediate	REACTOME_LATE_ENDOSOMAL_MICROAUTOPHAGY	REACTOME_LATE_ENDOSOMAL_MICROAUTOPHAGY	16	0.798844	2.02169	0.000411083	0.0103036	0.00817979	846	tags=31%, list=10%, signal=28%	UBA52/RPS27A/CHMP7/MVB12B/PARK7
100	B intermediate	REACTOME_PROTEIN_UBIQUITINATION	REACTOME_PROTEIN_UBIQUITINATION	37	0.64707	1.95033	0.00045075	0.0107284	0.00851699	661	tags=27%, list=8%, signal=25%	UBA52/RPS27A/WAC/CDC73/UBE2W/PEX14/PEX13/RRAGA/PEX2/UBE2K
101	B intermediate	REACTOME_RESPIRATORY_ELECTRON_TRANSPORT	REACTOME_RESPIRATORY_ELECTRON_TRANSPORT	79	0.545231	1.77908	0.000455645	0.0107284	0.00851699	922	tags=25%, list=11%, signal=23%	MT-CYB/MT-ND5/MT-ND4/MT-ND2/MT-CO2/UQCRB/NDUFC2/MT-CO3/UQCRH/MT-ND1/NDUFA6/NDUFB8/LRPPRC/NDUFB4/NDUFA10/COX8A/COX7C/COX20/UQCRFS1/NDUFC1
102	B intermediate	REACTOME_GLYCOGEN_METABOLISM	REACTOME_GLYCOGEN_METABOLISM	13	0.807536	1.95326	0.000560787	0.0123521	0.00980606	242	tags=23%, list=3%, signal=22%	UBA52/RPS27A/PYGM
103	B intermediate	REACTOME_IRON_UPTAKE_AND_TRANSPORT	REACTOME_IRON_UPTAKE_AND_TRANSPORT	26	0.691838	1.94613	0.000572299	0.0123521	0.00980606	168	tags=15%, list=2%, signal=15%	UBA52/RPS27A/FTL/CAND1
104	B intermediate	REACTOME_THE_CITRIC_ACID_TCA_CYCLE_AND_RESPIRATORY_ELECTRON_TRANSPORT	REACTOME_THE_CITRIC_ACID_TCA_CYCLE_AND_RESPIRATORY_ELECTRON_TRANSPORT	124	0.491437	1.68517	0.000549491	0.0123521	0.00980606	922	tags=20%, list=11%, signal=18%	MT-ATP6/MT-CYB/MT-ND5/MT-ND4/MT-ND2/MT-CO2/ATP5MC2/ATP5F1D/UQCRB/NDUFC2/MT-CO3/UQCRH/MT-ND1/ATP5MG/NDUFA6/NDUFB8/LRPPRC/NDUFB4/NDUFA10/COX8A/COX7C/SUCLG1/COX20/UQCRFS1/NDUFC1
105	B intermediate	REACTOME_ASSEMBLY_OF_THE_HIV_VIRION	REACTOME_ASSEMBLY_OF_THE_HIV_VIRION	10	0.832831	1.87893	0.000895879	0.0188135	0.0149356	16	tags=20%, list=0%, signal=20%	UBA52/RPS27A
106	B intermediate	REACTOME_BUDDING_AND_MATURATION_OF_HIV_VIRION	REACTOME_BUDDING_AND_MATURATION_OF_HIV_VIRION	16	0.776449	1.96501	0.000936388	0.0191467	0.0152001	1207	tags=50%, list=14%, signal=43%	UBA52/RPS27A/PDCD6IP/CHMP7/MVB12B/VTA1/VPS4B/NEDD4L
107	B intermediate	REACTOME_SYNTHESIS_OF_ACTIVE_UBIQUITIN_ROLES_OF_E1_AND_E2_ENZYMES	REACTOME_SYNTHESIS_OF_ACTIVE_UBIQUITIN_ROLES_OF_E1_AND_E2_ENZYMES	15	0.775292	1.92805	0.00103171	0.0205549	0.016318	1104	tags=40%, list=13%, signal=35%	UBA52/RPS27A/UBE2W/UBE2K/UBE2G2/UBE2Q2
108	B intermediate	REACTOME_ONCOGENE_INDUCED_SENESCENCE	REACTOME_ONCOGENE_INDUCED_SENESCENCE	19	0.737357	1.93873	0.00111438	0.0216468	0.0171849	537	tags=37%, list=6%, signal=35%	UBA52/RPS27A/RB1/MAPK1/CDKN2A/MDM4/TNRC6B
109	B intermediate	REACTOME_TRANSLATION_OF_SARS_COV_2_STRUCTURAL_PROTEINS	REACTOME_TRANSLATION_OF_SARS_COV_2_STRUCTURAL_PROTEINS	29	0.664437	1.90407	0.00118265	0.0224126	0.0177928	757	tags=28%, list=9%, signal=25%	UBA52/RPS27A/MAN2A1/MGAT5/CSNK1A1/GSK3B/PARP9/MAGT1
110	B intermediate	REACTOME_LISTERIA_MONOCYTOGENES_ENTRY_INTO_HOST_CELLS	REACTOME_LISTERIA_MONOCYTOGENES_ENTRY_INTO_HOST_CELLS	11	0.813361	1.89571	0.00121511	0.0224796	0.017846	16	tags=18%, list=0%, signal=18%	UBA52/RPS27A
111	B intermediate	REACTOME_APC_CDC20_MEDIATED_DEGRADATION_OF_NEK2A	REACTOME_APC_CDC20_MEDIATED_DEGRADATION_OF_NEK2A	14	0.772365	1.89452	0.00129642	0.023426	0.0185973	16	tags=14%, list=0%, signal=14%	UBA52/RPS27A
112	B intermediate	REACTOME_NEGATIVE_REGULATORS_OF_DDX58_IFIH1_SIGNALING	REACTOME_NEGATIVE_REGULATORS_OF_DDX58_IFIH1_SIGNALING	26	0.672651	1.89216	0.00133246	0.0235301	0.01868	661	tags=27%, list=8%, signal=25%	UBA52/RPS27A/PCBP2/TRIM4/UBE2L6/CYLD/UBE2K
113	B intermediate	REACTOME_SPRY_REGULATION_OF_FGF_SIGNALING	REACTOME_SPRY_REGULATION_OF_FGF_SIGNALING	10	0.821778	1.854	0.00138004	0.0238286	0.018917	714	tags=40%, list=8%, signal=37%	UBA52/RPS27A/MAPK1/BRAF
114	B intermediate	REACTOME_NUCLEOTIDE_SALVAGE	REACTOME_NUCLEOTIDE_SALVAGE	12	-0.707773	-2.04524	0.00144996	0.0239705	0.0190296	107	tags=25%, list=1%, signal=25%	UPP2/TYMP/UCKL1
115	B intermediate	REACTOME_MITOPHAGY	REACTOME_MITOPHAGY	18	0.748014	1.94541	0.00142966	0.0239705	0.0190296	185	tags=17%, list=2%, signal=16%	UBA52/RPS27A/TOMM7
116	B intermediate	REACTOME_ROLE_OF_PHOSPHOLIPIDS_IN_PHAGOCYTOSIS	REACTOME_ROLE_OF_PHOSPHOLIPIDS_IN_PHAGOCYTOSIS	21	-0.750253	-2.48145	0.00156365	0.0253117	0.0200943	118	tags=19%, list=1%, signal=19%	IGHG1/SYK/IGLC3/PLCG2
117	B intermediate	REACTOME_ENDOSOMAL_SORTING_COMPLEX_REQUIRED_FOR_TRANSPORT_ESCRT	REACTOME_ENDOSOMAL_SORTING_COMPLEX_REQUIRED_FOR_TRANSPORT_ESCRT	19	0.724526	1.90499	0.00163443	0.0259173	0.0205752	1005	tags=32%, list=12%, signal=28%	UBA52/RPS27A/CHMP7/MVB12B/VTA1/VPS4B
118	B intermediate	REACTOME_APC_C_CDC20_MEDIATED_DEGRADATION_OF_CYCLIN_B	REACTOME_APC_C_CDC20_MEDIATED_DEGRADATION_OF_CYCLIN_B	13	0.783957	1.89622	0.00173383	0.0269436	0.0213899	16	tags=15%, list=0%, signal=15%	UBA52/RPS27A
119	B intermediate	REACTOME_DAP12_INTERACTIONS	REACTOME_DAP12_INTERACTIONS	19	-0.758274	-2.50607	0.0017697	0.0269619	0.0214045	226	tags=26%, list=3%, signal=26%	HLA-E/HLA-C/GRAP2/SYK/PLCG2
120	B intermediate	REACTOME_REGULATION_OF_TP53_ACTIVITY_THROUGH_METHYLATION	REACTOME_REGULATION_OF_TP53_ACTIVITY_THROUGH_METHYLATION	12	0.792731	1.86841	0.00182711	0.0273013	0.0216739	514	tags=42%, list=6%, signal=39%	UBA52/RPS27A/JMY/MDM4/EHMT1
121	B intermediate	REACTOME_TRAF6_MEDIATED_INDUCTION_OF_TAK1_COMPLEX_WITHIN_TLR4_COMPLEX	REACTOME_TRAF6_MEDIATED_INDUCTION_OF_TAK1_COMPLEX_WITHIN_TLR4_COMPLEX	13	0.780891	1.88881	0.00193631	0.0277384	0.0220209	444	tags=23%, list=5%, signal=22%	UBA52/RPS27A/TAB2
122	B intermediate	REACTOME_SARS_COV_2_INFECTION	REACTOME_SARS_COV_2_INFECTION	39	0.612546	1.86108	0.00206561	0.0277384	0.0220209	757	tags=28%, list=9%, signal=26%	UBA52/RPS27A/MAN2A1/MGAT5/RB1/PIK3C3/CSNK1A1/GSK3B/PARP9/CHMP7/MAGT1
123	B intermediate	REACTOME_NEGATIVE_REGULATION_OF_FGFR1_SIGNALING	REACTOME_NEGATIVE_REGULATION_OF_FGFR1_SIGNALING	11	0.796274	1.85589	0.00210627	0.0277384	0.0220209	714	tags=36%, list=8%, signal=33%	UBA52/RPS27A/MAPK1/BRAF
124	B intermediate	REACTOME_NEGATIVE_REGULATION_OF_FGFR2_SIGNALING	REACTOME_NEGATIVE_REGULATION_OF_FGFR2_SIGNALING	11	0.796274	1.85589	0.00210627	0.0277384	0.0220209	714	tags=36%, list=8%, signal=33%	UBA52/RPS27A/MAPK1/BRAF
125	B intermediate	REACTOME_NEGATIVE_REGULATION_OF_FGFR3_SIGNALING	REACTOME_NEGATIVE_REGULATION_OF_FGFR3_SIGNALING	11	0.796274	1.85589	0.00210627	0.0277384	0.0220209	714	tags=36%, list=8%, signal=33%	UBA52/RPS27A/MAPK1/BRAF
126	B intermediate	REACTOME_NEGATIVE_REGULATION_OF_FGFR4_SIGNALING	REACTOME_NEGATIVE_REGULATION_OF_FGFR4_SIGNALING	11	0.796274	1.85589	0.00210627	0.0277384	0.0220209	714	tags=36%, list=8%, signal=33%	UBA52/RPS27A/MAPK1/BRAF
127	B intermediate	REACTOME_SARS_COV_INFECTIONS	REACTOME_SARS_COV_INFECTIONS	83	0.503353	1.65104	0.00199015	0.0277384	0.0220209	757	tags=23%, list=9%, signal=21%	UBA52/RPS27A/MAN2A1/TYK2/MGAT5/IMPDH2/RB1/PIK3C3/ATP1A1/CSNK1A1/GSK3B/JAK2/RBX1/PARP9/HSP90AB1/ARID4A/COMT/CHMP7/MAGT1
128	B intermediate	REACTOME_COMPLEX_I_BIOGENESIS	REACTOME_COMPLEX_I_BIOGENESIS	43	0.577843	1.77828	0.00229288	0.0296928	0.0235724	553	tags=21%, list=7%, signal=20%	MT-ND5/MT-ND4/MT-ND2/NDUFC2/MT-ND1/NDUFA6/NDUFB8/NDUFB4/NDUFA10
129	B intermediate	REACTOME_TNFR1_INDUCED_NFKAPPAB_SIGNALING_PATHWAY	REACTOME_TNFR1_INDUCED_NFKAPPAB_SIGNALING_PATHWAY	19	0.711364	1.87038	0.00240925	0.0306884	0.0243628	632	tags=26%, list=8%, signal=24%	UBA52/RPS27A/TAB2/RACK1/CYLD
130	B intermediate	REACTOME_SIGNALING_BY_EGFR_IN_CANCER	REACTOME_SIGNALING_BY_EGFR_IN_CANCER	10	0.80227	1.80998	0.00245775	0.0308012	0.0244523	283	tags=30%, list=3%, signal=29%	UBA52/RPS27A/GAB1
131	B intermediate	REACTOME_DOWNREGULATION_OF_SMAD2_3_SMAD4_TRANSCRIPTIONAL_ACTIVITY	REACTOME_DOWNREGULATION_OF_SMAD2_3_SMAD4_TRANSCRIPTIONAL_ACTIVITY	17	0.732832	1.87693	0.00256361	0.0313068	0.0248537	378	tags=24%, list=4%, signal=23%	UBA52/RPS27A/PPM1A/SMAD3
132	B intermediate	REACTOME_FORMATION_OF_ATP_BY_CHEMIOSMOTIC_COUPLING	REACTOME_FORMATION_OF_ATP_BY_CHEMIOSMOTIC_COUPLING	12	0.782162	1.8435	0.00257868	0.0313068	0.0248537	213	tags=33%, list=3%, signal=33%	MT-ATP6/ATP5MC2/ATP5F1D/ATP5MG
133	B intermediate	REACTOME_RIPK1_MEDIATED_REGULATED_NECROSIS	REACTOME_RIPK1_MEDIATED_REGULATED_NECROSIS	21	0.6936	1.87481	0.00299445	0.0357952	0.028417	269	tags=24%, list=3%, signal=23%	UBA52/RPS27A/TNFRSF10A/PELI1/PDCD6IP
134	B intermediate	REACTOME_SIGNALING_BY_FGFR1	REACTOME_SIGNALING_BY_FGFR1	15	0.747095	1.85793	0.00321938	0.0373352	0.0296395	283	tags=27%, list=3%, signal=26%	UBA52/RPS27A/MAPK1/GAB1
135	B intermediate	REACTOME_SIGNALING_BY_FGFR4	REACTOME_SIGNALING_BY_FGFR4	15	0.747095	1.85793	0.00321938	0.0373352	0.0296395	283	tags=27%, list=3%, signal=26%	UBA52/RPS27A/MAPK1/GAB1
136	B intermediate	REACTOME_P75NTR_SIGNALS_VIA_NF_KB	REACTOME_P75NTR_SIGNALS_VIA_NF_KB	10	0.786523	1.77446	0.0034605	0.0395413	0.0313909	16	tags=20%, list=0%, signal=20%	UBA52/RPS27A
137	B intermediate	REACTOME_CIRCADIAN_CLOCK	REACTOME_CIRCADIAN_CLOCK	34	0.609388	1.80053	0.0038059	0.0428577	0.0340237	1190	tags=29%, list=14%, signal=25%	UBA52/RPS27A/NRIP1/CRY2/HELZ2/CRTC1/CARM1/SREBF1/TBL1XR1/EP300
138	B intermediate	REACTOME_NEGATIVE_REGULATION_OF_MAPK_PATHWAY	REACTOME_NEGATIVE_REGULATION_OF_MAPK_PATHWAY	27	0.632291	1.788	0.00398595	0.044244	0.0351243	832	tags=19%, list=10%, signal=17%	UBA52/RPS27A/MAPK1/BRAF/PPP2R5D
139	B intermediate	REACTOME_NEGATIVE_REGULATION_OF_MET_ACTIVITY	REACTOME_NEGATIVE_REGULATION_OF_MET_ACTIVITY	10	0.779524	1.75867	0.00409448	0.0448086	0.0355725	16	tags=20%, list=0%, signal=20%	UBA52/RPS27A
140	B intermediate	REACTOME_CELL_DEATH_SIGNALLING_VIA_NRAGE_NRIF_AND_NADE	REACTOME_CELL_DEATH_SIGNALLING_VIA_NRAGE_NRIF_AND_NADE	34	0.605923	1.79029	0.00438456	0.0466686	0.0370491	1796	tags=47%, list=21%, signal=37%	UBA52/RPS27A/TIAM2/ARHGEF6/TRIO/VAV3/SOS2/APH1B/PLEKHG2/ARHGEF3/ARHGEF10L/MAPK8/VAV1/TRAF6/PREX1/ARHGEF7
141	B intermediate	REACTOME_CYCLIN_D_ASSOCIATED_EVENTS_IN_G1	REACTOME_CYCLIN_D_ASSOCIATED_EVENTS_IN_G1	26	0.627903	1.76628	0.0043261	0.0466686	0.0370491	507	tags=23%, list=6%, signal=22%	UBA52/RPS27A/RB1/JAK2/CDKN2A/LYN
142	B intermediate	REACTOME_MAP3K8_TPL2_DEPENDENT_MAPK1_3_ACTIVATION	REACTOME_MAP3K8_TPL2_DEPENDENT_MAPK1_3_ACTIVATION	12	0.765615	1.8045	0.00450568	0.0467277	0.037096	16	tags=17%, list=0%, signal=17%	UBA52/RPS27A
143	B intermediate	REACTOME_SIGNALING_BY_FGFR2	REACTOME_SIGNALING_BY_FGFR2	32	0.608019	1.77016	0.00451039	0.0467277	0.037096	283	tags=16%, list=3%, signal=15%	UBA52/RPS27A/RBFOX2/MAPK1/GAB1
144	B intermediate	REACTOME_PEROXISOMAL_PROTEIN_IMPORT	REACTOME_PEROXISOMAL_PROTEIN_IMPORT	34	0.603428	1.78292	0.00469703	0.048021	0.0381227	1237	tags=32%, list=15%, signal=28%	UBA52/RPS27A/PEX14/PEX13/PEX2/IDE/HSD17B4/CROT/HACL1/ECI2/PEX7
145	B intermediate	REACTOME_TERMINATION_OF_TRANSLESION_DNA_SYNTHESIS	REACTOME_TERMINATION_OF_TRANSLESION_DNA_SYNTHESIS	24	0.650011	1.80795	0.00486666	0.0491091	0.0389865	611	tags=25%, list=7%, signal=23%	UBA52/RPS27A/USP10/UBE2L6/REV1/POLK

## Sheet: pDC
	Cluster	ID	Description	setSize	enrichmentScore	NES	pvalue	p.adjust	qvalue	rank	leading_edge	core_enrichment
146	pDC	REACTOME_EUKARYOTIC_TRANSLATION_ELONGATION	REACTOME_EUKARYOTIC_TRANSLATION_ELONGATION	83	0.91143	3.99418	4.70354e-56	4.50599e-53	4.36191e-53	604	tags=80%, list=5%, signal=76%	RPL41/RPS12/RPS10/RPLP1/RPL37A/RPLP2/RPS11/RPL23/RPL13/RPS28/RPL34/RPS19/RPS25/RPL19/RPL39/FAU/RPS15A/RPS21/RPL28/RPL10A/RPSA/RPS6/RPL35A/RPL27A/RPS3A/RPL37/RPL26/RPL36A/RPS15/RPS4X/RPS14/RPL13A/RPS23/RPS27/RPL32/RPS18/RPL23A/RPL10/UBA52/RPL17/RPS27A/RPLP0/RPL9/RPL22/RPS24/EEF1G/RPL18A/RPS3/RPS16/RPS29/RPS5/RPL12/RPL31/EEF1A1/RPS8/RPL7A/RPL24/RPS20/RPS9/RPL38/RPL14/RPS2/RPL29/RPL30/RPL15/RPL18
147	pDC	REACTOME_SRP_DEPENDENT_COTRANSLATIONAL_PROTEIN_TARGETING_TO_MEMBRANE	REACTOME_SRP_DEPENDENT_COTRANSLATIONAL_PROTEIN_TARGETING_TO_MEMBRANE	100	0.882068	4.0513	1.70273e-55	8.15606e-53	7.89527e-53	604	tags=68%, list=5%, signal=65%	RPL41/RPS12/RPS10/RPLP1/RPL37A/RPLP2/RPS11/RPL23/RPL13/RPS28/RPL34/RPS19/RPS25/RPL19/RPL39/FAU/RPS15A/RPS21/RPL28/RPL10A/RPSA/RPS6/RPL35A/RPL27A/RPS3A/RPL37/RPL26/RPL36A/RPS15/RPS4X/RPS14/RPL13A/RPS23/TRAM1/RPS27/RPL32/RPS18/RPL23A/RPL10/UBA52/RPL17/RPS27A/RPLP0/RPL9/RPL22/RPS24/RPL18A/RPS3/RPS16/RPS29/RPS5/RPL12/RPL31/RPS8/RPL7A/RPL24/RPS20/RPS9/RPL38/RPL14/SEC61A1/SSR3/RPS2/RPL29/RPL30/RPL15/SS…
148	pDC	REACTOME_EUKARYOTIC_TRANSLATION_INITIATION	REACTOME_EUKARYOTIC_TRANSLATION_INITIATION	105	0.86868	3.98727	8.96991e-54	2.86439e-51	2.7728e-51	545	tags=63%, list=4%, signal=61%	RPL41/RPS12/RPS10/RPLP1/RPL37A/RPLP2/RPS11/RPL23/RPL13/RPS28/RPL34/RPS19/RPS25/RPL19/RPL39/FAU/RPS15A/RPS21/RPL28/RPL10A/RPSA/RPS6/RPL35A/RPL27A/RPS3A/RPL37/RPL26/RPL36A/RPS15/RPS4X/PABPC1/RPS14/RPL13A/RPS23/RPS27/RPL32/RPS18/EIF3I/RPL23A/RPL10/UBA52/RPL17/RPS27A/RPLP0/RPL9/RPL22/RPS24/EIF4B/RPL18A/RPS3/RPS16/RPS29/RPS5/RPL12/RPL31/RPS8/RPL7A/RPL24/RPS20/RPS9/RPL38/RPL14/RPS2/RPL29/RPL30/RPL15
149	pDC	REACTOME_NONSENSE_MEDIATED_DECAY_NMD	REACTOME_NONSENSE_MEDIATED_DECAY_NMD	101	0.869984	3.99817	4.14878e-52	9.93633e-50	9.61862e-50	545	tags=64%, list=4%, signal=62%	RPL41/RPS12/RPS10/RPLP1/RPL37A/RPLP2/RPS11/RPL23/RPL13/RPS28/RPL34/RPS19/RPS25/RPL19/RPL39/FAU/RPS15A/RPS21/RPL28/RPL10A/RPSA/RPS6/RPL35A/RPL27A/RPS3A/RPL37/RPL26/RPL36A/RPS15/RPS4X/PABPC1/RPS14/RPL13A/RPS23/RPS27/RPL32/RPS18/RPL23A/RPL10/UBA52/RPL17/RPS27A/RPLP0/RPL9/RPL22/RPS24/RPL18A/RPS3/RPS16/RPS29/RPS5/RPL12/RPL31/RPS8/RPL7A/RPL24/RPS20/RPS9/RPL38/RPL14/RPS2/SMG1/RPL29/RPL30/RPL15
150	pDC	REACTOME_RESPONSE_OF_EIF2AK4_GCN2_TO_AMINO_ACID_DEFICIENCY	REACTOME_RESPONSE_OF_EIF2AK4_GCN2_TO_AMINO_ACID_DEFICIENCY	90	0.889602	3.97137	1.27194e-51	2.43703e-49	2.35911e-49	629	tags=73%, list=5%, signal=70%	RPL41/RPS12/RPS10/RPLP1/RPL37A/RPLP2/RPS11/RPL23/RPL13/RPS28/RPL34/RPS19/RPS25/RPL19/RPL39/FAU/RPS15A/RPS21/RPL28/RPL10A/RPSA/RPS6/RPL35A/RPL27A/RPS3A/RPL37/RPL26/RPL36A/RPS15/RPS4X/RPS14/RPL13A/RPS23/RPS27/RPL32/RPS18/RPL23A/RPL10/UBA52/RPL17/RPS27A/RPLP0/RPL9/RPL22/RPS24/RPL18A/RPS3/RPS16/RPS29/RPS5/RPL12/RPL31/RPS8/RPL7A/RPL24/RPS20/RPS9/RPL38/RPL14/RPS2/RPL29/RPL30/RPL15/IMPACT/RPL18/ATF3
151	pDC	REACTOME_SELENOAMINO_ACID_METABOLISM	REACTOME_SELENOAMINO_ACID_METABOLISM	92	0.876301	3.96375	2.6444e-49	4.22223e-47	4.08723e-47	663	tags=71%, list=5%, signal=67%	RPL41/RPS12/RPS10/RPLP1/RPL37A/RPLP2/RPS11/RPL23/RPL13/RPS28/RPL34/RPS19/RPS25/RPL19/RPL39/FAU/RPS15A/RPS21/RPL28/RPL10A/RPSA/RPS6/RPL35A/RPL27A/RPS3A/RPL37/RPL26/RPL36A/RPS15/RPS4X/RPS14/RPL13A/RPS23/RPS27/RPL32/RPS18/RPL23A/RPL10/UBA52/RPL17/RPS27A/RPLP0/RPL9/RPL22/RPS24/RPL18A/RPS3/RPS16/RPS29/RPS5/RPL12/RPL31/RPS8/RPL7A/RPL24/RPS20/RPS9/RPL38/RPL14/RPS2/RPL29/RPL30/RPL15/RPL18/GSR
152	pDC	REACTOME_INFLUENZA_INFECTION	REACTOME_INFLUENZA_INFECTION	136	0.79564	3.88574	8.85916e-48	1.21244e-45	1.17367e-45	545	tags=47%, list=4%, signal=46%	RPL41/RPS12/RPS10/RPLP1/RPL37A/RPLP2/RPS11/RPL23/RPL13/RPS28/RPL34/RPS19/RPS25/RPL19/RPL39/FAU/RPS15A/RPS21/RPL28/RPL10A/RPSA/RPS6/RPL35A/RPL27A/RPS3A/RPL37/RPL26/RPL36A/RPS15/RPS4X/RPS14/RPL13A/RPS23/RPS27/RPL32/RPS18/RPL23A/RPL10/UBA52/RPL17/RPS27A/RPLP0/RPL9/RPL22/RPS24/RPL18A/RPS3/RPS16/RPS29/RPS5/RPL12/RPL31/RPS8/RPL7A/RPL24/RPS20/RPS9/RPL38/RPL14/RPS2/RPL29/POLR2L/RPL30/RPL15
153	pDC	REACTOME_REGULATION_OF_EXPRESSION_OF_SLITS_AND_ROBOS	REACTOME_REGULATION_OF_EXPRESSION_OF_SLITS_AND_ROBOS	138	0.791171	3.8461	1.43786e-47	1.72183e-45	1.66678e-45	545	tags=49%, list=4%, signal=47%	RPL41/RPS12/RPS10/RPLP1/RPL37A/RPLP2/RPS11/RPL23/RPL13/RPS28/RPL34/RPS19/RPS25/RPL19/RPL39/FAU/RPS15A/RPS21/RPL28/RPL10A/RPSA/RPS6/RPL35A/RPL27A/RPS3A/RPL37/RPL26/RPL36A/RPS15/RPS4X/PABPC1/RPS14/RPL13A/RPS23/RPS27/RPL32/RPS18/RPL23A/RPL10/UBA52/RPL17/RPS27A/RPLP0/RPL9/RPL22/RPS24/RPL18A/RPS3/RPS16/RPS29/PSMB9/RPS5/RPL12/RPL31/RPS8/RPL7A/RPL24/RPS20/RPS9/RPL38/RPL14/PSMB4/RPS2/RPL29/PSMC6/RPL30/RP…
154	pDC	REACTOME_TRANSLATION	REACTOME_TRANSLATION	236	0.672901	3.54375	4.5701e-47	4.86462e-45	4.70907e-45	604	tags=32%, list=5%, signal=31%	RPL41/RPS12/RPS10/RPLP1/RPL37A/RPLP2/RPS11/RPL23/RPL13/RPS28/RPL34/RPS19/RPS25/RPL19/RPL39/FAU/RPS15A/RPS21/RPL28/RPL10A/RPSA/RPS6/RPL35A/RPL27A/RPS3A/RPL37/RPL26/RPL36A/RPS15/RPS4X/PABPC1/RPS14/RPL13A/RPS23/TRAM1/RPS27/RPL32/RPS18/MRPS21/EIF3I/RPL23A/RPL10/UBA52/RPL17/RPS27A/RPLP0/RPL9/RPL22/RPS24/EEF1G/EIF4B/RPL18A/RPS3/RPS16/RPS29/RPS5/RPL12/RPL31/EEF1A1/RPS8/RPL7A/RPL24/RPS20/RPS9/RPL38/RPL14…
155	pDC	REACTOME_SIGNALING_BY_ROBO_RECEPTORS	REACTOME_SIGNALING_BY_ROBO_RECEPTORS	164	0.75266	3.73935	7.31463e-47	7.00742e-45	6.78336e-45	545	tags=42%, list=4%, signal=41%	RPL41/RPS12/RPS10/RPLP1/RPL37A/RPLP2/RPS11/RPL23/RPL13/RPS28/RPL34/RPS19/RPS25/RPL19/RPL39/FAU/RPS15A/RPS21/RPL28/RPL10A/RPSA/RPS6/RPL35A/RPL27A/RPS3A/RPL37/RPL26/RPL36A/RPS15/RPS4X/PABPC1/RPS14/RPL13A/RPS23/RPS27/RPL32/RPS18/RPL23A/RPL10/UBA52/RPL17/RPS27A/RPLP0/RPL9/RPL22/RPS24/RPL18A/RPS3/RPS16/RPS29/PSMB9/RPS5/RPL12/CXCR4/RPL31/RPS8/RPL7A/RPL24/RPS20/RPS9/RPL38/RPL14/PSMB4/RPS2/SRGAP3/RPL29/P…
156	pDC	REACTOME_CELLULAR_RESPONSE_TO_STARVATION	REACTOME_CELLULAR_RESPONSE_TO_STARVATION	133	0.798225	3.92892	1.15097e-46	1.00239e-44	9.70342e-45	629	tags=51%, list=5%, signal=49%	RPL41/RPS12/RPS10/RPLP1/RPL37A/RPLP2/RPS11/RPL23/RPL13/RPS28/RPL34/RPS19/RPS25/RPL19/RPL39/FAU/RPS15A/RPS21/RPL28/RPL10A/RPSA/RPS6/RPL35A/RPL27A/RPS3A/RPL37/RPL26/RPL36A/RPS15/RPS4X/RPS14/RPL13A/RPS23/RPS27/RPL32/RPS18/RPL23A/RPL10/UBA52/RPL17/RPS27A/RPLP0/RPL9/RPL22/RPS24/RPL18A/RPS3/RPS16/RPS29/RPS5/RPL12/RPL31/RPS8/RPL7A/RPL24/RPS20/RPS9/RPL38/RPL14/LAMTOR3/RPS2/FLCN/RPL29/RPL30/RPL15/IMPACT/R…
157	pDC	REACTOME_RRNA_PROCESSING	REACTOME_RRNA_PROCESSING	181	0.718688	3.64527	5.45905e-44	4.35814e-42	4.21879e-42	939	tags=40%, list=7%, signal=37%	RPL41/RPS12/RPS10/RPLP1/RPL37A/RPLP2/RPS11/RPL23/RPL13/RPS28/RPL34/RPS19/RPS25/RPL19/RPL39/FAU/RPS15A/RPS21/RPL28/RPL10A/RPSA/RPS6/RPL35A/RPL27A/RPS3A/RPL37/RPL26/RPL36A/RPS15/RPS4X/RPS14/RPL13A/RPS23/RPS27/RPL32/RPS18/RPL23A/RPL10/UBA52/RPL17/RPS27A/RPLP0/RPL9/RPL22/RPS24/RPL18A/RPS3/RPS16/RPS29/RPS5/RPL12/RPL31/RPS8/RPL7A/RPL24/RPS20/RPS9/RPL38/RPL14/RPS2/RPL29/RPL30/RPL15/RPL18/NOL6/MRM3/RPL6/…
158	pDC	REACTOME_METABOLISM_OF_AMINO_ACIDS_AND_DERIVATIVES	REACTOME_METABOLISM_OF_AMINO_ACIDS_AND_DERIVATIVES	237	0.647757	3.41017	1.40945e-41	1.03865e-39	1.00544e-39	604	tags=31%, list=5%, signal=30%	RPL41/RPS12/RPS10/RPLP1/RPL37A/RPLP2/RPS11/RPL23/RPL13/RPS28/RPL34/RPS19/RPS25/RPL19/RPL39/FAU/RPS15A/RPS21/RPL28/RPL10A/RPSA/RPS6/RPL35A/RPL27A/RPS3A/RPL37/RPL26/RPL36A/RPS15/RPS4X/RPS14/RPL13A/RPS23/RPS27/RPL32/RPS18/RPL23A/RPL10/UBA52/RPL17/RPS27A/RPLP0/RPL9/RPL22/RPS24/GLS/RPL18A/RPS3/RPS16/RPS29/PSMB9/RPS5/RPL12/RPL31/RPS8/RPL7A/RPL24/RPS20/OAZ1/RPS9/GOT2/RPL38/RPL14/PSMB4/RPS2/AMT/RPL29/PSM…
159	pDC	REACTOME_NERVOUS_SYSTEM_DEVELOPMENT	REACTOME_NERVOUS_SYSTEM_DEVELOPMENT	345	0.561007	3.14316	8.20961e-38	5.61772e-36	5.43809e-36	917	tags=26%, list=7%, signal=24%	RPL41/RPS12/RPS10/RPLP1/RPL37A/RPLP2/RPS11/RPL23/RPL13/RPS28/RPL34/RPS19/RPS25/RPL19/RPL39/FAU/RPS15A/RPS21/RPL28/RPL10A/RPSA/RPS6/RPL35A/RPL27A/RPS3A/RPL37/RPL26/RPL36A/RPS15/RPS4X/PABPC1/ACTB/RPS14/RPL13A/RPS23/RPS27/RPL32/RPS18/RPL23A/RPL10/UBA52/RPL17/RPS27A/RPLP0/RPL9/PRKCQ/RPL22/RPS24/RPL18A/ABLIM1/RPS3/RPS16/RPS29/PSMB9/RPS5/PSENEN/RPL12/CXCR4/RPL31/RPS8/RPL7A/RPL24/RPS20/RPS9/RPL38/RPL14/…
160	pDC	REACTOME_ACTIVATION_OF_THE_MRNA_UPON_BINDING_OF_THE_CAP_BINDING_COMPLEX_AND_EIFS_AND_SUBSEQUENT_BINDING_TO_43S	REACTOME_ACTIVATION_OF_THE_MRNA_UPON_BINDING_OF_THE_CAP_BINDING_COMPLEX_AND_EIFS_AND_SUBSEQUENT_BINDING_TO_43S	53	0.875834	3.5544	3.39894e-29	2.17079e-27	2.10138e-27	223	tags=57%, list=2%, signal=56%	RPS12/RPS10/RPS11/RPS28/RPS19/RPS25/FAU/RPS15A/RPS21/RPSA/RPS6/RPS3A/RPS15/RPS4X/PABPC1/RPS14/RPS23/RPS27/RPS18/EIF3I/RPS27A/RPS24/EIF4B/RPS3/RPS16/RPS29/RPS5/RPS8/RPS20/RPS9
161	pDC	REACTOME_IRAK1_RECRUITS_IKK_COMPLEX	REACTOME_IRAK1_RECRUITS_IKK_COMPLEX	10	0.83475	2.25331	6.45942e-05	0.00386758	0.00374391	1145	tags=50%, list=9%, signal=45%	UBA52/RPS27A/TRAF6/PELI1/IRAK1
162	pDC	REACTOME_ANTIGEN_PROCESSING_CROSS_PRESENTATION	REACTOME_ANTIGEN_PROCESSING_CROSS_PRESENTATION	81	0.431149	1.88248	7.75765e-05	0.00437166	0.00423188	1296	tags=26%, list=10%, signal=23%	B2M/TAPBP/HLA-E/CYBB/UBA52/RPS27A/HLA-B/PSMB9/CYBA/SEC61A1/PSMB4/PSMC6/LNPEP/PSMD6/HLA-A/S100A9/PSMD2/MYD88/TIRAP/TLR2/CD14
163	pDC	REACTOME_TICAM1_RIP1_MEDIATED_IKK_COMPLEX_RECRUITMENT	REACTOME_TICAM1_RIP1_MEDIATED_IKK_COMPLEX_RECRUITMENT	14	0.737376	2.1571	0.000146598	0.00780225	0.00755278	443	tags=29%, list=4%, signal=28%	UBA52/RPS27A/TRAF6/TICAM1
164	pDC	REACTOME_P75NTR_SIGNALS_VIA_NF_KB	REACTOME_P75NTR_SIGNALS_VIA_NF_KB	12	0.765839	2.14391	0.000198802	0.0100238	0.00970331	1145	tags=67%, list=9%, signal=61%	UBA52/RPS27A/TRAF6/PRKCI/RELA/RIPK2/MYD88/IRAK1
165	pDC	REACTOME_MYOGENESIS	REACTOME_MYOGENESIS	14	-0.728818	-1.90387	0.000508755	0.0243694	0.0235902	1750	tags=57%, list=14%, signal=49%	MEF2C/CTNNA2/MEF2D/TCF12/CTNNB1/MAP2K6/SPAG9/TCF4

## Sheet: cDC1
	Cluster	ID	Description	setSize	enrichmentScore	NES	pvalue	p.adjust	qvalue	rank	leading_edge	core_enrichment
166	cDC1	REACTOME_SIGNALING_BY_NOTCH2	REACTOME_SIGNALING_BY_NOTCH2	16	0.759526	2.75227	8.86528e-07	0.000332005	0.000332005	525	tags=50%, list=8%, signal=46%	RBPJ/UBC/MAML2/CREB1/RPS27A/NOTCH2/APH1A/EP300
167	cDC1	REACTOME_ACTIVATION_OF_THE_MRNA_UPON_BINDING_OF_THE_CAP_BINDING_COMPLEX_AND_EIFS_AND_SUBSEQUENT_BINDING_TO_43S	REACTOME_ACTIVATION_OF_THE_MRNA_UPON_BINDING_OF_THE_CAP_BINDING_COMPLEX_AND_EIFS_AND_SUBSEQUENT_BINDING_TO_43S	53	0.502266	2.4446	4.5611e-07	0.000332005	0.000332005	720	tags=42%, list=11%, signal=37%	RPS6/RPS23/RPS17/RPSA/EIF3H/EIF3A/RPS5/RPS27/RPS8/RPS27A/EIF3L/EIF4A1/RPS4X/EIF4H/RPS19/RPS11/RPS21/PABPC1/RPS15A/RPS24/FAU/RPS2
168	cDC1	REACTOME_PROTEIN_METHYLATION	REACTOME_PROTEIN_METHYLATION	11	0.743322	2.4066	0.000154996	0.0386973	0.0386973	222	tags=36%, list=4%, signal=35%	EEF1A1/EEF2/CAMKMT/HSPA8

## Sheet: Plasmablast
	Cluster	ID	Description	setSize	enrichmentScore	NES	pvalue	p.adjust	qvalue	rank	leading_edge	core_enrichment
169	Plasmablast	REACTOME_SIGNALING_BY_ROBO_RECEPTORS	REACTOME_SIGNALING_BY_ROBO_RECEPTORS	173	0.773408	2.90823	4.83911e-46	4.52941e-43	4.50292e-43	702	tags=43%, list=6%, signal=41%	RPS18/RPL15/RPL18/RPL27/RPS16/RPL23A/RPL41/RPLP1/RPS10/RPL26/RPS23/RPL13/RPS15A/RPS12/RPL10A/RPL9/RPL12/RPS2/RPLP2/RPL5/RPS13/PSMC4/RPL34/RPL32/RPL23/RPL6/RPS17/RPLP0/RPL7/RPL18A/RPS8/RPS27A/RPL10/RPS3/RPS4X/RPS6/RPL39/RPL30/RPL29/RPS11/RPL3/RPL24/RPS19/RPL28/RPS5/PABPC1/RPL27A/RPS14/RPL8/PSMD4/RPS3A/RPL13A/RPL31/PSMB7/RPS7/ELOC/RPL17/RPL37A/RPS21/CLASP2/RPL36/RPS20/RPL22/RPS26/CAP1/RPL39L/RPS25/…
170	Plasmablast	REACTOME_REGULATION_OF_EXPRESSION_OF_SLITS_AND_ROBOS	REACTOME_REGULATION_OF_EXPRESSION_OF_SLITS_AND_ROBOS	145	0.800546	2.97581	3.85527e-45	1.80427e-42	1.79372e-42	882	tags=52%, list=8%, signal=48%	RPS18/RPL15/RPL18/RPL27/RPS16/RPL23A/RPL41/RPLP1/RPS10/RPL26/RPS23/RPL13/RPS15A/RPS12/RPL10A/RPL9/RPL12/RPS2/RPLP2/RPL5/RPS13/PSMC4/RPL34/RPL32/RPL23/RPL6/RPS17/RPLP0/RPL7/RPL18A/RPS8/RPS27A/RPL10/RPS3/RPS4X/RPS6/RPL39/RPL30/RPL29/RPS11/RPL3/RPL24/RPS19/RPL28/RPS5/PABPC1/RPL27A/RPS14/RPL8/PSMD4/RPS3A/RPL13A/RPL31/PSMB7/RPS7/ELOC/RPL17/RPL37A/RPS21/RPL36/RPS20/RPL22/RPS26/RPL39L/RPS25/RPL35/RPS28/…
171	Plasmablast	REACTOME_NONSENSE_MEDIATED_DECAY_NMD	REACTOME_NONSENSE_MEDIATED_DECAY_NMD	104	0.854913	3.06606	3.1692e-43	9.88792e-41	9.83009e-41	702	tags=65%, list=6%, signal=62%	RPS18/RPL15/RPL18/RPL27/RPS16/RPL23A/RPL41/RPLP1/RPS10/RPL26/RPS23/RPL13/RPS15A/RPS12/RPL10A/RPL9/RPL12/RPS2/RPLP2/RPL5/RPS13/RPL34/RPL32/RPL23/RPL6/RPS17/RPLP0/RPL7/RPL18A/RPS8/RPS27A/RPL10/RPS3/RPS4X/RPS6/RPL39/RPL30/RPL29/RPS11/RPL3/RPL24/RPS19/RPL28/RPS5/PABPC1/RPL27A/RPS14/RPL8/RPS3A/RPL13A/RPL31/RPS7/RPL17/RPL37A/RPS21/RPL36/RPS20/RPL22/RPS26/RPL39L/SMG9/RPS25/RPL35/RPS28/SMG1/RPS15/RPS27/R…
172	Plasmablast	REACTOME_RRNA_PROCESSING	REACTOME_RRNA_PROCESSING	180	0.760283	2.85738	4.2311e-43	9.90077e-41	9.84287e-41	758	tags=41%, list=7%, signal=38%	RPS18/RPL15/RPL18/RPL27/RPS16/RPL23A/RPL41/RPLP1/RPS10/RPL26/RPS23/RPL13/RPS15A/RPS12/RPL10A/RPL9/RPL12/RPS2/RPLP2/RPL5/RPS13/RPL34/RPL32/RPL23/RPL6/RPS17/RPLP0/RPL7/RPL18A/RPS8/RPS27A/RPL10/RPS3/RPS4X/RPS6/RPL39/RPL30/RPL29/WDR46/RPS11/RPL3/RPL24/RPS19/RPL28/RPS5/EXOSC4/RPL27A/RPS14/RPL8/LTV1/RPS3A/RPL13A/RPL31/PDCD11/RPS7/RPL17/RPL37A/RPS21/RPL36/RPS20/RPL22/RPS26/RPL39L/RPS25/RPL35/RPS28/NOP14…
173	Plasmablast	REACTOME_RESPONSE_OF_EIF2AK4_GCN2_TO_AMINO_ACID_DEFICIENCY	REACTOME_RESPONSE_OF_EIF2AK4_GCN2_TO_AMINO_ACID_DEFICIENCY	92	0.872766	3.0865	7.87076e-43	1.47341e-40	1.46479e-40	758	tags=74%, list=7%, signal=69%	RPS18/RPL15/RPL18/RPL27/RPS16/RPL23A/RPL41/RPLP1/RPS10/RPL26/RPS23/RPL13/RPS15A/RPS12/RPL10A/RPL9/RPL12/RPS2/RPLP2/RPL5/RPS13/RPL34/RPL32/RPL23/RPL6/RPS17/RPLP0/RPL7/RPL18A/RPS8/RPS27A/RPL10/RPS3/RPS4X/RPS6/RPL39/RPL30/RPL29/RPS11/RPL3/RPL24/RPS19/RPL28/RPS5/RPL27A/RPS14/RPL8/RPS3A/RPL13A/RPL31/RPS7/RPL17/RPL37A/RPS21/RPL36/ATF3/RPS20/RPL22/RPS26/RPL39L/RPS25/RPL35/RPS28/RPS15/GCN1/RPS27/RPL21/RP…
174	Plasmablast	REACTOME_SELENOAMINO_ACID_METABOLISM	REACTOME_SELENOAMINO_ACID_METABOLISM	92	0.870915	3.07995	2.14656e-42	3.34863e-40	3.32905e-40	882	tags=76%, list=8%, signal=71%	RPS18/RPL15/RPL18/RPL27/RPS16/RPL23A/RPL41/RPLP1/RPS10/RPL26/RPS23/RPL13/RPS15A/RPS12/RPL10A/RPL9/RPL12/RPS2/RPLP2/RPL5/RPS13/RPL34/RPL32/RPL23/RPL6/RPS17/RPLP0/RPL7/RPL18A/RPS8/RPS27A/RPL10/RPS3/RPS4X/RPS6/RPL39/RPL30/RPL29/RPS11/RPL3/RPL24/RPS19/RPL28/RPS5/RPL27A/RPS14/RPL8/RPS3A/RPL13A/TXNRD1/RPL31/RPS7/RPL17/RPL37A/RPS21/RPL36/RPS20/RPL22/RPS26/RPL39L/RPS25/RPL35/RPS28/RPS15/RPS27/RPL21/RPS9/…
175	Plasmablast	REACTOME_CELLULAR_RESPONSE_TO_STARVATION	REACTOME_CELLULAR_RESPONSE_TO_STARVATION	136	0.802131	2.96595	5.29243e-42	7.07674e-40	7.03536e-40	882	tags=54%, list=8%, signal=51%	RPS18/RPL15/RPL18/RPL27/RPS16/RPL23A/RPL41/RPLP1/RPS10/RPL26/RPS23/RPL13/RPS15A/RPS12/RPL10A/RPL9/RPL12/RPS2/RPLP2/RPL5/RPS13/RPL34/RPL32/RPL23/RPL6/RPS17/RPLP0/RPL7/RPL18A/RPS8/RPS27A/RPL10/RPS3/RPS4X/RPS6/RPL39/RPL30/RPL29/RPS11/RPL3/RPL24/RPS19/RPL28/RPS5/RPL27A/RPS14/RPL8/RPS3A/RPL13A/RPL31/RPS7/RPL17/RPL37A/RPS21/RPL36/ATF3/RPS20/RPL22/RPS26/DEPDC5/RPL39L/RPS25/RPL35/RPS28/FNIP1/RPS15/GCN1/R…
176	Plasmablast	REACTOME_EUKARYOTIC_TRANSLATION_ELONGATION	REACTOME_EUKARYOTIC_TRANSLATION_ELONGATION	85	0.883225	3.09051	7.78002e-41	9.10263e-39	9.04939e-39	758	tags=80%, list=7%, signal=75%	RPS18/RPL15/RPL18/RPL27/RPS16/RPL23A/RPL41/RPLP1/RPS10/RPL26/RPS23/RPL13/RPS15A/RPS12/RPL10A/RPL9/RPL12/RPS2/RPLP2/RPL5/RPS13/RPL34/RPL32/EEF1A1/RPL23/RPL6/RPS17/RPLP0/RPL7/RPL18A/RPS8/RPS27A/RPL10/RPS3/RPS4X/RPS6/RPL39/RPL30/RPL29/RPS11/RPL3/RPL24/RPS19/RPL28/RPS5/RPL27A/RPS14/RPL8/RPS3A/RPL13A/RPL31/RPS7/RPL17/RPL37A/RPS21/RPL36/RPS20/RPL22/RPS26/RPL39L/RPS25/RPL35/RPS28/RPS15/EEF1B2/RPS27/RPL2…
177	Plasmablast	REACTOME_EUKARYOTIC_TRANSLATION_INITIATION	REACTOME_EUKARYOTIC_TRANSLATION_INITIATION	109	0.835327	2.99862	1.86882e-40	1.94358e-38	1.93221e-38	773	tags=63%, list=7%, signal=59%	RPS18/RPL15/RPL18/RPL27/RPS16/RPL23A/RPL41/RPLP1/RPS10/RPL26/RPS23/RPL13/RPS15A/RPS12/RPL10A/RPL9/RPL12/RPS2/RPLP2/RPL5/RPS13/RPL34/RPL32/RPL23/RPL6/RPS17/RPLP0/RPL7/RPL18A/RPS8/RPS27A/EIF4A1/RPL10/RPS3/RPS4X/RPS6/RPL39/RPL30/RPL29/RPS11/RPL3/RPL24/RPS19/RPL28/RPS5/PABPC1/RPL27A/RPS14/RPL8/RPS3A/RPL13A/RPL31/RPS7/RPL17/RPL37A/RPS21/RPL36/RPS20/RPL22/RPS26/RPL39L/RPS25/RPL35/RPS28/RPS15/RPS27/RPL2…
178	Plasmablast	REACTOME_METABOLISM_OF_AMINO_ACIDS_AND_DERIVATIVES	REACTOME_METABOLISM_OF_AMINO_ACIDS_AND_DERIVATIVES	241	0.687033	2.6423	2.11732e-40	1.98181e-38	1.97022e-38	882	tags=35%, list=8%, signal=33%	RPS18/RPL15/RPL18/RPL27/RPS16/RPL23A/RPL41/RPLP1/RPS10/RPL26/RPS23/RPL13/RPS15A/RPS12/RPL10A/RPL9/RPL12/RPS2/RPLP2/RPL5/RPS13/PSMC4/RPL34/RPL32/RPL23/RPL6/RPS17/RPLP0/RPL7/RPL18A/RPS8/RPS27A/RPL10/RPS3/RPS4X/RPS6/RPL39/RPL30/RPL29/RPS11/RPL3/RPL24/RPS19/RPL28/RPS5/RPL27A/RPS14/RPL8/PSMD4/RPS3A/PIPOX/RPL13A/TXNRD1/RPL31/PSMB7/RPS7/RPL17/RPL37A/RPS21/RPL36/AMDHD1/RPS20/RPL22/RPS26/CARNMT1/DLD/SLC25…
179	Plasmablast	REACTOME_SRP_DEPENDENT_COTRANSLATIONAL_PROTEIN_TARGETING_TO_MEMBRANE	REACTOME_SRP_DEPENDENT_COTRANSLATIONAL_PROTEIN_TARGETING_TO_MEMBRANE	98	0.846398	3.01422	4.30871e-39	3.66632e-37	3.64488e-37	890	tags=72%, list=8%, signal=67%	RPS18/RPL15/RPL18/RPL27/RPS16/RPL23A/RPL41/RPLP1/RPS10/RPL26/RPS23/RPL13/RPS15A/RPS12/RPL10A/RPL9/RPL12/RPS2/RPLP2/RPL5/RPS13/RPL34/RPL32/RPL23/RPL6/RPS17/RPLP0/RPL7/RPL18A/RPS8/RPS27A/RPL10/RPS3/RPS4X/RPS6/RPL39/RPL30/RPL29/RPS11/SRP9/RPL3/RPL24/RPS19/RPL28/RPS5/RPL27A/RPS14/RPL8/RPS3A/RPL13A/RPL31/RPS7/RPL17/RPL37A/RPS21/RPL36/RPS20/RPL22/RPS26/RPL39L/RPS25/SRP14/RPL35/RPS28/RPS15/RPS27/RPL21/R…
180	Plasmablast	REACTOME_TRANSLATION	REACTOME_TRANSLATION	227	0.692923	2.64946	4.5687e-38	3.56358e-36	3.54274e-36	890	tags=36%, list=8%, signal=34%	RPS18/RPL15/RPL18/RPL27/RPS16/RPL23A/RPL41/RPLP1/RPS10/RPL26/RPS23/RPL13/RPS15A/RPS12/RPL10A/RPL9/RPL12/RPS2/RPLP2/RPL5/RPS13/RPL34/RPL32/EEF1A1/RPL23/RPL6/RPS17/RPLP0/RPL7/RPL18A/RPS8/RPS27A/EIF4A1/RPL10/RPS3/RPS4X/RPS6/RPL39/RPL30/RPL29/RPS11/SRP9/RPL3/RPL24/RPS19/RPL28/RPS5/PABPC1/MRPL58/RPL27A/RPS14/RPL8/RPS3A/RPL13A/RPL31/RPS7/RPL17/RPL37A/RPS21/RPL36/N6AMT1/RPS20/RPL22/RPS26/RPL39L/RPS25/SR…
181	Plasmablast	REACTOME_INFLUENZA_INFECTION	REACTOME_INFLUENZA_INFECTION	143	0.76962	2.8605	7.42947e-37	5.34922e-35	5.31793e-35	702	tags=46%, list=6%, signal=44%	RPS18/RPL15/RPL18/RPL27/RPS16/RPL23A/RPL41/RPLP1/RPS10/RPL26/RPS23/RPL13/RPS15A/RPS12/RPL10A/RPL9/RPL12/RPS2/RPLP2/RPL5/RPS13/RPL34/RPL32/RPL23/RPL6/RPS17/RPLP0/RPL7/RPL18A/RPS8/RPS27A/RPL10/RPS3/RPS4X/RPS6/RPL39/RPL30/RPL29/RPS11/RPL3/RPL24/RPS19/RPL28/RPS5/RPL27A/RPS14/RPL8/RPS3A/RPL13A/RPL31/RPS7/RPL17/RPL37A/RPS21/RPL36/RPS20/RPL22/RPS26/PABPN1/RPL39L/RPS25/RPL35/RPS28/RPS15/RPS27/RPL21
182	Plasmablast	REACTOME_NERVOUS_SYSTEM_DEVELOPMENT	REACTOME_NERVOUS_SYSTEM_DEVELOPMENT	332	0.619098	2.41801	1.39798e-34	9.34652e-33	9.29187e-33	904	tags=29%, list=8%, signal=27%	RPS18/RPL15/RPL18/ITGB1/RPL27/RPS16/RPL23A/RPL41/RPLP1/RPS10/RPL26/RPS23/RPL13/RPS15A/RPS12/RPL10A/RPL9/RPL12/RPS2/RPLP2/RPL5/RPS13/PSMC4/RPL34/RPL32/RPL23/RPL6/RPS17/RPLP0/RPL7/RPL18A/RPS8/RPS27A/RPL10/RPS3/RPS4X/RPS6/RPL39/RPL30/VAV2/RPL29/RPS11/RPL3/RPL24/RPS19/RPL28/RPS5/LIMK1/PABPC1/RPL27A/RPS14/RPL8/PSMD4/RPS3A/RPL13A/RPL31/PSMB7/RPS7/ELOC/RPL17/RPL37A/RPS21/CLASP2/RPL36/RPS20/RPL22/RPS26/C…
183	Plasmablast	REACTOME_DEVELOPMENTAL_BIOLOGY	REACTOME_DEVELOPMENTAL_BIOLOGY	473	0.536733	2.12391	2.08353e-26	1.30012e-24	1.29252e-24	904	tags=23%, list=8%, signal=22%	RPS18/RPL15/RPL18/ITGB1/RPL27/RPS16/RPL23A/RPL41/RPLP1/RPS10/RPL26/RPS23/RPL13/RPS15A/RPS12/RPL10A/RPL9/RPL12/RPS2/RPLP2/RPL5/RPS13/PSMC4/RPL34/RPL32/RPL23/RPL6/RPS17/RPLP0/RPL7/RPL18A/RPS8/RPS27A/RPL10/RPS3/RPS4X/RPS6/RPL39/RPL30/VAV2/RPL29/RPS11/RPL3/RPL24/RPS19/RPL28/RPS5/LIMK1/PABPC1/RPL27A/RPS14/RPL8/PSMD4/RPS3A/RPL13A/RPL31/PSMB7/RPS7/ELOC/RPL17/RPL37A/MED13/MED26/RPS21/CLASP2/RPL36/RPS20/R…
184	Plasmablast	REACTOME_ACTIVATION_OF_THE_MRNA_UPON_BINDING_OF_THE_CAP_BINDING_COMPLEX_AND_EIFS_AND_SUBSEQUENT_BINDING_TO_43S	REACTOME_ACTIVATION_OF_THE_MRNA_UPON_BINDING_OF_THE_CAP_BINDING_COMPLEX_AND_EIFS_AND_SUBSEQUENT_BINDING_TO_43S	52	0.832491	2.709	2.10499e-19	1.23142e-17	1.22422e-17	773	tags=60%, list=7%, signal=56%	RPS18/RPS16/RPS10/RPS23/RPS15A/RPS12/RPS2/RPS13/RPS17/RPS8/RPS27A/EIF4A1/RPS3/RPS4X/RPS6/RPS11/RPS19/RPS5/PABPC1/RPS14/RPS3A/RPS7/RPS21/RPS20/RPS26/RPS25/RPS28/RPS15/RPS27/RPS9/EIF4EBP1
