# Supplementary material for: AS04 drives superior cross-protective antibody response by increased NOTCH signaling of dendritic cells and proliferation of memory B cells
Source: Front Immunol. 2025 Jul 24;16:1623405. doi: 10.3389/fimmu.2025.1623405 (PMC12344523; doi:10.3389/fimmu.2025.1623405)
Supplement: Supplementary file 9 [file Table4.xlsx]

## Sheet: Legend
Tab	Description
Correlation	Kendall's rank correlation test for statistical correlation between pathway (as gene module scores) and HPV-strain-specific titers
DEGs	Differentially expressed genes per cell type between high breadth and low breadth
All others	Results of GSEA from ranked DEG results for each cell type

## Sheet: Correlation
estimate	statistic	p.value	method	alternative	Module	HPV_strain
-0.0606462	-8.66078	4.68563e-18	Kendall's rank correlation tau	two.sided	REACTOME_EUKARYOTIC_TRANSLATION_ELONGATION	HPV6
0.00451769	0.619914	0.535314	Kendall's rank correlation tau	two.sided	REACTOME_EUKARYOTIC_TRANSLATION_ELONGATION	HPV16
0.169008	24.1357	1.05497e-128	Kendall's rank correlation tau	two.sided	REACTOME_EUKARYOTIC_TRANSLATION_ELONGATION	HPV18
-0.314216	-44.8726	0	Kendall's rank correlation tau	two.sided	REACTOME_EUKARYOTIC_TRANSLATION_ELONGATION	HPV31
-0.304349	-43.4635	0	Kendall's rank correlation tau	two.sided	REACTOME_EUKARYOTIC_TRANSLATION_ELONGATION	HPV33
0.116753	16.6733	2.04896e-62	Kendall's rank correlation tau	two.sided	REACTOME_EUKARYOTIC_TRANSLATION_ELONGATION	HPV45
0.192356	27.4701	4.0026e-166	Kendall's rank correlation tau	two.sided	REACTOME_EUKARYOTIC_TRANSLATION_ELONGATION	HPV52
0.208519	29.4646	8.1967e-191	Kendall's rank correlation tau	two.sided	REACTOME_EUKARYOTIC_TRANSLATION_ELONGATION	HPV58
-0.0630053	-8.99767	2.30556e-19	Kendall's rank correlation tau	two.sided	REACTOME_RESPONSE_OF_EIF2AK4_GCN2_TO_AMINO_ACID_DEFICIENCY	HPV6
0.00940771	1.29092	0.196731	Kendall's rank correlation tau	two.sided	REACTOME_RESPONSE_OF_EIF2AK4_GCN2_TO_AMINO_ACID_DEFICIENCY	HPV16
0.175247	25.0267	3.13529e-138	Kendall's rank correlation tau	two.sided	REACTOME_RESPONSE_OF_EIF2AK4_GCN2_TO_AMINO_ACID_DEFICIENCY	HPV18
-0.318022	-45.4161	0	Kendall's rank correlation tau	two.sided	REACTOME_RESPONSE_OF_EIF2AK4_GCN2_TO_AMINO_ACID_DEFICIENCY	HPV31
-0.305233	-43.5898	0	Kendall's rank correlation tau	two.sided	REACTOME_RESPONSE_OF_EIF2AK4_GCN2_TO_AMINO_ACID_DEFICIENCY	HPV33
0.120419	17.1968	2.80714e-66	Kendall's rank correlation tau	two.sided	REACTOME_RESPONSE_OF_EIF2AK4_GCN2_TO_AMINO_ACID_DEFICIENCY	HPV45
0.197432	28.195	6.74168e-175	Kendall's rank correlation tau	two.sided	REACTOME_RESPONSE_OF_EIF2AK4_GCN2_TO_AMINO_ACID_DEFICIENCY	HPV52
0.211863	29.9371	6.47993e-197	Kendall's rank correlation tau	two.sided	REACTOME_RESPONSE_OF_EIF2AK4_GCN2_TO_AMINO_ACID_DEFICIENCY	HPV58
-0.0659362	-9.41623	4.6759e-21	Kendall's rank correlation tau	two.sided	REACTOME_SELENOAMINO_ACID_METABOLISM	HPV6
0.0133209	1.82788	0.0675671	Kendall's rank correlation tau	two.sided	REACTOME_SELENOAMINO_ACID_METABOLISM	HPV16
0.176465	25.2006	3.94549e-140	Kendall's rank correlation tau	two.sided	REACTOME_SELENOAMINO_ACID_METABOLISM	HPV18
-0.311487	-44.4829	0	Kendall's rank correlation tau	two.sided	REACTOME_SELENOAMINO_ACID_METABOLISM	HPV31
-0.30151	-43.058	0	Kendall's rank correlation tau	two.sided	REACTOME_SELENOAMINO_ACID_METABOLISM	HPV33
0.120441	17.1999	2.65835e-66	Kendall's rank correlation tau	two.sided	REACTOME_SELENOAMINO_ACID_METABOLISM	HPV45
0.19614	28.0103	1.21595e-172	Kendall's rank correlation tau	two.sided	REACTOME_SELENOAMINO_ACID_METABOLISM	HPV52
0.207973	29.3873	7.97671e-190	Kendall's rank correlation tau	two.sided	REACTOME_SELENOAMINO_ACID_METABOLISM	HPV58
-0.0513654	-7.3354	2.21066e-13	Kendall's rank correlation tau	two.sided	REACTOME_TRANSLATION	HPV6
-0.0019798	-0.271667	0.785878	Kendall's rank correlation tau	two.sided	REACTOME_TRANSLATION	HPV16
0.157672	22.5168	2.83875e-112	Kendall's rank correlation tau	two.sided	REACTOME_TRANSLATION	HPV18
-0.307005	-43.8428	0	Kendall's rank correlation tau	two.sided	REACTOME_TRANSLATION	HPV31
-0.295435	-42.1905	0	Kendall's rank correlation tau	two.sided	REACTOME_TRANSLATION	HPV33
0.109907	15.6956	1.62135e-55	Kendall's rank correlation tau	two.sided	REACTOME_TRANSLATION	HPV45
0.18277	26.101	3.54937e-150	Kendall's rank correlation tau	two.sided	REACTOME_TRANSLATION	HPV52
0.20438	28.8796	2.15344e-183	Kendall's rank correlation tau	two.sided	REACTOME_TRANSLATION	HPV58
-0.0589827	-8.42321	3.66295e-17	Kendall's rank correlation tau	two.sided	REACTOME_SRP_DEPENDENT_COTRANSLATIONAL_PROTEIN_TARGETING_TO_MEMBRANE	HPV6
0.00823338	1.12978	0.258569	Kendall's rank correlation tau	two.sided	REACTOME_SRP_DEPENDENT_COTRANSLATIONAL_PROTEIN_TARGETING_TO_MEMBRANE	HPV16
0.172465	24.6294	6.12539e-134	Kendall's rank correlation tau	two.sided	REACTOME_SRP_DEPENDENT_COTRANSLATIONAL_PROTEIN_TARGETING_TO_MEMBRANE	HPV18
-0.316407	-45.1855	0	Kendall's rank correlation tau	two.sided	REACTOME_SRP_DEPENDENT_COTRANSLATIONAL_PROTEIN_TARGETING_TO_MEMBRANE	HPV31
-0.301883	-43.1113	0	Kendall's rank correlation tau	two.sided	REACTOME_SRP_DEPENDENT_COTRANSLATIONAL_PROTEIN_TARGETING_TO_MEMBRANE	HPV33
0.120617	17.2251	1.7201e-66	Kendall's rank correlation tau	two.sided	REACTOME_SRP_DEPENDENT_COTRANSLATIONAL_PROTEIN_TARGETING_TO_MEMBRANE	HPV45
0.19539	27.9033	2.43573e-171	Kendall's rank correlation tau	two.sided	REACTOME_SRP_DEPENDENT_COTRANSLATIONAL_PROTEIN_TARGETING_TO_MEMBRANE	HPV52
0.212071	29.9664	2.68949e-197	Kendall's rank correlation tau	two.sided	REACTOME_SRP_DEPENDENT_COTRANSLATIONAL_PROTEIN_TARGETING_TO_MEMBRANE	HPV58
-0.0639568	-9.13356	6.62823e-20	Kendall's rank correlation tau	two.sided	REACTOME_NONSENSE_MEDIATED_DECAY_NMD	HPV6
0.00592944	0.813635	0.415854	Kendall's rank correlation tau	two.sided	REACTOME_NONSENSE_MEDIATED_DECAY_NMD	HPV16
0.170487	24.3469	6.24664e-131	Kendall's rank correlation tau	two.sided	REACTOME_NONSENSE_MEDIATED_DECAY_NMD	HPV18
-0.313334	-44.7466	0	Kendall's rank correlation tau	two.sided	REACTOME_NONSENSE_MEDIATED_DECAY_NMD	HPV31
-0.302606	-43.2147	0	Kendall's rank correlation tau	two.sided	REACTOME_NONSENSE_MEDIATED_DECAY_NMD	HPV33
0.119415	17.0534	3.29742e-65	Kendall's rank correlation tau	two.sided	REACTOME_NONSENSE_MEDIATED_DECAY_NMD	HPV45
0.194884	27.831	1.82996e-170	Kendall's rank correlation tau	two.sided	REACTOME_NONSENSE_MEDIATED_DECAY_NMD	HPV52
0.20827	29.4293	2.3186e-190	Kendall's rank correlation tau	two.sided	REACTOME_NONSENSE_MEDIATED_DECAY_NMD	HPV58
-0.0587886	-8.39549	4.63939e-17	Kendall's rank correlation tau	two.sided	REACTOME_REGULATION_OF_EXPRESSION_OF_SLITS_AND_ROBOS	HPV6
0.0013546	0.185877	0.852541	Kendall's rank correlation tau	two.sided	REACTOME_REGULATION_OF_EXPRESSION_OF_SLITS_AND_ROBOS	HPV16
0.165171	23.5877	5.15006e-123	Kendall's rank correlation tau	two.sided	REACTOME_REGULATION_OF_EXPRESSION_OF_SLITS_AND_ROBOS	HPV18
-0.311526	-44.4884	0	Kendall's rank correlation tau	two.sided	REACTOME_REGULATION_OF_EXPRESSION_OF_SLITS_AND_ROBOS	HPV31
-0.304188	-43.4405	0	Kendall's rank correlation tau	two.sided	REACTOME_REGULATION_OF_EXPRESSION_OF_SLITS_AND_ROBOS	HPV33
0.112965	16.1323	1.51203e-58	Kendall's rank correlation tau	two.sided	REACTOME_REGULATION_OF_EXPRESSION_OF_SLITS_AND_ROBOS	HPV45
0.186126	26.5803	1.14747e-155	Kendall's rank correlation tau	two.sided	REACTOME_REGULATION_OF_EXPRESSION_OF_SLITS_AND_ROBOS	HPV52
0.204335	28.8734	2.57925e-183	Kendall's rank correlation tau	two.sided	REACTOME_REGULATION_OF_EXPRESSION_OF_SLITS_AND_ROBOS	HPV58
-0.0607037	-8.66899	4.35981e-18	Kendall's rank correlation tau	two.sided	REACTOME_CELLULAR_RESPONSE_TO_STARVATION	HPV6
0.00829642	1.13843	0.254941	Kendall's rank correlation tau	two.sided	REACTOME_CELLULAR_RESPONSE_TO_STARVATION	HPV16
0.171897	24.5482	4.51689e-133	Kendall's rank correlation tau	two.sided	REACTOME_CELLULAR_RESPONSE_TO_STARVATION	HPV18
-0.31338	-44.7533	0	Kendall's rank correlation tau	two.sided	REACTOME_CELLULAR_RESPONSE_TO_STARVATION	HPV31
-0.301487	-43.0548	0	Kendall's rank correlation tau	two.sided	REACTOME_CELLULAR_RESPONSE_TO_STARVATION	HPV33
0.117875	16.8335	1.38766e-63	Kendall's rank correlation tau	two.sided	REACTOME_CELLULAR_RESPONSE_TO_STARVATION	HPV45
0.192434	27.4811	2.95346e-166	Kendall's rank correlation tau	two.sided	REACTOME_CELLULAR_RESPONSE_TO_STARVATION	HPV52
0.209041	29.5382	9.2974e-192	Kendall's rank correlation tau	two.sided	REACTOME_CELLULAR_RESPONSE_TO_STARVATION	HPV58
-0.0626492	-8.94682	3.65858e-19	Kendall's rank correlation tau	two.sided	REACTOME_EUKARYOTIC_TRANSLATION_INITIATION	HPV6
0.00813599	1.11642	0.264244	Kendall's rank correlation tau	two.sided	REACTOME_EUKARYOTIC_TRANSLATION_INITIATION	HPV16
0.1741	24.8629	1.87665e-136	Kendall's rank correlation tau	two.sided	REACTOME_EUKARYOTIC_TRANSLATION_INITIATION	HPV18
-0.317991	-45.4117	0	Kendall's rank correlation tau	two.sided	REACTOME_EUKARYOTIC_TRANSLATION_INITIATION	HPV31
-0.307487	-43.9116	0	Kendall's rank correlation tau	two.sided	REACTOME_EUKARYOTIC_TRANSLATION_INITIATION	HPV33
0.117072	16.7189	9.5479e-63	Kendall's rank correlation tau	two.sided	REACTOME_EUKARYOTIC_TRANSLATION_INITIATION	HPV45
0.194718	27.8073	3.53959e-170	Kendall's rank correlation tau	two.sided	REACTOME_EUKARYOTIC_TRANSLATION_INITIATION	HPV52
0.209247	29.5673	3.93121e-192	Kendall's rank correlation tau	two.sided	REACTOME_EUKARYOTIC_TRANSLATION_INITIATION	HPV58
-0.0614587	-8.7768	1.68186e-18	Kendall's rank correlation tau	two.sided	REACTOME_METABOLISM_OF_AMINO_ACIDS_AND_DERIVATIVES	HPV6
0.00364616	0.500324	0.616847	Kendall's rank correlation tau	two.sided	REACTOME_METABOLISM_OF_AMINO_ACIDS_AND_DERIVATIVES	HPV16
0.166364	23.7581	9.06542e-125	Kendall's rank correlation tau	two.sided	REACTOME_METABOLISM_OF_AMINO_ACIDS_AND_DERIVATIVES	HPV18
-0.309956	-44.2643	0	Kendall's rank correlation tau	two.sided	REACTOME_METABOLISM_OF_AMINO_ACIDS_AND_DERIVATIVES	HPV31
-0.302647	-43.2205	0	Kendall's rank correlation tau	two.sided	REACTOME_METABOLISM_OF_AMINO_ACIDS_AND_DERIVATIVES	HPV33
0.113869	16.2615	1.85278e-59	Kendall's rank correlation tau	two.sided	REACTOME_METABOLISM_OF_AMINO_ACIDS_AND_DERIVATIVES	HPV45
0.189248	27.0261	7.29007e-161	Kendall's rank correlation tau	two.sided	REACTOME_METABOLISM_OF_AMINO_ACIDS_AND_DERIVATIVES	HPV52
0.203087	28.6969	4.16976e-181	Kendall's rank correlation tau	two.sided	REACTOME_METABOLISM_OF_AMINO_ACIDS_AND_DERIVATIVES	HPV58
-0.0602929	-8.61032	7.28556e-18	Kendall's rank correlation tau	two.sided	REACTOME_RRNA_PROCESSING	HPV6
0.000803315	0.11023	0.912227	Kendall's rank correlation tau	two.sided	REACTOME_RRNA_PROCESSING	HPV16
0.163857	23.4001	4.26576e-121	Kendall's rank correlation tau	two.sided	REACTOME_RRNA_PROCESSING	HPV18
-0.309786	-44.24	0	Kendall's rank correlation tau	two.sided	REACTOME_RRNA_PROCESSING	HPV31
-0.304033	-43.4184	0	Kendall's rank correlation tau	two.sided	REACTOME_RRNA_PROCESSING	HPV33
0.109802	15.6806	2.05246e-55	Kendall's rank correlation tau	two.sided	REACTOME_RRNA_PROCESSING	HPV45
0.185699	26.5194	5.79175e-155	Kendall's rank correlation tau	two.sided	REACTOME_RRNA_PROCESSING	HPV52
0.200827	28.3776	3.82522e-177	Kendall's rank correlation tau	two.sided	REACTOME_RRNA_PROCESSING	HPV58
-0.0608478	-8.68957	3.63822e-18	Kendall's rank correlation tau	two.sided	REACTOME_INFLUENZA_INFECTION	HPV6
0.00513756	0.704973	0.480827	Kendall's rank correlation tau	two.sided	REACTOME_INFLUENZA_INFECTION	HPV16
0.16772	23.9518	8.85055e-127	Kendall's rank correlation tau	two.sided	REACTOME_INFLUENZA_INFECTION	HPV18
-0.309368	-44.1803	0	Kendall's rank correlation tau	two.sided	REACTOME_INFLUENZA_INFECTION	HPV31
-0.302237	-43.162	0	Kendall's rank correlation tau	two.sided	REACTOME_INFLUENZA_INFECTION	HPV33
0.11367	16.233	2.9466e-59	Kendall's rank correlation tau	two.sided	REACTOME_INFLUENZA_INFECTION	HPV45
0.187788	26.8177	2.00838e-158	Kendall's rank correlation tau	two.sided	REACTOME_INFLUENZA_INFECTION	HPV52
0.203113	28.7007	3.74177e-181	Kendall's rank correlation tau	two.sided	REACTOME_INFLUENZA_INFECTION	HPV58
-0.0586729	-8.37897	5.33914e-17	Kendall's rank correlation tau	two.sided	REACTOME_SIGNALING_BY_ROBO_RECEPTORS	HPV6
0.00119148	0.163495	0.870129	Kendall's rank correlation tau	two.sided	REACTOME_SIGNALING_BY_ROBO_RECEPTORS	HPV16
0.165297	23.6058	3.36133e-123	Kendall's rank correlation tau	two.sided	REACTOME_SIGNALING_BY_ROBO_RECEPTORS	HPV18
-0.313265	-44.7368	0	Kendall's rank correlation tau	two.sided	REACTOME_SIGNALING_BY_ROBO_RECEPTORS	HPV31
-0.302952	-43.264	0	Kendall's rank correlation tau	two.sided	REACTOME_SIGNALING_BY_ROBO_RECEPTORS	HPV33
0.113759	16.2458	2.39248e-59	Kendall's rank correlation tau	two.sided	REACTOME_SIGNALING_BY_ROBO_RECEPTORS	HPV45
0.188715	26.95	5.70231e-160	Kendall's rank correlation tau	two.sided	REACTOME_SIGNALING_BY_ROBO_RECEPTORS	HPV52
0.206511	29.1808	3.39624e-187	Kendall's rank correlation tau	two.sided	REACTOME_SIGNALING_BY_ROBO_RECEPTORS	HPV58
-0.068381	-9.76538	1.58524e-22	Kendall's rank correlation tau	two.sided	REACTOME_DEVELOPMENTAL_BIOLOGY	HPV6
0.00678771	0.931406	0.351644	Kendall's rank correlation tau	two.sided	REACTOME_DEVELOPMENTAL_BIOLOGY	HPV16
0.168033	23.9965	3.02533e-127	Kendall's rank correlation tau	two.sided	REACTOME_DEVELOPMENTAL_BIOLOGY	HPV18
-0.305546	-43.6344	0	Kendall's rank correlation tau	two.sided	REACTOME_DEVELOPMENTAL_BIOLOGY	HPV31
-0.295171	-42.1528	0	Kendall's rank correlation tau	two.sided	REACTOME_DEVELOPMENTAL_BIOLOGY	HPV33
0.115074	16.4336	1.09993e-60	Kendall's rank correlation tau	two.sided	REACTOME_DEVELOPMENTAL_BIOLOGY	HPV45
0.192589	27.5032	1.60621e-166	Kendall's rank correlation tau	two.sided	REACTOME_DEVELOPMENTAL_BIOLOGY	HPV52
0.199946	28.2531	1.30468e-175	Kendall's rank correlation tau	two.sided	REACTOME_DEVELOPMENTAL_BIOLOGY	HPV58
-0.0788026	-11.2537	2.22197e-29	Kendall's rank correlation tau	two.sided	REACTOME_NERVOUS_SYSTEM_DEVELOPMENT	HPV6
0.0216272	2.96768	0.00300061	Kendall's rank correlation tau	two.sided	REACTOME_NERVOUS_SYSTEM_DEVELOPMENT	HPV16
0.179691	25.6614	3.1537e-145	Kendall's rank correlation tau	two.sided	REACTOME_NERVOUS_SYSTEM_DEVELOPMENT	HPV18
-0.303819	-43.3878	0	Kendall's rank correlation tau	two.sided	REACTOME_NERVOUS_SYSTEM_DEVELOPMENT	HPV31
-0.291347	-41.6068	0	Kendall's rank correlation tau	two.sided	REACTOME_NERVOUS_SYSTEM_DEVELOPMENT	HPV33
0.115079	16.4343	1.08708e-60	Kendall's rank correlation tau	two.sided	REACTOME_NERVOUS_SYSTEM_DEVELOPMENT	HPV45
0.204381	29.1873	2.80975e-187	Kendall's rank correlation tau	two.sided	REACTOME_NERVOUS_SYSTEM_DEVELOPMENT	HPV52
0.193956	27.4067	2.28437e-165	Kendall's rank correlation tau	two.sided	REACTOME_NERVOUS_SYSTEM_DEVELOPMENT	HPV58
-0.0495513	-7.07633	1.48019e-12	Kendall's rank correlation tau	two.sided	REACTOME_CELLULAR_RESPONSES_TO_STIMULI	HPV6
0.00420449	0.576938	0.563981	Kendall's rank correlation tau	two.sided	REACTOME_CELLULAR_RESPONSES_TO_STIMULI	HPV16
0.157796	22.5346	1.90003e-112	Kendall's rank correlation tau	two.sided	REACTOME_CELLULAR_RESPONSES_TO_STIMULI	HPV18
-0.296054	-42.2789	0	Kendall's rank correlation tau	two.sided	REACTOME_CELLULAR_RESPONSES_TO_STIMULI	HPV31
-0.288307	-41.1727	0	Kendall's rank correlation tau	two.sided	REACTOME_CELLULAR_RESPONSES_TO_STIMULI	HPV33
0.0989508	14.131	2.44703e-45	Kendall's rank correlation tau	two.sided	REACTOME_CELLULAR_RESPONSES_TO_STIMULI	HPV45
0.17144	24.483	2.2417e-132	Kendall's rank correlation tau	two.sided	REACTOME_CELLULAR_RESPONSES_TO_STIMULI	HPV52
0.192794	27.2425	2.04126e-163	Kendall's rank correlation tau	two.sided	REACTOME_CELLULAR_RESPONSES_TO_STIMULI	HPV58
-0.0552244	-7.8865	3.1078e-15	Kendall's rank correlation tau	two.sided	REACTOME_METABOLISM_OF_RNA	HPV6
-0.0112392	-1.54224	0.123016	Kendall's rank correlation tau	two.sided	REACTOME_METABOLISM_OF_RNA	HPV16
0.150404	21.4789	2.45265e-102	Kendall's rank correlation tau	two.sided	REACTOME_METABOLISM_OF_RNA	HPV18
-0.305005	-43.5572	0	Kendall's rank correlation tau	two.sided	REACTOME_METABOLISM_OF_RNA	HPV31
-0.303205	-43.3002	0	Kendall's rank correlation tau	two.sided	REACTOME_METABOLISM_OF_RNA	HPV33
0.105824	15.1126	1.33826e-51	Kendall's rank correlation tau	two.sided	REACTOME_METABOLISM_OF_RNA	HPV45
0.17756	25.3571	7.50754e-142	Kendall's rank correlation tau	two.sided	REACTOME_METABOLISM_OF_RNA	HPV52
0.192617	27.2175	4.03261e-163	Kendall's rank correlation tau	two.sided	REACTOME_METABOLISM_OF_RNA	HPV58
-0.0344439	-4.91887	8.70431e-07	Kendall's rank correlation tau	two.sided	REACTOME_INFECTIOUS_DISEASE	HPV6
-0.0186425	-2.55811	0.0105244	Kendall's rank correlation tau	two.sided	REACTOME_INFECTIOUS_DISEASE	HPV16
0.142097	20.2926	1.49452e-91	Kendall's rank correlation tau	two.sided	REACTOME_INFECTIOUS_DISEASE	HPV18
-0.310469	-44.3375	0	Kendall's rank correlation tau	two.sided	REACTOME_INFECTIOUS_DISEASE	HPV31
-0.299451	-42.7641	0	Kendall's rank correlation tau	two.sided	REACTOME_INFECTIOUS_DISEASE	HPV33
0.0965387	13.7865	3.07203e-43	Kendall's rank correlation tau	two.sided	REACTOME_INFECTIOUS_DISEASE	HPV45
0.169023	24.1378	1.00186e-128	Kendall's rank correlation tau	two.sided	REACTOME_INFECTIOUS_DISEASE	HPV52
0.203596	28.7689	5.2494e-182	Kendall's rank correlation tau	two.sided	REACTOME_INFECTIOUS_DISEASE	HPV58
-0.0367603	-5.24967	1.5237e-07	Kendall's rank correlation tau	two.sided	REACTOME_ACTIVATION_OF_THE_MRNA_UPON_BINDING_OF_THE_CAP_BINDING_COMPLEX_AND_EIFS_AND_SUBSEQUENT_BINDING_TO_43S	HPV6
-0.0118083	-1.62032	0.105163	Kendall's rank correlation tau	two.sided	REACTOME_ACTIVATION_OF_THE_MRNA_UPON_BINDING_OF_THE_CAP_BINDING_COMPLEX_AND_EIFS_AND_SUBSEQUENT_BINDING_TO_43S	HPV16
0.15028	21.4613	3.58384e-102	Kendall's rank correlation tau	two.sided	REACTOME_ACTIVATION_OF_THE_MRNA_UPON_BINDING_OF_THE_CAP_BINDING_COMPLEX_AND_EIFS_AND_SUBSEQUENT_BINDING_TO_43S	HPV18
-0.316652	-45.2204	0	Kendall's rank correlation tau	two.sided	REACTOME_ACTIVATION_OF_THE_MRNA_UPON_BINDING_OF_THE_CAP_BINDING_COMPLEX_AND_EIFS_AND_SUBSEQUENT_BINDING_TO_43S	HPV31
-0.303098	-43.2848	0	Kendall's rank correlation tau	two.sided	REACTOME_ACTIVATION_OF_THE_MRNA_UPON_BINDING_OF_THE_CAP_BINDING_COMPLEX_AND_EIFS_AND_SUBSEQUENT_BINDING_TO_43S	HPV33
0.102282	14.6068	2.5432e-48	Kendall's rank correlation tau	two.sided	REACTOME_ACTIVATION_OF_THE_MRNA_UPON_BINDING_OF_THE_CAP_BINDING_COMPLEX_AND_EIFS_AND_SUBSEQUENT_BINDING_TO_43S	HPV45
0.180046	25.7121	8.56889e-146	Kendall's rank correlation tau	two.sided	REACTOME_ACTIVATION_OF_THE_MRNA_UPON_BINDING_OF_THE_CAP_BINDING_COMPLEX_AND_EIFS_AND_SUBSEQUENT_BINDING_TO_43S	HPV52
0.208784	29.5019	2.7182e-191	Kendall's rank correlation tau	two.sided	REACTOME_ACTIVATION_OF_THE_MRNA_UPON_BINDING_OF_THE_CAP_BINDING_COMPLEX_AND_EIFS_AND_SUBSEQUENT_BINDING_TO_43S	HPV58
-0.0602891	-8.60977	7.32061e-18	Kendall's rank correlation tau	two.sided	REACTOME_ROLE_OF_PHOSPHOLIPIDS_IN_PHAGOCYTOSIS	HPV6
0.00734913	1.00844	0.313242	Kendall's rank correlation tau	two.sided	REACTOME_ROLE_OF_PHOSPHOLIPIDS_IN_PHAGOCYTOSIS	HPV16
0.17063	24.3674	3.79148e-131	Kendall's rank correlation tau	two.sided	REACTOME_ROLE_OF_PHOSPHOLIPIDS_IN_PHAGOCYTOSIS	HPV18
-0.312157	-44.5786	0	Kendall's rank correlation tau	two.sided	REACTOME_ROLE_OF_PHOSPHOLIPIDS_IN_PHAGOCYTOSIS	HPV31
-0.30324	-43.3052	0	Kendall's rank correlation tau	two.sided	REACTOME_ROLE_OF_PHOSPHOLIPIDS_IN_PHAGOCYTOSIS	HPV33
0.115512	16.4961	3.91585e-61	Kendall's rank correlation tau	two.sided	REACTOME_ROLE_OF_PHOSPHOLIPIDS_IN_PHAGOCYTOSIS	HPV45
0.191381	27.3307	1.82951e-164	Kendall's rank correlation tau	two.sided	REACTOME_ROLE_OF_PHOSPHOLIPIDS_IN_PHAGOCYTOSIS	HPV52
0.206962	29.2445	5.2681e-188	Kendall's rank correlation tau	two.sided	REACTOME_ROLE_OF_PHOSPHOLIPIDS_IN_PHAGOCYTOSIS	HPV58
-0.0587158	-8.3851	5.06828e-17	Kendall's rank correlation tau	two.sided	REACTOME_RESPIRATORY_ELECTRON_TRANSPORT_ATP_SYNTHESIS_BY_CHEMIOSMOTIC_COUPLING_AND_HEAT_PRODUCTION_BY_UNCOUPLING_PROTEINS	HPV6
-0.00176558	-0.242272	0.808569	Kendall's rank correlation tau	two.sided	REACTOME_RESPIRATORY_ELECTRON_TRANSPORT_ATP_SYNTHESIS_BY_CHEMIOSMOTIC_COUPLING_AND_HEAT_PRODUCTION_BY_UNCOUPLING_PROTEINS	HPV16
0.155363	22.1871	4.5785e-109	Kendall's rank correlation tau	two.sided	REACTOME_RESPIRATORY_ELECTRON_TRANSPORT_ATP_SYNTHESIS_BY_CHEMIOSMOTIC_COUPLING_AND_HEAT_PRODUCTION_BY_UNCOUPLING_PROTEINS	HPV18
-0.294925	-42.1177	0	Kendall's rank correlation tau	two.sided	REACTOME_RESPIRATORY_ELECTRON_TRANSPORT_ATP_SYNTHESIS_BY_CHEMIOSMOTIC_COUPLING_AND_HEAT_PRODUCTION_BY_UNCOUPLING_PROTEINS	HPV31
-0.293666	-41.938	0	Kendall's rank correlation tau	two.sided	REACTOME_RESPIRATORY_ELECTRON_TRANSPORT_ATP_SYNTHESIS_BY_CHEMIOSMOTIC_COUPLING_AND_HEAT_PRODUCTION_BY_UNCOUPLING_PROTEINS	HPV33
0.100167	14.3047	2.04592e-46	Kendall's rank correlation tau	two.sided	REACTOME_RESPIRATORY_ELECTRON_TRANSPORT_ATP_SYNTHESIS_BY_CHEMIOSMOTIC_COUPLING_AND_HEAT_PRODUCTION_BY_UNCOUPLING_PROTEINS	HPV45
0.174294	24.8906	9.40901e-137	Kendall's rank correlation tau	two.sided	REACTOME_RESPIRATORY_ELECTRON_TRANSPORT_ATP_SYNTHESIS_BY_CHEMIOSMOTIC_COUPLING_AND_HEAT_PRODUCTION_BY_UNCOUPLING_PROTEINS	HPV52
0.191327	27.0353	5.6926e-161	Kendall's rank correlation tau	two.sided	REACTOME_RESPIRATORY_ELECTRON_TRANSPORT_ATP_SYNTHESIS_BY_CHEMIOSMOTIC_COUPLING_AND_HEAT_PRODUCTION_BY_UNCOUPLING_PROTEINS	HPV58
-0.0641292	-9.15818	5.27813e-20	Kendall's rank correlation tau	two.sided	REACTOME_FCERI_MEDIATED_CA_2_MOBILIZATION	HPV6
0.0138715	1.90344	0.0569833	Kendall's rank correlation tau	two.sided	REACTOME_FCERI_MEDIATED_CA_2_MOBILIZATION	HPV16
0.17392	24.8372	3.5542e-136	Kendall's rank correlation tau	two.sided	REACTOME_FCERI_MEDIATED_CA_2_MOBILIZATION	HPV18
-0.304177	-43.4389	0	Kendall's rank correlation tau	two.sided	REACTOME_FCERI_MEDIATED_CA_2_MOBILIZATION	HPV31
-0.295016	-42.1307	0	Kendall's rank correlation tau	two.sided	REACTOME_FCERI_MEDIATED_CA_2_MOBILIZATION	HPV33
0.112316	16.0397	6.75321e-58	Kendall's rank correlation tau	two.sided	REACTOME_FCERI_MEDIATED_CA_2_MOBILIZATION	HPV45
0.187195	26.733	1.94479e-157	Kendall's rank correlation tau	two.sided	REACTOME_FCERI_MEDIATED_CA_2_MOBILIZATION	HPV52
0.202299	28.5857	1.01252e-179	Kendall's rank correlation tau	two.sided	REACTOME_FCERI_MEDIATED_CA_2_MOBILIZATION	HPV58
-0.0561041	-8.01213	1.12737e-15	Kendall's rank correlation tau	two.sided	REACTOME_ANTIGEN_ACTIVATES_B_CELL_RECEPTOR_BCR_LEADING_TO_GENERATION_OF_SECOND_MESSENGERS	HPV6
-0.00388441	-0.533016	0.594023	Kendall's rank correlation tau	two.sided	REACTOME_ANTIGEN_ACTIVATES_B_CELL_RECEPTOR_BCR_LEADING_TO_GENERATION_OF_SECOND_MESSENGERS	HPV16
0.154197	22.0206	1.82832e-107	Kendall's rank correlation tau	two.sided	REACTOME_ANTIGEN_ACTIVATES_B_CELL_RECEPTOR_BCR_LEADING_TO_GENERATION_OF_SECOND_MESSENGERS	HPV18
-0.298998	-42.6994	0	Kendall's rank correlation tau	two.sided	REACTOME_ANTIGEN_ACTIVATES_B_CELL_RECEPTOR_BCR_LEADING_TO_GENERATION_OF_SECOND_MESSENGERS	HPV31
-0.292946	-41.8351	0	Kendall's rank correlation tau	two.sided	REACTOME_ANTIGEN_ACTIVATES_B_CELL_RECEPTOR_BCR_LEADING_TO_GENERATION_OF_SECOND_MESSENGERS	HPV33
0.104156	14.8744	4.83353e-50	Kendall's rank correlation tau	two.sided	REACTOME_ANTIGEN_ACTIVATES_B_CELL_RECEPTOR_BCR_LEADING_TO_GENERATION_OF_SECOND_MESSENGERS	HPV45
0.175355	25.0421	2.12663e-138	Kendall's rank correlation tau	two.sided	REACTOME_ANTIGEN_ACTIVATES_B_CELL_RECEPTOR_BCR_LEADING_TO_GENERATION_OF_SECOND_MESSENGERS	HPV52
0.193648	27.3632	7.52264e-165	Kendall's rank correlation tau	two.sided	REACTOME_ANTIGEN_ACTIVATES_B_CELL_RECEPTOR_BCR_LEADING_TO_GENERATION_OF_SECOND_MESSENGERS	HPV58
-0.0398326	-5.68842	1.2822e-08	Kendall's rank correlation tau	two.sided	REACTOME_GPVI_MEDIATED_ACTIVATION_CASCADE	HPV6
-0.0153348	-2.10423	0.0353583	Kendall's rank correlation tau	two.sided	REACTOME_GPVI_MEDIATED_ACTIVATION_CASCADE	HPV16
0.138981	19.8476	1.15602e-87	Kendall's rank correlation tau	two.sided	REACTOME_GPVI_MEDIATED_ACTIVATION_CASCADE	HPV18
-0.289659	-41.3657	0	Kendall's rank correlation tau	two.sided	REACTOME_GPVI_MEDIATED_ACTIVATION_CASCADE	HPV31
-0.291276	-41.5967	0	Kendall's rank correlation tau	two.sided	REACTOME_GPVI_MEDIATED_ACTIVATION_CASCADE	HPV33
0.098084	14.0072	1.40857e-44	Kendall's rank correlation tau	two.sided	REACTOME_GPVI_MEDIATED_ACTIVATION_CASCADE	HPV45
0.156308	22.3221	2.25455e-110	Kendall's rank correlation tau	two.sided	REACTOME_GPVI_MEDIATED_ACTIVATION_CASCADE	HPV52
0.189965	26.8427	1.02575e-158	Kendall's rank correlation tau	two.sided	REACTOME_GPVI_MEDIATED_ACTIVATION_CASCADE	HPV58
-0.0602913	-8.6101	7.29993e-18	Kendall's rank correlation tau	two.sided	REACTOME_GENERATION_OF_SECOND_MESSENGER_MOLECULES	HPV6
0.00703426	0.965237	0.334426	Kendall's rank correlation tau	two.sided	REACTOME_GENERATION_OF_SECOND_MESSENGER_MOLECULES	HPV16
0.160803	22.964	1.0681e-116	Kendall's rank correlation tau	two.sided	REACTOME_GENERATION_OF_SECOND_MESSENGER_MOLECULES	HPV18
-0.289393	-41.3277	0	Kendall's rank correlation tau	two.sided	REACTOME_GENERATION_OF_SECOND_MESSENGER_MOLECULES	HPV31
-0.285851	-40.8219	0	Kendall's rank correlation tau	two.sided	REACTOME_GENERATION_OF_SECOND_MESSENGER_MOLECULES	HPV33
0.101999	14.5663	4.6005e-48	Kendall's rank correlation tau	two.sided	REACTOME_GENERATION_OF_SECOND_MESSENGER_MOLECULES	HPV45
0.174347	24.8982	7.77964e-137	Kendall's rank correlation tau	two.sided	REACTOME_GENERATION_OF_SECOND_MESSENGER_MOLECULES	HPV52
0.189456	26.7709	7.05487e-158	Kendall's rank correlation tau	two.sided	REACTOME_GENERATION_OF_SECOND_MESSENGER_MOLECULES	HPV58
-0.0402863	-5.75322	8.75606e-09	Kendall's rank correlation tau	two.sided	REACTOME_INOSITOL_PHOSPHATE_METABOLISM	HPV6
-0.00136817	-0.187739	0.851081	Kendall's rank correlation tau	two.sided	REACTOME_INOSITOL_PHOSPHATE_METABOLISM	HPV16
0.145899	20.8356	2.05772e-96	Kendall's rank correlation tau	two.sided	REACTOME_INOSITOL_PHOSPHATE_METABOLISM	HPV18
-0.282966	-40.4099	0	Kendall's rank correlation tau	two.sided	REACTOME_INOSITOL_PHOSPHATE_METABOLISM	HPV31
-0.275637	-39.3633	0	Kendall's rank correlation tau	two.sided	REACTOME_INOSITOL_PHOSPHATE_METABOLISM	HPV33
0.101074	14.4341	3.15546e-47	Kendall's rank correlation tau	two.sided	REACTOME_INOSITOL_PHOSPHATE_METABOLISM	HPV45
0.162069	23.1447	1.64219e-118	Kendall's rank correlation tau	two.sided	REACTOME_INOSITOL_PHOSPHATE_METABOLISM	HPV52
0.189084	26.7183	2.88224e-157	Kendall's rank correlation tau	two.sided	REACTOME_INOSITOL_PHOSPHATE_METABOLISM	HPV58
-0.0119297	-1.70366	0.088445	Kendall's rank correlation tau	two.sided	REACTOME_RAB_GERANYLGERANYLATION	HPV6
-0.0403797	-5.54087	3.00969e-08	Kendall's rank correlation tau	two.sided	REACTOME_RAB_GERANYLGERANYLATION	HPV16
0.103342	14.7581	2.73042e-49	Kendall's rank correlation tau	two.sided	REACTOME_RAB_GERANYLGERANYLATION	HPV18
-0.274908	-39.2592	0	Kendall's rank correlation tau	two.sided	REACTOME_RAB_GERANYLGERANYLATION	HPV31
-0.269087	-38.4278	0	Kendall's rank correlation tau	two.sided	REACTOME_RAB_GERANYLGERANYLATION	HPV33
0.072201	10.3109	6.29078e-25	Kendall's rank correlation tau	two.sided	REACTOME_RAB_GERANYLGERANYLATION	HPV45
0.130508	18.6377	1.59035e-77	Kendall's rank correlation tau	two.sided	REACTOME_RAB_GERANYLGERANYLATION	HPV52
0.178273	25.1906	5.07219e-140	Kendall's rank correlation tau	two.sided	REACTOME_RAB_GERANYLGERANYLATION	HPV58
0.0618747	8.8362	9.90308e-19	Kendall's rank correlation tau	two.sided	REACTOME_RESPIRATORY_ELECTRON_TRANSPORT	HPV6
-0.113805	-15.6162	5.64982e-55	Kendall's rank correlation tau	two.sided	REACTOME_RESPIRATORY_ELECTRON_TRANSPORT	HPV16
-0.0952356	-13.6004	3.98209e-42	Kendall's rank correlation tau	two.sided	REACTOME_RESPIRATORY_ELECTRON_TRANSPORT	HPV18
-0.0175446	-2.5055	0.0122277	Kendall's rank correlation tau	two.sided	REACTOME_RESPIRATORY_ELECTRON_TRANSPORT	HPV31
-0.0218191	-3.11594	0.0018336	Kendall's rank correlation tau	two.sided	REACTOME_RESPIRATORY_ELECTRON_TRANSPORT	HPV33
-0.0932212	-13.3127	1.95224e-40	Kendall's rank correlation tau	two.sided	REACTOME_RESPIRATORY_ELECTRON_TRANSPORT	HPV45
-0.0756897	-10.8091	3.11724e-27	Kendall's rank correlation tau	two.sided	REACTOME_RESPIRATORY_ELECTRON_TRANSPORT	HPV52
-0.0216166	-3.0545	0.00225437	Kendall's rank correlation tau	two.sided	REACTOME_RESPIRATORY_ELECTRON_TRANSPORT	HPV58
0.0212783	3.03871	0.0023759	Kendall's rank correlation tau	two.sided	REACTOME_CYCLIN_A_CDK2_ASSOCIATED_EVENTS_AT_S_PHASE_ENTRY	HPV6
-0.0376272	-5.16318	2.42787e-07	Kendall's rank correlation tau	two.sided	REACTOME_CYCLIN_A_CDK2_ASSOCIATED_EVENTS_AT_S_PHASE_ENTRY	HPV16
-0.0330883	-4.72528	2.29804e-06	Kendall's rank correlation tau	two.sided	REACTOME_CYCLIN_A_CDK2_ASSOCIATED_EVENTS_AT_S_PHASE_ENTRY	HPV18
-0.00697081	-0.995488	0.319499	Kendall's rank correlation tau	two.sided	REACTOME_CYCLIN_A_CDK2_ASSOCIATED_EVENTS_AT_S_PHASE_ENTRY	HPV31
0.00766273	1.0943	0.273823	Kendall's rank correlation tau	two.sided	REACTOME_CYCLIN_A_CDK2_ASSOCIATED_EVENTS_AT_S_PHASE_ENTRY	HPV33
-0.0320013	-4.57005	4.87606e-06	Kendall's rank correlation tau	two.sided	REACTOME_CYCLIN_A_CDK2_ASSOCIATED_EVENTS_AT_S_PHASE_ENTRY	HPV45
-0.0190579	-2.72163	0.00649611	Kendall's rank correlation tau	two.sided	REACTOME_CYCLIN_A_CDK2_ASSOCIATED_EVENTS_AT_S_PHASE_ENTRY	HPV52
-0.00565299	-0.798788	0.424413	Kendall's rank correlation tau	two.sided	REACTOME_CYCLIN_A_CDK2_ASSOCIATED_EVENTS_AT_S_PHASE_ENTRY	HPV58
0.0605454	8.64638	5.31586e-18	Kendall's rank correlation tau	two.sided	REACTOME_THE_CITRIC_ACID_TCA_CYCLE_AND_RESPIRATORY_ELECTRON_TRANSPORT	HPV6
-0.0598323	-8.21015	2.2092e-16	Kendall's rank correlation tau	two.sided	REACTOME_THE_CITRIC_ACID_TCA_CYCLE_AND_RESPIRATORY_ELECTRON_TRANSPORT	HPV16
-0.0398091	-5.68507	1.30757e-08	Kendall's rank correlation tau	two.sided	REACTOME_THE_CITRIC_ACID_TCA_CYCLE_AND_RESPIRATORY_ELECTRON_TRANSPORT	HPV18
-0.0497051	-7.09829	1.26309e-12	Kendall's rank correlation tau	two.sided	REACTOME_THE_CITRIC_ACID_TCA_CYCLE_AND_RESPIRATORY_ELECTRON_TRANSPORT	HPV31
-0.0310577	-4.43529	9.19483e-06	Kendall's rank correlation tau	two.sided	REACTOME_THE_CITRIC_ACID_TCA_CYCLE_AND_RESPIRATORY_ELECTRON_TRANSPORT	HPV33
-0.0256073	-3.65693	0.000255258	Kendall's rank correlation tau	two.sided	REACTOME_THE_CITRIC_ACID_TCA_CYCLE_AND_RESPIRATORY_ELECTRON_TRANSPORT	HPV45
-0.0131902	-1.88367	0.0596093	Kendall's rank correlation tau	two.sided	REACTOME_THE_CITRIC_ACID_TCA_CYCLE_AND_RESPIRATORY_ELECTRON_TRANSPORT	HPV52
0.0281787	3.98175	6.84085e-05	Kendall's rank correlation tau	two.sided	REACTOME_THE_CITRIC_ACID_TCA_CYCLE_AND_RESPIRATORY_ELECTRON_TRANSPORT	HPV58
0.0339506	4.84841	1.24452e-06	Kendall's rank correlation tau	two.sided	REACTOME_FORMATION_OF_TC_NER_PRE_INCISION_COMPLEX	HPV6
-0.10055	-13.7974	2.64299e-43	Kendall's rank correlation tau	two.sided	REACTOME_FORMATION_OF_TC_NER_PRE_INCISION_COMPLEX	HPV16
-0.0830107	-11.8546	2.03746e-32	Kendall's rank correlation tau	two.sided	REACTOME_FORMATION_OF_TC_NER_PRE_INCISION_COMPLEX	HPV18
-0.0160771	-2.29594	0.0216793	Kendall's rank correlation tau	two.sided	REACTOME_FORMATION_OF_TC_NER_PRE_INCISION_COMPLEX	HPV31
-0.0314617	-4.49298	7.02325e-06	Kendall's rank correlation tau	two.sided	REACTOME_FORMATION_OF_TC_NER_PRE_INCISION_COMPLEX	HPV33
-0.103963	-14.8467	7.30549e-50	Kendall's rank correlation tau	two.sided	REACTOME_FORMATION_OF_TC_NER_PRE_INCISION_COMPLEX	HPV45
-0.0660281	-9.42933	4.12713e-21	Kendall's rank correlation tau	two.sided	REACTOME_FORMATION_OF_TC_NER_PRE_INCISION_COMPLEX	HPV52
-0.0389742	-5.50719	3.64597e-08	Kendall's rank correlation tau	two.sided	REACTOME_FORMATION_OF_TC_NER_PRE_INCISION_COMPLEX	HPV58
-0.0177826	-2.53951	0.0111009	Kendall's rank correlation tau	two.sided	REACTOME_REGULATION_OF_RUNX3_EXPRESSION_AND_ACTIVITY	HPV6
0.0178254	2.44599	0.0144456	Kendall's rank correlation tau	two.sided	REACTOME_REGULATION_OF_RUNX3_EXPRESSION_AND_ACTIVITY	HPV16
0.0557554	7.96232	1.68839e-15	Kendall's rank correlation tau	two.sided	REACTOME_REGULATION_OF_RUNX3_EXPRESSION_AND_ACTIVITY	HPV18
-0.0635717	-9.07856	1.10025e-19	Kendall's rank correlation tau	two.sided	REACTOME_REGULATION_OF_RUNX3_EXPRESSION_AND_ACTIVITY	HPV31
-0.0720899	-10.295	7.41918e-25	Kendall's rank correlation tau	two.sided	REACTOME_REGULATION_OF_RUNX3_EXPRESSION_AND_ACTIVITY	HPV33
0.0390111	5.5711	2.53134e-08	Kendall's rank correlation tau	two.sided	REACTOME_REGULATION_OF_RUNX3_EXPRESSION_AND_ACTIVITY	HPV45
0.0378804	5.40963	6.31537e-08	Kendall's rank correlation tau	two.sided	REACTOME_REGULATION_OF_RUNX3_EXPRESSION_AND_ACTIVITY	HPV52
0.0616776	8.71528	2.90035e-18	Kendall's rank correlation tau	two.sided	REACTOME_REGULATION_OF_RUNX3_EXPRESSION_AND_ACTIVITY	HPV58
0.0354908	5.06836	4.01268e-07	Kendall's rank correlation tau	two.sided	REACTOME_COMPLEX_I_BIOGENESIS	HPV6
-0.112693	-15.4635	6.116e-54	Kendall's rank correlation tau	two.sided	REACTOME_COMPLEX_I_BIOGENESIS	HPV16
-0.038194	-5.4544	4.91396e-08	Kendall's rank correlation tau	two.sided	REACTOME_COMPLEX_I_BIOGENESIS	HPV18
-0.12134	-17.3283	2.87936e-67	Kendall's rank correlation tau	two.sided	REACTOME_COMPLEX_I_BIOGENESIS	HPV31
-0.144293	-20.6061	2.41859e-94	Kendall's rank correlation tau	two.sided	REACTOME_COMPLEX_I_BIOGENESIS	HPV33
-0.0664345	-9.48734	2.37001e-21	Kendall's rank correlation tau	two.sided	REACTOME_COMPLEX_I_BIOGENESIS	HPV45
-0.0236284	-3.37432	0.000739988	Kendall's rank correlation tau	two.sided	REACTOME_COMPLEX_I_BIOGENESIS	HPV52
0.0317454	4.48572	7.26689e-06	Kendall's rank correlation tau	two.sided	REACTOME_COMPLEX_I_BIOGENESIS	HPV58
0.0392881	5.61042	2.01831e-08	Kendall's rank correlation tau	two.sided	REACTOME_RRNA_MODIFICATION_IN_THE_NUCLEUS_AND_CYTOSOL	HPV6
-0.0872085	-11.9662	5.34374e-33	Kendall's rank correlation tau	two.sided	REACTOME_RRNA_MODIFICATION_IN_THE_NUCLEUS_AND_CYTOSOL	HPV16
-0.0800496	-11.4312	2.91906e-30	Kendall's rank correlation tau	two.sided	REACTOME_RRNA_MODIFICATION_IN_THE_NUCLEUS_AND_CYTOSOL	HPV18
0.00473838	0.67665	0.498628	Kendall's rank correlation tau	two.sided	REACTOME_RRNA_MODIFICATION_IN_THE_NUCLEUS_AND_CYTOSOL	HPV31
0.00931018	1.32951	0.183679	Kendall's rank correlation tau	two.sided	REACTOME_RRNA_MODIFICATION_IN_THE_NUCLEUS_AND_CYTOSOL	HPV33
-0.0959036	-13.6952	1.08421e-42	Kendall's rank correlation tau	two.sided	REACTOME_RRNA_MODIFICATION_IN_THE_NUCLEUS_AND_CYTOSOL	HPV45
-0.0724767	-10.3498	4.19281e-25	Kendall's rank correlation tau	two.sided	REACTOME_RRNA_MODIFICATION_IN_THE_NUCLEUS_AND_CYTOSOL	HPV52
-0.0355945	-5.02942	4.91959e-07	Kendall's rank correlation tau	two.sided	REACTOME_RRNA_MODIFICATION_IN_THE_NUCLEUS_AND_CYTOSOL	HPV58
-0.043362	-6.19043	6.00012e-10	Kendall's rank correlation tau	two.sided	REACTOME_ACTIVATION_OF_IRF3_IRF7_MEDIATED_BY_TBK1_IKK_EPSILON	HPV6
0.0280405	3.84644	0.000119846	Kendall's rank correlation tau	two.sided	REACTOME_ACTIVATION_OF_IRF3_IRF7_MEDIATED_BY_TBK1_IKK_EPSILON	HPV16
0.132626	18.9338	6.00281e-80	Kendall's rank correlation tau	two.sided	REACTOME_ACTIVATION_OF_IRF3_IRF7_MEDIATED_BY_TBK1_IKK_EPSILON	HPV18
-0.2111	-30.1369	1.592e-199	Kendall's rank correlation tau	two.sided	REACTOME_ACTIVATION_OF_IRF3_IRF7_MEDIATED_BY_TBK1_IKK_EPSILON	HPV31
-0.19392	-27.6843	1.07775e-168	Kendall's rank correlation tau	two.sided	REACTOME_ACTIVATION_OF_IRF3_IRF7_MEDIATED_BY_TBK1_IKK_EPSILON	HPV33
0.0779808	11.1327	8.69997e-29	Kendall's rank correlation tau	two.sided	REACTOME_ACTIVATION_OF_IRF3_IRF7_MEDIATED_BY_TBK1_IKK_EPSILON	HPV45
0.137533	19.6344	7.86466e-86	Kendall's rank correlation tau	two.sided	REACTOME_ACTIVATION_OF_IRF3_IRF7_MEDIATED_BY_TBK1_IKK_EPSILON	HPV52
0.149304	21.0904	9.75073e-99	Kendall's rank correlation tau	two.sided	REACTOME_ACTIVATION_OF_IRF3_IRF7_MEDIATED_BY_TBK1_IKK_EPSILON	HPV58
-0.0370514	-5.29123	1.21499e-07	Kendall's rank correlation tau	two.sided	REACTOME_ANTI_INFLAMMATORY_RESPONSE_FAVOURING_LEISHMANIA_PARASITE_INFECTION	HPV6
-0.00287146	-0.39402	0.693567	Kendall's rank correlation tau	two.sided	REACTOME_ANTI_INFLAMMATORY_RESPONSE_FAVOURING_LEISHMANIA_PARASITE_INFECTION	HPV16
0.0892965	12.7522	3.02904e-37	Kendall's rank correlation tau	two.sided	REACTOME_ANTI_INFLAMMATORY_RESPONSE_FAVOURING_LEISHMANIA_PARASITE_INFECTION	HPV18
-0.180195	-25.7333	4.96297e-146	Kendall's rank correlation tau	two.sided	REACTOME_ANTI_INFLAMMATORY_RESPONSE_FAVOURING_LEISHMANIA_PARASITE_INFECTION	HPV31
-0.17466	-24.9428	2.55373e-137	Kendall's rank correlation tau	two.sided	REACTOME_ANTI_INFLAMMATORY_RESPONSE_FAVOURING_LEISHMANIA_PARASITE_INFECTION	HPV33
0.0746733	10.6639	1.50107e-26	Kendall's rank correlation tau	two.sided	REACTOME_ANTI_INFLAMMATORY_RESPONSE_FAVOURING_LEISHMANIA_PARASITE_INFECTION	HPV45
0.11979	17.1069	1.3183e-65	Kendall's rank correlation tau	two.sided	REACTOME_ANTI_INFLAMMATORY_RESPONSE_FAVOURING_LEISHMANIA_PARASITE_INFECTION	HPV52
0.119394	16.8708	7.38076e-64	Kendall's rank correlation tau	two.sided	REACTOME_ANTI_INFLAMMATORY_RESPONSE_FAVOURING_LEISHMANIA_PARASITE_INFECTION	HPV58
0.0162377	2.31845	0.0204249	Kendall's rank correlation tau	two.sided	REACTOME_INFECTION_WITH_MYCOBACTERIUM_TUBERCULOSIS	HPV6
-0.0166886	-2.28957	0.0220461	Kendall's rank correlation tau	two.sided	REACTOME_INFECTION_WITH_MYCOBACTERIUM_TUBERCULOSIS	HPV16
-0.0176905	-2.52588	0.0115409	Kendall's rank correlation tau	two.sided	REACTOME_INFECTION_WITH_MYCOBACTERIUM_TUBERCULOSIS	HPV18
-5.44868e-05	-0.00777973	0.993793	Kendall's rank correlation tau	two.sided	REACTOME_INFECTION_WITH_MYCOBACTERIUM_TUBERCULOSIS	HPV31
-0.00936708	-1.33745	0.181076	Kendall's rank correlation tau	two.sided	REACTOME_INFECTION_WITH_MYCOBACTERIUM_TUBERCULOSIS	HPV33
-0.0127292	-1.81751	0.0691397	Kendall's rank correlation tau	two.sided	REACTOME_INFECTION_WITH_MYCOBACTERIUM_TUBERCULOSIS	HPV45
-0.0133867	-1.91137	0.0559567	Kendall's rank correlation tau	two.sided	REACTOME_INFECTION_WITH_MYCOBACTERIUM_TUBERCULOSIS	HPV52
-0.00575736	-0.813386	0.415997	Kendall's rank correlation tau	two.sided	REACTOME_INFECTION_WITH_MYCOBACTERIUM_TUBERCULOSIS	HPV58
0.00846311	1.20289	0.229018	Kendall's rank correlation tau	two.sided	REACTOME_CHAPERONE_MEDIATED_AUTOPHAGY	HPV6
0.0251565	3.43565	0.000591128	Kendall's rank correlation tau	two.sided	REACTOME_CHAPERONE_MEDIATED_AUTOPHAGY	HPV16
0.0159603	2.26849	0.0232991	Kendall's rank correlation tau	two.sided	REACTOME_CHAPERONE_MEDIATED_AUTOPHAGY	HPV18
0.00527876	0.75029	0.45308	Kendall's rank correlation tau	two.sided	REACTOME_CHAPERONE_MEDIATED_AUTOPHAGY	HPV31
0.00177072	0.251679	0.801289	Kendall's rank correlation tau	two.sided	REACTOME_CHAPERONE_MEDIATED_AUTOPHAGY	HPV33
0.0298573	4.24373	2.19838e-05	Kendall's rank correlation tau	two.sided	REACTOME_CHAPERONE_MEDIATED_AUTOPHAGY	HPV45
0.01128	1.60327	0.108874	Kendall's rank correlation tau	two.sided	REACTOME_CHAPERONE_MEDIATED_AUTOPHAGY	HPV52
0.00768105	1.08023	0.280038	Kendall's rank correlation tau	two.sided	REACTOME_CHAPERONE_MEDIATED_AUTOPHAGY	HPV58
-0.01168	-1.668	0.0953159	Kendall's rank correlation tau	two.sided	REACTOME_PINK1_PRKN_MEDIATED_MITOPHAGY	HPV6
0.0163452	2.24287	0.0249049	Kendall's rank correlation tau	two.sided	REACTOME_PINK1_PRKN_MEDIATED_MITOPHAGY	HPV16
0.0465869	6.65299	2.87188e-11	Kendall's rank correlation tau	two.sided	REACTOME_PINK1_PRKN_MEDIATED_MITOPHAGY	HPV18
-0.0504916	-7.21061	5.57005e-13	Kendall's rank correlation tau	two.sided	REACTOME_PINK1_PRKN_MEDIATED_MITOPHAGY	HPV31
-0.0590618	-8.43452	3.32572e-17	Kendall's rank correlation tau	two.sided	REACTOME_PINK1_PRKN_MEDIATED_MITOPHAGY	HPV33
0.0236217	3.37337	0.000742545	Kendall's rank correlation tau	two.sided	REACTOME_PINK1_PRKN_MEDIATED_MITOPHAGY	HPV45
0.0241959	3.45538	0.000549526	Kendall's rank correlation tau	two.sided	REACTOME_PINK1_PRKN_MEDIATED_MITOPHAGY	HPV52
0.0485652	6.86244	6.76944e-12	Kendall's rank correlation tau	two.sided	REACTOME_PINK1_PRKN_MEDIATED_MITOPHAGY	HPV58
-0.0204393	-2.9189	0.00351269	Kendall's rank correlation tau	two.sided	REACTOME_RESPONSE_OF_MTB_TO_PHAGOCYTOSIS	HPV6
0.0261028	3.58181	0.000341216	Kendall's rank correlation tau	two.sided	REACTOME_RESPONSE_OF_MTB_TO_PHAGOCYTOSIS	HPV16
0.0538273	7.68698	1.50653e-14	Kendall's rank correlation tau	two.sided	REACTOME_RESPONSE_OF_MTB_TO_PHAGOCYTOSIS	HPV18
-0.047186	-6.73855	1.59979e-11	Kendall's rank correlation tau	two.sided	REACTOME_RESPONSE_OF_MTB_TO_PHAGOCYTOSIS	HPV31
-0.0549643	-7.84936	4.1817e-15	Kendall's rank correlation tau	two.sided	REACTOME_RESPONSE_OF_MTB_TO_PHAGOCYTOSIS	HPV33
0.0211793	3.02459	0.00248974	Kendall's rank correlation tau	two.sided	REACTOME_RESPONSE_OF_MTB_TO_PHAGOCYTOSIS	HPV45
0.0266696	3.80864	0.000139732	Kendall's rank correlation tau	two.sided	REACTOME_RESPONSE_OF_MTB_TO_PHAGOCYTOSIS	HPV52
0.0409517	5.78663	7.18131e-09	Kendall's rank correlation tau	two.sided	REACTOME_RESPONSE_OF_MTB_TO_PHAGOCYTOSIS	HPV58
-0.0071539	-1.02164	0.306953	Kendall's rank correlation tau	two.sided	REACTOME_E3_UBIQUITIN_LIGASES_UBIQUITINATE_TARGET_PROTEINS	HPV6
0.0263444	3.61496	0.000300395	Kendall's rank correlation tau	two.sided	REACTOME_E3_UBIQUITIN_LIGASES_UBIQUITINATE_TARGET_PROTEINS	HPV16
0.0562637	8.03492	9.36417e-16	Kendall's rank correlation tau	two.sided	REACTOME_E3_UBIQUITIN_LIGASES_UBIQUITINATE_TARGET_PROTEINS	HPV18
-0.0604695	-8.63554	5.84515e-18	Kendall's rank correlation tau	two.sided	REACTOME_E3_UBIQUITIN_LIGASES_UBIQUITINATE_TARGET_PROTEINS	HPV31
-0.0412639	-5.89283	3.79642e-09	Kendall's rank correlation tau	two.sided	REACTOME_E3_UBIQUITIN_LIGASES_UBIQUITINATE_TARGET_PROTEINS	HPV33
0.0454416	6.48943	8.61591e-11	Kendall's rank correlation tau	two.sided	REACTOME_E3_UBIQUITIN_LIGASES_UBIQUITINATE_TARGET_PROTEINS	HPV45
0.0493541	7.04818	1.81278e-12	Kendall's rank correlation tau	two.sided	REACTOME_E3_UBIQUITIN_LIGASES_UBIQUITINATE_TARGET_PROTEINS	HPV52
0.074176	10.4813	1.05235e-25	Kendall's rank correlation tau	two.sided	REACTOME_E3_UBIQUITIN_LIGASES_UBIQUITINATE_TARGET_PROTEINS	HPV58
-0.0200937	-2.86944	0.00411204	Kendall's rank correlation tau	two.sided	REACTOME_RAS_PROCESSING	HPV6
5.54603e-05	0.00760995	0.993928	Kendall's rank correlation tau	two.sided	REACTOME_RAS_PROCESSING	HPV16
0.0644552	9.2044	3.43598e-20	Kendall's rank correlation tau	two.sided	REACTOME_RAS_PROCESSING	HPV18
-0.12058	-17.2192	1.90635e-66	Kendall's rank correlation tau	two.sided	REACTOME_RAS_PROCESSING	HPV31
-0.112797	-16.1077	2.25104e-58	Kendall's rank correlation tau	two.sided	REACTOME_RAS_PROCESSING	HPV33
0.053174	7.5934	3.11619e-14	Kendall's rank correlation tau	two.sided	REACTOME_RAS_PROCESSING	HPV45
0.0701706	10.0206	1.23784e-23	Kendall's rank correlation tau	two.sided	REACTOME_RAS_PROCESSING	HPV52
0.0855045	12.0817	1.32021e-33	Kendall's rank correlation tau	two.sided	REACTOME_RAS_PROCESSING	HPV58
-0.0115315	-1.64678	0.0996035	Kendall's rank correlation tau	two.sided	REACTOME_FCGR3A_MEDIATED_IL10_SYNTHESIS	HPV6
-0.00775325	-1.06389	0.287381	Kendall's rank correlation tau	two.sided	REACTOME_FCGR3A_MEDIATED_IL10_SYNTHESIS	HPV16
0.0601341	8.58755	8.88445e-18	Kendall's rank correlation tau	two.sided	REACTOME_FCGR3A_MEDIATED_IL10_SYNTHESIS	HPV18
-0.128695	-18.3785	1.95432e-75	Kendall's rank correlation tau	two.sided	REACTOME_FCGR3A_MEDIATED_IL10_SYNTHESIS	HPV31
-0.123954	-17.7015	4.08259e-70	Kendall's rank correlation tau	two.sided	REACTOME_FCGR3A_MEDIATED_IL10_SYNTHESIS	HPV33
0.0475227	6.78656	1.14835e-11	Kendall's rank correlation tau	two.sided	REACTOME_FCGR3A_MEDIATED_IL10_SYNTHESIS	HPV45
0.0681011	9.7253	2.35213e-22	Kendall's rank correlation tau	two.sided	REACTOME_FCGR3A_MEDIATED_IL10_SYNTHESIS	HPV52
0.094327	13.3286	1.57772e-40	Kendall's rank correlation tau	two.sided	REACTOME_FCGR3A_MEDIATED_IL10_SYNTHESIS	HPV58
0.0451588	6.44905	1.12553e-10	Kendall's rank correlation tau	two.sided	REACTOME_LATE_ENDOSOMAL_MICROAUTOPHAGY	HPV6
-0.105165	-14.4307	3.31768e-47	Kendall's rank correlation tau	two.sided	REACTOME_LATE_ENDOSOMAL_MICROAUTOPHAGY	HPV16
-0.0542911	-7.75322	8.95919e-15	Kendall's rank correlation tau	two.sided	REACTOME_LATE_ENDOSOMAL_MICROAUTOPHAGY	HPV18
-0.0792458	-11.317	1.08166e-29	Kendall's rank correlation tau	two.sided	REACTOME_LATE_ENDOSOMAL_MICROAUTOPHAGY	HPV31
-0.0856119	-12.2261	2.25542e-34	Kendall's rank correlation tau	two.sided	REACTOME_LATE_ENDOSOMAL_MICROAUTOPHAGY	HPV33
-0.0243293	-3.47442	0.000511951	Kendall's rank correlation tau	two.sided	REACTOME_LATE_ENDOSOMAL_MICROAUTOPHAGY	HPV45
-0.0172457	-2.46282	0.0137848	Kendall's rank correlation tau	two.sided	REACTOME_LATE_ENDOSOMAL_MICROAUTOPHAGY	HPV52
0.0386047	5.45499	4.89759e-08	Kendall's rank correlation tau	two.sided	REACTOME_LATE_ENDOSOMAL_MICROAUTOPHAGY	HPV58
-0.0257105	-3.6715	0.000241127	Kendall's rank correlation tau	two.sided	REACTOME_PROTEIN_UBIQUITINATION	HPV6
0.0402748	5.52624	3.27166e-08	Kendall's rank correlation tau	two.sided	REACTOME_PROTEIN_UBIQUITINATION	HPV16
0.0915534	13.074	4.63671e-39	Kendall's rank correlation tau	two.sided	REACTOME_PROTEIN_UBIQUITINATION	HPV18
-0.111848	-15.9721	1.99831e-57	Kendall's rank correlation tau	two.sided	REACTOME_PROTEIN_UBIQUITINATION	HPV31
-0.10231	-14.6101	2.42279e-48	Kendall's rank correlation tau	two.sided	REACTOME_PROTEIN_UBIQUITINATION	HPV33
0.0737822	10.5362	5.88024e-26	Kendall's rank correlation tau	two.sided	REACTOME_PROTEIN_UBIQUITINATION	HPV45
0.0919033	13.124	2.40022e-39	Kendall's rank correlation tau	two.sided	REACTOME_PROTEIN_UBIQUITINATION	HPV52
0.0900526	12.7242	4.33841e-37	Kendall's rank correlation tau	two.sided	REACTOME_PROTEIN_UBIQUITINATION	HPV58
-0.00474671	-0.677818	0.497887	Kendall's rank correlation tau	two.sided	REACTOME_GLYCOGEN_METABOLISM	HPV6
0.00731196	1.00327	0.315732	Kendall's rank correlation tau	two.sided	REACTOME_GLYCOGEN_METABOLISM	HPV16
0.065624	9.37094	7.1889e-21	Kendall's rank correlation tau	two.sided	REACTOME_GLYCOGEN_METABOLISM	HPV18
-0.123984	-17.7046	3.86209e-70	Kendall's rank correlation tau	two.sided	REACTOME_GLYCOGEN_METABOLISM	HPV31
-0.105971	-15.1324	9.89594e-52	Kendall's rank correlation tau	two.sided	REACTOME_GLYCOGEN_METABOLISM	HPV33
0.0535039	7.64023	2.16841e-14	Kendall's rank correlation tau	two.sided	REACTOME_GLYCOGEN_METABOLISM	HPV45
0.0782636	11.1758	5.35423e-29	Kendall's rank correlation tau	two.sided	REACTOME_GLYCOGEN_METABOLISM	HPV52
0.0962943	13.6057	3.70283e-42	Kendall's rank correlation tau	two.sided	REACTOME_GLYCOGEN_METABOLISM	HPV58
0.0498176	7.11436	1.12433e-12	Kendall's rank correlation tau	two.sided	REACTOME_IRON_UPTAKE_AND_TRANSPORT	HPV6
-0.134163	-18.4097	1.0985e-75	Kendall's rank correlation tau	two.sided	REACTOME_IRON_UPTAKE_AND_TRANSPORT	HPV16
-0.0735145	-10.4985	8.77879e-26	Kendall's rank correlation tau	two.sided	REACTOME_IRON_UPTAKE_AND_TRANSPORT	HPV18
-0.0892646	-12.7477	3.2102e-37	Kendall's rank correlation tau	two.sided	REACTOME_IRON_UPTAKE_AND_TRANSPORT	HPV31
-0.0956721	-13.6628	1.69434e-42	Kendall's rank correlation tau	two.sided	REACTOME_IRON_UPTAKE_AND_TRANSPORT	HPV33
-0.05361	-7.65595	1.91888e-14	Kendall's rank correlation tau	two.sided	REACTOME_IRON_UPTAKE_AND_TRANSPORT	HPV45
-0.0338196	-4.82972	1.36728e-06	Kendall's rank correlation tau	two.sided	REACTOME_IRON_UPTAKE_AND_TRANSPORT	HPV52
0.0290376	4.10313	4.07605e-05	Kendall's rank correlation tau	two.sided	REACTOME_IRON_UPTAKE_AND_TRANSPORT	HPV58
0.0751289	10.729	7.43756e-27	Kendall's rank correlation tau	two.sided	REACTOME_ASSEMBLY_OF_THE_HIV_VIRION	HPV6
-0.101362	-13.9088	5.60109e-44	Kendall's rank correlation tau	two.sided	REACTOME_ASSEMBLY_OF_THE_HIV_VIRION	HPV16
-0.0953512	-13.6169	3.17636e-42	Kendall's rank correlation tau	two.sided	REACTOME_ASSEMBLY_OF_THE_HIV_VIRION	HPV18
-0.00516313	-0.737337	0.460917	Kendall's rank correlation tau	two.sided	REACTOME_ASSEMBLY_OF_THE_HIV_VIRION	HPV31
-0.00292651	-0.41793	0.675998	Kendall's rank correlation tau	two.sided	REACTOME_ASSEMBLY_OF_THE_HIV_VIRION	HPV33
-0.0707215	-10.0996	5.54625e-24	Kendall's rank correlation tau	two.sided	REACTOME_ASSEMBLY_OF_THE_HIV_VIRION	HPV45
-0.0704047	-10.0544	8.78843e-24	Kendall's rank correlation tau	two.sided	REACTOME_ASSEMBLY_OF_THE_HIV_VIRION	HPV52
-0.0182548	-2.57947	0.00989533	Kendall's rank correlation tau	two.sided	REACTOME_ASSEMBLY_OF_THE_HIV_VIRION	HPV58
-0.01639	-2.34044	0.0192612	Kendall's rank correlation tau	two.sided	REACTOME_BUDDING_AND_MATURATION_OF_HIV_VIRION	HPV6
0.00259407	0.355927	0.721896	Kendall's rank correlation tau	two.sided	REACTOME_BUDDING_AND_MATURATION_OF_HIV_VIRION	HPV16
0.0750201	10.7126	8.88316e-27	Kendall's rank correlation tau	two.sided	REACTOME_BUDDING_AND_MATURATION_OF_HIV_VIRION	HPV18
-0.140918	-20.1226	4.68272e-90	Kendall's rank correlation tau	two.sided	REACTOME_BUDDING_AND_MATURATION_OF_HIV_VIRION	HPV31
-0.138251	-19.7418	9.43451e-87	Kendall's rank correlation tau	two.sided	REACTOME_BUDDING_AND_MATURATION_OF_HIV_VIRION	HPV33
0.0532165	7.59912	2.98154e-14	Kendall's rank correlation tau	two.sided	REACTOME_BUDDING_AND_MATURATION_OF_HIV_VIRION	HPV45
0.0811891	11.5935	4.44537e-31	Kendall's rank correlation tau	two.sided	REACTOME_BUDDING_AND_MATURATION_OF_HIV_VIRION	HPV52
0.102499	14.4823	1.56872e-47	Kendall's rank correlation tau	two.sided	REACTOME_BUDDING_AND_MATURATION_OF_HIV_VIRION	HPV58
0.00616588	0.880535	0.37857	Kendall's rank correlation tau	two.sided	REACTOME_SYNTHESIS_OF_ACTIVE_UBIQUITIN_ROLES_OF_E1_AND_E2_ENZYMES	HPV6
-0.0191611	-2.62926	0.00855711	Kendall's rank correlation tau	two.sided	REACTOME_SYNTHESIS_OF_ACTIVE_UBIQUITIN_ROLES_OF_E1_AND_E2_ENZYMES	HPV16
0.055742	7.96038	1.71511e-15	Kendall's rank correlation tau	two.sided	REACTOME_SYNTHESIS_OF_ACTIVE_UBIQUITIN_ROLES_OF_E1_AND_E2_ENZYMES	HPV18
-0.142681	-20.3759	2.73681e-92	Kendall's rank correlation tau	two.sided	REACTOME_SYNTHESIS_OF_ACTIVE_UBIQUITIN_ROLES_OF_E1_AND_E2_ENZYMES	HPV31
-0.145376	-20.7608	9.7844e-96	Kendall's rank correlation tau	two.sided	REACTOME_SYNTHESIS_OF_ACTIVE_UBIQUITIN_ROLES_OF_E1_AND_E2_ENZYMES	HPV33
0.0601317	8.58727	8.90585e-18	Kendall's rank correlation tau	two.sided	REACTOME_SYNTHESIS_OF_ACTIVE_UBIQUITIN_ROLES_OF_E1_AND_E2_ENZYMES	HPV45
0.067823	9.68564	3.47027e-22	Kendall's rank correlation tau	two.sided	REACTOME_SYNTHESIS_OF_ACTIVE_UBIQUITIN_ROLES_OF_E1_AND_E2_ENZYMES	HPV52
0.105583	14.9192	2.47132e-50	Kendall's rank correlation tau	two.sided	REACTOME_SYNTHESIS_OF_ACTIVE_UBIQUITIN_ROLES_OF_E1_AND_E2_ENZYMES	HPV58
-0.0320606	-4.57848	4.68377e-06	Kendall's rank correlation tau	two.sided	REACTOME_ONCOGENE_INDUCED_SENESCENCE	HPV6
0.0141086	1.93595	0.0528735	Kendall's rank correlation tau	two.sided	REACTOME_ONCOGENE_INDUCED_SENESCENCE	HPV16
0.0960762	13.7204	7.6684e-43	Kendall's rank correlation tau	two.sided	REACTOME_ONCOGENE_INDUCED_SENESCENCE	HPV18
-0.164032	-23.4249	2.38186e-121	Kendall's rank correlation tau	two.sided	REACTOME_ONCOGENE_INDUCED_SENESCENCE	HPV31
-0.154122	-22.0097	2.32579e-107	Kendall's rank correlation tau	two.sided	REACTOME_ONCOGENE_INDUCED_SENESCENCE	HPV33
0.055154	7.87639	3.36979e-15	Kendall's rank correlation tau	two.sided	REACTOME_ONCOGENE_INDUCED_SENESCENCE	HPV45
0.103914	14.8396	8.1228e-50	Kendall's rank correlation tau	two.sided	REACTOME_ONCOGENE_INDUCED_SENESCENCE	HPV52
0.113809	16.0815	3.44174e-58	Kendall's rank correlation tau	two.sided	REACTOME_ONCOGENE_INDUCED_SENESCENCE	HPV58
0.0512768	7.32275	2.42946e-13	Kendall's rank correlation tau	two.sided	REACTOME_TRANSLATION_OF_SARS_COV_2_STRUCTURAL_PROTEINS	HPV6
-0.112581	-15.4483	7.74481e-54	Kendall's rank correlation tau	two.sided	REACTOME_TRANSLATION_OF_SARS_COV_2_STRUCTURAL_PROTEINS	HPV16
-0.0911162	-13.0121	1.04374e-38	Kendall's rank correlation tau	two.sided	REACTOME_TRANSLATION_OF_SARS_COV_2_STRUCTURAL_PROTEINS	HPV18
-0.0182554	-2.60702	0.00913333	Kendall's rank correlation tau	two.sided	REACTOME_TRANSLATION_OF_SARS_COV_2_STRUCTURAL_PROTEINS	HPV31
-0.0175572	-2.50731	0.0121655	Kendall's rank correlation tau	two.sided	REACTOME_TRANSLATION_OF_SARS_COV_2_STRUCTURAL_PROTEINS	HPV33
-0.0878444	-12.5449	4.23985e-36	Kendall's rank correlation tau	two.sided	REACTOME_TRANSLATION_OF_SARS_COV_2_STRUCTURAL_PROTEINS	HPV45
-0.0738431	-10.5454	5.33429e-26	Kendall's rank correlation tau	two.sided	REACTOME_TRANSLATION_OF_SARS_COV_2_STRUCTURAL_PROTEINS	HPV52
-0.0253389	-3.58047	0.000342971	Kendall's rank correlation tau	two.sided	REACTOME_TRANSLATION_OF_SARS_COV_2_STRUCTURAL_PROTEINS	HPV58
-0.0248445	-3.54795	0.000388249	Kendall's rank correlation tau	two.sided	REACTOME_LISTERIA_MONOCYTOGENES_ENTRY_INTO_HOST_CELLS	HPV6
-0.0037929	-0.520452	0.602748	Kendall's rank correlation tau	two.sided	REACTOME_LISTERIA_MONOCYTOGENES_ENTRY_INTO_HOST_CELLS	HPV16
0.0578234	8.25754	1.48703e-16	Kendall's rank correlation tau	two.sided	REACTOME_LISTERIA_MONOCYTOGENES_ENTRY_INTO_HOST_CELLS	HPV18
-0.117281	-16.7484	5.81437e-63	Kendall's rank correlation tau	two.sided	REACTOME_LISTERIA_MONOCYTOGENES_ENTRY_INTO_HOST_CELLS	HPV31
-0.120234	-17.1701	4.44629e-66	Kendall's rank correlation tau	two.sided	REACTOME_LISTERIA_MONOCYTOGENES_ENTRY_INTO_HOST_CELLS	HPV33
0.0361038	5.15585	2.52489e-07	Kendall's rank correlation tau	two.sided	REACTOME_LISTERIA_MONOCYTOGENES_ENTRY_INTO_HOST_CELLS	HPV45
0.0661529	9.44704	3.48556e-21	Kendall's rank correlation tau	two.sided	REACTOME_LISTERIA_MONOCYTOGENES_ENTRY_INTO_HOST_CELLS	HPV52
0.071003	10.0328	1.09319e-23	Kendall's rank correlation tau	two.sided	REACTOME_LISTERIA_MONOCYTOGENES_ENTRY_INTO_HOST_CELLS	HPV58
-0.0374151	-5.34305	9.13939e-08	Kendall's rank correlation tau	two.sided	REACTOME_APC_CDC20_MEDIATED_DEGRADATION_OF_NEK2A	HPV6
-0.00923082	-1.26662	0.205292	Kendall's rank correlation tau	two.sided	REACTOME_APC_CDC20_MEDIATED_DEGRADATION_OF_NEK2A	HPV16
0.0894266	12.7705	2.39502e-37	Kendall's rank correlation tau	two.sided	REACTOME_APC_CDC20_MEDIATED_DEGRADATION_OF_NEK2A	HPV18
-0.181669	-25.9432	2.16881e-148	Kendall's rank correlation tau	two.sided	REACTOME_APC_CDC20_MEDIATED_DEGRADATION_OF_NEK2A	HPV31
-0.182835	-26.1097	2.82851e-150	Kendall's rank correlation tau	two.sided	REACTOME_APC_CDC20_MEDIATED_DEGRADATION_OF_NEK2A	HPV33
0.0773206	11.0417	2.40312e-28	Kendall's rank correlation tau	two.sided	REACTOME_APC_CDC20_MEDIATED_DEGRADATION_OF_NEK2A	HPV45
0.111565	15.932	3.79734e-57	Kendall's rank correlation tau	two.sided	REACTOME_APC_CDC20_MEDIATED_DEGRADATION_OF_NEK2A	HPV52
0.126825	17.9204	8.17246e-72	Kendall's rank correlation tau	two.sided	REACTOME_APC_CDC20_MEDIATED_DEGRADATION_OF_NEK2A	HPV58
-0.0174913	-2.49788	0.0124939	Kendall's rank correlation tau	two.sided	REACTOME_NEGATIVE_REGULATORS_OF_DDX58_IFIH1_SIGNALING	HPV6
-0.0104144	-1.42904	0.152994	Kendall's rank correlation tau	two.sided	REACTOME_NEGATIVE_REGULATORS_OF_DDX58_IFIH1_SIGNALING	HPV16
0.051565	7.36383	1.78707e-13	Kendall's rank correlation tau	two.sided	REACTOME_NEGATIVE_REGULATORS_OF_DDX58_IFIH1_SIGNALING	HPV18
-0.110199	-15.7372	8.41454e-56	Kendall's rank correlation tau	two.sided	REACTOME_NEGATIVE_REGULATORS_OF_DDX58_IFIH1_SIGNALING	HPV31
-0.121457	-17.3449	2.15412e-67	Kendall's rank correlation tau	two.sided	REACTOME_NEGATIVE_REGULATORS_OF_DDX58_IFIH1_SIGNALING	HPV33
0.0396169	5.65756	1.53537e-08	Kendall's rank correlation tau	two.sided	REACTOME_NEGATIVE_REGULATORS_OF_DDX58_IFIH1_SIGNALING	HPV45
0.0547118	7.8132	5.57526e-15	Kendall's rank correlation tau	two.sided	REACTOME_NEGATIVE_REGULATORS_OF_DDX58_IFIH1_SIGNALING	HPV52
0.072305	10.2168	1.66669e-24	Kendall's rank correlation tau	two.sided	REACTOME_NEGATIVE_REGULATORS_OF_DDX58_IFIH1_SIGNALING	HPV58
0.00476795	0.680902	0.495934	Kendall's rank correlation tau	two.sided	REACTOME_SPRY_REGULATION_OF_FGF_SIGNALING	HPV6
-0.0128696	-1.76595	0.0774036	Kendall's rank correlation tau	two.sided	REACTOME_SPRY_REGULATION_OF_FGF_SIGNALING	HPV16
0.024226	3.45967	0.000540838	Kendall's rank correlation tau	two.sided	REACTOME_SPRY_REGULATION_OF_FGF_SIGNALING	HPV18
-0.0723586	-10.3334	4.97696e-25	Kendall's rank correlation tau	two.sided	REACTOME_SPRY_REGULATION_OF_FGF_SIGNALING	HPV31
-0.0630979	-9.01089	2.04393e-19	Kendall's rank correlation tau	two.sided	REACTOME_SPRY_REGULATION_OF_FGF_SIGNALING	HPV33
0.0294628	4.20752	2.58185e-05	Kendall's rank correlation tau	two.sided	REACTOME_SPRY_REGULATION_OF_FGF_SIGNALING	HPV45
0.0354668	5.06494	4.08525e-07	Kendall's rank correlation tau	two.sided	REACTOME_SPRY_REGULATION_OF_FGF_SIGNALING	HPV52
0.0528974	7.4746	7.74368e-14	Kendall's rank correlation tau	two.sided	REACTOME_SPRY_REGULATION_OF_FGF_SIGNALING	HPV58
-0.0131756	-1.88151	0.059902	Kendall's rank correlation tau	two.sided	REACTOME_NUCLEOTIDE_SALVAGE	HPV6
-0.0113142	-1.55247	0.12055	Kendall's rank correlation tau	two.sided	REACTOME_NUCLEOTIDE_SALVAGE	HPV16
0.0753784	10.7643	5.07682e-27	Kendall's rank correlation tau	two.sided	REACTOME_NUCLEOTIDE_SALVAGE	HPV18
-0.169621	-24.2224	1.29101e-129	Kendall's rank correlation tau	two.sided	REACTOME_NUCLEOTIDE_SALVAGE	HPV31
-0.160048	-22.8553	1.29461e-115	Kendall's rank correlation tau	two.sided	REACTOME_NUCLEOTIDE_SALVAGE	HPV33
0.0608871	8.69485	3.47289e-18	Kendall's rank correlation tau	two.sided	REACTOME_NUCLEOTIDE_SALVAGE	HPV45
0.0957333	13.671	1.51316e-42	Kendall's rank correlation tau	two.sided	REACTOME_NUCLEOTIDE_SALVAGE	HPV52
0.117127	16.5498	1.60629e-61	Kendall's rank correlation tau	two.sided	REACTOME_NUCLEOTIDE_SALVAGE	HPV58
0.00189058	0.26999	0.787168	Kendall's rank correlation tau	two.sided	REACTOME_MITOPHAGY	HPV6
-0.0128309	-1.76064	0.0782997	Kendall's rank correlation tau	two.sided	REACTOME_MITOPHAGY	HPV16
0.0418232	5.97267	2.33403e-09	Kendall's rank correlation tau	two.sided	REACTOME_MITOPHAGY	HPV18
-0.103277	-14.7488	3.13245e-49	Kendall's rank correlation tau	two.sided	REACTOME_MITOPHAGY	HPV31
-0.0953033	-13.61	3.49024e-42	Kendall's rank correlation tau	two.sided	REACTOME_MITOPHAGY	HPV33
0.0460543	6.57691	4.80312e-11	Kendall's rank correlation tau	two.sided	REACTOME_MITOPHAGY	HPV45
0.0523025	7.4692	8.06849e-14	Kendall's rank correlation tau	two.sided	REACTOME_MITOPHAGY	HPV52
0.0798897	11.2887	1.49274e-29	Kendall's rank correlation tau	two.sided	REACTOME_MITOPHAGY	HPV58
-0.0251849	-3.59627	0.000322815	Kendall's rank correlation tau	two.sided	REACTOME_ENDOSOMAL_SORTING_COMPLEX_REQUIRED_FOR_TRANSPORT_ESCRT	HPV6
0.0198474	2.72319	0.0064655	Kendall's rank correlation tau	two.sided	REACTOME_ENDOSOMAL_SORTING_COMPLEX_REQUIRED_FOR_TRANSPORT_ESCRT	HPV16
0.0852685	12.1759	4.17941e-34	Kendall's rank correlation tau	two.sided	REACTOME_ENDOSOMAL_SORTING_COMPLEX_REQUIRED_FOR_TRANSPORT_ESCRT	HPV18
-0.12916	-18.4433	5.90076e-76	Kendall's rank correlation tau	two.sided	REACTOME_ENDOSOMAL_SORTING_COMPLEX_REQUIRED_FOR_TRANSPORT_ESCRT	HPV31
-0.113144	-16.1564	1.02421e-58	Kendall's rank correlation tau	two.sided	REACTOME_ENDOSOMAL_SORTING_COMPLEX_REQUIRED_FOR_TRANSPORT_ESCRT	HPV33
0.0599377	8.55878	1.14072e-17	Kendall's rank correlation tau	two.sided	REACTOME_ENDOSOMAL_SORTING_COMPLEX_REQUIRED_FOR_TRANSPORT_ESCRT	HPV45
0.0884795	12.6344	1.36457e-36	Kendall's rank correlation tau	two.sided	REACTOME_ENDOSOMAL_SORTING_COMPLEX_REQUIRED_FOR_TRANSPORT_ESCRT	HPV52
0.10556	14.9146	2.64722e-50	Kendall's rank correlation tau	two.sided	REACTOME_ENDOSOMAL_SORTING_COMPLEX_REQUIRED_FOR_TRANSPORT_ESCRT	HPV58
-0.014786	-2.11156	0.0347238	Kendall's rank correlation tau	two.sided	REACTOME_APC_C_CDC20_MEDIATED_DEGRADATION_OF_CYCLIN_B	HPV6
-0.00790755	-1.08507	0.277891	Kendall's rank correlation tau	two.sided	REACTOME_APC_C_CDC20_MEDIATED_DEGRADATION_OF_CYCLIN_B	HPV16
0.0210743	3.00959	0.00261603	Kendall's rank correlation tau	two.sided	REACTOME_APC_C_CDC20_MEDIATED_DEGRADATION_OF_CYCLIN_B	HPV18
-0.0506165	-7.22845	4.88543e-13	Kendall's rank correlation tau	two.sided	REACTOME_APC_C_CDC20_MEDIATED_DEGRADATION_OF_CYCLIN_B	HPV31
-0.0620408	-8.85993	8.00656e-19	Kendall's rank correlation tau	two.sided	REACTOME_APC_C_CDC20_MEDIATED_DEGRADATION_OF_CYCLIN_B	HPV33
0.0165363	2.36151	0.0182005	Kendall's rank correlation tau	two.sided	REACTOME_APC_C_CDC20_MEDIATED_DEGRADATION_OF_CYCLIN_B	HPV45
0.0281996	4.02713	5.6462e-05	Kendall's rank correlation tau	two.sided	REACTOME_APC_C_CDC20_MEDIATED_DEGRADATION_OF_CYCLIN_B	HPV52
0.0289904	4.09645	4.19525e-05	Kendall's rank correlation tau	two.sided	REACTOME_APC_C_CDC20_MEDIATED_DEGRADATION_OF_CYCLIN_B	HPV58
0.032975	4.70768	2.50552e-06	Kendall's rank correlation tau	two.sided	REACTOME_DAP12_INTERACTIONS	HPV6
-0.111826	-15.3401	4.12324e-53	Kendall's rank correlation tau	two.sided	REACTOME_DAP12_INTERACTIONS	HPV16
-0.0905585	-12.9286	3.104e-38	Kendall's rank correlation tau	two.sided	REACTOME_DAP12_INTERACTIONS	HPV18
-0.00828907	-1.18339	0.236654	Kendall's rank correlation tau	two.sided	REACTOME_DAP12_INTERACTIONS	HPV31
-0.0171777	-2.45238	0.0141915	Kendall's rank correlation tau	two.sided	REACTOME_DAP12_INTERACTIONS	HPV33
-0.113193	-16.16	9.65075e-59	Kendall's rank correlation tau	two.sided	REACTOME_DAP12_INTERACTIONS	HPV45
-0.0815214	-11.6384	2.62836e-31	Kendall's rank correlation tau	two.sided	REACTOME_DAP12_INTERACTIONS	HPV52
-0.038136	-5.38713	7.15902e-08	Kendall's rank correlation tau	two.sided	REACTOME_DAP12_INTERACTIONS	HPV58
-0.0166695	-2.38054	0.0172872	Kendall's rank correlation tau	two.sided	REACTOME_REGULATION_OF_TP53_ACTIVITY_THROUGH_METHYLATION	HPV6
0.00822781	1.12901	0.258893	Kendall's rank correlation tau	two.sided	REACTOME_REGULATION_OF_TP53_ACTIVITY_THROUGH_METHYLATION	HPV16
0.052213	7.45643	8.89003e-14	Kendall's rank correlation tau	two.sided	REACTOME_REGULATION_OF_TP53_ACTIVITY_THROUGH_METHYLATION	HPV18
-0.0902884	-12.8939	4.87203e-38	Kendall's rank correlation tau	two.sided	REACTOME_REGULATION_OF_TP53_ACTIVITY_THROUGH_METHYLATION	HPV31
-0.0814257	-11.6282	2.96184e-31	Kendall's rank correlation tau	two.sided	REACTOME_REGULATION_OF_TP53_ACTIVITY_THROUGH_METHYLATION	HPV33
0.0435382	6.2176	5.04816e-10	Kendall's rank correlation tau	two.sided	REACTOME_REGULATION_OF_TP53_ACTIVITY_THROUGH_METHYLATION	HPV45
0.0648717	9.26419	1.96569e-20	Kendall's rank correlation tau	two.sided	REACTOME_REGULATION_OF_TP53_ACTIVITY_THROUGH_METHYLATION	HPV52
0.0688763	9.73246	2.19225e-22	Kendall's rank correlation tau	two.sided	REACTOME_REGULATION_OF_TP53_ACTIVITY_THROUGH_METHYLATION	HPV58
-0.00775564	-1.10754	0.268062	Kendall's rank correlation tau	two.sided	REACTOME_TRAF6_MEDIATED_INDUCTION_OF_TAK1_COMPLEX_WITHIN_TLR4_COMPLEX	HPV6
-0.00514288	-0.705682	0.480386	Kendall's rank correlation tau	two.sided	REACTOME_TRAF6_MEDIATED_INDUCTION_OF_TAK1_COMPLEX_WITHIN_TLR4_COMPLEX	HPV16
0.0357082	5.09928	3.40951e-07	Kendall's rank correlation tau	two.sided	REACTOME_TRAF6_MEDIATED_INDUCTION_OF_TAK1_COMPLEX_WITHIN_TLR4_COMPLEX	HPV18
-0.0814516	-11.6316	2.84638e-31	Kendall's rank correlation tau	two.sided	REACTOME_TRAF6_MEDIATED_INDUCTION_OF_TAK1_COMPLEX_WITHIN_TLR4_COMPLEX	HPV31
-0.0721571	-10.3043	6.73619e-25	Kendall's rank correlation tau	two.sided	REACTOME_TRAF6_MEDIATED_INDUCTION_OF_TAK1_COMPLEX_WITHIN_TLR4_COMPLEX	HPV33
0.0212543	3.0352	0.00240374	Kendall's rank correlation tau	two.sided	REACTOME_TRAF6_MEDIATED_INDUCTION_OF_TAK1_COMPLEX_WITHIN_TLR4_COMPLEX	HPV45
0.0433202	6.1863	6.1592e-10	Kendall's rank correlation tau	two.sided	REACTOME_TRAF6_MEDIATED_INDUCTION_OF_TAK1_COMPLEX_WITHIN_TLR4_COMPLEX	HPV52
0.0520347	7.35248	1.94562e-13	Kendall's rank correlation tau	two.sided	REACTOME_TRAF6_MEDIATED_INDUCTION_OF_TAK1_COMPLEX_WITHIN_TLR4_COMPLEX	HPV58
-0.0301112	-4.29981	1.70943e-05	Kendall's rank correlation tau	two.sided	REACTOME_SARS_COV_2_INFECTION	HPV6
0.0208371	2.85904	0.00424929	Kendall's rank correlation tau	two.sided	REACTOME_SARS_COV_2_INFECTION	HPV16
0.0997352	14.242	5.0302e-46	Kendall's rank correlation tau	two.sided	REACTOME_SARS_COV_2_INFECTION	HPV18
-0.161512	-23.0635	1.07669e-117	Kendall's rank correlation tau	two.sided	REACTOME_SARS_COV_2_INFECTION	HPV31
-0.148105	-21.1491	2.81354e-99	Kendall's rank correlation tau	two.sided	REACTOME_SARS_COV_2_INFECTION	HPV33
0.0952719	13.6046	3.76016e-42	Kendall's rank correlation tau	two.sided	REACTOME_SARS_COV_2_INFECTION	HPV45
0.121652	17.3716	1.35352e-67	Kendall's rank correlation tau	two.sided	REACTOME_SARS_COV_2_INFECTION	HPV52
0.12403	17.5246	9.30338e-69	Kendall's rank correlation tau	two.sided	REACTOME_SARS_COV_2_INFECTION	HPV58
-0.00483713	-0.69078	0.489704	Kendall's rank correlation tau	two.sided	REACTOME_NEGATIVE_REGULATION_OF_FGFR1_SIGNALING	HPV6
-0.0235597	-3.23283	0.00122569	Kendall's rank correlation tau	two.sided	REACTOME_NEGATIVE_REGULATION_OF_FGFR1_SIGNALING	HPV16
0.0580919	8.29598	1.0769e-16	Kendall's rank correlation tau	two.sided	REACTOME_NEGATIVE_REGULATION_OF_FGFR1_SIGNALING	HPV18
-0.157173	-22.4455	1.41694e-111	Kendall's rank correlation tau	two.sided	REACTOME_NEGATIVE_REGULATION_OF_FGFR1_SIGNALING	HPV31
-0.160051	-22.8565	1.25817e-115	Kendall's rank correlation tau	two.sided	REACTOME_NEGATIVE_REGULATION_OF_FGFR1_SIGNALING	HPV33
0.0313174	4.47237	7.73571e-06	Kendall's rank correlation tau	two.sided	REACTOME_NEGATIVE_REGULATION_OF_FGFR1_SIGNALING	HPV45
0.068053	9.71851	2.51438e-22	Kendall's rank correlation tau	two.sided	REACTOME_NEGATIVE_REGULATION_OF_FGFR1_SIGNALING	HPV52
0.0963588	13.6158	3.22517e-42	Kendall's rank correlation tau	two.sided	REACTOME_NEGATIVE_REGULATION_OF_FGFR1_SIGNALING	HPV58
-0.00756584	-1.08044	0.279945	Kendall's rank correlation tau	two.sided	REACTOME_NEGATIVE_REGULATION_OF_FGFR2_SIGNALING	HPV6
-0.00890069	-1.22132	0.221964	Kendall's rank correlation tau	two.sided	REACTOME_NEGATIVE_REGULATION_OF_FGFR2_SIGNALING	HPV16
0.0436492	6.23334	4.56585e-10	Kendall's rank correlation tau	two.sided	REACTOME_NEGATIVE_REGULATION_OF_FGFR2_SIGNALING	HPV18
-0.104726	-14.9554	1.43656e-50	Kendall's rank correlation tau	two.sided	REACTOME_NEGATIVE_REGULATION_OF_FGFR2_SIGNALING	HPV31
-0.105234	-15.0281	4.80927e-51	Kendall's rank correlation tau	two.sided	REACTOME_NEGATIVE_REGULATION_OF_FGFR2_SIGNALING	HPV33
0.0191306	2.73195	0.00629597	Kendall's rank correlation tau	two.sided	REACTOME_NEGATIVE_REGULATION_OF_FGFR2_SIGNALING	HPV45
0.0487789	6.9659	3.26322e-12	Kendall's rank correlation tau	two.sided	REACTOME_NEGATIVE_REGULATION_OF_FGFR2_SIGNALING	HPV52
0.0622598	8.79738	1.40053e-18	Kendall's rank correlation tau	two.sided	REACTOME_NEGATIVE_REGULATION_OF_FGFR2_SIGNALING	HPV58
-0.00876081	-1.25111	0.210894	Kendall's rank correlation tau	two.sided	REACTOME_NEGATIVE_REGULATION_OF_FGFR3_SIGNALING	HPV6
0.0324045	4.44651	8.72766e-06	Kendall's rank correlation tau	two.sided	REACTOME_NEGATIVE_REGULATION_OF_FGFR3_SIGNALING	HPV16
0.0408691	5.83642	5.33331e-09	Kendall's rank correlation tau	two.sided	REACTOME_NEGATIVE_REGULATION_OF_FGFR3_SIGNALING	HPV18
-0.028133	-4.01761	5.87915e-05	Kendall's rank correlation tau	two.sided	REACTOME_NEGATIVE_REGULATION_OF_FGFR3_SIGNALING	HPV31
-0.0199244	-2.84536	0.00443615	Kendall's rank correlation tau	two.sided	REACTOME_NEGATIVE_REGULATION_OF_FGFR3_SIGNALING	HPV33
0.0207678	2.96581	0.00301887	Kendall's rank correlation tau	two.sided	REACTOME_NEGATIVE_REGULATION_OF_FGFR3_SIGNALING	HPV45
0.0325478	4.64809	3.35029e-06	Kendall's rank correlation tau	two.sided	REACTOME_NEGATIVE_REGULATION_OF_FGFR3_SIGNALING	HPV52
0.0307994	4.35206	1.34867e-05	Kendall's rank correlation tau	two.sided	REACTOME_NEGATIVE_REGULATION_OF_FGFR3_SIGNALING	HPV58
-0.0271001	-3.86949	0.000109063	Kendall's rank correlation tau	two.sided	REACTOME_NEGATIVE_REGULATION_OF_FGFR4_SIGNALING	HPV6
0.0212999	2.92228	0.00347477	Kendall's rank correlation tau	two.sided	REACTOME_NEGATIVE_REGULATION_OF_FGFR4_SIGNALING	HPV16
0.0800678	11.4325	2.87808e-30	Kendall's rank correlation tau	two.sided	REACTOME_NEGATIVE_REGULATION_OF_FGFR4_SIGNALING	HPV18
-0.11932	-17.0371	4.35542e-65	Kendall's rank correlation tau	two.sided	REACTOME_NEGATIVE_REGULATION_OF_FGFR4_SIGNALING	HPV31
-0.114898	-16.4057	1.74251e-60	Kendall's rank correlation tau	two.sided	REACTOME_NEGATIVE_REGULATION_OF_FGFR4_SIGNALING	HPV33
0.0476204	6.79947	1.05005e-11	Kendall's rank correlation tau	two.sided	REACTOME_NEGATIVE_REGULATION_OF_FGFR4_SIGNALING	HPV45
0.0810892	11.5783	5.30812e-31	Kendall's rank correlation tau	two.sided	REACTOME_NEGATIVE_REGULATION_OF_FGFR4_SIGNALING	HPV52
0.0893346	12.6213	1.61229e-36	Kendall's rank correlation tau	two.sided	REACTOME_NEGATIVE_REGULATION_OF_FGFR4_SIGNALING	HPV58
-0.0169737	-2.423	0.015393	Kendall's rank correlation tau	two.sided	REACTOME_SARS_COV_INFECTIONS	HPV6
0.0439387	6.02677	1.6727e-09	Kendall's rank correlation tau	two.sided	REACTOME_SARS_COV_INFECTIONS	HPV16
0.0852062	12.1632	4.88273e-34	Kendall's rank correlation tau	two.sided	REACTOME_SARS_COV_INFECTIONS	HPV18
-0.0950462	-13.5678	6.21448e-42	Kendall's rank correlation tau	two.sided	REACTOME_SARS_COV_INFECTIONS	HPV31
-0.0698899	-9.97677	1.92644e-23	Kendall's rank correlation tau	two.sided	REACTOME_SARS_COV_INFECTIONS	HPV33
0.0588437	8.39993	4.46749e-17	Kendall's rank correlation tau	two.sided	REACTOME_SARS_COV_INFECTIONS	HPV45
0.0820709	11.7156	1.06046e-31	Kendall's rank correlation tau	two.sided	REACTOME_SARS_COV_INFECTIONS	HPV52
0.0902341	12.7452	3.31549e-37	Kendall's rank correlation tau	two.sided	REACTOME_SARS_COV_INFECTIONS	HPV58
-0.0139824	-1.9968	0.0458467	Kendall's rank correlation tau	two.sided	REACTOME_TNFR1_INDUCED_NFKAPPAB_SIGNALING_PATHWAY	HPV6
-0.000596855	-0.0818999	0.934726	Kendall's rank correlation tau	two.sided	REACTOME_TNFR1_INDUCED_NFKAPPAB_SIGNALING_PATHWAY	HPV16
0.0503409	7.18907	6.52319e-13	Kendall's rank correlation tau	two.sided	REACTOME_TNFR1_INDUCED_NFKAPPAB_SIGNALING_PATHWAY	HPV18
-0.100795	-14.3943	5.61821e-47	Kendall's rank correlation tau	two.sided	REACTOME_TNFR1_INDUCED_NFKAPPAB_SIGNALING_PATHWAY	HPV31
-0.0841636	-12.0192	2.81611e-33	Kendall's rank correlation tau	two.sided	REACTOME_TNFR1_INDUCED_NFKAPPAB_SIGNALING_PATHWAY	HPV33
0.0476896	6.81045	9.72967e-12	Kendall's rank correlation tau	two.sided	REACTOME_TNFR1_INDUCED_NFKAPPAB_SIGNALING_PATHWAY	HPV45
0.0673111	9.61256	7.07698e-22	Kendall's rank correlation tau	two.sided	REACTOME_TNFR1_INDUCED_NFKAPPAB_SIGNALING_PATHWAY	HPV52
0.0781286	11.0398	2.45489e-28	Kendall's rank correlation tau	two.sided	REACTOME_TNFR1_INDUCED_NFKAPPAB_SIGNALING_PATHWAY	HPV58
-0.0300193	-4.28696	1.81136e-05	Kendall's rank correlation tau	two.sided	REACTOME_SIGNALING_BY_EGFR_IN_CANCER	HPV6
0.0158379	2.17325	0.0297613	Kendall's rank correlation tau	two.sided	REACTOME_SIGNALING_BY_EGFR_IN_CANCER	HPV16
0.0666737	9.52146	1.70759e-21	Kendall's rank correlation tau	two.sided	REACTOME_SIGNALING_BY_EGFR_IN_CANCER	HPV18
-0.0982386	-14.0292	1.03383e-44	Kendall's rank correlation tau	two.sided	REACTOME_SIGNALING_BY_EGFR_IN_CANCER	HPV31
-0.0890117	-12.7115	5.10603e-37	Kendall's rank correlation tau	two.sided	REACTOME_SIGNALING_BY_EGFR_IN_CANCER	HPV33
0.0394304	5.63094	1.79232e-08	Kendall's rank correlation tau	two.sided	REACTOME_SIGNALING_BY_EGFR_IN_CANCER	HPV45
0.0695863	9.9374	2.86199e-23	Kendall's rank correlation tau	two.sided	REACTOME_SIGNALING_BY_EGFR_IN_CANCER	HPV52
0.0752331	10.6306	2.14691e-26	Kendall's rank correlation tau	two.sided	REACTOME_SIGNALING_BY_EGFR_IN_CANCER	HPV58
-0.00142422	-0.203388	0.838831	Kendall's rank correlation tau	two.sided	REACTOME_DOWNREGULATION_OF_SMAD2_3_SMAD4_TRANSCRIPTIONAL_ACTIVITY	HPV6
0.00977746	1.34165	0.17971	Kendall's rank correlation tau	two.sided	REACTOME_DOWNREGULATION_OF_SMAD2_3_SMAD4_TRANSCRIPTIONAL_ACTIVITY	HPV16
0.047399	6.76892	1.29747e-11	Kendall's rank correlation tau	two.sided	REACTOME_DOWNREGULATION_OF_SMAD2_3_SMAD4_TRANSCRIPTIONAL_ACTIVITY	HPV18
-0.0826842	-11.8079	3.55325e-32	Kendall's rank correlation tau	two.sided	REACTOME_DOWNREGULATION_OF_SMAD2_3_SMAD4_TRANSCRIPTIONAL_ACTIVITY	HPV31
-0.0786628	-11.2336	2.78827e-29	Kendall's rank correlation tau	two.sided	REACTOME_DOWNREGULATION_OF_SMAD2_3_SMAD4_TRANSCRIPTIONAL_ACTIVITY	HPV33
0.0362875	5.18212	2.19383e-07	Kendall's rank correlation tau	two.sided	REACTOME_DOWNREGULATION_OF_SMAD2_3_SMAD4_TRANSCRIPTIONAL_ACTIVITY	HPV45
0.0505357	7.21686	5.32004e-13	Kendall's rank correlation tau	two.sided	REACTOME_DOWNREGULATION_OF_SMAD2_3_SMAD4_TRANSCRIPTIONAL_ACTIVITY	HPV52
0.0621715	8.785	1.56369e-18	Kendall's rank correlation tau	two.sided	REACTOME_DOWNREGULATION_OF_SMAD2_3_SMAD4_TRANSCRIPTIONAL_ACTIVITY	HPV58
0.0236733	3.38069	0.000723038	Kendall's rank correlation tau	two.sided	REACTOME_FORMATION_OF_ATP_BY_CHEMIOSMOTIC_COUPLING	HPV6
-0.0787375	-10.8042	3.28978e-27	Kendall's rank correlation tau	two.sided	REACTOME_FORMATION_OF_ATP_BY_CHEMIOSMOTIC_COUPLING	HPV16
-0.0800526	-11.432	2.89348e-30	Kendall's rank correlation tau	two.sided	REACTOME_FORMATION_OF_ATP_BY_CHEMIOSMOTIC_COUPLING	HPV18
0.0224886	3.21151	0.00132039	Kendall's rank correlation tau	two.sided	REACTOME_FORMATION_OF_ATP_BY_CHEMIOSMOTIC_COUPLING	HPV31
0.0165253	2.35991	0.0182795	Kendall's rank correlation tau	two.sided	REACTOME_FORMATION_OF_ATP_BY_CHEMIOSMOTIC_COUPLING	HPV33
-0.0995894	-14.222	6.69379e-46	Kendall's rank correlation tau	two.sided	REACTOME_FORMATION_OF_ATP_BY_CHEMIOSMOTIC_COUPLING	HPV45
-0.0741436	-10.5882	3.38188e-26	Kendall's rank correlation tau	two.sided	REACTOME_FORMATION_OF_ATP_BY_CHEMIOSMOTIC_COUPLING	HPV52
-0.0571347	-8.07322	6.84653e-16	Kendall's rank correlation tau	two.sided	REACTOME_FORMATION_OF_ATP_BY_CHEMIOSMOTIC_COUPLING	HPV58
-0.00517799	-0.739451	0.459633	Kendall's rank correlation tau	two.sided	REACTOME_RIPK1_MEDIATED_REGULATED_NECROSIS	HPV6
-0.00812458	-1.11484	0.26492	Kendall's rank correlation tau	two.sided	REACTOME_RIPK1_MEDIATED_REGULATED_NECROSIS	HPV16
0.0586045	8.3691	5.80592e-17	Kendall's rank correlation tau	two.sided	REACTOME_RIPK1_MEDIATED_REGULATED_NECROSIS	HPV18
-0.132865	-18.974	2.79892e-80	Kendall's rank correlation tau	two.sided	REACTOME_RIPK1_MEDIATED_REGULATED_NECROSIS	HPV31
-0.121446	-17.3433	2.21532e-67	Kendall's rank correlation tau	two.sided	REACTOME_RIPK1_MEDIATED_REGULATED_NECROSIS	HPV33
0.0459148	6.55694	5.49227e-11	Kendall's rank correlation tau	two.sided	REACTOME_RIPK1_MEDIATED_REGULATED_NECROSIS	HPV45
0.0734774	10.4931	9.29673e-26	Kendall's rank correlation tau	two.sided	REACTOME_RIPK1_MEDIATED_REGULATED_NECROSIS	HPV52
0.098864	13.9697	2.3865e-44	Kendall's rank correlation tau	two.sided	REACTOME_RIPK1_MEDIATED_REGULATED_NECROSIS	HPV58
-0.00804904	-1.14932	0.250424	Kendall's rank correlation tau	two.sided	REACTOME_SIGNALING_BY_FGFR1	HPV6
0.0158541	2.17521	0.0296147	Kendall's rank correlation tau	two.sided	REACTOME_SIGNALING_BY_FGFR1	HPV16
0.0436603	6.23424	4.53979e-10	Kendall's rank correlation tau	two.sided	REACTOME_SIGNALING_BY_FGFR1	HPV18
-0.0590792	-8.4359	3.28659e-17	Kendall's rank correlation tau	two.sided	REACTOME_SIGNALING_BY_FGFR1	HPV31
-0.0478781	-6.8365	8.11486e-12	Kendall's rank correlation tau	two.sided	REACTOME_SIGNALING_BY_FGFR1	HPV33
0.024246	3.46208	0.000536023	Kendall's rank correlation tau	two.sided	REACTOME_SIGNALING_BY_FGFR1	HPV45
0.0405537	5.79065	7.0113e-09	Kendall's rank correlation tau	two.sided	REACTOME_SIGNALING_BY_FGFR1	HPV52
0.0512895	7.24646	4.27805e-13	Kendall's rank correlation tau	two.sided	REACTOME_SIGNALING_BY_FGFR1	HPV58
-0.00261197	-0.373003	0.709146	Kendall's rank correlation tau	two.sided	REACTOME_SIGNALING_BY_FGFR4	HPV6
0.000337143	0.0462615	0.963102	Kendall's rank correlation tau	two.sided	REACTOME_SIGNALING_BY_FGFR4	HPV16
0.0535245	7.64356	2.11291e-14	Kendall's rank correlation tau	two.sided	REACTOME_SIGNALING_BY_FGFR4	HPV18
-0.10361	-14.796	1.55549e-49	Kendall's rank correlation tau	two.sided	REACTOME_SIGNALING_BY_FGFR4	HPV31
-0.0978421	-13.9723	2.29956e-44	Kendall's rank correlation tau	two.sided	REACTOME_SIGNALING_BY_FGFR4	HPV33
0.0379389	5.41786	6.03153e-08	Kendall's rank correlation tau	two.sided	REACTOME_SIGNALING_BY_FGFR4	HPV45
0.0538673	7.69252	1.44267e-14	Kendall's rank correlation tau	two.sided	REACTOME_SIGNALING_BY_FGFR4	HPV52
0.0819648	11.5817	5.10403e-31	Kendall's rank correlation tau	two.sided	REACTOME_SIGNALING_BY_FGFR4	HPV58
-0.018574	-2.65183	0.00800579	Kendall's rank correlation tau	two.sided	REACTOME_P75NTR_SIGNALS_VIA_NF_KB	HPV6
0.0409736	5.62091	1.89954e-08	Kendall's rank correlation tau	two.sided	REACTOME_P75NTR_SIGNALS_VIA_NF_KB	HPV16
0.0769065	10.98	4.76867e-28	Kendall's rank correlation tau	two.sided	REACTOME_P75NTR_SIGNALS_VIA_NF_KB	HPV18
-0.0813684	-11.617	3.37594e-31	Kendall's rank correlation tau	two.sided	REACTOME_P75NTR_SIGNALS_VIA_NF_KB	HPV31
-0.0640286	-9.14143	6.16335e-20	Kendall's rank correlation tau	two.sided	REACTOME_P75NTR_SIGNALS_VIA_NF_KB	HPV33
0.0516454	7.37347	1.66248e-13	Kendall's rank correlation tau	two.sided	REACTOME_P75NTR_SIGNALS_VIA_NF_KB	HPV45
0.0708838	10.1201	4.4976e-24	Kendall's rank correlation tau	two.sided	REACTOME_P75NTR_SIGNALS_VIA_NF_KB	HPV52
0.0741396	10.4735	1.14371e-25	Kendall's rank correlation tau	two.sided	REACTOME_P75NTR_SIGNALS_VIA_NF_KB	HPV58
0.00664424	0.94885	0.342697	Kendall's rank correlation tau	two.sided	REACTOME_CIRCADIAN_CLOCK	HPV6
0.00984184	1.35049	0.176859	Kendall's rank correlation tau	two.sided	REACTOME_CIRCADIAN_CLOCK	HPV16
0.0497419	7.10354	1.21598e-12	Kendall's rank correlation tau	two.sided	REACTOME_CIRCADIAN_CLOCK	HPV18
-0.0884932	-12.6375	1.31109e-36	Kendall's rank correlation tau	two.sided	REACTOME_CIRCADIAN_CLOCK	HPV31
-0.0781031	-11.1538	6.86495e-29	Kendall's rank correlation tau	two.sided	REACTOME_CIRCADIAN_CLOCK	HPV33
0.027577	3.93822	8.20885e-05	Kendall's rank correlation tau	two.sided	REACTOME_CIRCADIAN_CLOCK	HPV45
0.0465097	6.64195	3.09556e-11	Kendall's rank correlation tau	two.sided	REACTOME_CIRCADIAN_CLOCK	HPV52
0.069411	9.80801	1.03996e-22	Kendall's rank correlation tau	two.sided	REACTOME_CIRCADIAN_CLOCK	HPV58
0.000485489	0.0693317	0.944726	Kendall's rank correlation tau	two.sided	REACTOME_NEGATIVE_REGULATION_OF_MAPK_PATHWAY	HPV6
-0.0331415	-4.54764	5.42499e-06	Kendall's rank correlation tau	two.sided	REACTOME_NEGATIVE_REGULATION_OF_MAPK_PATHWAY	HPV16
0.0464005	6.62637	3.4405e-11	Kendall's rank correlation tau	two.sided	REACTOME_NEGATIVE_REGULATION_OF_MAPK_PATHWAY	HPV18
-0.141619	-20.2244	5.97579e-91	Kendall's rank correlation tau	two.sided	REACTOME_NEGATIVE_REGULATION_OF_MAPK_PATHWAY	HPV31
-0.132748	-18.9575	3.83148e-80	Kendall's rank correlation tau	two.sided	REACTOME_NEGATIVE_REGULATION_OF_MAPK_PATHWAY	HPV33
0.0529662	7.564	3.9085e-14	Kendall's rank correlation tau	two.sided	REACTOME_NEGATIVE_REGULATION_OF_MAPK_PATHWAY	HPV45
0.0619595	8.84831	8.88547e-19	Kendall's rank correlation tau	two.sided	REACTOME_NEGATIVE_REGULATION_OF_MAPK_PATHWAY	HPV52
0.103127	14.5722	4.22186e-48	Kendall's rank correlation tau	two.sided	REACTOME_NEGATIVE_REGULATION_OF_MAPK_PATHWAY	HPV58
0.000403702	0.0576519	0.954026	Kendall's rank correlation tau	two.sided	REACTOME_NEGATIVE_REGULATION_OF_MET_ACTIVITY	HPV6
0.0310945	4.26676	1.98328e-05	Kendall's rank correlation tau	two.sided	REACTOME_NEGATIVE_REGULATION_OF_MET_ACTIVITY	HPV16
0.0518472	7.4042	1.3194e-13	Kendall's rank correlation tau	two.sided	REACTOME_NEGATIVE_REGULATION_OF_MET_ACTIVITY	HPV18
-0.0606919	-8.6673	4.42491e-18	Kendall's rank correlation tau	two.sided	REACTOME_NEGATIVE_REGULATION_OF_MET_ACTIVITY	HPV31
-0.0297371	-4.2467	2.16945e-05	Kendall's rank correlation tau	two.sided	REACTOME_NEGATIVE_REGULATION_OF_MET_ACTIVITY	HPV33
0.0528845	7.55233	4.27523e-14	Kendall's rank correlation tau	two.sided	REACTOME_NEGATIVE_REGULATION_OF_MET_ACTIVITY	HPV45
0.0632471	9.03221	1.68239e-19	Kendall's rank correlation tau	two.sided	REACTOME_NEGATIVE_REGULATION_OF_MET_ACTIVITY	HPV52
0.065506	9.25624	2.11761e-20	Kendall's rank correlation tau	two.sided	REACTOME_NEGATIVE_REGULATION_OF_MET_ACTIVITY	HPV58
-0.0212147	-3.02964	0.00244845	Kendall's rank correlation tau	two.sided	REACTOME_CELL_DEATH_SIGNALLING_VIA_NRAGE_NRIF_AND_NADE	HPV6
-0.0300365	-4.12159	3.76265e-05	Kendall's rank correlation tau	two.sided	REACTOME_CELL_DEATH_SIGNALLING_VIA_NRAGE_NRIF_AND_NADE	HPV16
-0.00345322	-0.493148	0.621908	Kendall's rank correlation tau	two.sided	REACTOME_CELL_DEATH_SIGNALLING_VIA_NRAGE_NRIF_AND_NADE	HPV18
-0.0350776	-5.00937	5.46097e-07	Kendall's rank correlation tau	two.sided	REACTOME_CELL_DEATH_SIGNALLING_VIA_NRAGE_NRIF_AND_NADE	HPV31
-0.0442405	-6.31791	2.65131e-10	Kendall's rank correlation tau	two.sided	REACTOME_CELL_DEATH_SIGNALLING_VIA_NRAGE_NRIF_AND_NADE	HPV33
0.0298961	4.26941	1.9599e-05	Kendall's rank correlation tau	two.sided	REACTOME_CELL_DEATH_SIGNALLING_VIA_NRAGE_NRIF_AND_NADE	HPV45
0.0245811	3.51038	0.000447464	Kendall's rank correlation tau	two.sided	REACTOME_CELL_DEATH_SIGNALLING_VIA_NRAGE_NRIF_AND_NADE	HPV52
0.0146128	2.06484	0.0389384	Kendall's rank correlation tau	two.sided	REACTOME_CELL_DEATH_SIGNALLING_VIA_NRAGE_NRIF_AND_NADE	HPV58
-0.0110375	-1.57589	0.11505	Kendall's rank correlation tau	two.sided	REACTOME_CYCLIN_D_ASSOCIATED_EVENTS_IN_G1	HPV6
0.00431221	0.591585	0.554128	Kendall's rank correlation tau	two.sided	REACTOME_CYCLIN_D_ASSOCIATED_EVENTS_IN_G1	HPV16
0.0688281	9.82699	8.61544e-23	Kendall's rank correlation tau	two.sided	REACTOME_CYCLIN_D_ASSOCIATED_EVENTS_IN_G1	HPV18
-0.128746	-18.3818	1.837e-75	Kendall's rank correlation tau	two.sided	REACTOME_CYCLIN_D_ASSOCIATED_EVENTS_IN_G1	HPV31
-0.129215	-18.4488	5.32799e-76	Kendall's rank correlation tau	two.sided	REACTOME_CYCLIN_D_ASSOCIATED_EVENTS_IN_G1	HPV33
0.0469115	6.69784	2.11529e-11	Kendall's rank correlation tau	two.sided	REACTOME_CYCLIN_D_ASSOCIATED_EVENTS_IN_G1	HPV45
0.0714658	10.2036	1.91057e-24	Kendall's rank correlation tau	two.sided	REACTOME_CYCLIN_D_ASSOCIATED_EVENTS_IN_G1	HPV52
0.0875011	12.3614	4.22533e-35	Kendall's rank correlation tau	two.sided	REACTOME_CYCLIN_D_ASSOCIATED_EVENTS_IN_G1	HPV58
-0.0249565	-3.56385	0.000365454	Kendall's rank correlation tau	two.sided	REACTOME_MAP3K8_TPL2_DEPENDENT_MAPK1_3_ACTIVATION	HPV6
0.0177614	2.43712	0.0148048	Kendall's rank correlation tau	two.sided	REACTOME_MAP3K8_TPL2_DEPENDENT_MAPK1_3_ACTIVATION	HPV16
0.0823876	11.7652	5.90072e-32	Kendall's rank correlation tau	two.sided	REACTOME_MAP3K8_TPL2_DEPENDENT_MAPK1_3_ACTIVATION	HPV18
-0.135338	-19.3266	3.21049e-83	Kendall's rank correlation tau	two.sided	REACTOME_MAP3K8_TPL2_DEPENDENT_MAPK1_3_ACTIVATION	HPV31
-0.147058	-21.0002	6.5248e-98	Kendall's rank correlation tau	two.sided	REACTOME_MAP3K8_TPL2_DEPENDENT_MAPK1_3_ACTIVATION	HPV33
0.0312253	4.45906	8.23201e-06	Kendall's rank correlation tau	two.sided	REACTOME_MAP3K8_TPL2_DEPENDENT_MAPK1_3_ACTIVATION	HPV45
0.0773521	11.0461	2.28988e-28	Kendall's rank correlation tau	two.sided	REACTOME_MAP3K8_TPL2_DEPENDENT_MAPK1_3_ACTIVATION	HPV52
0.079161	11.1853	4.81196e-29	Kendall's rank correlation tau	two.sided	REACTOME_MAP3K8_TPL2_DEPENDENT_MAPK1_3_ACTIVATION	HPV58
-0.0312157	-4.45301	8.4676e-06	Kendall's rank correlation tau	two.sided	REACTOME_SIGNALING_BY_FGFR2	HPV6
-0.00439612	-0.602577	0.54679	Kendall's rank correlation tau	two.sided	REACTOME_SIGNALING_BY_FGFR2	HPV16
0.0748937	10.6838	1.21195e-26	Kendall's rank correlation tau	two.sided	REACTOME_SIGNALING_BY_FGFR2	HPV18
-0.146459	-20.8928	6.2266e-97	Kendall's rank correlation tau	two.sided	REACTOME_SIGNALING_BY_FGFR2	HPV31
-0.147338	-21.0182	4.47166e-98	Kendall's rank correlation tau	two.sided	REACTOME_SIGNALING_BY_FGFR2	HPV33
0.0545495	7.78165	7.15841e-15	Kendall's rank correlation tau	two.sided	REACTOME_SIGNALING_BY_FGFR2	HPV45
0.0840581	11.9911	3.95452e-33	Kendall's rank correlation tau	two.sided	REACTOME_SIGNALING_BY_FGFR2	HPV52
0.0956411	13.4998	1.56879e-41	Kendall's rank correlation tau	two.sided	REACTOME_SIGNALING_BY_FGFR2	HPV58
-0.0111924	-1.59837	0.109961	Kendall's rank correlation tau	two.sided	REACTOME_PEROXISOMAL_PROTEIN_IMPORT	HPV6
0.0310962	4.26699	1.9813e-05	Kendall's rank correlation tau	two.sided	REACTOME_PEROXISOMAL_PROTEIN_IMPORT	HPV16
0.0575043	8.21205	2.17452e-16	Kendall's rank correlation tau	two.sided	REACTOME_PEROXISOMAL_PROTEIN_IMPORT	HPV18
-0.0619495	-8.84685	9.00217e-19	Kendall's rank correlation tau	two.sided	REACTOME_PEROXISOMAL_PROTEIN_IMPORT	HPV31
-0.045884	-6.55258	5.65497e-11	Kendall's rank correlation tau	two.sided	REACTOME_PEROXISOMAL_PROTEIN_IMPORT	HPV33
0.0436473	6.23317	4.57086e-10	Kendall's rank correlation tau	two.sided	REACTOME_PEROXISOMAL_PROTEIN_IMPORT	HPV45
0.0569921	8.1389	3.98893e-16	Kendall's rank correlation tau	two.sided	REACTOME_PEROXISOMAL_PROTEIN_IMPORT	HPV52
0.062586	8.8436	9.26841e-19	Kendall's rank correlation tau	two.sided	REACTOME_PEROXISOMAL_PROTEIN_IMPORT	HPV58
-0.0208409	-2.97625	0.00291799	Kendall's rank correlation tau	two.sided	REACTOME_TERMINATION_OF_TRANSLESION_DNA_SYNTHESIS	HPV6
0.0055791	0.76556	0.443938	Kendall's rank correlation tau	two.sided	REACTOME_TERMINATION_OF_TRANSLESION_DNA_SYNTHESIS	HPV16
0.068948	9.84633	7.10957e-23	Kendall's rank correlation tau	two.sided	REACTOME_TERMINATION_OF_TRANSLESION_DNA_SYNTHESIS	HPV18
-0.128739	-18.385	1.73268e-75	Kendall's rank correlation tau	two.sided	REACTOME_TERMINATION_OF_TRANSLESION_DNA_SYNTHESIS	HPV31
-0.129958	-18.559	6.89461e-77	Kendall's rank correlation tau	two.sided	REACTOME_TERMINATION_OF_TRANSLESION_DNA_SYNTHESIS	HPV33
0.0349019	4.98428	6.21937e-07	Kendall's rank correlation tau	two.sided	REACTOME_TERMINATION_OF_TRANSLESION_DNA_SYNTHESIS	HPV45
0.0736833	10.5226	6.79921e-26	Kendall's rank correlation tau	two.sided	REACTOME_TERMINATION_OF_TRANSLESION_DNA_SYNTHESIS	HPV52
0.0783511	11.0713	1.72885e-28	Kendall's rank correlation tau	two.sided	REACTOME_TERMINATION_OF_TRANSLESION_DNA_SYNTHESIS	HPV58
-0.00481064	-0.686993	0.492087	Kendall's rank correlation tau	two.sided	REACTOME_IRAK1_RECRUITS_IKK_COMPLEX	HPV6
0.0244705	3.3578	0.000785642	Kendall's rank correlation tau	two.sided	REACTOME_IRAK1_RECRUITS_IKK_COMPLEX	HPV16
0.056923	8.12901	4.32818e-16	Kendall's rank correlation tau	two.sided	REACTOME_IRAK1_RECRUITS_IKK_COMPLEX	HPV18
-0.075807	-10.8258	2.59891e-27	Kendall's rank correlation tau	two.sided	REACTOME_IRAK1_RECRUITS_IKK_COMPLEX	HPV31
-0.0606582	-8.66242	4.61848e-18	Kendall's rank correlation tau	two.sided	REACTOME_IRAK1_RECRUITS_IKK_COMPLEX	HPV33
0.0278622	3.97892	6.92296e-05	Kendall's rank correlation tau	two.sided	REACTOME_IRAK1_RECRUITS_IKK_COMPLEX	HPV45
0.0521649	7.44951	9.36848e-14	Kendall's rank correlation tau	two.sided	REACTOME_IRAK1_RECRUITS_IKK_COMPLEX	HPV52
0.0639788	9.04036	1.56151e-19	Kendall's rank correlation tau	two.sided	REACTOME_IRAK1_RECRUITS_IKK_COMPLEX	HPV58
-0.0264313	-3.77034	0.000163026	Kendall's rank correlation tau	two.sided	REACTOME_ANTIGEN_PROCESSING_CROSS_PRESENTATION	HPV6
0.0349609	4.79189	1.65217e-06	Kendall's rank correlation tau	two.sided	REACTOME_ANTIGEN_PROCESSING_CROSS_PRESENTATION	HPV16
0.0346279	4.93955	7.8304e-07	Kendall's rank correlation tau	two.sided	REACTOME_ANTIGEN_PROCESSING_CROSS_PRESENTATION	HPV18
-0.00231	-0.329513	0.741768	Kendall's rank correlation tau	two.sided	REACTOME_ANTIGEN_PROCESSING_CROSS_PRESENTATION	HPV31
0.0070499	1.00564	0.314587	Kendall's rank correlation tau	two.sided	REACTOME_ANTIGEN_PROCESSING_CROSS_PRESENTATION	HPV33
0.0371263	5.29594	1.18408e-07	Kendall's rank correlation tau	two.sided	REACTOME_ANTIGEN_PROCESSING_CROSS_PRESENTATION	HPV45
0.0348823	4.97585	6.49629e-07	Kendall's rank correlation tau	two.sided	REACTOME_ANTIGEN_PROCESSING_CROSS_PRESENTATION	HPV52
0.0181659	2.56401	0.010347	Kendall's rank correlation tau	two.sided	REACTOME_ANTIGEN_PROCESSING_CROSS_PRESENTATION	HPV58
-0.0064354	-0.919028	0.358081	Kendall's rank correlation tau	two.sided	REACTOME_TICAM1_RIP1_MEDIATED_IKK_COMPLEX_RECRUITMENT	HPV6
-0.00609965	-0.83699	0.402598	Kendall's rank correlation tau	two.sided	REACTOME_TICAM1_RIP1_MEDIATED_IKK_COMPLEX_RECRUITMENT	HPV16
0.0067473	0.96357	0.335261	Kendall's rank correlation tau	two.sided	REACTOME_TICAM1_RIP1_MEDIATED_IKK_COMPLEX_RECRUITMENT	HPV18
-0.0310867	-4.43943	9.01972e-06	Kendall's rank correlation tau	two.sided	REACTOME_TICAM1_RIP1_MEDIATED_IKK_COMPLEX_RECRUITMENT	HPV31
-0.0384498	-5.49095	3.99785e-08	Kendall's rank correlation tau	two.sided	REACTOME_TICAM1_RIP1_MEDIATED_IKK_COMPLEX_RECRUITMENT	HPV33
-0.00349498	-0.499112	0.6177	Kendall's rank correlation tau	two.sided	REACTOME_TICAM1_RIP1_MEDIATED_IKK_COMPLEX_RECRUITMENT	HPV45
0.0161436	2.30544	0.0211418	Kendall's rank correlation tau	two.sided	REACTOME_TICAM1_RIP1_MEDIATED_IKK_COMPLEX_RECRUITMENT	HPV52
0.00248185	0.350694	0.725818	Kendall's rank correlation tau	two.sided	REACTOME_TICAM1_RIP1_MEDIATED_IKK_COMPLEX_RECRUITMENT	HPV58
-0.0234073	-3.34125	0.000834031	Kendall's rank correlation tau	two.sided	REACTOME_MYOGENESIS	HPV6
0.00558934	0.766619	0.443308	Kendall's rank correlation tau	two.sided	REACTOME_MYOGENESIS	HPV16
0.0711137	10.151	3.27905e-24	Kendall's rank correlation tau	two.sided	REACTOME_MYOGENESIS	HPV18
-0.126391	-18.0415	9.20011e-73	Kendall's rank correlation tau	two.sided	REACTOME_MYOGENESIS	HPV31
-0.129721	-18.5168	1.51056e-76	Kendall's rank correlation tau	two.sided	REACTOME_MYOGENESIS	HPV33
0.0468893	6.69315	2.1842e-11	Kendall's rank correlation tau	two.sided	REACTOME_MYOGENESIS	HPV45
0.0733744	10.4737	1.14072e-25	Kendall's rank correlation tau	two.sided	REACTOME_MYOGENESIS	HPV52
0.0843949	11.9199	9.31947e-33	Kendall's rank correlation tau	two.sided	REACTOME_MYOGENESIS	HPV58
-0.0189671	-2.70863	0.00675619	Kendall's rank correlation tau	two.sided	REACTOME_SIGNALING_BY_NOTCH2	HPV6
0.0147418	2.02284	0.0430901	Kendall's rank correlation tau	two.sided	REACTOME_SIGNALING_BY_NOTCH2	HPV16
0.0689606	9.84802	6.99045e-23	Kendall's rank correlation tau	two.sided	REACTOME_SIGNALING_BY_NOTCH2	HPV18
-0.111202	-15.8803	8.6711e-57	Kendall's rank correlation tau	two.sided	REACTOME_SIGNALING_BY_NOTCH2	HPV31
-0.10894	-15.5574	1.41798e-54	Kendall's rank correlation tau	two.sided	REACTOME_SIGNALING_BY_NOTCH2	HPV33
0.0368853	5.26746	1.38323e-07	Kendall's rank correlation tau	two.sided	REACTOME_SIGNALING_BY_NOTCH2	HPV45
0.0680415	9.71678	2.55744e-22	Kendall's rank correlation tau	two.sided	REACTOME_SIGNALING_BY_NOTCH2	HPV52
0.0773372	10.9279	8.47767e-28	Kendall's rank correlation tau	two.sided	REACTOME_SIGNALING_BY_NOTCH2	HPV58
-0.0178245	-2.54511	0.0109245	Kendall's rank correlation tau	two.sided	REACTOME_PROTEIN_METHYLATION	HPV6
0.0284969	3.90975	9.23913e-05	Kendall's rank correlation tau	two.sided	REACTOME_PROTEIN_METHYLATION	HPV16
0.0721241	10.2984	7.16468e-25	Kendall's rank correlation tau	two.sided	REACTOME_PROTEIN_METHYLATION	HPV18
-0.0937237	-13.3825	7.64904e-41	Kendall's rank correlation tau	two.sided	REACTOME_PROTEIN_METHYLATION	HPV31
-0.0835436	-11.9289	8.36304e-33	Kendall's rank correlation tau	two.sided	REACTOME_PROTEIN_METHYLATION	HPV33
0.0445708	6.36414	1.96384e-10	Kendall's rank correlation tau	two.sided	REACTOME_PROTEIN_METHYLATION	HPV45
0.0705866	10.0789	6.85199e-24	Kendall's rank correlation tau	two.sided	REACTOME_PROTEIN_METHYLATION	HPV52
0.0818221	11.5601	6.5664e-31	Kendall's rank correlation tau	two.sided	REACTOME_PROTEIN_METHYLATION	HPV58

## Sheet: DEG
subset	p_val	avg_log2FC	pct.1	pct.2	p_val_adj	gene
B naive	5.39063e-191	-0.948172	0.779	0.906	1.34566e-186	PLCG2
B naive	2.68972e-144	-0.878878	0.776	0.886	6.71436e-140	MTRNR2L12
B naive	1.48072e-30	0.241368	0.996	0.993	3.69632e-26	MT-ATP6
B naive	1.58283e-28	-0.250054	0.924	0.974	3.95122e-24	ARHGAP15
B naive	9.23801e-24	0.268795	0.939	0.888	2.30609e-19	MT-ND5
B naive	9.98358e-24	2.09152	0.064	0.017	2.4922e-19	HLA-DQA2
B naive	8.9402e-22	0.916996	0.172	0.094	2.23174e-17	CD96
B naive	2.54901e-20	0.192268	0.992	0.978	6.3631e-16	MT-CYB
B naive	3.10904e-20	0.391727	0.51	0.394	7.76109e-16	RPL32
B naive	3.50109e-20	-0.787106	0.155	0.239	8.73977e-16	GABPB1-AS1
B naive	5.4375e-20	0.384312	0.508	0.395	1.35736e-15	RPS20
B naive	8.85095e-20	-0.614805	0.41	0.495	2.20946e-15	PCDH9
B naive	4.23152e-19	0.280992	0.729	0.622	1.05631e-14	AKAP13
B naive	6.07598e-19	0.453402	0.349	0.246	1.51675e-14	RPS10
B naive	8.09466e-19	0.414091	0.431	0.326	2.02067e-14	RPS13
B naive	8.13255e-19	0.330639	0.678	0.578	2.03013e-14	RPS12
B naive	6.66881e-18	0.571361	0.263	0.177	1.66473e-13	EAF2
B naive	9.95838e-18	-0.81669	0.159	0.233	2.48591e-13	LYZ
B naive	1.463e-17	-1.14705	0.053	0.107	3.65209e-13	IGHA1
B naive	1.71113e-17	0.50621	0.262	0.175	4.2715e-13	SYNE2
B naive	1.64693e-16	0.310953	0.69	0.611	4.11122e-12	RPL10
B naive	8.14897e-16	0.352491	0.529	0.431	2.03423e-11	RPL8
B naive	4.91227e-15	0.311471	0.571	0.472	1.22625e-10	RPL27A
B naive	8.52812e-15	0.347615	0.474	0.384	2.12887e-10	CD22
B naive	8.63388e-15	0.264646	0.686	0.599	2.15527e-10	HDAC9
B naive	9.07581e-15	1.01234	0.095	0.047	2.26559e-10	TSBP1-AS1
B naive	1.22655e-14	0.2495	0.661	0.559	3.06183e-10	RPS19
B naive	2.11514e-14	-5.9853	0	0.016	5.28002e-10	MDGA1
B naive	2.58432e-14	-1.85649	0.011	0.039	6.45123e-10	DCLK2
B naive	3.69155e-14	0.341695	0.456	0.364	9.21522e-10	RPL26
B naive	4.43184e-14	0.437673	0.288	0.208	1.10632e-09	MACROD2
B naive	1.85182e-13	0.432078	0.325	0.246	4.62269e-09	ARAP2
B naive	2.50966e-13	0.555343	0.247	0.177	6.26487e-09	ANKUB1
B naive	3.44559e-13	0.133574	0.977	0.973	8.60123e-09	AFF3
B naive	9.43409e-13	0.300217	0.484	0.392	2.35503e-08	RPL23
B naive	1.12185e-12	0.548389	0.243	0.176	2.80047e-08	SNX25
B naive	1.57989e-12	0.253159	0.673	0.587	3.94388e-08	RPL30
B naive	1.92389e-12	0.22699	0.777	0.711	4.8026e-08	RPS27A
B naive	2.7861e-12	0.210944	0.803	0.749	6.95494e-08	FCRL1
B naive	2.94589e-12	0.185455	0.877	0.835	7.35381e-08	ZCCHC7
B naive	3.66745e-12	0.26551	0.495	0.401	9.15505e-08	RPL17
B naive	4.01516e-12	0.263879	0.658	0.576	1.0023e-07	RPL28
B naive	4.336e-12	0.158934	0.992	0.976	1.0824e-07	MT-ND4
B naive	4.68453e-12	0.291887	0.477	0.391	1.1694e-07	RPL31
B naive	5.33257e-12	0.227915	0.777	0.712	1.33117e-07	RABGAP1L
B naive	6.19251e-12	0.416686	0.286	0.213	1.54584e-07	PTBP2
B naive	6.20219e-12	-0.663739	0.123	0.18	1.54825e-07	MTRNR2L8
B naive	6.68494e-12	0.28827	0.581	0.505	1.66876e-07	ADAM28
B naive	8.09427e-12	0.327355	0.382	0.299	2.02057e-07	RPL29
B naive	9.14808e-12	0.237447	0.651	0.575	2.28364e-07	STX7
B naive	1.02721e-11	1.08768	0.082	0.043	2.56422e-07	SAMD12
B naive	1.47786e-11	0.546625	0.197	0.137	3.68917e-07	SLC15A2
B naive	3.26276e-11	0.331075	0.402	0.328	8.14483e-07	TMEM156
B naive	4.5121e-11	0.281105	0.502	0.419	1.12636e-06	RPL9
B naive	4.83751e-11	0.292266	0.493	0.418	1.20759e-06	LARGE1
B naive	7.38403e-11	0.315628	0.392	0.312	1.84327e-06	RPS7
B naive	8.88794e-11	0.33858	0.366	0.292	2.2187e-06	FCRL2
B naive	1.57359e-10	0.310588	0.441	0.367	3.92816e-06	CCSER1
B naive	1.61732e-10	-0.286781	0.583	0.618	4.03732e-06	DDX5
B naive	1.62448e-10	0.317351	0.342	0.269	4.05519e-06	SLC12A6
B naive	1.67011e-10	0.178361	0.875	0.835	4.1691e-06	RALGPS2
B naive	1.83617e-10	0.296303	0.496	0.422	4.58364e-06	USP6NL
B naive	1.98459e-10	0.306206	0.366	0.291	4.95413e-06	RPL27
B naive	2.48017e-10	0.171589	0.817	0.77	6.19126e-06	RPL13A
B naive	2.55785e-10	0.265968	0.582	0.503	6.38517e-06	RPS14
B naive	3.34751e-10	0.440257	0.235	0.174	8.3564e-06	ISG20
B naive	3.72935e-10	0.308001	0.334	0.261	9.30958e-06	STIM1
B naive	4.12553e-10	0.322872	0.389	0.319	1.02986e-05	AP002075.1
B naive	4.37161e-10	0.259031	0.591	0.511	1.09129e-05	RPL18A
B naive	4.85291e-10	0.225075	0.68	0.608	1.21143e-05	RPS23
B naive	4.91038e-10	0.146976	0.97	0.951	1.22578e-05	MT-ND2
B naive	7.36094e-10	0.338087	0.344	0.274	1.83751e-05	RAP1GDS1
B naive	7.56584e-10	0.221695	0.611	0.529	1.88866e-05	RPS15
B naive	9.01393e-10	0.120409	0.998	0.994	2.25015e-05	MT-CO2
B naive	9.10392e-10	0.230246	0.581	0.501	2.27261e-05	RPL18
B naive	1.11755e-09	0.212673	0.61	0.53	2.78973e-05	RPL19
B naive	1.20125e-09	0.282245	0.474	0.405	2.99869e-05	BMP2K
B naive	1.2144e-09	0.112842	0.971	0.96	3.03151e-05	BANK1
B naive	1.65889e-09	0.318019	0.412	0.342	4.1411e-05	SESTD1
B naive	1.95089e-09	0.328955	0.343	0.275	4.87002e-05	MAP3K5
B naive	2.00123e-09	0.212102	0.68	0.617	4.99566e-05	RPLP1
B naive	2.03516e-09	0.18677	0.599	0.509	5.08038e-05	MT-ATP8
B naive	2.07355e-09	0.18927	0.72	0.647	5.17621e-05	RPLP2
B naive	2.11509e-09	0.254873	0.355	0.283	5.27989e-05	AP001011.1
B naive	2.46645e-09	0.423587	0.217	0.161	6.15699e-05	NUTM2B-AS1
B naive	2.67529e-09	0.211531	0.574	0.493	6.67833e-05	RPS3
B naive	3.34013e-09	0.247591	0.524	0.456	8.33797e-05	RPS25
B naive	3.40181e-09	0.296765	0.392	0.322	8.49194e-05	RPS5
B naive	3.77846e-09	0.205948	0.628	0.553	9.43218e-05	OSBPL10
B naive	3.99247e-09	0.584862	0.137	0.092	9.96641e-05	SYN3
B naive	4.52713e-09	0.253379	0.496	0.428	0.000113011	PLEKHG1
B naive	4.65849e-09	0.194662	0.548	0.462	0.00011629	RPS3A
B naive	4.84956e-09	0.287363	0.379	0.309	0.00012106	ZEB1
B naive	5.07777e-09	0.210343	0.628	0.56	0.000126756	JAZF1
B naive	5.87816e-09	0.533756	0.17	0.122	0.000146737	IFT57
B naive	7.27361e-09	0.19745	0.553	0.476	0.000181571	BLK
B naive	7.37885e-09	0.34804	0.305	0.242	0.000184198	SMARCA2
B naive	7.51816e-09	0.264985	0.424	0.357	0.000187676	XYLT1
B naive	8.18841e-09	0.261509	0.43	0.363	0.000204407	SLC9A7
B naive	9.69947e-09	0.228584	0.48	0.406	0.000242128	JARID2
B naive	1.01007e-08	0.26213	0.395	0.325	0.000252145	RPL7
B naive	1.07261e-08	0.280021	0.377	0.309	0.000267756	UBA52
B naive	1.0943e-08	0.2095	0.514	0.435	0.000273169	RPL39
B naive	1.14079e-08	0.219727	0.446	0.37	0.000284776	RPL5
B naive	1.3264e-08	-1.08786	0.025	0.051	0.000331109	RGPD2
B naive	1.66331e-08	0.249224	0.543	0.475	0.000415212	TCF4
B naive	1.82771e-08	0.280286	0.404	0.34	0.00045625	RRAS2
B naive	1.85218e-08	0.192159	0.516	0.435	0.00046236	RPL35A
B naive	1.99347e-08	0.413616	0.193	0.142	0.00049763	MYLIP
B naive	2.04036e-08	1.18397	0.042	0.019	0.000509335	AC246817.1
B naive	2.11633e-08	0.201321	0.598	0.522	0.0005283	RCSD1
B naive	2.22396e-08	0.269478	0.452	0.387	0.000555168	RPS15A
B naive	2.33125e-08	-0.509499	0.132	0.179	0.00058195	SNHG25
B naive	2.34804e-08	0.275241	0.444	0.378	0.000586142	RPL12
B naive	2.35747e-08	0.334917	0.233	0.178	0.000588494	NLRP1
B naive	2.4146e-08	0.481313	0.162	0.116	0.000602757	MEF2C-AS2
B naive	3.07939e-08	0.216181	0.537	0.471	0.000768708	WWOX
B naive	3.16233e-08	0.350692	0.238	0.183	0.000789413	ANGPTL1
B naive	5.03948e-08	0.232296	0.431	0.364	0.001258	FAM214A
B naive	6.39458e-08	0.284519	0.389	0.327	0.00159628	RNF13
B naive	6.99133e-08	0.504483	0.155	0.111	0.00174524	SESN1
B naive	7.07484e-08	0.329968	0.31	0.252	0.00176609	SNX9
B naive	7.08217e-08	0.191534	0.609	0.532	0.00176792	RPL37
B naive	7.09118e-08	0.199405	0.474	0.396	0.00177017	RPL35
B naive	7.24286e-08	0.167201	0.743	0.695	0.00180804	EBF1
B naive	7.65951e-08	-0.870395	0.064	0.098	0.00191204	AC103591.3
B naive	1.05351e-07	0.148315	0.81	0.758	0.00262987	2025-03-01
B naive	1.31572e-07	0.195286	0.652	0.595	0.00328444	CDK14
B naive	1.38393e-07	0.592227	0.116	0.078	0.00345471	CPED1
B naive	1.5037e-07	0.227596	0.563	0.501	0.00375368	IKZF3
B naive	1.51512e-07	-1.12341	0.018	0.038	0.0037822	NBPF26
B naive	1.53499e-07	-0.327225	0.419	0.46	0.00383179	REL
B naive	1.54121e-07	0.259793	0.331	0.27	0.00384732	CREB1
B naive	1.92055e-07	0.643163	0.123	0.086	0.00479427	GPM6A
B naive	1.99286e-07	0.138059	0.573	0.497	0.00497479	WDFY4
B naive	2.0738e-07	-0.822237	0.035	0.062	0.00517682	AOAH
B naive	2.11297e-07	0.218871	0.51	0.446	0.0052746	2025-03-03
B naive	2.20544e-07	0.192668	0.639	0.583	0.00550543	ARHGAP24
B naive	2.29617e-07	0.403784	0.14	0.099	0.00573193	CD48
B naive	2.5324e-07	0.176749	0.735	0.683	0.00632164	COL19A1
B naive	3.00377e-07	0.155747	0.671	0.606	0.0074983	VAV3
B naive	3.03698e-07	0.309715	0.295	0.24	0.00758122	FBXW11
B naive	3.93515e-07	0.193678	0.576	0.506	0.00982331	RPS17
B naive	4.14078e-07	0.686166	0.089	0.058	0.0103366	UGT8
B naive	4.17163e-07	0.276997	0.256	0.203	0.0104136	FUBP1
B naive	4.30532e-07	-0.51041	0.112	0.151	0.0107474	EIF1B
B naive	4.78077e-07	0.757944	0.074	0.045	0.0119342	FAM111B
B naive	4.91068e-07	0.355943	0.194	0.148	0.0122585	RASGEF1B
B naive	4.98886e-07	0.219275	0.407	0.343	0.0124537	FUT8
B naive	4.98988e-07	-0.901395	0.024	0.045	0.0124562	KMT2E-AS1
B naive	5.08563e-07	0.304875	0.325	0.27	0.0126953	ST6GALNAC3
B naive	5.25899e-07	0.23613	0.407	0.344	0.013128	RPL10A
B naive	5.89668e-07	-1.92757	0.005	0.018	0.0147199	CADM2
B naive	6.3626e-07	0.130276	0.75	0.7	0.015883	PAX5
B naive	6.91421e-07	0.15656	0.836	0.806	0.01726	CAMK2D
B naive	7.16513e-07	0.876387	0.048	0.026	0.0178863	DIAPH2-AS1
B naive	7.36601e-07	0.36787	0.27	0.221	0.0183878	STEAP1B
B naive	7.5054e-07	0.307567	0.26	0.209	0.0187357	PTPN1
B naive	8.25961e-07	0.285758	0.279	0.225	0.0206185	B4GALT1
B naive	9.06781e-07	0.297319	0.359	0.306	0.022636	DYM
B naive	1.00611e-06	0.165218	0.624	0.561	0.0251155	RPS16
B naive	1.07881e-06	0.139081	0.864	0.837	0.0269302	RPL13
B naive	1.1001e-06	0.28036	0.326	0.273	0.0274619	PELI1
B naive	1.12129e-06	0.195122	0.49	0.424	0.0279908	RPS24
B naive	1.14182e-06	0.326479	0.219	0.172	0.0285032	PLPP5
B naive	1.14352e-06	0.18588	0.494	0.43	0.0285458	AP3B1
B naive	1.16361e-06	0.244472	0.285	0.231	0.0290472	PARP15
B naive	1.35578e-06	0.445208	0.134	0.096	0.0338442	AC006230.1
B naive	1.70167e-06	0.319958	0.227	0.181	0.0424787	PTK2
B naive	1.73517e-06	0.1181	0.725	0.653	0.0433149	SNX29
B naive	2.06632e-06	0.288286	0.298	0.246	0.0515814	PCGF5
B naive	2.07724e-06	0.255248	0.348	0.295	0.0518542	GSAP
B naive	2.17061e-06	0.219864	0.6	0.549	0.0541848	SIPA1L3
B naive	2.39154e-06	-0.418094	0.195	0.238	0.0596999	TAGAP
B naive	2.39482e-06	0.181784	0.419	0.356	0.059782	RPL6
B naive	2.44011e-06	0.2754	0.262	0.213	0.0609125	OXR1
B naive	2.57432e-06	-0.743514	0.067	0.096	0.0642626	S100A8
B naive	2.62837e-06	0.588178	0.076	0.049	0.0656121	DNAH11
B naive	2.70935e-06	0.214759	0.38	0.324	0.0676334	NCOR1
B naive	2.8005e-06	0.183536	0.362	0.302	0.0699089	RACK1
B naive	2.87149e-06	0.380361	0.159	0.119	0.071681	ABCG1
B naive	3.12748e-06	0.176794	0.466	0.404	0.0780714	DMXL1
B naive	3.23762e-06	1.02288	0.032	0.015	0.0808207	RBFOX2
B naive	3.26222e-06	0.320193	0.211	0.166	0.0814349	C11orf80
B naive	3.27283e-06	0.154919	0.62	0.558	0.0816996	RPL21
B naive	3.38944e-06	0.111874	0.827	0.78	0.0846106	LYN
B naive	3.43826e-06	0.210261	0.292	0.239	0.0858294	MIS18BP1
B naive	3.5672e-06	-0.471534	0.147	0.186	0.0890479	FOS
B naive	3.57339e-06	0.182151	0.66	0.613	0.0892026	TPD52
B naive	3.63326e-06	0.180757	0.474	0.411	0.090697	RPL7A
B naive	3.74399e-06	0.291327	0.266	0.218	0.0934613	PDE7B
B naive	3.77162e-06	0.415773	0.186	0.145	0.094151	KIAA1328
B naive	3.85117e-06	0.312384	0.217	0.173	0.0961368	ACSM3
B naive	3.85552e-06	-0.633168	0.055	0.083	0.0962453	GOLGA8A
B naive	4.10314e-06	0.240601	0.356	0.304	0.102427	SP140
B naive	4.14832e-06	0.190165	0.575	0.519	0.103555	BCL11A
B naive	4.19179e-06	0.150972	0.75	0.69	0.10464	RPS11
B naive	4.20577e-06	0.19215	0.334	0.278	0.104989	GPCPD1
B naive	4.25649e-06	1.01492	0.03	0.014	0.106255	AC018695.9
B naive	4.26326e-06	0.207822	0.535	0.479	0.106424	ITSN2
B naive	4.27342e-06	0.121113	0.684	0.619	0.106677	MGAT5
B naive	4.50529e-06	0.19806	0.434	0.377	0.112465	INPP5D
B naive	4.64741e-06	0.175744	0.685	0.636	0.116013	RPS18
B naive	4.78411e-06	0.245713	0.248	0.201	0.119426	PSME4
B naive	5.01092e-06	0.156122	0.53	0.463	0.125088	SMAP2
B naive	5.48958e-06	-0.486967	0.101	0.135	0.137036	S100A9
B naive	5.65039e-06	1.08829	0.03	0.014	0.141051	WARS
B naive	5.65277e-06	0.155036	0.523	0.456	0.14111	RPS21
B naive	5.75093e-06	0.174058	0.649	0.602	0.143561	MTSS1
B naive	5.77348e-06	0.821796	0.046	0.026	0.144123	PAX8-AS1
B naive	5.92926e-06	0.186598	0.488	0.434	0.148012	AC120193.1
B naive	6.04931e-06	0.378474	0.103	0.072	0.151009	CORO2B
B naive	6.23824e-06	0.173364	0.529	0.465	0.155725	MEF2A
B naive	6.37743e-06	0.697409	0.067	0.042	0.1592	ZBTB16
B naive	6.61389e-06	0.161572	0.631	0.565	0.165103	RPL23A
B naive	6.81153e-06	0.361656	0.19	0.149	0.170036	CR1
B naive	6.90056e-06	0.173184	0.47	0.413	0.172259	USP34
B naive	6.90158e-06	0.185677	0.517	0.466	0.172284	IL4R
B naive	7.17307e-06	0.244709	0.276	0.227	0.179061	QKI
B naive	7.30088e-06	0.288006	0.284	0.237	0.182252	CARD11
B naive	7.31396e-06	0.488346	0.112	0.081	0.182578	FBXO38
B naive	8.09521e-06	0.247289	0.251	0.204	0.202081	KMO
B naive	8.14661e-06	0.229159	0.421	0.368	0.203364	CHD9
B naive	8.16358e-06	0.170002	0.314	0.258	0.203788	RSRC1
B naive	8.17549e-06	0.513064	0.094	0.065	0.204085	KCTD20
B naive	8.78143e-06	0.345608	0.201	0.16	0.219211	MNAT1
B naive	8.84443e-06	0.185262	0.44	0.381	0.220784	CD79B
B naive	9.29266e-06	0.161623	0.44	0.382	0.231973	HVCN1
B naive	9.4564e-06	0.58652	0.068	0.043	0.23606	AC009505.1
B naive	9.53354e-06	0.159305	0.713	0.671	0.237986	LINC01619
B naive	9.90906e-06	0.433028	0.167	0.131	0.24736	ATG4C
B naive	1.01967e-05	0.24139	0.254	0.207	0.254541	BACH1
B naive	1.06533e-05	0.304356	0.237	0.193	0.265939	SNX10
B naive	1.08974e-05	0.150092	0.505	0.443	0.272031	TMEM131
B naive	1.13306e-05	0.302381	0.222	0.179	0.282845	AC007384.1
B naive	1.15376e-05	-1.54323	0.005	0.015	0.288014	ZNF727
B naive	1.18351e-05	0.349373	0.204	0.163	0.29544	PTPRJ
B naive	1.19716e-05	-1.49751	0.007	0.019	0.298847	FP671120.4
B naive	1.19778e-05	-0.143994	0.588	0.648	0.299001	IGKC
B naive	1.24838e-05	0.37784	0.178	0.14	0.311634	TNFRSF13C
B naive	1.27154e-05	0.147975	0.541	0.481	0.317414	SNX2
B naive	1.28103e-05	0.840763	0.037	0.019	0.319783	DSP
B naive	1.2926e-05	0.198401	0.445	0.39	0.322671	GRK3
B naive	1.33408e-05	0.238518	0.374	0.324	0.333025	CEMIP2
B naive	1.33438e-05	0.311936	0.226	0.184	0.333101	UBE2W
B naive	1.36967e-05	0.281606	0.262	0.217	0.34191	GLCCI1
B naive	1.4264e-05	0.295183	0.247	0.204	0.356073	C1GALT1
B naive	1.44936e-05	0.399189	0.131	0.098	0.361803	TTC19
B naive	1.47375e-05	0.87038	0.039	0.021	0.367891	DDX59
B naive	1.50784e-05	0.303749	0.214	0.173	0.376402	ZNRF2
B naive	1.5101e-05	0.232111	0.324	0.273	0.376966	RPL24
B naive	1.53465e-05	0.21533	0.304	0.256	0.383094	STAP1
B naive	1.56176e-05	0.175541	0.452	0.394	0.389863	ATP8A1
B naive	1.573e-05	0.122281	0.726	0.673	0.392669	TBC1D5
B naive	1.6299e-05	0.262234	0.286	0.241	0.406872	UMAD1
B naive	1.63929e-05	0.196821	0.271	0.223	0.409216	ARHGAP25
B naive	1.64668e-05	1.81791	0.016	0.005	0.411061	DISC1FP1
B naive	1.67981e-05	0.51596	0.087	0.06	0.41933	BIRC2
B naive	1.75938e-05	0.384745	0.139	0.105	0.439195	SLAMF6
B naive	1.762e-05	0.184218	0.464	0.41	0.439847	EIF4G3
B naive	1.78765e-05	0.280435	0.211	0.169	0.446252	AGTPBP1
B naive	1.92938e-05	0.241712	0.251	0.206	0.481632	GSK3B
B naive	2.00698e-05	0.701796	0.054	0.033	0.501002	CLNK
B naive	2.11464e-05	0.424732	0.14	0.107	0.527879	LINC00513
B naive	2.12285e-05	0.275503	0.178	0.14	0.529928	NSRP1
B naive	2.16801e-05	0.385667	0.132	0.099	0.541202	EFL1
B naive	2.22901e-05	0.253046	0.306	0.259	0.556427	HECTD4
B naive	2.24295e-05	0.181161	0.473	0.419	0.559908	TCF12
B naive	2.2482e-05	0.304972	0.198	0.158	0.561218	PIK3CD
B naive	2.35045e-05	0.138224	0.601	0.544	0.586743	NCOA3
B naive	2.36185e-05	0.484504	0.078	0.053	0.589588	ARL17B
B naive	2.77915e-05	0.139571	0.743	0.687	0.69376	SIPA1L1
B naive	2.9517e-05	0.174439	0.381	0.33	0.736832	KANSL1
B naive	2.97432e-05	0.139038	0.723	0.676	0.74248	PRKCE
B naive	3.02991e-05	0.369935	0.164	0.129	0.756357	SEPTIN2
B naive	3.04662e-05	0.121436	0.665	0.603	0.760528	RERE
B naive	3.3175e-05	0.300016	0.229	0.189	0.828147	LONP2
B naive	3.36796e-05	0.536033	0.088	0.062	0.840745	TPCN1
B naive	3.41215e-05	-1.04019	0.016	0.03	0.851774	FP236383.3
B naive	3.43206e-05	0.294717	0.204	0.165	0.856745	DLEU1
B naive	3.46476e-05	0.181763	0.228	0.184	0.864909	SERF2
B naive	3.46611e-05	0.49763	0.096	0.069	0.865246	ZNF532
B naive	3.52543e-05	0.140876	0.447	0.392	0.880053	RBM26
B naive	3.53431e-05	-0.558395	0.163	0.196	0.88227	IGLC3
B naive	3.65454e-05	-0.691585	0.029	0.048	0.912283	ZNF528-AS1
B naive	3.66238e-05	0.163811	0.49	0.439	0.914241	CHD2
B naive	3.70446e-05	0.280552	0.22	0.18	0.924745	CEPT1
B naive	3.9446e-05	0.728289	0.045	0.026	0.984691	AL365356.1
B naive	3.99329e-05	0.355792	0.159	0.124	0.996846	BRWD3
B naive	4.147e-05	0.5338	0.079	0.055	1	ZNF516
B naive	4.21872e-05	0.434699	0.133	0.102	1	TSG101
B naive	4.4319e-05	0.480572	0.098	0.071	1	VAV1
B naive	4.56932e-05	0.513253	0.076	0.052	1	GNLY
B naive	4.58853e-05	0.171479	0.431	0.38	1	NCK2
B naive	4.80758e-05	0.742228	0.045	0.027	1	AL137789.1
B naive	4.84036e-05	0.161188	0.369	0.318	1	CYFIP2
B naive	4.84349e-05	0.169226	0.58	0.53	1	LPP
B naive	4.93831e-05	0.255122	0.285	0.243	1	HEATR5B
B naive	5.11106e-05	0.387398	0.092	0.065	1	DNAJC7
B naive	5.20237e-05	0.140844	0.575	0.523	1	ANKRD12
B naive	5.3609e-05	0.112102	0.635	0.575	1	JMJD1C
B naive	5.43056e-05	0.384296	0.128	0.097	1	DNAJC15
B naive	5.5834e-05	0.292261	0.207	0.169	1	GNB5
B naive	5.58646e-05	0.973296	0.018	0.007	1	DDAH1
B naive	5.61004e-05	0.123423	0.51	0.453	1	NIPBL
B naive	5.61264e-05	0.1648	0.497	0.444	1	ELOVL5
B naive	5.76311e-05	0.271678	0.183	0.147	1	AUH
B naive	5.76745e-05	0.283608	0.167	0.132	1	MAP3K8
B naive	5.77816e-05	-0.1981	0.466	0.504	1	PDE4D
B naive	5.79282e-05	0.175122	0.331	0.283	1	SETD2
B naive	5.89419e-05	0.64712	0.054	0.034	1	AC083837.1
B naive	5.95096e-05	0.134321	0.527	0.465	1	RPS9
B naive	5.96499e-05	0.127161	0.578	0.519	1	LINC00926
B naive	6.08681e-05	0.3264	0.177	0.142	1	CCDC32
B naive	6.17121e-05	0.214739	0.364	0.319	1	PIP5K1B
B naive	6.35488e-05	0.374186	0.104	0.076	1	GLYATL1
B naive	6.43593e-05	1.11308	0.02	0.008	1	AL133243.2
B naive	6.45553e-05	0.179427	0.444	0.394	1	MCTP2
B naive	6.49785e-05	0.135131	0.534	0.477	1	DOCK2
B naive	6.56362e-05	0.314665	0.147	0.114	1	IL21R
B naive	6.61302e-05	0.172308	0.333	0.285	1	SP140L
B naive	6.73692e-05	0.248553	0.244	0.204	1	UBE3A
B naive	6.85179e-05	0.320092	0.207	0.17	1	L3MBTL4
B naive	6.95069e-05	0.120725	0.39	0.335	1	RPL22
B naive	6.95301e-05	0.179747	0.24	0.197	1	OAZ1
B naive	7.10746e-05	0.605166	0.049	0.031	1	NT5E
B naive	7.43109e-05	0.129689	0.393	0.337	1	RPL14
B naive	7.573e-05	0.208455	0.281	0.237	1	MAN2A1
B naive	7.62415e-05	0.224968	0.261	0.22	1	PPM1K
B naive	7.69034e-05	0.169644	0.38	0.329	1	EPS15
B naive	7.71445e-05	0.265802	0.175	0.14	1	PHF20L1
B naive	7.84208e-05	0.448039	0.102	0.075	1	QSOX2
B naive	7.89276e-05	-0.122825	0.873	0.888	1	EEF1A1
B naive	7.99351e-05	0.790432	0.046	0.028	1	AP001021.3
B naive	8.15855e-05	0.294826	0.165	0.131	1	KCMF1
B naive	8.21829e-05	0.500343	0.079	0.056	1	PAQR3
B naive	8.34362e-05	0.180433	0.288	0.243	1	TNKS
B naive	8.3808e-05	1.27586	0.012	0.004	1	IGLC7
B naive	8.41898e-05	0.170365	0.257	0.213	1	MT-ND6
B naive	8.6226e-05	0.263848	0.209	0.172	1	CNST
B naive	8.62515e-05	0.955645	0.037	0.022	1	AL136962.1
B naive	9.11724e-05	0.280607	0.192	0.156	1	LRRK2
B naive	9.2836e-05	0.532935	0.064	0.043	1	NHLRC3
B naive	9.56565e-05	0.258653	0.29	0.248	1	NUMB
B naive	9.68551e-05	2.00168	0.01	0.002	1	PF4
B naive	9.73379e-05	0.138235	0.618	0.562	1	FAU
B naive	9.99403e-05	0.146832	0.448	0.396	1	DGKD
B naive	0.000101145	0.223017	0.243	0.203	1	ABCA1
B naive	0.000101298	0.876285	0.032	0.017	1	TSBP1
B naive	0.000102075	0.349272	0.14	0.109	1	SMG6
B naive	0.000103651	0.265333	0.205	0.168	1	MTREX
B naive	0.000105158	0.14483	0.422	0.373	1	PARP14
B naive	0.000105918	-0.963947	0.015	0.029	1	CYB5A
B naive	0.000107353	0.192525	0.301	0.256	1	ADD1
B naive	0.000108713	0.432535	0.12	0.092	1	FAM168A
B naive	0.000109729	0.451547	0.086	0.062	1	AL161781.2
B naive	0.000113154	0.377973	0.124	0.095	1	CUL4A
B naive	0.000117396	0.260938	0.147	0.115	1	VAV2
B naive	0.000119107	0.151579	0.333	0.284	1	PPP2R5C
B naive	0.000119933	0.260985	0.182	0.147	1	CCDC50
B naive	0.000120906	0.226537	0.208	0.172	1	ASB3
B naive	0.000121583	0.928374	0.022	0.01	1	SAXO2
B naive	0.000124348	0.191105	0.331	0.288	1	RFTN1
B naive	0.000125448	1.44989	0.012	0.004	1	GAS8
B naive	0.000126519	0.13692	0.65	0.593	1	SSH2
B naive	0.000129458	0.578278	0.051	0.032	1	GUK1
B naive	0.000129738	0.393304	0.103	0.076	1	ARFIP1
B naive	0.000131363	0.29122	0.173	0.139	1	RPRD2
B naive	0.000131959	0.274226	0.188	0.153	1	FCRL5
B naive	0.000135242	0.234194	0.263	0.223	1	TOP2B
B naive	0.000137217	0.175928	0.335	0.29	1	RPS6KA5
B naive	0.000137482	0.545045	0.07	0.048	1	BLOC1S2
B naive	0.000137701	0.372256	0.123	0.095	1	PCNX4
B naive	0.000138978	0.423278	0.098	0.072	1	AC068724.3
B naive	0.00013987	0.199036	0.225	0.186	1	LARP4B
B naive	0.000140061	0.558412	0.066	0.045	1	NPIPB4
B naive	0.000140085	0.124562	0.435	0.381	1	PHTF2
B naive	0.000140247	0.407962	0.116	0.089	1	TAF4B
B naive	0.000142693	0.399452	0.134	0.105	1	ACSL3
B naive	0.000145034	0.201654	0.264	0.223	1	CLASP1
B naive	0.00014929	0.40449	0.099	0.073	1	RUFY1
B naive	0.000151903	0.359913	0.134	0.105	1	TMA7
B naive	0.000152615	0.534148	0.062	0.042	1	RPL22L1
B naive	0.000154555	0.549424	0.086	0.063	1	ZNF608
B naive	0.000156323	0.585134	0.066	0.046	1	RNF144B
B naive	0.000157443	0.13104	0.583	0.532	1	TBC1D22A
B naive	0.00016002	0.235193	0.18	0.146	1	FRS2
B naive	0.000160292	0.586084	0.077	0.055	1	KCNQ1OT1
B naive	0.000161173	0.508915	0.071	0.05	1	MIOS
B naive	0.000168441	0.158004	0.643	0.61	1	TXNIP
B naive	0.000168885	0.634312	0.044	0.027	1	MBNL1-AS1
B naive	0.000173876	-1.05019	0.01	0.021	1	IGHG1
B naive	0.000174036	0.399039	0.104	0.078	1	CLIP1
B naive	0.000174623	0.361532	0.102	0.076	1	CORO1C
B naive	0.00017546	0.787722	0.036	0.021	1	KLRB1
B naive	0.000179476	0.415195	0.09	0.066	1	AC211433.1
B naive	0.000181745	0.122885	0.392	0.341	1	POU2F2
B naive	0.000184112	0.674954	0.052	0.034	1	AL133480.1
B naive	0.000185011	0.178851	0.334	0.291	1	LRCH1
B naive	0.000185026	0.132814	0.618	0.568	1	ST6GAL1
B naive	0.000190117	0.187272	0.257	0.217	1	PIKFYVE
B naive	0.000190784	-0.186142	0.635	0.651	1	PTMA
B naive	0.000194322	0.532495	0.077	0.055	1	AC026347.1
B naive	0.000194827	0.172981	0.347	0.303	1	RAB11A
B naive	0.000196134	0.528702	0.075	0.053	1	FANCL
B naive	0.000197137	0.11687	0.745	0.711	1	RPL11
B naive	0.000205442	0.228925	0.235	0.197	1	ANKAR
B naive	0.000205712	0.388073	0.135	0.107	1	GALNT2
B naive	0.000207923	0.65856	0.043	0.027	1	CEP112
B naive	0.000208581	0.250248	0.191	0.157	1	JAK2
B naive	0.000208645	0.177558	0.375	0.33	1	RAPGEF1
B naive	0.000209294	0.178287	0.344	0.299	1	SETX
B naive	0.000210634	1.0387	0.02	0.009	1	CANT1
B naive	0.000211636	0.289914	0.159	0.127	1	MAP3K4
B naive	0.000211813	0.536757	0.058	0.039	1	AL139807.1
B naive	0.000213015	0.276812	0.108	0.081	1	DCP2
B naive	0.00021403	0.317757	0.118	0.09	1	SERTAD2
B naive	0.000214154	0.172385	0.295	0.252	1	LCOR
B naive	0.00021449	0.301413	0.173	0.141	1	MAPK14
B naive	0.000220977	0.436506	0.093	0.069	1	TFEB
B naive	0.000223553	0.455837	0.059	0.04	1	PLD4
B naive	0.000225399	0.447227	0.073	0.051	1	AC007381.1
B naive	0.000225442	0.138238	0.548	0.489	1	RPS8
B naive	0.000226269	0.151881	0.47	0.42	1	ATRX
B naive	0.00022984	0.366624	0.125	0.097	1	VPREB3
B naive	0.00023076	0.103095	0.856	0.818	1	FCHSD2
B naive	0.000233849	1.0387	0.018	0.008	1	ZRANB2-AS1
B naive	0.000236396	0.215609	0.234	0.196	1	ERP44
B naive	0.000239245	0.427862	0.077	0.055	1	PLEKHM2
B naive	0.000240237	0.144249	0.315	0.269	1	EEF1D
B naive	0.00024499	0.300151	0.217	0.183	1	TLE1
B naive	0.000249847	0.413313	0.073	0.052	1	FAM193B
B naive	0.000253082	0.230203	0.168	0.136	1	USF3
B naive	0.000253733	0.332103	0.106	0.08	1	AC068282.1
B naive	0.000259843	0.340953	0.106	0.08	1	SDCBP
B naive	0.000263532	0.717368	0.035	0.021	1	AC090772.2
B naive	0.000270161	0.105801	0.516	0.462	1	RHOH
B naive	0.000270349	0.318589	0.11	0.084	1	INTS4
B naive	0.000271371	0.364223	0.115	0.089	1	FAM49A
B naive	0.000273442	0.412396	0.094	0.07	1	UBE2E3
B naive	0.000273976	0.431437	0.088	0.065	1	ACACA
B naive	0.000274683	0.584671	0.052	0.034	1	AC073840.1
B naive	0.000276117	0.311314	0.109	0.083	1	PSMB9
B naive	0.000276791	0.256986	0.181	0.148	1	DCAF6
B naive	0.000282183	0.183837	0.278	0.239	1	VPS41
B naive	0.000282928	0.140179	0.555	0.505	1	ZEB2
B naive	0.000283066	0.61404	0.052	0.035	1	AC008969.1
B naive	0.000286716	0.21069	0.348	0.309	1	FBXO11
B naive	0.000287439	-0.671496	0.029	0.045	1	MNDA
B naive	0.000288328	-0.263458	0.111	0.14	1	LINC01374
B naive	0.000289416	0.690114	0.039	0.024	1	RGS7
B naive	0.00029762	0.26342	0.136	0.107	1	SH3BGRL3
B naive	0.000297646	0.427401	0.086	0.063	1	PFKL
B naive	0.00029841	0.839466	0.038	0.023	1	DPY19L1
B naive	0.000300319	0.1715	0.306	0.265	1	RASA1
B naive	0.000300554	0.18292	0.323	0.28	1	CNOT6L
B naive	0.000303302	-1.05958	0.008	0.018	1	CD4
B naive	0.000305372	0.264441	0.168	0.137	1	HIF1A-AS3
B naive	0.000306807	0.562163	0.065	0.045	1	AL157402.2
B naive	0.000308661	-0.798977	0.025	0.04	1	AC104596.1
B naive	0.000311782	-0.967724	0.015	0.027	1	U2AF1
B naive	0.000314886	0.48432	0.088	0.065	1	ZC3H12D
B naive	0.000317241	-0.682321	0.042	0.061	1	CCDC88A
B naive	0.000321158	-1.47462	0.004	0.012	1	FP565260.6
B naive	0.000322434	0.140127	0.279	0.236	1	RBM33
B naive	0.000325704	0.465631	0.073	0.052	1	SNHG29
B naive	0.000326336	0.246902	0.187	0.153	1	ZFAS1
B naive	0.000332511	0.13302	0.829	0.804	1	RPL41
B naive	0.00033256	0.189303	0.265	0.227	1	P2RX5
B naive	0.000337405	0.992504	0.029	0.016	1	EPB41L4A
B naive	0.000337605	0.624662	0.038	0.023	1	MARCKSL1
B naive	0.00033997	0.296186	0.154	0.124	1	RABEP2
B naive	0.000344663	0.70908	0.038	0.024	1	KIF1B
B naive	0.000345035	0.364552	0.119	0.092	1	MAP2K1
B naive	0.000345733	0.117468	0.551	0.502	1	USP15
B naive	0.000348546	0.383351	0.114	0.088	1	TNS3
B naive	0.000350293	0.479427	0.064	0.045	1	AC108863.2
B naive	0.000355571	0.329847	0.113	0.087	1	AP000787.1
B naive	0.000363717	0.561165	0.036	0.022	1	AC025034.1
B naive	0.000368695	0.338769	0.135	0.107	1	POGZ
B naive	0.000376976	0.171794	0.345	0.306	1	ARHGAP17
B naive	0.000379459	0.236096	0.177	0.145	1	CNR2
B naive	0.000380882	0.200163	0.27	0.231	1	USP47
B naive	0.000381329	0.1809	0.234	0.196	1	YPEL5
B naive	0.000383749	-0.199794	0.52	0.535	1	HLA-DQA1
B naive	0.000386749	0.557654	0.052	0.035	1	BLM
B naive	0.000392143	0.29986	0.119	0.092	1	CD200
B naive	0.000393411	0.304879	0.151	0.122	1	RTN4
B naive	0.000409023	0.133347	0.441	0.394	1	SLC38A1
B naive	0.000413179	0.855119	0.025	0.014	1	NDUFAB1
B naive	0.000416047	0.267172	0.162	0.132	1	KPNA1
B naive	0.000419413	0.201833	0.254	0.217	1	TRIM38
B naive	0.000419583	0.212189	0.23	0.195	1	VRK2
B naive	0.000420126	0.435312	0.093	0.071	1	TANC2
B naive	0.000420378	0.221465	0.204	0.171	1	MAP4K5
B naive	0.000426989	0.254797	0.108	0.083	1	SUMO2
B naive	0.000433312	0.27702	0.123	0.096	1	CD164
B naive	0.000434484	0.201451	0.345	0.305	1	SMAD3
B naive	0.000436705	1.3892	0.01	0.003	1	AC097662.1
B naive	0.000440709	1.27586	0.013	0.005	1	GATD3A
B naive	0.000445273	0.476409	0.084	0.063	1	HSPBAP1
B naive	0.000454093	0.183256	0.263	0.226	1	ATP10D
B naive	0.00045681	0.167337	0.266	0.227	1	TRAF3
B naive	0.000460787	0.360747	0.086	0.064	1	AC002463.1
B naive	0.000473493	0.8682	0.025	0.013	1	NIPSNAP1
B naive	0.000476236	0.307376	0.149	0.12	1	RAF1
B naive	0.000478268	0.193275	0.269	0.23	1	MED13
B naive	0.000482292	0.403961	0.099	0.075	1	KIF13B
B naive	0.000485097	0.298597	0.165	0.135	1	MTFR1
B naive	0.000485978	0.240342	0.214	0.181	1	EXOC2
B naive	0.000489831	1.1038	0.014	0.006	1	GAREM1
B naive	0.000492547	0.29208	0.138	0.11	1	SMURF1
B naive	0.00049321	0.520783	0.059	0.04	1	FAM118A
B naive	0.000493976	0.398651	0.086	0.064	1	GAB2
B naive	0.000509217	0.238101	0.226	0.192	1	SPTBN1
B naive	0.000520742	0.1244	0.526	0.478	1	EZR
B naive	0.000536504	0.178367	0.206	0.172	1	ORAI2
B naive	0.000542791	0.775091	0.034	0.02	1	MARK4
B naive	0.000543318	0.235327	0.166	0.136	1	GPBP1L1
B naive	0.000549524	0.245107	0.184	0.153	1	MYCBP2-AS1
B naive	0.00054999	0.117006	0.488	0.442	1	STAG1
B naive	0.000553983	0.104322	0.604	0.55	1	MED13L
B naive	0.000555319	0.228393	0.191	0.159	1	INO80
B naive	0.000556338	0.191669	0.195	0.161	1	MORC3
B naive	0.00055708	0.505029	0.048	0.032	1	INTS7
B naive	0.000559551	0.216782	0.218	0.184	1	BAZ2B
B naive	0.00056101	0.351913	0.139	0.112	1	CCDC18
B naive	0.000564027	0.2397	0.152	0.123	1	TMEM62
B naive	0.000566797	0.736882	0.027	0.015	1	TMEM256
B naive	0.000567802	0.367489	0.085	0.063	1	SNHG7
B naive	0.000570202	0.333446	0.124	0.098	1	IST1
B naive	0.000577429	0.227329	0.212	0.179	1	GCC2
B naive	0.000584959	0.73296	0.028	0.016	1	TMTC4
B naive	0.000585563	0.313406	0.109	0.084	1	NUP107
B naive	0.000588583	0.152025	0.294	0.253	1	SLC4A7
B naive	0.000590124	0.631535	0.039	0.025	1	FGD4
B naive	0.000592098	0.189982	0.253	0.216	1	KYNU
B naive	0.000596038	0.130959	0.433	0.387	1	ARID4B
B naive	0.000599539	0.180051	0.237	0.202	1	ATP8B1
B naive	0.000604678	0.272014	0.174	0.144	1	RYK
B naive	0.000605358	0.118597	0.476	0.423	1	TPT1
B naive	0.00061379	0.485716	0.052	0.035	1	GPATCH11
B naive	0.000625028	0.317113	0.157	0.129	1	LIX1
B naive	0.000625803	0.239851	0.182	0.15	1	PEAK1
B naive	0.000628785	0.15082	0.322	0.281	1	PUM1
B naive	0.000631983	0.147955	0.319	0.278	1	NOP53
B naive	0.000647214	-1.02248	0.016	0.028	1	CLVS1
B naive	0.0006522	0.329662	0.107	0.083	1	FXYD5
B naive	0.000664133	0.151726	0.327	0.286	1	SUCLG2
B naive	0.000666012	-0.860452	0.013	0.024	1	ZNF354A
B naive	0.000667652	0.207764	0.177	0.145	1	NUP153
B naive	0.0006682	-0.304083	0.178	0.209	1	SATB1-AS1
B naive	0.000670066	0.16879	0.287	0.249	1	UBE2D2
B naive	0.000670132	0.130664	0.407	0.363	1	DYRK1A
B naive	0.000680717	0.177072	0.223	0.188	1	CHCHD3
B naive	0.000682693	0.189671	0.226	0.191	1	ZDHHC21
B naive	0.000687932	0.676133	0.04	0.026	1	HSF5
B naive	0.000690013	0.206219	0.231	0.197	1	UBR3
B naive	0.00069407	0.183825	0.383	0.344	1	FAM117B
B naive	0.00069606	0.173222	0.318	0.28	1	CNTRL
B naive	0.000696091	0.253246	0.145	0.116	1	GRAP2
B naive	0.000706613	0.463997	0.067	0.048	1	AC091045.1
B naive	0.000708295	0.295378	0.123	0.097	1	OGFRL1
B naive	0.000714491	0.184385	0.24	0.204	1	VPS13D
B naive	0.00071878	0.514018	0.052	0.035	1	AC005562.1
B naive	0.00072023	0.122182	0.452	0.408	1	CHST11
B naive	0.000720321	0.482309	0.075	0.055	1	TATDN3
B naive	0.000725257	0.160381	0.365	0.324	1	SPIDR
B naive	0.000727596	0.134359	0.585	0.551	1	SKAP1
B naive	0.000731087	0.342933	0.085	0.064	1	LPAR6
B naive	0.000733526	0.258803	0.135	0.109	1	WWC3
B naive	0.000735663	0.198249	0.234	0.199	1	REV3L
B naive	0.000742402	0.203941	0.247	0.212	1	EHMT1
B naive	0.000742489	0.290149	0.123	0.097	1	VTA1
B naive	0.000746089	0.206463	0.23	0.196	1	ZMYND8
B naive	0.000747546	0.194858	0.314	0.277	1	PBX3
B naive	0.000750092	0.339156	0.093	0.071	1	FILIP1L
B naive	0.000751108	0.609545	0.038	0.024	1	PXDNL
B naive	0.000760989	0.203384	0.297	0.261	1	ETV6
B naive	0.000762485	-1.19698	0.01	0.019	1	CD14
B naive	0.000764005	0.324885	0.095	0.072	1	LARS2
B naive	0.000768344	0.216242	0.234	0.2	1	TRIM33
B naive	0.000770123	0.287604	0.112	0.087	1	KCNQ1
B naive	0.000771351	0.104454	0.571	0.522	1	ELF1
B naive	0.00077572	0.620829	0.034	0.021	1	DLEU7
B naive	0.000788983	0.164218	0.38	0.342	1	PTPRK
B naive	0.000790998	0.207836	0.236	0.202	1	SEC24B
B naive	0.00079416	0.100281	0.458	0.402	1	RPL15
B naive	0.000812687	0.814885	0.031	0.019	1	ARHGAP18
B naive	0.000821769	0.855527	0.017	0.008	1	PRR5L
B naive	0.000825519	0.674954	0.034	0.021	1	CCDC126
B naive	0.000831982	0.26512	0.224	0.191	1	SOS 2
B naive	0.00083242	0.389313	0.093	0.071	1	BASP1
B naive	0.000833359	0.851543	0.029	0.017	1	AP000779.1
B naive	0.000836958	0.112007	0.424	0.376	1	SP110
B naive	0.000838499	0.250866	0.16	0.131	1	NUP98
B naive	0.000844537	0.40495	0.079	0.059	1	AL157938.2
B naive	0.000846157	0.367398	0.095	0.073	1	CHML
B naive	0.000847111	0.333446	0.121	0.096	1	DISP1
B naive	0.000862861	0.285912	0.106	0.082	1	MYL12B
B naive	0.00086672	0.194406	0.239	0.205	1	WDR33
B naive	0.00087054	-0.163462	0.539	0.562	1	HLA-E
B naive	0.000878813	0.275631	0.136	0.11	1	NF1
B naive	0.000884928	0.314665	0.099	0.077	1	ATF7
B naive	0.000889692	-0.468109	0.045	0.062	1	MME
B naive	0.000889873	0.153357	0.553	0.509	1	TGFBR2
B naive	0.000891811	0.103881	0.767	0.725	1	RPS2
B naive	0.000897362	-0.112658	0.299	0.338	1	AL589693.1
B naive	0.000899759	0.161815	0.278	0.24	1	PIP4K2A
B naive	0.000904457	1.00168	0.02	0.01	1	TIMP3
B naive	0.000905278	0.322851	0.101	0.078	1	PPIL4
B naive	0.000909231	0.390567	0.126	0.101	1	ARSB
B naive	0.000911628	0.185743	0.221	0.188	1	SPOPL
B naive	0.000912294	0.24527	0.172	0.142	1	TMPO
B naive	0.000914631	0.465501	0.085	0.064	1	LRRC8C
B naive	0.000914769	-0.605764	0.035	0.05	1	OPTN
B naive	0.000924601	0.315216	0.149	0.122	1	EFCAB13
B naive	0.00092634	0.347513	0.072	0.053	1	SLC24A1
B naive	0.000929095	0.290398	0.089	0.067	1	ASAH1
B naive	0.000929669	0.599191	0.06	0.043	1	AC011933.4
B naive	0.000933351	0.111257	0.645	0.599	1	LRBA
B naive	0.000934635	0.283625	0.166	0.138	1	C16orf74
B naive	0.000940557	0.1752	0.237	0.202	1	ARFGEF1
B naive	0.000950098	0.163015	0.214	0.18	1	BAZ1A
B naive	0.000965638	0.153574	0.41	0.368	1	VTI1A
B naive	0.000970992	0.240329	0.17	0.141	1	USPL1
B naive	0.00103325	0.31371	0.092	0.071	1	FAM192A
B naive	0.00104214	0.250684	0.125	0.099	1	RIN3
B naive	0.00106835	0.191813	0.27	0.236	1	UST
B naive	0.00106849	0.211455	0.321	0.285	1	ADAM10
B naive	0.00107474	0.341711	0.092	0.07	1	ATP6V0A1
B naive	0.0010814	0.119173	0.349	0.308	1	PHF3
B naive	0.00108974	0.193678	0.316	0.281	1	MBNL2
B naive	0.00111147	-1.27258	0.004	0.01	1	MTX1
B naive	0.00111403	0.322334	0.095	0.073	1	LDHB
B naive	0.00112184	0.105698	0.441	0.393	1	ARL 15.00
B naive	0.00114112	0.149585	0.274	0.237	1	PIK3AP1
B naive	0.00115086	0.469073	0.055	0.039	1	AP1M1
B naive	0.00117187	0.113779	0.484	0.44	1	TAPT1
B naive	0.00118387	-0.481621	0.054	0.073	1	AP1S3
B naive	0.00118401	0.420909	0.057	0.04	1	SOAT1
B naive	0.00118642	0.260216	0.161	0.134	1	POU2AF1
B naive	0.00118733	0.108536	0.337	0.296	1	CYTIP
B naive	0.00118778	0.234918	0.262	0.229	1	SETD5
B naive	0.0011953	0.406043	0.075	0.056	1	APLF
B naive	0.00119913	0.27355	0.134	0.108	1	GON4L
B naive	0.00121278	0.615408	0.058	0.042	1	WARS2
B naive	0.00122109	0.330945	0.082	0.062	1	UQCRH
B naive	0.00123096	0.120725	0.465	0.422	1	SETBP1
B naive	0.00123774	1.37539	0.01	0.004	1	OR2L3
B naive	0.00123958	0.214051	0.181	0.152	1	AC118549.1
B naive	0.00124898	0.232559	0.178	0.149	1	UIMC1
B naive	0.00125364	-1.33398	0.006	0.014	1	AC245014.3
B naive	0.00125583	0.279056	0.126	0.101	1	CACUL1
B naive	0.0012602	0.870875	0.023	0.012	1	FMNL2
B naive	0.00126101	0.171253	0.315	0.278	1	GPATCH8
B naive	0.00126129	0.125277	0.373	0.331	1	CD53
B naive	0.00127554	0.183456	0.244	0.211	1	PRRC2B
B naive	0.00127947	0.202596	0.154	0.127	1	MFN1
B naive	0.00128176	0.305751	0.105	0.082	1	CEACAM21
B naive	0.00128408	0.172981	0.251	0.217	1	WTAP
B naive	0.00128883	0.591538	0.038	0.024	1	PIGH
B naive	0.00129263	0.237179	0.236	0.204	1	MOB3B
B naive	0.00129371	0.310339	0.108	0.085	1	TSPOAP1-AS1
B naive	0.00131602	0.773475	0.033	0.02	1	PHLDB2
B naive	0.00131744	-0.981347	0.008	0.016	1	TRIM58
B naive	0.00132929	0.44349	0.078	0.058	1	NME2
B naive	0.00133581	0.394503	0.063	0.045	1	CTSH
B naive	0.00133989	0.305432	0.106	0.083	1	VAV3-AS1
B naive	0.00134164	-0.348265	0.085	0.108	1	HIST1H4C
B naive	0.00136426	0.423831	0.067	0.049	1	CALHM6
B naive	0.00136762	0.272701	0.122	0.097	1	XRCC6
B naive	0.00136803	1.26192	0.018	0.009	1	HDX
B naive	0.00138181	0.202664	0.241	0.209	1	PPP4R3A
B naive	0.00138213	0.70031	0.037	0.024	1	STARD9
B naive	0.00139821	0.100902	0.405	0.362	1	WASHC4
B naive	0.00143136	0.156646	0.223	0.19	1	PPHLN1
B naive	0.00148636	0.46345	0.056	0.04	1	NAA38
B naive	0.00150856	0.451148	0.056	0.04	1	LNX2
B naive	0.00151061	0.216477	0.235	0.203	1	SYNE1
B naive	0.00151414	-0.376414	0.063	0.082	1	GINM1
B naive	0.00152219	0.29724	0.126	0.101	1	ESCO1
B naive	0.0015243	0.334986	0.095	0.074	1	HHEX
B naive	0.00154892	0.303473	0.113	0.089	1	CDK8
B naive	0.00155032	0.248737	0.14	0.114	1	GNA13
B naive	0.00157203	0.399277	0.054	0.038	1	C4orf3
B naive	0.00159437	0.103798	0.426	0.38	1	TUT4
B naive	0.00159704	0.398824	0.059	0.042	1	DPYD-AS1
B naive	0.00161154	0.303201	0.118	0.094	1	HSD17B4
B naive	0.00162716	0.482309	0.042	0.028	1	CYP51A1
B naive	0.00163949	1.0298	0.015	0.007	1	DDIT4
B naive	0.00164242	0.151462	0.42	0.384	1	CYTH1
B naive	0.00164647	0.442203	0.08	0.061	1	SNHG32
B naive	0.00165642	0.145077	0.413	0.375	1	ZHX2
B naive	0.00166709	0.129463	0.382	0.341	1	NSD3
B naive	0.00167988	0.821398	0.018	0.009	1	MFSD4A
B naive	0.00168125	0.226295	0.173	0.145	1	PDE8A
B naive	0.00168395	0.110175	0.436	0.393	1	AFF1
B naive	0.00168619	0.149173	0.298	0.262	1	PLAC8
B naive	0.00168642	-0.37716	0.08	0.101	1	BLCAP
B naive	0.00173778	0.431683	0.075	0.056	1	NKG7
B naive	0.00174213	0.249287	0.188	0.16	1	USP12
B naive	0.00175239	0.150942	0.293	0.258	1	GNAS
B naive	0.00175299	0.24527	0.12	0.096	1	MINDY3
B naive	0.00178944	1.36447	0.011	0.004	1	LINC02551
B naive	0.00178988	0.213454	0.168	0.14	1	AC025164.1
B naive	0.00179132	0.220078	0.196	0.167	1	GIGYF2
B naive	0.0018078	0.445838	0.076	0.057	1	SLIRP
B naive	0.00182019	1.08177	0.013	0.006	1	SRRD
B naive	0.00182096	0.167068	0.271	0.237	1	EXOC6
B naive	0.00183245	0.22708	0.164	0.136	1	TSPAN13
B naive	0.00184544	0.451601	0.125	0.102	1	IGF1R
B naive	0.00185169	0.110416	0.871	0.853	1	ADK
B naive	0.00185185	-0.746509	0.016	0.026	1	CD27
B naive	0.00186853	0.879199	0.019	0.01	1	BNIP1
B naive	0.00187558	-0.3957	0.082	0.103	1	SNHG8
B naive	0.0018921	0.256538	0.181	0.153	1	ZDHHC20
B naive	0.0018976	0.339137	0.11	0.088	1	ABHD17B
B naive	0.00190162	0.296722	0.084	0.064	1	ARHGAP42
B naive	0.00190338	0.253696	0.132	0.108	1	TCEA1
B naive	0.00190806	0.215708	0.171	0.143	1	CAB39
B naive	0.00191025	0.30117	0.135	0.111	1	SS18
B naive	0.00191757	1.58324	0.012	0.005	1	AC005699.1
B naive	0.00191832	0.112765	0.319	0.279	1	ASCC3
B naive	0.00192745	0.167633	0.232	0.2	1	CDK17
B naive	0.00193811	0.251863	0.147	0.122	1	ZNF254
B naive	0.00193884	0.148775	0.27	0.234	1	EEF1B2
B naive	0.00194185	0.350339	0.099	0.078	1	CPQ
B naive	0.00194984	0.118465	0.374	0.335	1	CHD7
B naive	0.0019517	0.652809	0.038	0.025	1	POLR1A
B naive	0.00195679	0.157161	0.299	0.264	1	FCER2
B naive	0.0019643	0.41795	0.069	0.052	1	PPDPF
B naive	0.00198031	1.05962	0.012	0.005	1	AL024508.1
B naive	0.00198091	0.318547	0.085	0.065	1	PDLIM5
B naive	0.00198178	-1.35899	0.004	0.01	1	AL163932.1
B naive	0.00198471	0.533656	0.037	0.024	1	AL161725.1
B naive	0.00199153	-1.25793	0.005	0.012	1	KIF5C
B naive	0.00199258	0.237878	0.164	0.137	1	TBCA
B naive	0.00199338	0.264615	0.161	0.135	1	VPS37B
B naive	0.0019994	0.209405	0.187	0.159	1	PRKD3
B naive	0.00201017	0.227424	0.135	0.111	1	GMFG
B naive	0.00201694	-0.609613	0.023	0.035	1	AC068587.4
B naive	0.00203038	0.275435	0.155	0.129	1	IFNGR2
B naive	0.00203702	0.318589	0.093	0.072	1	RAPGEF5
B naive	0.00203982	0.380864	0.104	0.083	1	SENP2
B naive	0.00204322	0.478845	0.051	0.036	1	USP38
B naive	0.00205162	0.638814	0.028	0.017	1	GTF3C6
B naive	0.00205827	-0.745101	0.021	0.033	1	SMCR8
B naive	0.00205898	0.39458	0.075	0.057	1	ARHGAP35
B naive	0.00206854	0.136854	0.367	0.327	1	DIP2B
B naive	0.00208327	0.541866	0.062	0.045	1	SLC25A16
B naive	0.00209328	0.247628	0.21	0.181	1	NRF1
B naive	0.00210291	0.218067	0.138	0.113	1	CHMP3
B naive	0.0021193	0.390755	0.089	0.069	1	MCU
B naive	0.00212137	0.215122	0.13	0.106	1	VPS54
B naive	0.00212426	0.321299	0.113	0.091	1	RAB18
B naive	0.00213408	0.61219	0.038	0.025	1	GSDMB
B naive	0.00213629	0.503433	0.043	0.029	1	AC006059.1
B naive	0.00215148	0.230836	0.188	0.16	1	MYO9B
B naive	0.00215564	0.111425	0.427	0.384	1	SRPK2
B naive	0.0021757	0.13039	0.34	0.302	1	RBM6
B naive	0.00217939	0.540315	0.051	0.036	1	FCHO1
B naive	0.00218094	0.32197	0.076	0.058	1	DUS2
B naive	0.00219661	-0.562085	0.036	0.05	1	TXK
B naive	0.00220294	0.137165	0.334	0.296	1	TBL1XR1
B naive	0.00220387	0.603616	0.024	0.014	1	C14orf93
B naive	0.00221382	0.124118	0.31	0.274	1	HERC4
B naive	0.00221705	0.220801	0.116	0.093	1	TRIM5
B naive	0.00222668	0.501119	0.048	0.033	1	OGG1
B naive	0.00223302	0.176501	0.226	0.195	1	RNF38
B naive	0.00224032	0.180832	0.248	0.217	1	SLC39A10
B naive	0.00224921	0.150846	0.306	0.27	1	ALOX5
B naive	0.00226054	0.51998	0.046	0.032	1	AC002480.2
B naive	0.00228341	0.238059	0.186	0.158	1	ARMH3
B naive	0.00228462	-1.2351	0.007	0.014	1	RGCC
B naive	0.00229067	0.350352	0.076	0.057	1	NIPA2
B naive	0.00229385	-0.920815	0.009	0.018	1	CEBPD
B naive	0.00231791	0.396918	0.052	0.037	1	BMERB1
B naive	0.00234108	0.397776	0.072	0.054	1	TSPAN5
B naive	0.0023437	-0.500309	0.04	0.055	1	GIMAP7
B naive	0.00234509	0.241301	0.165	0.138	1	HTT
B naive	0.00236056	0.271512	0.108	0.086	1	PTPN22
B naive	0.00236665	-0.479936	0.068	0.087	1	JCHAIN
B naive	0.00237845	0.529196	0.043	0.029	1	AP000331.1
B naive	0.0023835	0.139381	0.223	0.191	1	UBR1
B naive	0.00238691	0.123569	0.497	0.455	1	TRIO
B naive	0.0023983	0.977517	0.019	0.01	1	ZNF250
B naive	0.00241302	0.209241	0.211	0.181	1	GATAD2B
B naive	0.00247219	0.330306	0.08	0.062	1	IP6K2
B naive	0.00249456	-0.506446	0.04	0.056	1	ALG5
B naive	0.00249478	0.21035	0.136	0.112	1	SPCS2
B naive	0.00251189	0.877718	0.018	0.009	1	GZMH
B naive	0.00251348	0.190864	0.307	0.275	1	UHRF2
B naive	0.00255876	0.349519	0.056	0.04	1	ALOX5AP
B naive	0.00257349	0.582614	0.048	0.034	1	CELSR1
B naive	0.00258385	0.264302	0.147	0.122	1	PECAM1
B naive	0.00258813	0.22456	0.123	0.1	1	UBL3
B naive	0.0025946	0.194329	0.172	0.145	1	SFSWAP
B naive	0.00259504	0.370199	0.07	0.052	1	VPS35L
B naive	0.0025997	0.562928	0.035	0.023	1	CHMP1A
B naive	0.00263387	-0.622324	0.026	0.038	1	HHAT
B naive	0.00264793	0.417125	0.059	0.043	1	HMGXB3
B naive	0.0026515	0.715143	0.027	0.016	1	SYNC
B naive	0.00265327	0.765243	0.033	0.022	1	ZNF562
B naive	0.0026595	0.25524	0.173	0.146	1	UBE2R2
B naive	0.00268667	0.211905	0.179	0.152	1	ZNF800
B naive	0.00271493	0.203637	0.238	0.208	1	ABCB4
B naive	0.00273158	1.18685	0.012	0.005	1	AC130650.2
B naive	0.00273511	0.512867	0.043	0.029	1	TRMT10C
B naive	0.00274399	0.790432	0.037	0.025	1	NEDD4L
B naive	0.00274705	0.340535	0.07	0.052	1	ZNF143
B naive	0.00274776	0.110207	0.266	0.23	1	TOMM7
B naive	0.00274924	0.127644	0.255	0.221	1	CCNY
B naive	0.00276255	-0.205326	0.157	0.184	1	SCN3A
B naive	0.00277409	0.826957	0.019	0.01	1	KLC4
B naive	0.00278286	-0.590754	0.035	0.05	1	VCAN
B naive	0.00278707	-0.910008	0.008	0.016	1	AC006299.1
B naive	0.00279137	0.442916	0.071	0.053	1	PPIL2
B naive	0.00282475	0.467297	0.059	0.043	1	NSUN2
B naive	0.00282647	0.326033	0.087	0.068	1	MTIF3
B naive	0.00285183	0.377218	0.077	0.059	1	BICD2
B naive	0.00286417	0.429108	0.087	0.068	1	RALGPS1
B naive	0.00288881	1.2549	0.01	0.004	1	ITFG1-AS1
B naive	0.00289141	-0.845157	0.013	0.022	1	CPVL
B naive	0.00291311	0.22782	0.121	0.098	1	TMEM248
B naive	0.00293822	0.233158	0.114	0.092	1	CLCN4
B naive	0.00295929	0.184427	0.166	0.14	1	ARFGEF2
B naive	0.00296666	0.486882	0.042	0.029	1	ZNF484
B naive	0.00297028	0.151191	0.348	0.313	1	SKAP2
B naive	0.00302972	0.701204	0.025	0.015	1	SEC61A2
B naive	0.0030406	0.262387	0.103	0.082	1	SAMD4A
B naive	0.00304088	0.944653	0.019	0.011	1	TMEM182
B naive	0.00304411	0.242528	0.177	0.151	1	USP32
B naive	0.00304715	0.295256	0.114	0.092	1	CENPP
B naive	0.00306069	-0.75081	0.017	0.028	1	DPYSL2
B naive	0.00307165	0.306417	0.129	0.106	1	ERAP2
B naive	0.00308313	0.2509	0.164	0.139	1	PDE3B
B naive	0.00308325	0.367351	0.089	0.07	1	GPD2
B naive	0.00309802	0.15335	0.28	0.248	1	NOTCH2
B naive	0.00311061	0.517642	0.046	0.032	1	TMEM39A
B naive	0.00313147	0.795467	0.021	0.012	1	AC025917.1
B naive	0.00313313	0.124433	0.231	0.199	1	HLA-DMA
B naive	0.00313484	0.11379	0.337	0.299	1	ADD3
B naive	0.00317309	0.999226	0.02	0.012	1	KBTBD3
B naive	0.00317468	0.133996	0.281	0.248	1	SCAF8
B naive	0.00318302	0.118012	0.305	0.27	1	ARHGEF18
B naive	0.00319159	-0.47074	0.052	0.068	1	ZMIZ2
B naive	0.00319231	0.144273	0.328	0.291	1	AFF4
B naive	0.00319788	0.406542	0.075	0.057	1	UXT
B naive	0.00322	0.332932	0.081	0.063	1	ZNF124
B naive	0.00322316	0.111962	0.278	0.243	1	RC3H1
B naive	0.00322479	0.440067	0.098	0.079	1	EPHA4
B naive	0.00322513	0.427862	0.046	0.032	1	IAH1
B naive	0.00323565	0.293884	0.15	0.126	1	AOPEP
B naive	0.00323623	0.143223	0.372	0.337	1	PHC3
B naive	0.00325928	-0.358624	0.064	0.082	1	UBR5-AS1
B naive	0.00326649	0.2833	0.127	0.104	1	AL139020.1
B naive	0.00327467	0.232894	0.144	0.12	1	ANXA6
B naive	0.00331262	0.47797	0.042	0.029	1	AURKAIP1
B naive	0.00334292	0.322844	0.105	0.084	1	SLC38A11
B naive	0.00334473	0.961477	0.012	0.005	1	MYBPC2
B naive	0.00334888	-1.68762	0.004	0.01	1	BMP3
B naive	0.00336817	0.401478	0.072	0.055	1	AC087286.2
B naive	0.00337825	0.897347	0.017	0.009	1	AL355816.2
B naive	0.00339702	0.769339	0.023	0.014	1	SLC5A11
B naive	0.00345233	0.175648	0.112	0.09	1	UBE2O
B naive	0.00349016	0.128535	0.282	0.247	1	PDS5B
B naive	0.00349329	0.340321	0.109	0.088	1	SGO1-AS1
B naive	0.00350152	0.101289	0.445	0.404	1	EML4
B naive	0.00351095	0.25415	0.179	0.153	1	PCED1B
B naive	0.0035135	0.382774	0.071	0.054	1	ASH2L
B naive	0.00355853	0.537451	0.031	0.02	1	CGRRF1
B naive	0.00356593	0.231853	0.16	0.135	1	CAPN7
B naive	0.00356765	0.269106	0.099	0.079	1	ABHD15-AS1
B naive	0.00361773	0.738649	0.023	0.013	1	SLC27A4
B naive	0.00362366	0.380949	0.041	0.028	1	NFU1
B naive	0.00365447	0.202816	0.173	0.147	1	SFMBT1
B naive	0.00366015	0.18509	0.241	0.211	1	NCOA1
B naive	0.00368374	0.257096	0.153	0.129	1	IREB2
B naive	0.00369579	0.677221	0.023	0.013	1	NTPCR
B naive	0.00371705	0.448247	0.067	0.051	1	GPR160
B naive	0.00374966	0.897347	0.02	0.011	1	AC009495.3
B naive	0.00375279	0.348856	0.098	0.078	1	METTL25
B naive	0.0037694	0.277819	0.202	0.177	1	KANSL1L
B naive	0.00378748	1.18685	0.011	0.005	1	AC009228.1
B naive	0.00382492	0.288486	0.11	0.089	1	CREB3L2
B naive	0.00385553	0.305005	0.106	0.086	1	ANKRD36C
B naive	0.00387132	0.198662	0.188	0.161	1	VOPP1
B naive	0.00387137	0.22597	0.126	0.104	1	MFF
B naive	0.00389527	0.395687	0.048	0.035	1	AL138828.1
B naive	0.00389654	-0.619616	0.038	0.052	1	STK33
B naive	0.00391128	0.209578	0.125	0.102	1	ZNF718
B naive	0.00392626	0.142689	0.288	0.255	1	SELENOF
B naive	0.00395768	1.05263	0.012	0.006	1	CCDC71
B naive	0.00398314	0.790432	0.016	0.009	1	AC018445.5
B naive	0.00400997	0.292852	0.115	0.094	1	ANO6
B naive	0.00404135	0.165434	0.238	0.209	1	ATR
B naive	0.00404468	0.561926	0.037	0.025	1	MAGOH
B naive	0.00409679	0.692527	0.015	0.008	1	KCNC1
B naive	0.00412549	0.190178	0.165	0.139	1	PPP3CB
B naive	0.00413949	0.307331	0.095	0.076	1	WBP11
B naive	0.00413961	0.154947	0.212	0.182	1	STK10
B naive	0.00416049	0.589225	0.033	0.022	1	ATP6V1F
B naive	0.00416715	0.642774	0.015	0.007	1	A1BG
B naive	0.00417897	0.432055	0.066	0.05	1	CPNE5
B naive	0.0041853	0.189113	0.249	0.22	1	CENPC
B naive	0.00420666	0.677221	0.022	0.013	1	LINC00685
B naive	0.00421016	0.185955	0.129	0.106	1	NDUFB9
B naive	0.00421386	0.195124	0.145	0.122	1	AC087854.1
B naive	0.00421563	0.646285	0.029	0.019	1	AC010976.1
B naive	0.00422375	0.316136	0.077	0.059	1	AC098829.1
B naive	0.00426273	0.149356	0.303	0.271	1	ADARB1
B naive	0.00427672	0.363665	0.053	0.038	1	AC010149.1
B naive	0.004299	0.171074	0.273	0.241	1	THRAP3
B naive	0.0043257	0.142046	0.29	0.257	1	MTPN
B naive	0.00432932	-0.423251	0.054	0.07	1	KANSL2
B naive	0.00433571	0.238904	0.165	0.141	1	MBD2
B naive	0.00437717	0.333203	0.086	0.068	1	LAMTOR5-AS1
B naive	0.00437852	0.531697	0.027	0.017	1	DERL3
B naive	0.00439476	0.379624	0.048	0.034	1	NDUFB7
B naive	0.00440242	0.156055	0.218	0.189	1	ETNK1
B naive	0.00440894	-0.980663	0.01	0.017	1	AC253572.2
B naive	0.00442628	0.758641	0.026	0.017	1	AC012368.1
B naive	0.00443723	-0.765618	0.018	0.029	1	CNOT3
B naive	0.00444596	0.873888	0.016	0.009	1	AL133268.4
B naive	0.0044627	0.353412	0.079	0.062	1	NOC3L
B naive	0.00447725	0.659187	0.03	0.019	1	BEX2
B naive	0.00450438	0.201867	0.169	0.145	1	TRAK2
B naive	0.0045177	0.39789	0.073	0.057	1	RPA3
B naive	0.00453482	0.531219	0.019	0.011	1	AL513166.1
B naive	0.00453991	0.619813	0.025	0.016	1	HIST1H2BN
B naive	0.00454663	0.180332	0.115	0.093	1	SERP1
B naive	0.00455479	0.184139	0.149	0.125	1	ZNF431
B naive	0.004627	0.468343	0.06	0.045	1	TMEM268
B naive	0.00462925	0.388211	0.076	0.059	1	MX2
B naive	0.00463104	0.970103	0.015	0.008	1	TBC1D16
B naive	0.00466423	0.118512	0.259	0.228	1	USP9X
B naive	0.00468216	0.149423	0.376	0.344	1	FNBP1
B naive	0.00470333	0.118128	0.208	0.179	1	HBP1
B naive	0.00471938	0.341297	0.083	0.065	1	RSL24D1
B naive	0.00472702	0.18309	0.237	0.208	1	CLIC4
B naive	0.00475462	0.566141	0.032	0.021	1	SIVA1
B naive	0.00476697	0.104478	0.63	0.586	1	PAN3
B naive	0.00477347	0.47174	0.05	0.036	1	ZBTB20-AS5
B naive	0.00478484	0.182749	0.225	0.196	1	BICD1
B naive	0.00479887	0.390191	0.064	0.049	1	PKD2L2
B naive	0.00482425	0.518289	0.045	0.032	1	AL117381.1
B naive	0.00486097	0.12571	0.464	0.424	1	KMT2C
B naive	0.00496445	0.112674	0.279	0.246	1	POU2F1
B naive	0.00497705	-0.349603	0.089	0.109	1	FYB1
B naive	0.00498233	0.173967	0.283	0.253	1	MALT1
B naive	0.00498276	0.169345	0.225	0.196	1	SH3BP5
B naive	0.00499537	0.11419	0.253	0.222	1	TTC7A
B naive	0.00499863	-1.06418	0.004	0.01	1	AC027020.2
B naive	0.00500604	0.405494	0.047	0.034	1	LINC00910
B naive	0.0050152	0.417501	0.045	0.032	1	AC090644.1
B naive	0.00502885	0.427862	0.07	0.054	1	HMGA1P4
B naive	0.0050403	0.174382	0.227	0.198	1	NFAT5
B naive	0.00504547	0.316524	0.089	0.071	1	GUCD1
B naive	0.00507569	0.190596	0.176	0.15	1	TBC1D15
B naive	0.00509838	0.342758	0.075	0.058	1	RELB
B naive	0.00512452	0.306555	0.063	0.047	1	ZFYVE26
B naive	0.0051273	0.113395	0.223	0.192	1	ATP5F1E
B naive	0.00513602	0.16348	0.206	0.178	1	ARID1A
B naive	0.00514377	0.306842	0.1	0.081	1	UHRF1BP1L
B naive	0.00516147	0.371539	0.074	0.058	1	TMEM140
B naive	0.00516483	0.142631	0.401	0.367	1	RAB30
B naive	0.00518277	0.356778	0.076	0.059	1	TRIM24
B naive	0.00518339	-0.277912	0.084	0.104	1	LINC01811
B naive	0.005243	0.482309	0.055	0.041	1	AC009313.1
B naive	0.00524498	0.325847	0.076	0.059	1	PREP
B naive	0.00527386	0.428577	0.054	0.04	1	COQ10B
B naive	0.00527528	0.262444	0.141	0.118	1	BMT2
B naive	0.0052825	1.00697	0.011	0.005	1	AL161443.1
B naive	0.00528561	0.16233	0.217	0.19	1	LINC01588
B naive	0.00529862	0.332284	0.072	0.055	1	AC018682.1
B naive	0.00531156	-0.806668	0.016	0.026	1	RHOB
B naive	0.00533975	0.570537	0.029	0.019	1	TBC1D25
B naive	0.00540844	0.517075	0.046	0.033	1	AL031428.1
B naive	0.00540998	0.637703	0.034	0.023	1	EEF1E1
B naive	0.0054256	0.752149	0.018	0.01	1	MYO3A
B naive	0.00542752	0.394178	0.086	0.068	1	ACTR10
B naive	0.00543722	-0.687616	0.02	0.03	1	BMI1
B naive	0.00543844	0.150752	0.246	0.217	1	DAPP1
B naive	0.00547003	0.300703	0.09	0.071	1	LDAH
B naive	0.00547944	0.365734	0.052	0.038	1	DDX54
B naive	0.00548746	0.114158	0.329	0.295	1	USP25
B naive	0.00549808	0.190847	0.142	0.119	1	LINC01004
B naive	0.00554576	0.235826	0.173	0.149	1	YTHDC2
B naive	0.00555087	0.164716	0.241	0.212	1	LCORL
B naive	0.00567115	0.230557	0.15	0.127	1	GNPTAB
B naive	0.00569772	0.482309	0.04	0.028	1	KLHDC4
B naive	0.00569846	0.203876	0.193	0.168	1	2025-03-08
B naive	0.0056998	0.339569	0.062	0.047	1	RP9
B naive	0.00571313	0.179335	0.225	0.198	1	BDP1
B naive	0.00572239	0.364183	0.069	0.053	1	HS3ST1
B naive	0.00572794	0.49573	0.04	0.028	1	ITPR3
B naive	0.00573302	0.28437	0.078	0.061	1	AC060234.3
B naive	0.00573574	-0.544163	0.016	0.026	1	NCALD
B naive	0.00574449	0.689105	0.037	0.026	1	AC068888.1
B naive	0.00576522	0.413047	0.043	0.03	1	SLC9B2
B naive	0.00577822	0.434521	0.046	0.033	1	EPN2
B naive	0.00580503	0.173089	0.162	0.138	1	VAPA
B naive	0.00586841	0.299345	0.116	0.096	1	ABCC1
B naive	0.00587029	-0.264028	0.286	0.306	1	CTSS
B naive	0.00587784	0.17653	0.134	0.112	1	PILRB
B naive	0.0058942	0.577887	0.031	0.02	1	THRA1/BTR
B naive	0.00597489	-0.614431	0.04	0.054	1	S100A10
B naive	0.00598585	0.353937	0.074	0.058	1	LMO7
B naive	0.0060071	0.195773	0.158	0.134	1	UXS1
B naive	0.00600874	0.681618	0.024	0.015	1	IFI35
B naive	0.00600939	0.129133	0.275	0.244	1	CERT1
B naive	0.00602062	0.753983	0.018	0.01	1	AC103858.1
B naive	0.00602189	0.314582	0.054	0.04	1	DIPK2A
B naive	0.00603148	0.104425	0.616	0.581	1	PACS1
B naive	0.00604529	0.619046	0.024	0.015	1	PAOX
B naive	0.00604841	0.512057	0.038	0.027	1	PSMD8
B naive	0.00606122	0.180468	0.218	0.191	1	ATF6
B naive	0.00606534	0.262686	0.104	0.084	1	OSBPL11
B naive	0.0060671	0.308459	0.086	0.068	1	ZNF44
B naive	0.00609846	-0.40564	0.045	0.059	1	CPSF2
B naive	0.00611353	0.32642	0.06	0.045	1	RP2
B naive	0.00617756	0.552211	0.02	0.012	1	CHI3L2
B naive	0.00618701	0.187085	0.256	0.227	1	BABAM2
B naive	0.00624238	0.769023	0.022	0.014	1	TMEM126A
B naive	0.00624324	0.876588	0.017	0.01	1	HYLS1
B naive	0.00624651	0.216297	0.129	0.107	1	TBC1D32
B naive	0.00627395	0.101199	0.384	0.345	1	ANKRD11
B naive	0.00630832	0.2035	0.127	0.106	1	HSH2D
B naive	0.00633382	0.54371	0.036	0.025	1	COL10A1
B naive	0.00634146	0.156196	0.208	0.181	1	ARHGEF7
B naive	0.00636831	0.206499	0.128	0.106	1	LAT2
B naive	0.00642672	0.332369	0.078	0.061	1	ZBTB40
B naive	0.00647077	0.358678	0.069	0.053	1	ACADM
B naive	0.00647916	0.512683	0.036	0.025	1	PRELID1
B naive	0.00650312	0.671071	0.026	0.016	1	TAF12
B naive	0.00651924	0.300049	0.099	0.081	1	AC104365.1
B naive	0.0065211	0.422905	0.055	0.041	1	TMEM230
B naive	0.00652416	0.498077	0.034	0.023	1	C17orf100
B naive	0.00653128	0.243049	0.103	0.083	1	OTUD4
B naive	0.00655144	0.128631	0.317	0.287	1	SEC62
B naive	0.00655689	0.597787	0.026	0.016	1	PEX11G
B naive	0.00658307	0.289664	0.054	0.04	1	GM2A
B naive	0.00659398	0.462627	0.047	0.034	1	BAX
B naive	0.0066025	0.200606	0.155	0.132	1	AKAP10
B naive	0.00660408	0.245889	0.094	0.076	1	AGO4
B naive	0.00660745	0.179782	0.239	0.211	1	NGLY1
B naive	0.00664024	0.221545	0.076	0.059	1	CPB2-AS1
B naive	0.00665323	0.560312	0.026	0.016	1	TMUB1
B naive	0.00667784	0.338242	0.08	0.064	1	ANKRD13A
B naive	0.00667903	0.144058	0.237	0.209	1	CIRBP
B naive	0.00668307	0.169213	0.234	0.205	1	ATXN10
B naive	0.00669195	-0.641322	0.025	0.036	1	AL121944.1
B naive	0.00669734	0.70972	0.018	0.011	1	FN3KRP
B naive	0.00670069	0.982236	0.016	0.009	1	NT5DC3
B naive	0.00671712	0.332407	0.132	0.112	1	PHLPP1
B naive	0.00673931	0.897347	0.016	0.009	1	AC090772.1
B naive	0.00674254	-0.444573	0.045	0.059	1	LINC00623
B naive	0.00675687	-0.413968	0.043	0.057	1	MAP3K20
B naive	0.00679233	0.200963	0.296	0.268	1	AC027097.2
B naive	0.00682874	-0.135725	0.231	0.258	1	AC008014.1
B naive	0.00685307	-0.788545	0.012	0.019	1	C12orf73
B naive	0.00685526	-0.238981	0.359	0.373	1	RPL4
B naive	0.00686564	0.177855	0.215	0.188	1	ZNF33A
B naive	0.00693392	-0.451263	0.032	0.045	1	LINC00861
B naive	0.00695117	0.580611	0.037	0.025	1	CCDC122
B naive	0.00695337	0.372984	0.055	0.041	1	ESR2
B naive	0.00696285	0.274882	0.102	0.083	1	KIZ
B naive	0.00698655	0.522202	0.04	0.029	1	DCAF11
B naive	0.00703471	0.535839	0.037	0.025	1	KNTC1
B naive	0.00713692	0.37571	0.079	0.062	1	IRF4
B naive	0.00718244	0.354554	0.086	0.069	1	RAP1GAP2
B naive	0.00724034	0.179986	0.153	0.13	1	MYL12A
B naive	0.00730197	0.261282	0.108	0.089	1	RAB21
B naive	0.00733046	0.135387	0.215	0.187	1	TMBIM4
B naive	0.00737946	0.264918	0.135	0.114	1	YIPF4
B naive	0.00740441	0.10732	0.357	0.321	1	HNRNPC
B naive	0.00742015	0.462944	0.038	0.027	1	TYK2
B naive	0.0074223	0.550696	0.04	0.028	1	PURB
B naive	0.00742269	0.671787	0.017	0.009	1	CRYZ
B naive	0.00742342	0.531778	0.06	0.046	1	WDR19
B naive	0.00742904	0.11111	0.278	0.246	1	GPBP1
B naive	0.00743982	0.533384	0.029	0.019	1	AL355347.1
B naive	0.00744469	0.556856	0.034	0.024	1	CACYBP
B naive	0.00745116	0.22468	0.11	0.09	1	NDUFA13
B naive	0.00746502	0.200939	0.228	0.202	1	CHD6
B naive	0.0075113	0.170071	0.254	0.227	1	CNOT4
B naive	0.00751177	-0.294604	0.124	0.145	1	PTP4A2
B naive	0.00753019	0.130741	0.282	0.252	1	NEK7
B naive	0.00755268	0.241765	0.141	0.12	1	TCOF1
B naive	0.00757076	0.263279	0.111	0.092	1	CSGALNACT2
B naive	0.00760726	-0.362654	0.059	0.074	1	SERINC3
B naive	0.00762431	0.274316	0.085	0.068	1	CYSLTR1
B naive	0.00763047	0.837641	0.018	0.01	1	CCDC85C
B naive	0.00767002	-0.736525	0.015	0.024	1	MZF1-AS1
B naive	0.00768239	0.371278	0.059	0.045	1	RAB31
B naive	0.00768903	0.307132	0.102	0.083	1	PRR14L
B naive	0.0077048	0.146316	0.393	0.363	1	GNG7
B naive	0.0077056	0.180201	0.249	0.222	1	FAM13B
B naive	0.00771769	0.271394	0.143	0.122	1	AP1G1
B naive	0.00774233	0.549424	0.044	0.032	1	RIPK2
B naive	0.0077728	0.130565	0.289	0.257	1	SMARCC1
B naive	0.00777482	0.278776	0.076	0.06	1	CHKB
B naive	0.00777698	0.155595	0.245	0.216	1	INVS
B naive	0.0078324	0.113028	0.359	0.324	1	NFATC3
B naive	0.00783321	0.34766	0.035	0.024	1	CAPG
B naive	0.00785484	0.151897	0.215	0.188	1	BBS9
B naive	0.00787906	0.339755	0.082	0.066	1	PSMC6
B naive	0.00789062	0.217284	0.158	0.136	1	DECR1
B naive	0.00792324	0.161096	0.185	0.16	1	NAA15
B naive	0.00792946	0.17332	0.159	0.136	1	SLC25A6
B naive	0.00799167	0.310975	0.081	0.064	1	GYPC
B naive	0.0080068	-0.42811	0.062	0.078	1	FAM111A
B naive	0.0080087	0.153568	0.306	0.276	1	SCAPER
B naive	0.0080143	0.366191	0.041	0.029	1	IL1RAP
B naive	0.00805568	-1.1366	0.005	0.011	1	ZNF687
B naive	0.00807175	0.185634	0.148	0.126	1	GRK5
B naive	0.0080737	0.333446	0.097	0.079	1	NVL
B naive	0.00807622	0.145006	0.164	0.14	1	ERP29
B naive	0.00808031	0.376	0.059	0.045	1	AP003086.1
B naive	0.00808062	0.329063	0.081	0.065	1	KDM1A
B naive	0.00808079	0.188758	0.19	0.166	1	UBXN4
B naive	0.00808107	0.592492	0.032	0.022	1	UMPS
B naive	0.00812307	0.127895	0.198	0.172	1	PHF20
B naive	0.00813129	0.28437	0.153	0.131	1	MRTFA
B naive	0.00813773	0.590369	0.025	0.016	1	TRIM59
B naive	0.008173	0.208086	0.179	0.155	1	MBNL3
B naive	0.00817692	0.531219	0.023	0.014	1	TIMM17B
B naive	0.00823944	0.352351	0.062	0.047	1	ZBTB25
B naive	0.00824304	0.149911	0.331	0.301	1	TSC22D3
B naive	0.00837624	0.869332	0.013	0.007	1	ARMT1
B naive	0.00837995	0.323612	0.09	0.073	1	TMEM87B
B naive	0.00838176	0.222729	0.178	0.154	1	HDAC8
B naive	0.00838205	0.258613	0.075	0.059	1	ATG16L1
B naive	0.00840929	0.275858	0.075	0.059	1	TCL6
B naive	0.00841105	0.819344	0.018	0.011	1	NUDCD2
B naive	0.00842583	0.217006	0.228	0.202	1	TNRC6C
B naive	0.00845332	0.95393	0.013	0.006	1	FLYWCH2
B naive	0.00848433	0.336568	0.091	0.074	1	CLSTN1
B naive	0.00849126	0.435004	0.043	0.031	1	ACSM1
B naive	0.00849602	0.117929	0.291	0.26	1	ATAD2B
B naive	0.00852667	0.211933	0.157	0.134	1	ATF7IP2
B naive	0.00853582	0.201858	0.162	0.139	1	MLLT10
B naive	0.00854931	0.162691	0.229	0.203	1	DMTF1
B naive	0.00856117	0.247467	0.114	0.094	1	ATL2
B naive	0.00857136	0.241301	0.086	0.069	1	ARNT
B naive	0.00857202	0.964461	0.012	0.006	1	ANO9
B naive	0.00859502	0.408847	0.034	0.023	1	APBB2
B naive	0.00860555	0.78187	0.013	0.006	1	AC008906.1
B naive	0.00868696	0.377829	0.056	0.042	1	TRMT2B
B naive	0.0087218	0.613554	0.023	0.015	1	AC079203.2
B naive	0.00872772	0.432506	0.059	0.045	1	TDP1
B naive	0.00877625	0.315799	0.069	0.054	1	SOD1
B naive	0.00878579	0.459226	0.045	0.032	1	EBAG9
B naive	0.00879253	0.729619	0.019	0.012	1	ARSA
B naive	0.00879792	0.814885	0.015	0.009	1	PKIA-AS1
B naive	0.00880713	0.281612	0.096	0.078	1	SCAMP1
B naive	0.00882346	0.222374	0.112	0.093	1	GPR18
B naive	0.00885987	0.299014	0.087	0.07	1	ADA2
B naive	0.00888012	0.221769	0.157	0.135	1	IGLC1
B naive	0.00888596	0.303059	0.066	0.051	1	JTB
B naive	0.00888704	-0.468447	0.038	0.051	1	FASTKD2
B naive	0.00890596	0.147402	0.218	0.191	1	COA1
B naive	0.00894737	0.109695	0.365	0.334	1	CHPT1
B naive	0.00896486	-1.03554	0.006	0.012	1	AC246785.3
B naive	0.00898058	0.225497	0.147	0.126	1	PGGT1B
B naive	0.00898526	0.470236	0.057	0.043	1	C1orf52
B naive	0.00900168	0.674954	0.015	0.009	1	HDDC3
B naive	0.00902322	0.398114	0.05	0.037	1	NPRL3
B naive	0.00905001	0.495248	0.042	0.03	1	TBC1D22B
B naive	0.00905803	0.194184	0.134	0.113	1	BCAS4
B naive	0.00911173	0.126726	0.214	0.188	1	SRSF4
B naive	0.00911709	0.324628	0.084	0.067	1	WIPF2
B naive	0.00914246	0.231464	0.102	0.084	1	EIF4H
B naive	0.00914346	0.122203	0.391	0.357	1	ZNF644
B naive	0.00919784	0.331925	0.056	0.042	1	NKAP
B naive	0.00921553	0.377193	0.062	0.048	1	ZBTB24
B naive	0.0092464	0.508782	0.028	0.019	1	AEN
B naive	0.00925434	-0.430979	0.044	0.058	1	IGHGP
B naive	0.00927915	0.342486	0.056	0.042	1	TBPL1
B naive	0.00928618	0.337919	0.069	0.054	1	KATNAL1
B naive	0.00929495	0.183529	0.143	0.121	1	HNRNPH3
B naive	0.00931542	-0.379661	0.061	0.076	1	SRGN
B naive	0.0093432	0.319474	0.067	0.053	1	LILRB1
B naive	0.00934496	0.678707	0.015	0.008	1	AQP11
B naive	0.00935935	-0.956802	0.007	0.013	1	PRAF2
B naive	0.00937632	-0.428139	0.04	0.053	1	UCKL1
B naive	0.00938982	0.422188	0.035	0.025	1	HS6ST1
B naive	0.00939698	-0.31218	0.112	0.131	1	RFX3-AS1
B naive	0.00941356	0.828634	0.02	0.012	1	AL357153.1
B naive	0.00943159	0.10088	0.36	0.324	1	GLS
B naive	0.00943958	0.923819	0.014	0.007	1	DBNDD1
B naive	0.00947508	0.47605	0.03	0.021	1	MCRIP1
B naive	0.0094754	0.202938	0.113	0.094	1	PCNP
B naive	0.00947628	0.146597	0.159	0.135	1	PHACTR4
B naive	0.00947855	0.268135	0.116	0.097	1	RCOR1
B naive	0.00951076	0.160381	0.148	0.126	1	DENND4C
B naive	0.00954122	0.404884	0.063	0.049	1	PI4KB
B naive	0.00955479	0.135507	0.198	0.173	1	STK24
B naive	0.00959734	0.360061	0.121	0.102	1	KLHL20
B naive	0.00970433	0.254159	0.193	0.169	1	MAPK8
B naive	0.0097182	0.17133	0.326	0.296	1	KLHL5
B naive	0.00975717	0.217714	0.111	0.092	1	BANP
B naive	0.00976191	0.820726	0.013	0.007	1	SUV39H2
B naive	0.00978822	0.174187	0.317	0.289	1	COMMD10
B naive	0.00981374	0.394503	0.06	0.046	1	DLD
B naive	0.00981445	0.184923	0.121	0.101	1	CD81
B naive	0.00982198	1.18685	0.01	0.005	1	RPH3AL
B naive	0.0098466	0.278498	0.123	0.104	1	YTHDF3
B naive	0.00986866	0.121562	0.316	0.286	1	ARIH1
B naive	0.00988246	1.04174	0.01	0.005	1	SLC66A1
B naive	0.00988246	1.04174	0.01	0.005	1	SNORC
B naive	0.00988291	0.254163	0.105	0.086	1	DENND11
B naive	0.00992808	0.337919	0.07	0.055	1	PPFIBP1
B naive	0.00994907	0.325058	0.082	0.066	1	MED30
B naive	0.0099717	-0.678513	0.014	0.022	1	LDLRAP1
B naive	0.00998093	0.341649	0.096	0.078	1	IARS
B naive	0.00999074	0.161382	0.229	0.204	1	LY86
B naive	0.0100035	0.102305	0.284	0.254	1	SOS 1
B naive	0.0100732	0.80005	0.011	0.006	1	KANSL1-AS1
B naive	0.0101012	0.58049	0.029	0.019	1	AP000442.1
B naive	0.0101059	0.439665	0.04	0.029	1	CYB5R3
B naive	0.010119	0.135859	0.245	0.217	1	CD2AP
B naive	0.0101619	0.237299	0.106	0.087	1	RNF10
B naive	0.0102274	0.293952	0.081	0.065	1	CD99
B naive	0.0102346	-0.408212	0.049	0.063	1	SNHG3
B naive	0.0102597	0.368094	0.044	0.032	1	ATAD5
B naive	0.0102611	-0.617226	0.016	0.024	1	TMEM205
B naive	0.0103063	0.36791	0.071	0.056	1	NAPG
B naive	0.010348	0.203397	0.198	0.174	1	SLMAP
B naive	0.0103817	0.153415	0.226	0.201	1	2025-03-07
B naive	0.0104374	0.188472	0.191	0.167	1	CCDC6
B naive	0.0104378	0.205469	0.066	0.051	1	CHCHD10
B naive	0.0105241	0.722668	0.023	0.015	1	ZNF850
B naive	0.0105493	0.238384	0.086	0.069	1	PMPCB
B naive	0.0105529	-0.64031	0.016	0.024	1	TOR3A
B naive	0.0105622	0.129243	0.269	0.24	1	USP8
B naive	0.0105851	0.219791	0.157	0.136	1	CEP192
B naive	0.0105978	0.425896	0.041	0.03	1	PRR12
B naive	0.0106041	0.555558	0.026	0.017	1	SPON1-AS1
B naive	0.0106635	0.193501	0.172	0.15	1	FBXL20
B naive	0.0106755	0.253156	0.116	0.097	1	C22orf34
B naive	0.0106798	0.579171	0.02	0.012	1	AC080162.1
B naive	0.0107186	0.372685	0.056	0.043	1	CROT
B naive	0.0107316	0.66437	0.023	0.015	1	LINC00265
B naive	0.010757	0.104436	0.629	0.604	1	UBE2E2
B naive	0.0107642	0.228553	0.12	0.101	1	EMSY
B naive	0.0107848	-0.350371	0.073	0.09	1	AAK1
B naive	0.010823	0.741228	0.018	0.011	1	C9orf40
B naive	0.0108462	0.745344	0.018	0.011	1	AL390774.2
B naive	0.0109026	0.264332	0.089	0.072	1	NLRC5
B naive	0.0109174	0.265842	0.062	0.047	1	BIN3
B naive	0.0109212	-0.67381	0.018	0.027	1	PNPLA6
B naive	0.0109482	0.354554	0.043	0.031	1	STUB1
B naive	0.011019	0.216696	0.134	0.114	1	KLC1
B naive	0.0110304	0.844879	0.013	0.007	1	AC008083.2
B naive	0.0110358	0.389743	0.021	0.013	1	DESI1
B naive	0.0110804	0.149364	0.192	0.168	1	PPIP5K2
B naive	0.0110821	0.201153	0.187	0.164	1	IRF1
B naive	0.0111012	0.234112	0.127	0.108	1	ATP11C
B naive	0.0111017	0.814885	0.013	0.007	1	TRAPPC2B
B naive	0.0111287	0.771816	0.013	0.007	1	DNMBP-AS1
B naive	0.0111464	0.472041	0.035	0.025	1	AC104134.1
B naive	0.011179	0.733848	0.013	0.007	1	SDHAF1
B naive	0.0112155	0.255674	0.072	0.057	1	AC114760.2
B naive	0.0112786	0.13879	0.253	0.225	1	RAB3GAP1
B naive	0.0112877	0.277408	0.138	0.119	1	PRMT3
B naive	0.0113094	0.181555	0.211	0.187	1	PTPN4
B naive	0.0113392	0.943151	0.015	0.009	1	AL020995.1
B naive	0.0113422	0.842205	0.017	0.01	1	AC113143.3
B naive	0.0113431	-0.612848	0.016	0.025	1	FCER1G
B naive	0.0113504	0.107052	0.152	0.129	1	STX8
B naive	0.0113954	0.332013	0.07	0.055	1	CSE1L
B naive	0.0113984	0.283328	0.053	0.04	1	URM1
B naive	0.0114059	0.183496	0.193	0.17	1	PXK
B naive	0.0114083	0.155983	0.179	0.155	1	TPP2
B naive	0.0114484	1.08999	0.012	0.006	1	B3GAT2
B naive	0.0114503	0.223451	0.089	0.072	1	RNF44
B naive	0.0115114	0.70972	0.017	0.01	1	DRC3
B naive	0.0115115	0.674954	0.022	0.014	1	BRMS1L
B naive	0.0115118	0.378319	0.049	0.037	1	HACD4
B naive	0.0115156	0.195208	0.288	0.261	1	TBC1D9
B naive	0.0115701	0.532062	0.029	0.02	1	AL049869.3
B naive	0.0115763	0.327424	0.057	0.043	1	MPPE1
B naive	0.0115792	0.164118	0.286	0.257	1	TRAPPC9
B naive	0.0116191	0.271322	0.06	0.046	1	AMZ1
B naive	0.0116226	0.804237	0.012	0.006	1	SLC27A5
B naive	0.0116285	0.176184	0.207	0.183	1	DOP1B
B naive	0.0116389	0.575419	0.023	0.015	1	PLEKHA7
B naive	0.0116733	0.279078	0.074	0.059	1	CARF
B naive	0.0117104	-0.910008	0.008	0.014	1	PGD
B naive	0.0117285	0.487584	0.032	0.022	1	BRCA2
B naive	0.0117397	0.369717	0.039	0.028	1	TTC5
B naive	0.0117535	0.493991	0.029	0.02	1	TTI2
B naive	0.0117709	0.142823	0.237	0.21	1	TTN
B naive	0.0117748	0.196907	0.137	0.116	1	AC016831.7
B naive	0.0117845	-0.922081	0.008	0.014	1	AC096711.2
B naive	0.011863	0.263555	0.095	0.078	1	PPARD
B naive	0.011915	-0.449576	0.053	0.067	1	AC092652.1
B naive	0.01201	0.420909	0.034	0.024	1	SIRT2
B naive	0.0120186	0.809884	0.014	0.008	1	GARNL3
B naive	0.0120258	0.368653	0.072	0.058	1	TNFRSF10A
B naive	0.0120405	0.129866	0.336	0.306	1	RPS6KA3
B naive	0.0120502	0.77999	0.014	0.008	1	NEXN
B naive	0.0121112	0.48439	0.066	0.052	1	IL7
B naive	0.0121195	0.102151	0.327	0.294	1	STAG2
B naive	0.0121431	0.624328	0.025	0.016	1	PRKAB2
B naive	0.0121555	0.130065	0.268	0.239	1	RESF1
B naive	0.0121656	-0.562085	0.015	0.023	1	ATP1A1-AS1
B naive	0.0122513	0.386732	0.054	0.042	1	INSIG1
B naive	0.0122529	0.299979	0.049	0.037	1	ERH
B naive	0.012265	0.658159	0.016	0.009	1	CINP
B naive	0.0122656	0.230886	0.117	0.098	1	ATAD1
B naive	0.0122921	0.375394	0.047	0.035	1	POLR3C
B naive	0.0123203	0.241301	0.074	0.059	1	SMARCB1
B naive	0.0123308	-0.483743	0.022	0.031	1	LIN7C
B naive	0.0123415	-0.582646	0.02	0.029	1	DNPEP
B naive	0.012372	0.175264	0.181	0.158	1	SEC63
B naive	0.0124468	0.217459	0.091	0.075	1	TMEM41B
B naive	0.0125417	0.128622	0.259	0.232	1	RAB2A
B naive	0.012672	0.144706	0.21	0.185	1	NSD1
B naive	0.0126858	0.828084	0.015	0.009	1	BDH2
B naive	0.0127402	-0.692369	0.027	0.037	1	FGL2
B naive	0.0127546	-0.866213	0.011	0.018	1	AC108519.1
B naive	0.0127876	0.674954	0.015	0.009	1	TEN1
B naive	0.0128516	0.897347	0.013	0.007	1	Z82206.1
B naive	0.0128743	-1.06418	0.005	0.01	1	DHRS3
B naive	0.0128831	0.871352	0.013	0.007	1	CDC7
B naive	0.0128888	0.134781	0.253	0.226	1	HECTD1
B naive	0.0128991	0.254281	0.054	0.041	1	NDUFA9
B naive	0.0129079	0.202201	0.127	0.107	1	SLC35F5
B naive	0.0129488	0.37425	0.035	0.024	1	ATP5PF
B naive	0.0130468	0.209937	0.169	0.148	1	ZMYM4
B naive	0.0130799	0.259505	0.117	0.099	1	DNAJC13
B naive	0.0131057	0.293275	0.082	0.066	1	DNAJC2
B naive	0.0131209	0.314827	0.094	0.078	1	AC009554.1
B naive	0.0131232	0.268817	0.121	0.103	1	SNHG5
B naive	0.0131355	0.634312	0.018	0.011	1	SLC25A30
B naive	0.0131397	0.450945	0.043	0.032	1	ADD2
B naive	0.0131449	0.365626	0.047	0.035	1	SPI1
B naive	0.0131488	0.575419	0.035	0.025	1	ABRAXAS2
B naive	0.0131618	0.19996	0.206	0.183	1	LIMD1
B naive	0.0131649	0.180763	0.111	0.093	1	TMEM65
B naive	0.0131821	0.273315	0.082	0.067	1	FAM117A
B naive	0.0132227	0.157969	0.115	0.096	1	STAT2
B naive	0.0132253	-0.289856	0.077	0.094	1	CRIP1
B naive	0.0132287	0.538893	0.029	0.019	1	LIMK2
B naive	0.0132309	0.191549	0.189	0.165	1	RLF
B naive	0.0132406	0.669936	0.021	0.013	1	HSDL1
B naive	0.0132523	0.259338	0.088	0.072	1	ZNF394
B naive	0.0132563	0.403981	0.055	0.042	1	AC131571.1
B naive	0.0132745	0.416457	0.048	0.036	1	SRCAP
B naive	0.0132994	0.348216	0.058	0.045	1	SART3
B naive	0.0133665	0.1449	0.162	0.139	1	UBE2G1
B naive	0.0133748	0.804237	0.015	0.008	1	BMF
B naive	0.0134248	0.319969	0.097	0.081	1	AL162253.2
B naive	0.0134366	-0.424581	0.023	0.032	1	C1orf131
B naive	0.0134449	0.750505	0.015	0.008	1	INPP5E
B naive	0.0134541	0.265498	0.116	0.098	1	FAM135A
B naive	0.013462	0.356132	0.068	0.054	1	OSGEP
B naive	0.0134802	-0.350872	0.065	0.08	1	ST13
B naive	0.0134915	0.303506	0.05	0.038	1	VKORC1L1
B naive	0.0135101	0.516743	0.027	0.019	1	Z82215.1
B naive	0.0135168	0.213503	0.153	0.132	1	MGA
B naive	0.0135697	0.369609	0.057	0.044	1	CCNYL1
B naive	0.0136565	0.529615	0.031	0.022	1	POLR1B
B naive	0.013686	0.261531	0.099	0.082	1	DPH6
B naive	0.0137576	0.715508	0.018	0.011	1	GPM6B
B naive	0.0137719	0.156387	0.209	0.184	1	CNKSR2
B naive	0.0138107	0.474532	0.044	0.032	1	ALG8
B naive	0.0138547	0.19384	0.119	0.1	1	ATP5MC2
B naive	0.013895	0.165119	0.164	0.142	1	HIBCH
B naive	0.013909	0.321401	0.099	0.083	1	SETDB2
B naive	0.0140503	0.678707	0.014	0.008	1	DEPDC4
B naive	0.0140511	0.595966	0.024	0.016	1	LINC02762
B naive	0.0140546	0.131516	0.256	0.23	1	FAM53B
B naive	0.014084	0.787164	0.016	0.009	1	VAMP5
B naive	0.0140884	0.420909	0.041	0.03	1	CLN8
B naive	0.0141578	0.189765	0.209	0.186	1	NT5C2
B naive	0.0141791	0.211662	0.093	0.076	1	SERPINB9
B naive	0.0141823	0.270881	0.104	0.087	1	SLC25A42
B naive	0.0141948	0.36301	0.048	0.036	1	CRYBG3
B naive	0.0142219	0.329574	0.049	0.037	1	PSMC1
B naive	0.0142462	-1.03226	0.005	0.01	1	TNFRSF14-AS1
B naive	0.0142694	0.259917	0.098	0.081	1	PRORP
B naive	0.0142815	0.293864	0.091	0.075	1	SH2D3C
B naive	0.0143083	0.267236	0.09	0.073	1	FBXO7
B naive	0.014311	0.120473	0.206	0.181	1	SCML4
B naive	0.0143204	-0.363344	0.076	0.092	1	EIF3J
B naive	0.014355	-0.665589	0.011	0.018	1	AC025171.3
B naive	0.0144251	0.110434	0.234	0.208	1	PFDN5
B naive	0.0144433	0.101209	0.289	0.26	1	ACTR3
B naive	0.0144897	0.119124	0.25	0.223	1	ITCH
B naive	0.0144898	-0.380187	0.029	0.04	1	SHOC1
B naive	0.0144941	0.187979	0.128	0.108	1	DPP8
B naive	0.0145816	0.74979	0.017	0.01	1	AC020913.1
B naive	0.0145935	0.131037	0.345	0.318	1	BLNK
B naive	0.0146337	-0.603082	0.019	0.028	1	SAMSN1
B naive	0.0146358	0.757169	0.013	0.007	1	ZNF888
B naive	0.0146513	0.176591	0.214	0.19	1	RAP1A
B naive	0.0146522	0.400921	0.03	0.021	1	C16orf54
B naive	0.0146595	0.138996	0.285	0.258	1	THADA
B naive	0.0147006	0.704702	0.013	0.007	1	AC107081.2
B naive	0.0148346	0.234072	0.063	0.049	1	S1PR4
B naive	0.0148714	0.303038	0.082	0.066	1	USP53
B naive	0.0149476	0.47552	0.026	0.017	1	HLA-F-AS1
B naive	0.015031	0.255006	0.099	0.083	1	TCHP
B naive	0.0152618	0.685843	0.02	0.013	1	PHKG2
B naive	0.0152836	-0.770078	0.009	0.015	1	MYCBP
B naive	0.015289	0.265434	0.067	0.053	1	DGUOK
B naive	0.0153504	0.639279	0.022	0.014	1	CCDC62
B naive	0.0153521	0.239266	0.099	0.082	1	DDX58
B naive	0.0153549	0.376956	0.05	0.038	1	VPS28
B naive	0.0154106	0.897347	0.014	0.008	1	NRGN
B naive	0.0154126	0.617239	0.021	0.014	1	B3GALT4
B naive	0.0154217	0.415814	0.028	0.019	1	RPUSD4
B naive	0.0154386	0.539795	0.042	0.031	1	BACE2
B naive	0.015442	0.196005	0.084	0.068	1	TMEM14B
B naive	0.0154971	0.25214	0.122	0.104	1	NCK1
B naive	0.0155086	0.123601	0.26	0.234	1	KIAA1109
B naive	0.015509	0.482309	0.029	0.02	1	ILK
B naive	0.0155341	0.253722	0.116	0.099	1	SOD2
B naive	0.0155596	0.961477	0.01	0.005	1	OGN
B naive	0.0155676	0.14252	0.202	0.178	1	CCDC88C
B naive	0.0155834	0.371503	0.079	0.064	1	IFT88
B naive	0.0155838	0.285749	0.075	0.06	1	ZNF611
B naive	0.015636	1.05781	0.01	0.005	1	GCSH
B naive	0.0156469	0.403408	0.043	0.032	1	PAXX
B naive	0.0156634	-0.311031	0.1	0.117	1	VAMP2
B naive	0.0156912	0.424859	0.04	0.029	1	BRI3BP
B naive	0.0156958	0.801132	0.014	0.008	1	C6orf136
B naive	0.0157714	0.341988	0.07	0.056	1	CAPN3
B naive	0.0159062	-0.687616	0.014	0.021	1	IFT172
B naive	0.015913	0.272056	0.084	0.069	1	UFM1
B naive	0.0159195	0.197324	0.179	0.157	1	TUT7
B naive	0.0161919	0.275858	0.112	0.095	1	SLC23A2
B naive	0.0162297	0.511068	0.051	0.04	1	PRKRA
B naive	0.0162883	0.500925	0.03	0.021	1	FLYWCH1
B naive	0.0163538	0.476896	0.058	0.045	1	MTMR2
B naive	0.0163586	0.114158	0.15	0.128	1	FBXL5
B naive	0.0163945	0.124883	0.137	0.117	1	SNRNP200
B naive	0.0164052	0.755328	0.015	0.009	1	DMWD
B naive	0.0164441	0.473848	0.021	0.014	1	EBPL
B naive	0.0164547	0.272092	0.075	0.06	1	EIF4E2
B naive	0.0164661	0.168062	0.08	0.064	1	NAA35
B naive	0.0164897	0.130997	0.293	0.267	1	AGPAT5
B naive	0.0165198	0.60784	0.018	0.011	1	TCL1B
B naive	0.0165432	0.307486	0.085	0.07	1	ABL2
B naive	0.0165795	0.593341	0.02	0.013	1	CP
B naive	0.0166268	-0.321152	0.148	0.166	1	AHNAK
B naive	0.0166536	0.131087	0.245	0.22	1	KMT2A
B naive	0.0166571	0.124936	0.182	0.159	1	ZNF721
B naive	0.0167481	0.530564	0.02	0.013	1	TBC1D13
B naive	0.0168038	0.432384	0.063	0.05	1	ASPH
B naive	0.0168483	0.106397	0.24	0.215	1	CAMKMT
B naive	0.0169143	-0.355122	0.069	0.084	1	CAMK4
B naive	0.0169518	0.311192	0.148	0.129	1	MIR181A1HG
B naive	0.0169717	0.205131	0.099	0.082	1	NFATC1
B naive	0.0170015	-0.761616	0.009	0.016	1	DDA1
B naive	0.0170085	0.125053	0.21	0.186	1	PPP2R2A
B naive	0.0170169	0.124363	0.238	0.212	1	PDSS2
B naive	0.0170754	0.145902	0.24	0.216	1	RHOQ
B naive	0.0170902	0.173471	0.111	0.093	1	ATP5MG
B naive	0.017096	-0.971409	0.006	0.011	1	AIFM2
B naive	0.0171181	0.232238	0.116	0.099	1	PIGN
B naive	0.0171639	0.47605	0.03	0.021	1	TMEM138
B naive	0.0171746	0.240723	0.073	0.059	1	CNPY3
B naive	0.0171903	-0.259082	0.078	0.094	1	ANXA4
B naive	0.0172813	0.153845	0.191	0.168	1	EHBP1
B naive	0.0173452	0.444835	0.03	0.021	1	GRHPR
B naive	0.0173997	0.210286	0.1	0.083	1	ATP6V1G1
B naive	0.0174018	0.1906	0.22	0.197	1	RABGAP1
B naive	0.0174474	0.225507	0.068	0.054	1	IRS2
B naive	0.0174546	0.958747	0.012	0.006	1	UBOX5-AS1
B naive	0.0174669	0.465336	0.037	0.027	1	FAM227B
B naive	0.0174781	0.431521	0.067	0.054	1	SGPP1
B naive	0.0175195	0.300311	0.031	0.022	1	PNPLA7
B naive	0.0176829	0.441667	0.035	0.026	1	PI4K2A
B naive	0.0177801	0.158393	0.14	0.121	1	STAT6
B naive	0.0178894	0.474404	0.023	0.015	1	AC022137.4
B naive	0.0179858	0.146563	0.27	0.245	1	KDM2A
B naive	0.0180097	0.204709	0.124	0.105	1	HELQ
B naive	0.018028	0.174249	0.191	0.169	1	PAWR
B naive	0.0180584	0.141833	0.363	0.335	1	BTBD9
B naive	0.0181968	0.187767	0.086	0.07	1	DENND3
B naive	0.0182192	0.936875	0.01	0.005	1	AL031733.2
B naive	0.0182605	-0.666554	0.005	0.01	1	AC022087.1
B naive	0.0182669	0.897347	0.01	0.005	1	GPC4
B naive	0.018303	0.229543	0.104	0.087	1	INPP5A
B naive	0.0183455	0.317001	0.077	0.063	1	SYMPK
B naive	0.0185119	0.727422	0.016	0.01	1	APEH
B naive	0.0185369	0.176063	0.127	0.109	1	CXXC5
B naive	0.0185441	0.141138	0.187	0.165	1	LEMD3
B naive	0.0185787	0.360137	0.052	0.04	1	PINX1
B naive	0.0186521	-0.528579	0.026	0.035	1	PUF60
B naive	0.0186534	0.677221	0.022	0.014	1	MRPL14
B naive	0.0186724	0.310991	0.081	0.067	1	STAM
B naive	0.0186834	-0.918941	0.01	0.016	1	PRELID2
B naive	0.018743	0.233811	0.094	0.078	1	CDC123
B naive	0.0188219	0.306361	0.061	0.048	1	LRRC37A3
B naive	0.0189131	-0.231646	0.283	0.302	1	JUNB
B naive	0.0189207	0.282206	0.051	0.04	1	GALNT11
B naive	0.018944	0.185272	0.14	0.12	1	ZNF131
B naive	0.0190111	-0.36944	0.032	0.042	1	TTLL3
B naive	0.0190573	0.206601	0.103	0.086	1	INTS6L
B naive	0.0190716	0.4334	0.037	0.027	1	PCNT
B naive	0.0190986	-0.391279	0.038	0.049	1	HOOK2
B naive	0.0191258	0.273723	0.061	0.048	1	HEATR5A
B naive	0.0191304	0.584189	0.018	0.011	1	MSS51
B naive	0.0191359	0.108757	0.192	0.168	1	USP7
B naive	0.0192425	0.358076	0.036	0.026	1	MCM5
B naive	0.0192499	0.220616	0.067	0.054	1	PMF1
B naive	0.0192697	0.4334	0.049	0.038	1	SCO1
B naive	0.0192902	0.536757	0.021	0.014	1	KLF11
B naive	0.0193213	0.456314	0.04	0.03	1	ZNF345
B naive	0.0193773	0.30469	0.047	0.036	1	RBM28
B naive	0.0193999	0.557271	0.02	0.013	1	FBXO41
B naive	0.0194724	-0.28811	0.124	0.141	1	ARHGAP45
B naive	0.0194956	0.453247	0.04	0.03	1	RAD18
B naive	0.0195063	0.206166	0.115	0.097	1	NAA25
B naive	0.0195811	0.270805	0.07	0.056	1	DEF8
B naive	0.0196168	0.60784	0.03	0.021	1	ECHDC2
B naive	0.0196387	0.282445	0.102	0.086	1	EYA3
B naive	0.0197933	0.221291	0.158	0.139	1	AIDA
B naive	0.0198318	-0.864493	0.005	0.01	1	AF228727.1
B naive	0.0198379	0.811617	0.012	0.006	1	SNAI3
B naive	0.0198485	0.107406	0.423	0.395	1	PDE4B
B naive	0.0199785	0.136947	0.174	0.153	1	AMFR
B naive	0.0201668	0.581845	0.012	0.006	1	SMPD1
B naive	0.0202187	0.359382	0.048	0.037	1	GKAP1
B naive	0.0202854	0.3892	0.035	0.025	1	PAXIP1-AS2
B naive	0.0203173	-0.361512	0.04	0.051	1	THAP12
B naive	0.0203476	0.460483	0.039	0.029	1	AC026202.2
B naive	0.0203504	0.639549	0.021	0.014	1	PPP2R3A
B naive	0.0203859	0.929768	0.011	0.006	1	AC117834.1
B naive	0.0203903	-0.360304	0.038	0.05	1	AP001347.1
B naive	0.0204957	0.305812	0.056	0.044	1	INTS1
B naive	0.0205286	-0.508292	0.018	0.026	1	AL450998.2
B naive	0.0205586	0.27966	0.11	0.094	1	TTC13
B naive	0.0205608	0.682608	0.019	0.012	1	AC023590.1
B naive	0.0205688	0.647369	0.019	0.012	1	ENDOV
B naive	0.0207158	-0.393103	0.035	0.045	1	PFKP
B naive	0.0207789	0.238384	0.043	0.032	1	CYSTM1
B naive	0.0207826	0.224813	0.065	0.052	1	SNRPG
B naive	0.020814	0.187107	0.133	0.114	1	TESK2
B naive	0.0208349	0.157499	0.251	0.228	1	TRPM7
B naive	0.0208705	0.187161	0.122	0.104	1	CCDC69
B naive	0.0208836	0.532583	0.019	0.012	1	DUS4L
B naive	0.0208875	-0.499171	0.024	0.033	1	STN 1.00
B naive	0.0209256	-0.336143	0.064	0.078	1	AC090825.1
B naive	0.020934	0.475005	0.046	0.035	1	FAM20B
B naive	0.0209858	0.43472	0.04	0.029	1	AC023509.6
B naive	0.0210623	0.224849	0.095	0.079	1	SELENOT
B naive	0.0211207	0.454829	0.038	0.028	1	AC109587.1
B naive	0.0211968	-0.135167	0.479	0.493	1	IMMP2L
B naive	0.0212142	0.786316	0.013	0.007	1	ZNF624
B naive	0.0212671	-0.26704	0.07	0.084	1	ZNF217
B naive	0.0213151	0.308349	0.053	0.041	1	PRPF40B
B naive	0.0213532	0.216169	0.06	0.047	1	RAN
B naive	0.0214235	0.287053	0.13	0.113	1	TIAM2
B naive	0.0214581	0.31606	0.061	0.049	1	MPP5
B naive	0.0214745	-0.332911	0.123	0.14	1	TFDP2
B naive	0.0214827	0.634312	0.013	0.007	1	TBL2
B naive	0.0214838	0.115671	0.44	0.413	1	EIF2AK3
B naive	0.0215216	0.180369	0.172	0.152	1	AC093157.1
B naive	0.0216281	0.60784	0.021	0.014	1	HOMER2
B naive	0.021669	0.321845	0.027	0.019	1	SELENOW
B naive	0.0218215	0.106575	0.331	0.303	1	TCL1A
B naive	0.0218734	0.499691	0.04	0.03	1	TANGO2
B naive	0.0219056	0.258344	0.096	0.081	1	AKIRIN2
B naive	0.0220164	0.322653	0.035	0.026	1	ZDHHC3
B naive	0.0220544	0.398408	0.04	0.03	1	REPS2
B naive	0.0220666	0.204605	0.078	0.064	1	GLUD1
B naive	0.0220702	0.260915	0.095	0.079	1	NCOA6
B naive	0.0220905	0.468095	0.025	0.017	1	AC007216.4
B naive	0.0220957	-0.430458	0.025	0.034	1	PHRF1
B naive	0.0221305	0.548111	0.037	0.028	1	TMEM106A
B naive	0.0222026	0.329063	0.044	0.033	1	VEGFB
B naive	0.0222063	0.271077	0.058	0.046	1	ICA1L
B naive	0.0222768	0.151782	0.162	0.142	1	KLF3
B naive	0.0222883	0.444296	0.048	0.037	1	ZNF490
B naive	0.0223094	0.21136	0.102	0.086	1	BZW1
B naive	0.0223799	0.123507	0.166	0.145	1	XRN2
B naive	0.0223979	-0.537056	0.017	0.024	1	PCDH9-AS2
B naive	0.0224002	-0.579975	0.013	0.019	1	KMT5A
B naive	0.0224057	0.353191	0.059	0.047	1	AC009093.2
B naive	0.0224414	0.390387	0.038	0.029	1	TBC1D9B
B naive	0.0224783	0.138118	0.126	0.108	1	ANKRD13C
B naive	0.0225007	0.404307	0.021	0.014	1	SCYL1
B naive	0.0225753	0.642774	0.014	0.008	1	UBL7
B naive	0.0225828	-0.670937	0.015	0.022	1	TBC1D4
B naive	0.0226341	0.333446	0.035	0.026	1	TIFA
B naive	0.0226342	0.123623	0.187	0.165	1	AGO3
B naive	0.0227026	0.26753	0.091	0.076	1	DDHD2
B naive	0.022824	0.182408	0.093	0.077	1	MDN1
B naive	0.0229186	0.390679	0.046	0.035	1	COPB2
B naive	0.0229895	0.366832	0.051	0.04	1	ARL17A
B naive	0.022999	-0.548453	0.015	0.022	1	MYBBP1A
B naive	0.0230333	0.228553	0.07	0.056	1	NBPF14
B naive	0.02304	-0.394308	0.046	0.058	1	BCAP31
B naive	0.023062	0.136448	0.122	0.104	1	EEA1
B naive	0.0230823	-1.13507	0.006	0.011	1	FTCDNL1
B naive	0.023132	0.180332	0.109	0.093	1	DZIP3
B naive	0.023196	0.41192	0.046	0.035	1	PLD5
B naive	0.0232047	0.141608	0.129	0.111	1	ATE1
B naive	0.0233329	0.292206	0.052	0.041	1	VRK3
B naive	0.0234901	0.36301	0.036	0.026	1	AREG
B naive	0.0235214	-0.570802	0.015	0.022	1	LRRC8A
B naive	0.0235499	0.667865	0.02	0.013	1	RABEPK
B naive	0.0235524	-0.788545	0.006	0.011	1	DPH2
B naive	0.0235886	0.116718	0.246	0.221	1	RNF111
B naive	0.0236152	0.229584	0.077	0.063	1	SYAP1
B naive	0.023632	0.564771	0.021	0.014	1	GLI4
B naive	0.0237319	0.4334	0.036	0.027	1	ZNF519
B naive	0.023765	0.223575	0.08	0.066	1	ANKH
B naive	0.0237963	0.388735	0.025	0.017	1	BDH1
B naive	0.0238215	0.964461	0.01	0.006	1	SLC29A3
B naive	0.0238717	0.243343	0.069	0.056	1	POMP
B naive	0.023919	0.125014	0.187	0.165	1	HNRNPM
B naive	0.0239735	0.496809	0.013	0.008	1	TNFRSF21
B naive	0.0240271	0.581845	0.023	0.016	1	ORMDL3
B naive	0.0240356	0.385012	0.033	0.024	1	RNF135
B naive	0.0241751	0.427862	0.034	0.024	1	ACTR3B
B naive	0.0241784	0.476504	0.029	0.021	1	SH3D19
B naive	0.0242237	0.225579	0.074	0.061	1	LIN52
B naive	0.0242849	0.497739	0.023	0.016	1	HK2
B naive	0.0243295	0.122956	0.176	0.154	1	MDFIC
B naive	0.0243485	0.307167	0.072	0.058	1	ADAMTS6
B naive	0.0243796	-0.292756	0.064	0.078	1	SAMHD1
B naive	0.0244147	0.317923	0.045	0.034	1	OTUB1
B naive	0.0244484	1.00168	0.01	0.005	1	AL160262.1
B naive	0.0244633	0.860821	0.01	0.005	1	DNAH14
B naive	0.0244985	0.897347	0.01	0.005	1	KAZN
B naive	0.0245312	0.370416	0.024	0.017	1	NIT2
B naive	0.0245347	-0.592458	0.012	0.018	1	ACTN1
B naive	0.0245965	-0.503751	0.021	0.029	1	L3HYPDH
B naive	0.0246069	0.4334	0.029	0.021	1	NKIRAS1
B naive	0.0246272	0.174726	0.133	0.115	1	CFLAR
B naive	0.0246819	0.180004	0.148	0.129	1	DBNL
B naive	0.024745	0.143541	0.212	0.19	1	CYB5R4
B naive	0.0247773	0.130606	0.104	0.088	1	EVI2B
B naive	0.0248388	0.335843	0.058	0.046	1	ABHD2
B naive	0.0248482	0.519645	0.034	0.025	1	POLR3B
B naive	0.0248943	0.14798	0.18	0.16	1	NDUFAF6
B naive	0.0249067	0.159974	0.158	0.138	1	SMAP1
B naive	0.0249381	0.114632	0.154	0.134	1	USP48
B naive	0.0249533	-0.678513	0.016	0.023	1	TSHZ2
B naive	0.0250028	0.299641	0.067	0.054	1	AC007569.1
B naive	0.0250458	-1.00536	0.006	0.011	1	PTCH2
B naive	0.0250511	0.519645	0.032	0.024	1	ZNF85
B naive	0.0251183	0.19735	0.159	0.14	1	GTF2F2
B naive	0.0251254	0.153382	0.155	0.136	1	RCOR3
B naive	0.0251721	0.263774	0.079	0.065	1	TERF1
B naive	0.0252625	0.122677	0.225	0.202	1	KAT2B
B naive	0.0252876	0.270074	0.058	0.046	1	LPCAT1
B naive	0.0253154	0.597787	0.02	0.013	1	TFE3
B naive	0.0253218	0.666734	0.019	0.012	1	PRIM1
B naive	0.0253516	0.427862	0.043	0.032	1	TRIOBP
B naive	0.0253625	0.717797	0.018	0.011	1	AC019130.1
B naive	0.025421	0.312384	0.074	0.061	1	HEATR1
B naive	0.0254298	-0.296579	0.134	0.151	1	TAGLN2
B naive	0.0254439	0.719349	0.022	0.015	1	ZNF540
B naive	0.0254486	0.233396	0.094	0.079	1	PPIB
B naive	0.0254613	0.13715	0.146	0.127	1	NAA50
B naive	0.0254708	0.357764	0.045	0.035	1	CHMP4B
B naive	0.0254759	0.662882	0.018	0.011	1	RGPD8
B naive	0.0254976	0.169806	0.143	0.125	1	FOXN2
B naive	0.0255185	0.614947	0.019	0.012	1	DONSON
B naive	0.02559	0.221739	0.129	0.111	1	UBE4B
B naive	0.0255915	0.370863	0.044	0.034	1	FO393401.1
B naive	0.0256031	-0.310611	0.089	0.104	1	LEF1
B naive	0.025638	0.422009	0.056	0.045	1	CUBN
B naive	0.0257103	0.276433	0.063	0.051	1	GHITM
B naive	0.0257336	0.219275	0.075	0.062	1	UBN2
B naive	0.02591	0.407542	0.044	0.034	1	IDE
B naive	0.0259467	0.808079	0.012	0.006	1	TPMT
B naive	0.025979	0.305005	0.065	0.053	1	LAMTOR5
B naive	0.0260517	0.264243	0.073	0.059	1	KIAA1958
B naive	0.0261939	0.336632	0.041	0.031	1	IDH2
B naive	0.0261944	0.154292	0.149	0.13	1	TNPO3
B naive	0.0262449	-0.768234	0.007	0.013	1	FASTKD5
B naive	0.0262616	-0.364359	0.038	0.049	1	PARM1
B naive	0.026264	0.310128	0.05	0.039	1	MTBP
B naive	0.0263355	0.488882	0.029	0.02	1	MLF 2.00
B naive	0.0263358	0.427862	0.035	0.026	1	MRPL16
B naive	0.0263864	0.277051	0.058	0.046	1	AAGAB
B naive	0.026447	0.378237	0.059	0.047	1	TTC33
B naive	0.0264504	0.310808	0.071	0.058	1	C12orf57
B naive	0.0265454	0.27699	0.062	0.05	1	ZNF26
B naive	0.0265949	0.179214	0.075	0.061	1	INSYN2B
B naive	0.0267212	0.436866	0.033	0.024	1	CCAR2
B naive	0.0267402	0.27676	0.107	0.091	1	NBDY
B naive	0.0267721	0.259435	0.098	0.083	1	NSUN3
B naive	0.0268615	0.203237	0.061	0.049	1	DIMT1
B naive	0.0268672	0.402341	0.045	0.035	1	UCHL5
B naive	0.0269057	0.336879	0.098	0.083	1	INPP5F
B naive	0.0269303	-1.20699	0.005	0.01	1	CA1
B naive	0.0269827	0.31725	0.051	0.04	1	CEP104
B naive	0.0269916	0.238384	0.078	0.064	1	STRADB
B naive	0.0270042	-0.296059	0.058	0.071	1	CAT
B naive	0.0270361	0.390387	0.03	0.022	1	TMBIM1
B naive	0.0270876	0.80005	0.011	0.006	1	LINC01781
B naive	0.0270885	0.659187	0.019	0.012	1	WDR53
B naive	0.0271616	0.133757	0.258	0.234	1	RASGRP3
B naive	0.0271621	-0.367153	0.034	0.044	1	ITK
B naive	0.0271908	0.731337	0.011	0.006	1	MCRIP2
B naive	0.0272115	0.237039	0.102	0.087	1	FBXO21
B naive	0.0272577	0.145548	0.082	0.067	1	AIMP1
B naive	0.027263	0.158921	0.175	0.155	1	PIK3C3
B naive	0.0272774	0.162422	0.136	0.118	1	EIF3F
B naive	0.0272821	0.647369	0.018	0.012	1	ACAT2
B naive	0.027311	-0.736525	0.006	0.011	1	PPIL6
B naive	0.0273207	0.490171	0.024	0.016	1	POLR3F
B naive	0.0274005	-0.399328	0.054	0.067	1	ATP11A
B naive	0.0275465	0.343147	0.04	0.03	1	ELOA
B naive	0.027556	0.142299	0.149	0.13	1	KMT5B
B naive	0.0276082	0.257937	0.077	0.063	1	NBPF11
B naive	0.0277143	1.04174	0.01	0.005	1	ADGRF3
B naive	0.0277196	0.197381	0.153	0.135	1	PARN
B naive	0.0277246	0.419115	0.048	0.038	1	GOLGA1
B naive	0.0277721	0.189158	0.129	0.111	1	RFC1
B naive	0.0277767	0.511164	0.025	0.017	1	STIMATE
B naive	0.0278582	0.156693	0.127	0.109	1	GNB4
B naive	0.0279282	-0.249043	0.044	0.056	1	KIAA1324L
B naive	0.027946	-0.564996	0.011	0.017	1	ZNF865
B naive	0.027946	0.255394	0.046	0.035	1	SLC35A5
B naive	0.0279498	0.305116	0.063	0.051	1	RSPRY1
B naive	0.0281631	0.723317	0.01	0.005	1	AC011773.4
B naive	0.0281766	0.429067	0.033	0.024	1	AL009177.1
B naive	0.0282059	0.102972	0.215	0.192	1	CSDE1
B naive	0.028235	0.296954	0.086	0.072	1	DNMBP
B naive	0.028328	0.165919	0.16	0.141	1	MSH3
B naive	0.0283392	0.252149	0.083	0.069	1	RETREG3
B naive	0.0283417	0.285077	0.077	0.064	1	SZRD1
B naive	0.0284432	0.165785	0.147	0.129	1	TENT5C
B naive	0.0284461	-0.721563	0.018	0.025	1	TOX
B naive	0.0284691	-0.372742	0.035	0.045	1	CKAP2
B naive	0.0284742	0.72451	0.014	0.008	1	ZNF726
B naive	0.0285567	0.475883	0.028	0.02	1	ZNF549
B naive	0.0285819	0.234582	0.092	0.077	1	ATP6V0E1
B naive	0.0285932	0.398408	0.042	0.032	1	RFX1
B naive	0.0286195	0.662882	0.014	0.008	1	RBM5-AS1
B naive	0.0286669	0.671071	0.014	0.008	1	GEMIN2
B naive	0.0286797	0.256889	0.147	0.13	1	DNM2
B naive	0.0287192	0.18252	0.14	0.122	1	KDM4B
B naive	0.0288424	0.430779	0.041	0.031	1	UFD1
B naive	0.0288996	0.200194	0.111	0.095	1	CLYBL
B naive	0.0289008	0.288925	0.032	0.023	1	MRPS18C
B naive	0.0289315	0.720469	0.012	0.007	1	AC012184.3
B naive	0.028943	0.247404	0.061	0.049	1	SUMO1
B naive	0.0289985	0.19487	0.096	0.081	1	SH3BP2
B naive	0.0290049	0.25528	0.085	0.071	1	RAC1
B naive	0.0290232	0.730237	0.015	0.009	1	LINC02390
B naive	0.0290482	0.153758	0.13	0.112	1	TCF20
B naive	0.0291646	0.549424	0.023	0.016	1	NIPBL-DT
B naive	0.0292171	0.177124	0.129	0.111	1	GBE1
B naive	0.0293025	0.342379	0.04	0.031	1	LRPAP1
B naive	0.0293072	0.140815	0.169	0.149	1	OSBPL9
B naive	0.0293466	0.107534	0.355	0.328	1	GRB2
B naive	0.0293483	0.150711	0.132	0.115	1	HSPA4
B naive	0.0293863	0.270635	0.048	0.037	1	ARFGAP3
B naive	0.029411	0.345937	0.029	0.021	1	TIMM9
B naive	0.0294345	0.101219	0.184	0.163	1	EIF4B
B naive	0.0294418	-0.400735	0.047	0.058	1	ZBTB37
B naive	0.0295176	0.671787	0.016	0.01	1	FGFBP2
B naive	0.0295858	0.602604	0.018	0.012	1	NTAN1
B naive	0.0295934	0.208361	0.104	0.089	1	LSM 8.00
B naive	0.0295937	-0.706725	0.005	0.01	1	MAMLD1
B naive	0.0295944	0.417737	0.036	0.027	1	ABCD4
B naive	0.0296084	0.270635	0.045	0.035	1	APOOL
B naive	0.0296105	0.350712	0.024	0.017	1	YIPF3
B naive	0.0297325	0.642774	0.026	0.018	1	AC107068.2
B naive	0.0297422	0.208276	0.114	0.098	1	RARS2
B naive	0.0297597	0.579171	0.018	0.012	1	CARNMT1-AS1
B naive	0.0298022	-0.513849	0.024	0.033	1	STIP1
B naive	0.0298178	0.440969	0.023	0.016	1	ADRM1
B naive	0.029829	0.261621	0.086	0.072	1	IGF2R
B naive	0.0298449	0.103112	0.16	0.14	1	EWSR1
B naive	0.0298499	0.562163	0.017	0.011	1	SLC25A39
B naive	0.0298501	0.394466	0.051	0.04	1	ACTR6
B naive	0.0299017	0.562163	0.016	0.01	1	AC026704.1
B naive	0.0299157	0.388595	0.039	0.03	1	CSNK2B
B naive	0.0299524	0.188687	0.165	0.146	1	CLK1
B naive	0.0301839	0.437915	0.031	0.022	1	DMD
B naive	0.0301941	0.482309	0.022	0.015	1	FAM160B2
B naive	0.0302986	0.332562	0.049	0.038	1	ZNF267
B naive	0.0303619	0.427862	0.032	0.024	1	PM20D2
B naive	0.0303976	-0.291315	0.065	0.078	1	PCBD2
B naive	0.0303995	0.766102	0.011	0.006	1	ZNF879
B naive	0.0304982	0.745344	0.011	0.006	1	AC009303.2
B naive	0.0305036	0.124296	0.151	0.132	1	PRKAG2
B naive	0.0305491	-0.58808	0.018	0.026	1	C11orf21
B naive	0.0306565	0.551351	0.027	0.019	1	BRMS1
B naive	0.0306707	0.149036	0.107	0.091	1	INTS9
B naive	0.030678	0.519645	0.032	0.024	1	SMS
B naive	0.0307821	0.546907	0.116	0.101	1	SOX5
B naive	0.0309117	0.246796	0.044	0.034	1	NDUFAF7
B naive	0.0310127	0.378687	0.037	0.027	1	MAN2A2
B naive	0.0310792	0.170188	0.144	0.127	1	ENTPD1
B naive	0.0311198	0.303506	0.054	0.043	1	DTX4
B naive	0.0311412	0.241301	0.088	0.074	1	AC008937.2
B naive	0.0311899	0.125375	0.123	0.106	1	GAS5
B naive	0.0312108	0.328276	0.052	0.042	1	NSMCE1
B naive	0.0312119	0.309586	0.082	0.068	1	ANK3
B naive	0.0313285	0.710261	0.014	0.009	1	EEF1AKMT1
B naive	0.0313761	0.129747	0.21	0.188	1	ATG7
B naive	0.0313962	-0.302218	0.046	0.057	1	CHMP1B
B naive	0.0314025	0.122907	0.161	0.141	1	TMC8
B naive	0.0314838	0.315751	0.038	0.029	1	SEC61G
B naive	0.0317173	0.642774	0.015	0.009	1	GDF11
B naive	0.0317185	0.634312	0.017	0.011	1	AC133550.2
B naive	0.0317341	-0.864493	0.006	0.01	1	AL360012.1
B naive	0.031756	0.662882	0.016	0.01	1	ZNF282
B naive	0.0318935	0.164593	0.155	0.137	1	ATG5
B naive	0.0319065	0.518835	0.015	0.009	1	DNAJC27-AS1
B naive	0.0319256	-0.687616	0.006	0.01	1	FRAT1
B naive	0.0319773	0.571119	0.017	0.011	1	ST6GALNAC6
B naive	0.0319943	0.357708	0.048	0.037	1	NRBP1
B naive	0.0320401	0.273046	0.091	0.077	1	TMEM267
B naive	0.0321281	0.191889	0.074	0.061	1	POM121C
B naive	0.0321647	0.346794	0.049	0.039	1	AC010978.1
B naive	0.0322947	-0.743111	0.009	0.014	1	APOO
B naive	0.0323287	0.40636	0.037	0.028	1	KRBOX4
B naive	0.0323638	0.330608	0.058	0.047	1	BCR
B naive	0.0323796	0.159169	0.117	0.101	1	TRIR
B naive	0.0324246	0.390755	0.035	0.027	1	IDNK
B naive	0.0324331	0.586145	0.025	0.017	1	AL109824.1
B naive	0.0324563	0.105398	0.268	0.244	1	ZMYM2
B naive	0.032663	0.296443	0.028	0.02	1	JAKMIP2
B naive	0.0326709	-0.525596	0.023	0.031	1	SERPINA1
B naive	0.0327342	-0.613615	0.01	0.016	1	ZNF584
B naive	0.0327685	-0.768234	0.007	0.012	1	AL139383.1
B naive	0.032816	0.330043	0.06	0.048	1	MMS22L
B naive	0.0328723	0.215473	0.09	0.076	1	COMMD6
B naive	0.0329039	0.27039	0.038	0.029	1	SERPINI1
B naive	0.0330302	0.301545	0.054	0.043	1	NAAA
B naive	0.0331252	0.371278	0.026	0.018	1	OSBPL10-AS1
B naive	0.0332291	0.109589	0.273	0.25	1	DENND5B
B naive	0.0332545	0.199501	0.113	0.097	1	UGCG
B naive	0.0333637	0.198264	0.098	0.083	1	REST
B naive	0.0333822	0.235669	0.079	0.066	1	LINC01013
B naive	0.0334544	0.4334	0.02	0.013	1	LINC00862
B naive	0.0334658	-1.10265	0.006	0.011	1	HARBI1
B naive	0.0335323	0.339351	0.037	0.028	1	DNAJB9
B naive	0.0335461	0.145813	0.151	0.133	1	CTDSPL2
B naive	0.0336839	0.36301	0.03	0.022	1	OAS1
B naive	0.0336842	0.270259	0.046	0.036	1	ATP6V0D1
B naive	0.0337089	0.107054	0.207	0.186	1	BRD4
B naive	0.0337393	0.132317	0.155	0.137	1	FBXW4
B naive	0.0337497	0.288984	0.063	0.052	1	2025-03-05
B naive	0.033756	0.329458	0.043	0.033	1	NUP43
B naive	0.0338086	0.302603	0.038	0.029	1	OTUD6B-AS1
B naive	0.0338271	0.224028	0.075	0.062	1	DIRC3
B naive	0.0340093	0.123495	0.151	0.132	1	HINT1
B naive	0.0340182	0.111891	0.245	0.222	1	ZFC3H1
B naive	0.0340187	-0.296975	0.054	0.065	1	DYRK2
B naive	0.0340374	0.634312	0.014	0.009	1	PROSER3
B naive	0.0340458	0.200053	0.15	0.132	1	MFSD14C
B naive	0.0340499	0.120844	0.176	0.156	1	NBEA
B naive	0.0340542	0.745344	0.015	0.01	1	AL022097.1
B naive	0.034112	-0.344854	0.043	0.054	1	ALOX12-AS1
B naive	0.0341156	0.113922	0.155	0.137	1	AHCTF1
B naive	0.0341215	-0.633168	0.009	0.014	1	MEAK7
B naive	0.0341227	0.182485	0.202	0.182	1	EPB41L2
B naive	0.0341286	0.623172	0.011	0.006	1	AL022238.2
B naive	0.0341503	0.578817	0.021	0.014	1	ANKRD52
B naive	0.0341625	0.234675	0.118	0.103	1	IP6K1
B naive	0.0342375	0.186624	0.162	0.144	1	TASOR
B naive	0.0342459	0.62816	0.018	0.012	1	TBC1D12
B naive	0.0342762	0.17014	0.067	0.055	1	ERI3
B naive	0.0343255	0.320038	0.059	0.048	1	CKMT2-AS1
B naive	0.0345339	0.503068	0.018	0.012	1	AIMP2
B naive	0.0345571	0.23675	0.085	0.071	1	ATP5IF1
B naive	0.0346146	0.119739	0.17	0.15	1	TP53INP1
B naive	0.0346242	-0.26704	0.108	0.124	1	TRIP11
B naive	0.0346704	0.236909	0.094	0.08	1	MZT2B
B naive	0.0347565	0.222309	0.061	0.05	1	LAPTM4A
B naive	0.0347625	-0.531496	0.02	0.028	1	ZNF333
B naive	0.034885	0.356778	0.014	0.009	1	OCRL
B naive	0.0348916	0.34779	0.054	0.043	1	CLCN6
B naive	0.0349035	0.266581	0.06	0.049	1	ANXA7
B naive	0.034917	0.198516	0.081	0.068	1	LRIG2
B naive	0.0350385	0.354204	0.054	0.043	1	RPE
B naive	0.0350411	-0.679154	0.015	0.022	1	L3MBTL2
B naive	0.0350695	0.209291	0.152	0.135	1	GTDC1
B naive	0.0350699	0.360654	0.056	0.045	1	SCAP
B naive	0.0350856	0.429842	0.021	0.014	1	ZNF32
B naive	0.0350873	0.263886	0.073	0.061	1	SRPK1
B naive	0.0350951	0.285008	0.043	0.034	1	AC009126.1
B naive	0.0351165	0.323972	0.033	0.024	1	CHCHD7
B naive	0.0351641	0.247093	0.102	0.088	1	AC010894.3
B naive	0.0351826	0.314958	0.047	0.037	1	CYCS
B naive	0.0352492	0.125934	0.098	0.083	1	GSE1
B naive	0.0352906	0.382774	0.025	0.018	1	COA6-AS1
B naive	0.0353346	0.247289	0.078	0.065	1	FUBP3
B naive	0.0353351	0.190664	0.079	0.066	1	ZNF544
B naive	0.0353751	0.135196	0.208	0.187	1	RSBN1L
B naive	0.0353933	0.212732	0.067	0.055	1	UBL5
B naive	0.0354061	0.219275	0.077	0.064	1	FOXO3
B naive	0.0354613	0.192981	0.087	0.073	1	FBXO3
B naive	0.0354631	0.666021	0.012	0.007	1	AC008676.1
B naive	0.0355469	0.194799	0.126	0.109	1	CD40
B naive	0.0355535	0.330306	0.047	0.037	1	FDPS
B naive	0.0357232	-0.498582	0.029	0.038	1	ID2
B naive	0.0357721	0.216297	0.062	0.05	1	LY6E
B naive	0.0357986	0.366832	0.033	0.025	1	UPF1
B naive	0.0359695	0.634312	0.018	0.012	1	NOCT
B naive	0.0360531	-0.910008	0.006	0.011	1	FADS2
B naive	0.036072	-0.502261	0.025	0.033	1	RNASE6
B naive	0.0360759	0.275017	0.078	0.065	1	KIF16B
B naive	0.0361217	0.100467	0.248	0.226	1	SPG11
B naive	0.0361286	0.244269	0.114	0.099	1	SLC25A13
B naive	0.0361674	0.119941	0.256	0.233	1	EPC2
B naive	0.0361941	0.268369	0.062	0.051	1	PARL
B naive	0.0362879	-0.366737	0.057	0.069	1	SSB
B naive	0.0363398	-0.550112	0.013	0.019	1	APBA2
B naive	0.0363681	0.29192	0.066	0.054	1	ABCD3
B naive	0.0364426	0.151963	0.242	0.221	1	UBR5
B naive	0.0365639	0.716775	0.015	0.009	1	CLN6
B naive	0.0365774	0.143172	0.137	0.119	1	RREB1
B naive	0.036657	0.422808	0.024	0.017	1	NIPSNAP3A
B naive	0.036669	0.423416	0.019	0.013	1	CLPP
B naive	0.0367151	0.252735	0.059	0.047	1	ATP5F1C
B naive	0.0367301	0.161772	0.181	0.162	1	FAM120B
B naive	0.0367361	0.473539	0.021	0.015	1	TOMM34
B naive	0.0367925	1.00697	0.01	0.005	1	AC090617.4
B naive	0.0368399	0.503068	0.018	0.012	1	NENF
B naive	0.0369813	0.439241	0.025	0.018	1	DANCR
B naive	0.0370162	-0.293507	0.1	0.115	1	HLA-DOA
B naive	0.037038	0.13049	0.264	0.242	1	PPP3R1
B naive	0.0371077	0.127263	0.183	0.163	1	TNKS2
B naive	0.0371726	0.745344	0.01	0.005	1	CLEC4C
B naive	0.0372181	0.394846	0.031	0.023	1	ZNF525
B naive	0.0372678	0.206297	0.101	0.087	1	GABPB1-IT1
B naive	0.0373317	0.299445	0.056	0.045	1	NOL9
B naive	0.0373996	0.138271	0.289	0.267	1	KAT6B
B naive	0.0374884	-0.4117	0.046	0.056	1	DNHD1
B naive	0.0376523	0.450945	0.023	0.016	1	AC025283.2
B naive	0.0376528	0.521198	0.024	0.017	1	ARL 1.00
B naive	0.0376903	0.116231	0.165	0.146	1	SHISAL2A
B naive	0.0377052	0.523888	0.02	0.014	1	AC105285.1
B naive	0.0378351	0.385141	0.031	0.023	1	TOM1
B naive	0.0379511	0.26449	0.074	0.062	1	AL512603.2
B naive	0.0379579	0.119739	0.192	0.171	1	TAOK1
B naive	0.0380384	0.37888	0.037	0.028	1	EPN1
B naive	0.0380518	0.201194	0.075	0.062	1	RMDN2
B naive	0.0381312	-0.330922	0.044	0.055	1	CTDSP1
B naive	0.0382768	0.232488	0.114	0.099	1	IPMK
B naive	0.0383162	0.46165	0.061	0.05	1	ZNF438
B naive	0.0383289	-0.925775	0.007	0.011	1	KCTD12
B naive	0.0384347	0.187839	0.115	0.099	1	PHACTR1
B naive	0.0385264	0.522498	0.022	0.015	1	KLHL32
B naive	0.0386436	0.106921	0.172	0.153	1	GNA12
B naive	0.038696	-0.191599	0.138	0.154	1	SORL1
B naive	0.038759	0.117686	0.189	0.168	1	P2RY10
B naive	0.0387796	0.492726	0.031	0.023	1	UGDH-AS1
B naive	0.0388048	0.482309	0.034	0.026	1	CDK7
B naive	0.0388111	0.251696	0.056	0.045	1	GTF3C2
B naive	0.0389265	-0.488544	0.019	0.026	1	TMCO3
B naive	0.0389331	0.123993	0.167	0.148	1	CCAR1
B naive	0.0389706	0.54644	0.018	0.012	1	SNHG15
B naive	0.0389805	0.156081	0.173	0.155	1	PELI2
B naive	0.0390189	0.163658	0.134	0.117	1	NDUFS4
B naive	0.0390343	-0.544359	0.016	0.023	1	CPT1A
B naive	0.0391181	0.113224	0.143	0.126	1	QRSL1
B naive	0.0391298	-0.533288	0.012	0.017	1	ZNF580
B naive	0.0391453	-0.468303	0.01	0.015	1	CRPPA
B naive	0.0391494	0.344806	0.024	0.017	1	LAMTOR2
B naive	0.039184	-0.222235	0.059	0.072	1	CIAO1
B naive	0.0391941	-0.402827	0.038	0.047	1	WASHC2A
B naive	0.0392637	0.131235	0.109	0.094	1	RBM17
B naive	0.0392916	0.353861	0.059	0.048	1	P2RX1
B naive	0.0394147	0.678707	0.014	0.009	1	AC022973.4
B naive	0.0394147	0.678707	0.014	0.009	1	C20orf27
B naive	0.0394332	0.322232	0.026	0.018	1	NDUFB3
B naive	0.0394804	0.150292	0.086	0.072	1	POM121
B naive	0.0395495	0.242639	0.061	0.05	1	AC074032.1
B naive	0.039559	-0.625074	0.014	0.02	1	SRM
B naive	0.039608	0.135366	0.186	0.166	1	MPRIP
B naive	0.0396091	0.337919	0.038	0.029	1	SUPT4H1
B naive	0.0396117	0.31958	0.05	0.04	1	BRAP
B naive	0.0396295	0.244512	0.043	0.033	1	ARNTL
B naive	0.0396604	-0.504016	0.027	0.036	1	OAZ2
B naive	0.0397267	0.14512	0.133	0.117	1	USP3-AS1
B naive	0.0397349	0.345937	0.03	0.022	1	LRIF1
B naive	0.0397884	0.183968	0.179	0.16	1	APC
B naive	0.0398546	0.274018	0.059	0.047	1	ZDHHC6
B naive	0.0398552	0.532062	0.014	0.009	1	LRRC39
B naive	0.040041	-0.624606	0.01	0.015	1	AC016074.2
B naive	0.0400624	-0.703046	0.008	0.013	1	RGPD1
B naive	0.040079	-0.772505	0.005	0.01	1	FAM157C
B naive	0.040089	0.494909	0.029	0.021	1	SLC7A7
B naive	0.0400991	-0.488712	0.023	0.031	1	COA5
B naive	0.0401229	0.417125	0.03	0.022	1	ZNF280C
B naive	0.0401752	0.437915	0.024	0.017	1	RIPOR3
B naive	0.0402302	0.419768	0.021	0.014	1	MKRN2
B naive	0.0402482	0.281739	0.072	0.06	1	MED21
B naive	0.0403379	-0.400147	0.032	0.042	1	LCP2
B naive	0.0403685	0.312384	0.015	0.009	1	RBMS3
[truncated: 243,590+ more rows]

## Sheet: B naive
	Cluster	ID	Description	setSize	enrichmentScore	NES	pvalue	p.adjust	qvalue	rank	leading_edge	core_enrichment
1	B naive	REACTOME_RRNA_PROCESSING	REACTOME_RRNA_PROCESSING	124	0.86545	2.36458	8.51005e-38	6.59529e-35	5.62559e-35	425	tags=52%, list=6%, signal=49%	RPL32/RPS20/RPS10/RPS13/RPS12/RPL10/RPL8/RPL27A/RPS19/RPL26/RPL23/RPL30/RPS27A/RPL17/RPL28/RPL31/RPL29/RPL9/RPS7/RPL27/RPL13A/RPS14/RPL18A/RPS23/RPS15/RPL18/RPL19/RPLP1/RPLP2/RPS3/RPS25/RPS5/RPS3A/RPL7/UBA52/RPL39/RPL5/RPL35A/RPS15A/RPL12/RPL37/RPL35/RPS17/RPL10A/RPS16/RPL13/RPS24/RPL6/RPL21/RPL7A/RPS11/RPS18/RPS21/RPL23A/RPL24/RPS9/RPL22/RPL14/FAU/MTREX/RPL22L1/RPL11/RPS8/RPL41
2	B naive	REACTOME_RESPONSE_OF_EIF2AK4_GCN2_TO_AMINO_ACID_DEFICIENCY	REACTOME_RESPONSE_OF_EIF2AK4_GCN2_TO_AMINO_ACID_DEFICIENCY	73	0.926513	2.44334	2.50344e-37	8.19332e-35	6.98867e-35	425	tags=86%, list=6%, signal=82%	RPL32/RPS20/RPS10/RPS13/RPS12/RPL10/RPL8/RPL27A/RPS19/RPL26/RPL23/RPL30/RPS27A/RPL17/RPL28/RPL31/RPL29/RPL9/RPS7/RPL27/RPL13A/RPS14/RPL18A/RPS23/RPS15/RPL18/RPL19/RPLP1/RPLP2/RPS3/RPS25/RPS5/RPS3A/RPL7/UBA52/RPL39/RPL5/RPL35A/RPS15A/RPL12/RPL37/RPL35/RPS17/RPL10A/RPS16/RPL13/RPS24/RPL6/RPL21/RPL7A/RPS11/RPS18/RPS21/RPL23A/RPL24/RPS9/RPL22/RPL14/FAU/RPL22L1/RPL11/RPS8/RPL41
3	B naive	REACTOME_REGULATION_OF_EXPRESSION_OF_SLITS_AND_ROBOS	REACTOME_REGULATION_OF_EXPRESSION_OF_SLITS_AND_ROBOS	106	0.882827	2.38776	3.17161e-37	8.19332e-35	6.98867e-35	425	tags=61%, list=6%, signal=58%	RPL32/RPS20/RPS10/RPS13/RPS12/RPL10/RPL8/RPL27A/RPS19/RPL26/RPL23/RPL30/RPS27A/RPL17/RPL28/RPL31/RPL29/RPL9/RPS7/RPL27/RPL13A/RPS14/RPL18A/RPS23/RPS15/RPL18/RPL19/RPLP1/RPLP2/RPS3/RPS25/RPS5/RPS3A/RPL7/UBA52/RPL39/RPL5/RPL35A/RPS15A/RPL12/RPL37/RPL35/RPS17/RPL10A/RPS16/RPL13/RPS24/RPL6/RPL21/RPL7A/RPS11/RPS18/PSME4/RPS21/RPL23A/RPL24/RPS9/RPL22/RPL14/FAU/RPL22L1/RPL11/RPS8/PSMB9/RPL41
4	B naive	REACTOME_SELENOAMINO_ACID_METABOLISM	REACTOME_SELENOAMINO_ACID_METABOLISM	76	0.919685	2.43093	6.65883e-37	1.29015e-34	1.10046e-34	425	tags=83%, list=6%, signal=79%	RPL32/RPS20/RPS10/RPS13/RPS12/RPL10/RPL8/RPL27A/RPS19/RPL26/RPL23/RPL30/RPS27A/RPL17/RPL28/RPL31/RPL29/RPL9/RPS7/RPL27/RPL13A/RPS14/RPL18A/RPS23/RPS15/RPL18/RPL19/RPLP1/RPLP2/RPS3/RPS25/RPS5/RPS3A/RPL7/UBA52/RPL39/RPL5/RPL35A/RPS15A/RPL12/RPL37/RPL35/RPS17/RPL10A/RPS16/RPL13/RPS24/RPL6/RPL21/RPL7A/RPS11/RPS18/RPS21/RPL23A/RPL24/RPS9/RPL22/RPL14/FAU/RPL22L1/RPL11/RPS8/RPL41
5	B naive	REACTOME_EUKARYOTIC_TRANSLATION_INITIATION	REACTOME_EUKARYOTIC_TRANSLATION_INITIATION	81	0.911381	2.41627	2.03045e-36	3.1472e-34	2.68447e-34	425	tags=78%, list=6%, signal=74%	RPL32/RPS20/RPS10/RPS13/RPS12/RPL10/RPL8/RPL27A/RPS19/RPL26/RPL23/RPL30/RPS27A/RPL17/RPL28/RPL31/RPL29/RPL9/RPS7/RPL27/RPL13A/RPS14/RPL18A/RPS23/RPS15/RPL18/RPL19/RPLP1/RPLP2/RPS3/RPS25/RPS5/RPS3A/RPL7/UBA52/RPL39/RPL5/RPL35A/RPS15A/RPL12/RPL37/RPL35/RPS17/RPL10A/RPS16/RPL13/RPS24/RPL6/RPL21/RPL7A/RPS11/RPS18/RPS21/RPL23A/RPL24/RPS9/RPL22/RPL14/FAU/RPL22L1/RPL11/RPS8/RPL41
6	B naive	REACTOME_NONSENSE_MEDIATED_DECAY_NMD	REACTOME_NONSENSE_MEDIATED_DECAY_NMD	80	0.912189	2.41372	2.60937e-35	3.37044e-33	2.87489e-33	425	tags=80%, list=6%, signal=76%	RPL32/RPS20/RPS10/RPS13/RPS12/RPL10/RPL8/RPL27A/RPS19/RPL26/RPL23/RPL30/RPS27A/RPL17/RPL28/RPL31/RPL29/RPL9/RPS7/RPL27/RPL13A/RPS14/RPL18A/RPS23/RPS15/RPL18/RPL19/RPLP1/RPLP2/RPS3/RPS25/RPS5/RPS3A/RPL7/UBA52/RPL39/RPL5/RPL35A/RPS15A/RPL12/RPL37/RPL35/RPS17/RPL10A/RPS16/RPL13/RPS24/RPL6/RPL21/RPL7A/RPS11/RPS18/RPS21/RPL23A/RPL24/RPS9/RPL22/RPL14/FAU/SMG6/RPL22L1/RPL11/RPS8/RPL41
7	B naive	REACTOME_METABOLISM_OF_AMINO_ACIDS_AND_DERIVATIVES	REACTOME_METABOLISM_OF_AMINO_ACIDS_AND_DERIVATIVES	173	0.809806	2.23868	3.33768e-35	3.69529e-33	3.15198e-33	425	tags=40%, list=6%, signal=38%	RPL32/RPS20/RPS10/RPS13/RPS12/RPL10/RPL8/RPL27A/RPS19/RPL26/RPL23/RPL30/RPS27A/RPL17/RPL28/RPL31/RPL29/RPL9/RPS7/RPL27/RPL13A/RPS14/RPL18A/RPS23/RPS15/RPL18/RPL19/RPLP1/RPLP2/RPS3/RPS25/RPS5/RPS3A/RPL7/UBA52/RPL39/RPL5/RPL35A/RPS15A/RPL12/RPL37/RPL35/RPS17/RPL10A/RPS16/RPL13/RPS24/RPL6/RPL21/RPL7A/RPS11/RPS18/PSME4/RPS21/RPL23A/KMO/RPL24/AUH/RPS9/RPL22/OAZ1/RPL14/PPM1K/FAU/RPL22L1/RPL11/RPS8/PSMB…
8	B naive	REACTOME_SRP_DEPENDENT_COTRANSLATIONAL_PROTEIN_TARGETING_TO_MEMBRANE	REACTOME_SRP_DEPENDENT_COTRANSLATIONAL_PROTEIN_TARGETING_TO_MEMBRANE	81	0.907004	2.40466	4.50276e-35	4.36205e-33	3.7207e-33	425	tags=78%, list=6%, signal=74%	RPL32/RPS20/RPS10/RPS13/RPS12/RPL10/RPL8/RPL27A/RPS19/RPL26/RPL23/RPL30/RPS27A/RPL17/RPL28/RPL31/RPL29/RPL9/RPS7/RPL27/RPL13A/RPS14/RPL18A/RPS23/RPS15/RPL18/RPL19/RPLP1/RPLP2/RPS3/RPS25/RPS5/RPS3A/RPL7/UBA52/RPL39/RPL5/RPL35A/RPS15A/RPL12/RPL37/RPL35/RPS17/RPL10A/RPS16/RPL13/RPS24/RPL6/RPL21/RPL7A/RPS11/RPS18/RPS21/RPL23A/RPL24/RPS9/RPL22/RPL14/FAU/RPL22L1/RPL11/RPS8/RPL41
9	B naive	REACTOME_CELLULAR_RESPONSE_TO_STARVATION	REACTOME_CELLULAR_RESPONSE_TO_STARVATION	103	0.88029	2.38183	6.38529e-35	5.49844e-33	4.69001e-33	425	tags=63%, list=6%, signal=60%	RPL32/RPS20/RPS10/RPS13/RPS12/RPL10/RPL8/RPL27A/RPS19/RPL26/RPL23/RPL30/RPS27A/RPL17/RPL28/RPL31/RPL29/RPL9/RPS7/RPL27/RPL13A/RPS14/RPL18A/RPS23/RPS15/RPL18/RPL19/RPLP1/RPLP2/RPS3/RPS25/RPS5/RPS3A/RPL7/UBA52/RPL39/RPL5/RPL35A/RPS15A/RPL12/SESN1/RPL37/RPL35/RPS17/RPL10A/RPS16/RPL13/RPS24/RPL6/RPL21/RPL7A/RPS11/RPS18/RPS21/RPL23A/RPL24/RPS9/RPL22/RPL14/FAU/RPL22L1/MIOS/RPL11/RPS8/RPL41
10	B naive	REACTOME_INFLUENZA_INFECTION	REACTOME_INFLUENZA_INFECTION	109	0.872545	2.36073	8.45443e-35	6.55218e-33	5.58882e-33	557	tags=63%, list=8%, signal=59%	RPL32/RPS20/RPS10/RPS13/RPS12/RPL10/RPL8/RPL27A/RPS19/RPL26/RPL23/RPL30/RPS27A/RPL17/RPL28/RPL31/RPL29/RPL9/RPS7/RPL27/RPL13A/RPS14/RPL18A/RPS23/RPS15/RPL18/RPL19/RPLP1/RPLP2/RPS3/RPS25/RPS5/RPS3A/RPL7/UBA52/RPL39/RPL5/RPL35A/RPS15A/RPL12/RPL37/RPL35/RPS17/RPL10A/RPS16/RPL13/RPS24/RPL6/RPL21/RPL7A/RPS11/RPS18/RPS21/RPL23A/RPL24/RPS9/RPL22/RPL14/FAU/RPL22L1/RPL11/RPS8/RPL41/KPNA1/NUP107/NUP153/RPL…
11	B naive	REACTOME_EUKARYOTIC_TRANSLATION_ELONGATION	REACTOME_EUKARYOTIC_TRANSLATION_ELONGATION	71	0.919422	2.41965	1.24566e-34	8.77622e-33	7.48587e-33	425	tags=90%, list=6%, signal=86%	RPL32/RPS20/RPS10/RPS13/RPS12/RPL10/RPL8/RPL27A/RPS19/RPL26/RPL23/RPL30/RPS27A/RPL17/RPL28/RPL31/RPL29/RPL9/RPS7/RPL27/RPL13A/RPS14/RPL18A/RPS23/RPS15/RPL18/RPL19/RPLP1/RPLP2/RPS3/RPS25/RPS5/RPS3A/RPL7/UBA52/RPL39/RPL5/RPL35A/RPS15A/RPL12/RPL37/RPL35/RPS17/RPL10A/RPS16/RPL13/RPS24/RPL6/RPL21/RPL7A/RPS11/RPS18/RPS21/RPL23A/RPL24/RPS9/RPL22/RPL14/FAU/RPL22L1/RPL11/RPS8/EEF1D/RPL41
12	B naive	REACTOME_SIGNALING_BY_ROBO_RECEPTORS	REACTOME_SIGNALING_BY_ROBO_RECEPTORS	120	0.856494	2.33666	1.60967e-34	1.03958e-32	8.86732e-33	425	tags=56%, list=6%, signal=53%	RPL32/RPS20/RPS10/RPS13/RPS12/RPL10/RPL8/RPL27A/RPS19/RPL26/RPL23/RPL30/RPS27A/RPL17/RPL28/RPL31/RPL29/RPL9/RPS7/RPL27/RPL13A/RPS14/RPL18A/RPS23/RPS15/RPL18/RPL19/RPLP1/RPLP2/RPS3/RPS25/RPS5/RPS3A/RPL7/UBA52/RPL39/RPL5/RPL35A/RPS15A/RPL12/RPL37/RPL35/RPS17/RPL10A/RPS16/RPL13/RPS24/RPL6/RPL21/RPL7A/RPS11/RPS18/PSME4/RPS21/RPL23A/RPL24/NCK2/RPS9/RPL22/RPL14/FAU/CLASP1/RPL22L1/RPL11/RPS8/PSMB9/RPL41
13	B naive	REACTOME_NERVOUS_SYSTEM_DEVELOPMENT	REACTOME_NERVOUS_SYSTEM_DEVELOPMENT	226	0.76263	2.13349	4.01914e-33	2.39602e-31	2.04374e-31	578	tags=39%, list=8%, signal=37%	RPL32/RPS20/RPS10/RPS13/RPS12/RPL10/RPL8/RPL27A/RPS19/RPL26/RPL23/RPL30/RPS27A/RPL17/RPL28/RPL31/RPL29/RPL9/RPS7/RPL27/RPL13A/RPS14/RPL18A/RPS23/RPS15/RPL18/RPL19/RPLP1/RPLP2/RPS3/RPS25/RPS5/RPS3A/RPL7/UBA52/RPL39/RPL5/RPL35A/RPS15A/RPL12/RPL37/RPL35/CREB1/VAV3/RPS17/RPL10A/RPS16/RPL13/RPS24/PTK2/RPL6/RPL21/LYN/RPL7A/RPS11/RPS18/PSME4/RPS21/RPL23A/RPL24/GSK3B/PIK3CD/NCK2/RPS9/RPL22/RPL14/NUMB/FAU…
14	B naive	REACTOME_TRANSLATION	REACTOME_TRANSLATION	169	0.795433	2.1949	4.45425e-32	2.46574e-30	2.10321e-30	425	tags=38%, list=6%, signal=36%	RPL32/RPS20/RPS10/RPS13/RPS12/RPL10/RPL8/RPL27A/RPS19/RPL26/RPL23/RPL30/RPS27A/RPL17/RPL28/RPL31/RPL29/RPL9/RPS7/RPL27/RPL13A/RPS14/RPL18A/RPS23/RPS15/RPL18/RPL19/RPLP1/RPLP2/RPS3/RPS25/RPS5/RPS3A/RPL7/UBA52/RPL39/RPL5/RPL35A/RPS15A/RPL12/RPL37/RPL35/RPS17/RPL10A/RPS16/RPL13/RPS24/RPL6/RPL21/RPL7A/RPS11/RPS18/RPS21/RPL23A/RPL24/RPS9/RPL22/RPL14/FAU/RPL22L1/RPL11/RPS8/EEF1D/RPL41
15	B naive	REACTOME_DEVELOPMENTAL_BIOLOGY	REACTOME_DEVELOPMENTAL_BIOLOGY	393	0.663206	1.89835	2.19718e-28	1.13521e-26	9.68303e-27	718	tags=30%, list=10%, signal=29%	RPL32/RPS20/RPS10/RPS13/RPS12/RPL10/RPL8/RPL27A/RPS19/RPL26/RPL23/RPL30/RPS27A/RPL17/RPL28/RPL31/RPL29/RPL9/RPS7/RPL27/RPL13A/RPS14/RPL18A/RPS23/RPS15/RPL18/RPL19/RPLP1/RPLP2/RPS3/RPS25/RPS5/RPS3A/SMARCA2/RPL7/UBA52/RPL39/RPL5/TCF4/RPL35A/RPS15A/RPL12/RPL37/RPL35/EBF1/CREB1/VAV3/RPS17/RPL10A/RPS16/RPL13/RPS24/PTK2/RPL6/NCOR1/RPL21/LYN/RPL7A/RPS11/RPS18/PSME4/RPS21/MEF2A/RPL23A/CHD9/DSP/RPL24/GSK3…
16	B naive	REACTOME_CELLULAR_RESPONSES_TO_STIMULI	REACTOME_CELLULAR_RESPONSES_TO_STIMULI	370	0.659006	1.87651	2.60726e-25	1.26289e-23	1.07721e-23	557	tags=24%, list=8%, signal=23%	RPL32/RPS20/RPS10/RPS13/RPS12/RPL10/RPL8/RPL27A/RPS19/RPL26/RPL23/RPL30/RPS27A/RPL17/RPL28/RPL31/RPL29/RPL9/RPS7/RPL27/RPL13A/RPS14/RPL18A/RPS23/RPS15/MT-CO2/RPL18/RPL19/MAP3K5/RPLP1/RPLP2/RPS3/RPS25/RPS5/RPS3A/RPL7/UBA52/RPL39/RPL5/RPL35A/RPS15A/RPL12/SESN1/RPL37/RPL35/CREB1/RPS17/RPL10A/CAMK2D/RPS16/RPL13/RPS24/RPL6/NCOR1/RPL21/RPL7A/RPS11/RPS18/PSME4/RPS21/RPL23A/CHD9/BACH1/RPL24/GSK3B/DNAJC7/…
17	B naive	REACTOME_METABOLISM_OF_RNA	REACTOME_METABOLISM_OF_RNA	404	0.61227	1.75879	1.26988e-19	5.78918e-18	4.938e-18	560	tags=20%, list=8%, signal=19%	RPL32/RPS20/RPS10/RPS13/RPS12/RPL10/RPL8/RPL27A/RPS19/RPL26/RPL23/RPL30/RPS27A/RPL17/RPL28/RPL31/RPL29/RPL9/RPS7/RPL27/RPL13A/RPS14/RPL18A/RPS23/RPS15/RPL18/RPL19/RPLP1/RPLP2/RPS3/RPS25/RPS5/RPS3A/RPL7/UBA52/RPL39/RPL5/RPL35A/RPS15A/RPL12/RPL37/RPL35/RPS17/RPL10A/RPS16/RPL13/RPS24/RPL6/RPL21/RPL7A/RPS11/RPS18/PSME4/RPS21/RPL23A/MNAT1/RPL24/NSRP1/RPS9/RPL22/RPL14/FAU/SMG6/MTREX/RPL22L1/RPL11/DCP2/…
18	B naive	REACTOME_SARS_COV_2_MODULATES_HOST_TRANSLATION_MACHINERY	REACTOME_SARS_COV_2_MODULATES_HOST_TRANSLATION_MACHINERY	36	0.894512	2.20097	8.93625e-15	3.84755e-13	3.28185e-13	387	tags=67%, list=6%, signal=63%	RPS20/RPS10/RPS13/RPS12/RPS19/RPS27A/RPS7/RPS14/RPS23/RPS15/RPS3/RPS25/RPS5/RPS3A/RPS15A/RPS17/RPS16/RPS24/RPS11/RPS18/RPS21/RPS9/FAU/RPS8
19	B naive	REACTOME_ACTIVATION_OF_THE_MRNA_UPON_BINDING_OF_THE_CAP_BINDING_COMPLEX_AND_EIFS_AND_SUBSEQUENT_BINDING_TO_43S	REACTOME_ACTIVATION_OF_THE_MRNA_UPON_BINDING_OF_THE_CAP_BINDING_COMPLEX_AND_EIFS_AND_SUBSEQUENT_BINDING_TO_43S	36	0.887402	2.18348	4.27927e-14	1.74549e-12	1.48885e-12	387	tags=67%, list=6%, signal=63%	RPS20/RPS10/RPS13/RPS12/RPS19/RPS27A/RPS7/RPS14/RPS23/RPS15/RPS3/RPS25/RPS5/RPS3A/RPS15A/RPS17/RPS16/RPS24/RPS11/RPS18/RPS21/RPS9/FAU/RPS8
20	B naive	REACTOME_SARS_COV_2_HOST_INTERACTIONS	REACTOME_SARS_COV_2_HOST_INTERACTIONS	100	0.742738	2.00935	2.29039e-13	8.87525e-12	7.57033e-12	557	tags=32%, list=8%, signal=30%	RPS20/RPS10/RPS13/RPS12/RPS19/RPS27A/RPS7/RPS14/RPS23/RPS15/RPS3/RPS25/RPS5/RPS3A/UBA52/RPS15A/RPS17/RPS16/RPS24/RPS11/RPS18/RPS21/RPS9/FAU/RPS8/VPS41/TRAF3/NUP107/NUP153/SEC24B/NUP98/RPS2
21	B naive	REACTOME_SARS_COV_1_HOST_INTERACTIONS	REACTOME_SARS_COV_1_HOST_INTERACTIONS	54	0.83654	2.15573	2.70812e-13	9.99426e-12	8.52482e-12	459	tags=50%, list=7%, signal=47%	RPS20/RPS10/RPS13/RPS12/RPS19/RPS27A/RPS7/RPS14/RPS23/RPS15/RPS3/RPS25/RPS5/RPS3A/UBA52/RPS15A/RPS17/RPS16/RPS24/RPS11/RPS18/RPS21/RPS9/FAU/RPS8/SMAD3/TRAF3
22	B naive	REACTOME_SARS_COV_1_MODULATES_HOST_TRANSLATION_MACHINERY	REACTOME_SARS_COV_1_MODULATES_HOST_TRANSLATION_MACHINERY	27	0.913256	2.16897	5.13589e-13	1.80923e-11	1.54322e-11	387	tags=89%, list=6%, signal=84%	RPS20/RPS10/RPS13/RPS12/RPS19/RPS27A/RPS7/RPS14/RPS23/RPS15/RPS3/RPS25/RPS5/RPS3A/RPS15A/RPS17/RPS16/RPS24/RPS11/RPS18/RPS21/RPS9/FAU/RPS8
23	B naive	REACTOME_SARS_COV_1_INFECTION	REACTOME_SARS_COV_1_INFECTION	80	0.758605	2.00732	9.82815e-12	3.31166e-10	2.82475e-10	459	tags=39%, list=7%, signal=37%	RPS20/RPS10/RPS13/RPS12/RPS19/RPS27A/RPS7/RPS14/RPS23/RPS15/RPS3/RPS25/RPS5/RPS3A/UBA52/RPS15A/RPS17/ST6GALNAC3/RPS16/RPS24/RPS11/RPS18/RPS21/GSK3B/RPS9/FAU/PARP14/ST6GAL1/RPS8/SMAD3/TRAF3
24	B naive	REACTOME_SARS_COV_2_INFECTION	REACTOME_SARS_COV_2_INFECTION	148	0.650519	1.78509	3.4662e-10	1.11929e-08	9.54724e-09	695	tags=28%, list=10%, signal=26%	RPS20/RPS10/RPS13/RPS12/RPS19/RPS27A/RPS7/RPS14/RPS23/RPS15/RPS3/RPS25/RPS5/RPS3A/UBA52/RPS15A/RPS17/FUT8/ST6GALNAC3/RPS16/RPS24/RPS11/MGAT5/RPS18/RPS21/GSK3B/RPS9/MAN2A1/FAU/PARP14/ST6GAL1/RPS8/VPS41/TRAF3/NUP107/NUP153/SEC24B/NUP98/RPS2/ZDHHC20/CHMP3/SRPK2
25	B naive	REACTOME_INFECTIOUS_DISEASE	REACTOME_INFECTIOUS_DISEASE	475	0.509562	1.47924	6.44671e-08	1.99848e-06	1.70465e-06	738	tags=26%, list=11%, signal=25%	RPL32/RPS20/RPS10/RPS13/RPS12/RPL10/RPL8/RPL27A/RPS19/RPL26/RPL23/RPL30/RPS27A/RPL17/RPL28/RPL31/RPL29/RPL9/RPS7/RPL27/RPL13A/RPS14/RPL18A/RPS23/RPS15/RPL18/RPL19/RPLP1/RPLP2/RPS3/RPS25/RPS5/RPS3A/RPL7/UBA52/RPL39/RPL5/RPL35A/RPS15A/RPL12/RPL37/RPL35/CREB1/VAV3/RPS17/FUT8/ST6GALNAC3/RPL10A/RPS16/RPL13/RPS24/PTK2/RPL6/NCOR1/RPL21/LYN/RPL7A/RPS11/MGAT5/RPS18/PSME4/RPS21/RPL23A/MNAT1/CD79B/RPL24/GSK…
26	B naive	REACTOME_VIRAL_INFECTION_PATHWAYS	REACTOME_VIRAL_INFECTION_PATHWAYS	412	0.513609	1.47828	9.91277e-08	2.95477e-06	2.52033e-06	738	tags=27%, list=11%, signal=25%	RPL32/RPS20/RPS10/RPS13/RPS12/RPL10/RPL8/RPL27A/RPS19/RPL26/RPL23/RPL30/RPS27A/RPL17/RPL28/RPL31/RPL29/RPL9/RPS7/RPL27/RPL13A/RPS14/RPL18A/RPS23/RPS15/RPL18/RPL19/RPLP1/RPLP2/RPS3/RPS25/RPS5/RPS3A/RPL7/UBA52/RPL39/RPL5/RPL35A/RPS15A/RPL12/RPL37/RPL35/CREB1/RPS17/FUT8/ST6GALNAC3/RPL10A/RPS16/RPL13/RPS24/RPL6/NCOR1/RPL21/RPL7A/RPS11/MGAT5/RPS18/PSME4/RPS21/RPL23A/MNAT1/CD79B/RPL24/GSK3B/TSG101/VAV1…
27	B naive	REACTOME_PROTEIN_HYDROXYLATION	REACTOME_PROTEIN_HYDROXYLATION	14	0.854313	1.85641	0.000102952	0.0029551	0.00252062	59	tags=21%, list=1%, signal=21%	RPL8/RPL27A/RPS23
28	B naive	REACTOME_N_GLYCAN_ANTENNAE_ELONGATION_IN_THE_MEDIAL_TRANS_GOLGI	REACTOME_N_GLYCAN_ANTENNAE_ELONGATION_IN_THE_MEDIAL_TRANS_GOLGI	12	0.808684	1.72212	0.00132233	0.0330584	0.0281978	365	tags=42%, list=5%, signal=40%	FUT8/B4GALT1/MGAT5/MAN2A1/ST6GAL1
29	B naive	REACTOME_REGULATION_OF_SIGNALING_BY_CBL	REACTOME_REGULATION_OF_SIGNALING_BY_CBL	11	0.819085	1.72038	0.00129139	0.0330584	0.0281978	375	tags=55%, list=5%, signal=52%	RPS27A/UBA52/LYN/PIK3CD/VAV1/RAPGEF1
30	B naive	REACTOME_INTERLEUKIN_3_INTERLEUKIN_5_AND_GM_CSF_SIGNALING	REACTOME_INTERLEUKIN_3_INTERLEUKIN_5_AND_GM_CSF_SIGNALING	22	0.735765	1.70697	0.00128441	0.0330584	0.0281978	470	tags=41%, list=7%, signal=38%	RPS27A/UBA52/LYN/INPP5D/PIK3CD/VAV1/JAK2/RAPGEF1/GAB2
31	B naive	REACTOME_TRANSLATION_OF_SARS_COV_1_STRUCTURAL_PROTEINS	REACTOME_TRANSLATION_OF_SARS_COV_1_STRUCTURAL_PROTEINS	20	0.736288	1.68678	0.00132058	0.0330584	0.0281978	365	tags=30%, list=5%, signal=29%	RPS27A/UBA52/ST6GALNAC3/GSK3B/PARP14/ST6GAL1
32	B naive	REACTOME_TICAM1_RIP1_MEDIATED_IKK_COMPLEX_RECRUITMENT	REACTOME_TICAM1_RIP1_MEDIATED_IKK_COMPLEX_RECRUITMENT	12	0.807474	1.71955	0.00142984	0.0346289	0.0295375	506	tags=33%, list=7%, signal=31%	RPS27A/UBA52/BIRC2/UBE2D2
33	B naive	REACTOME_NUCLEOTIDE_BINDING_DOMAIN_LEUCINE_RICH_REPEAT_CONTAINING_RECEPTOR_NLR_SIGNALING_PATHWAYS	REACTOME_NUCLEOTIDE_BINDING_DOMAIN_LEUCINE_RICH_REPEAT_CONTAINING_RECEPTOR_NLR_SIGNALING_PATHWAYS	26	0.702185	1.66482	0.00158198	0.0371526	0.0316901	383	tags=23%, list=5%, signal=22%	RPS27A/UBA52/NLRP1/BIRC2/TXNIP/MAPK14
34	B naive	REACTOME_NEGATIVE_REGULATION_OF_MAPK_PATHWAY	REACTOME_NEGATIVE_REGULATION_OF_MAPK_PATHWAY	20	0.726456	1.66425	0.00179147	0.040835	0.0348311	462	tags=30%, list=7%, signal=28%	RPS27A/UBA52/PAQR3/PPP2R5C/MAP2K1/RAF1
35	B naive	REACTOME_CELL_DEATH_SIGNALLING_VIA_NRAGE_NRIF_AND_NADE	REACTOME_CELL_DEATH_SIGNALLING_VIA_NRAGE_NRIF_AND_NADE	33	0.663523	1.61463	0.00185246	0.0410187	0.0349878	1106	tags=42%, list=16%, signal=36%	AKAP13/RPS27A/UBA52/VAV3/VAV1/VAV2/FGD4/SOS2/GNA13/TRIO/ARHGEF18/ARHGEF7/MAPK8/SOS1

## Sheet: CD4 Naive
	Cluster	ID	Description	setSize	enrichmentScore	NES	pvalue	p.adjust	qvalue	rank	leading_edge	core_enrichment
36	CD4 Naive	REACTOME_CELLULAR_RESPONSE_TO_STARVATION	REACTOME_CELLULAR_RESPONSE_TO_STARVATION	85	0.923872	2.44709	2.01949e-34	4.62464e-32	3.23828e-32	189	tags=60%, list=3%, signal=59%	RPS10/RPS12/RPL32/RPLP1/RPS20/RPS27A/RPL27A/RPS14/RPL29/RPL9/RPS13/RPS15A/RPL17/RPL26/RPL13/RPS19/RPS7/RPLP2/UBA52/RPL30/RPS18/RPL13A/RPS25/RPL28/RPL10/RPL19/RPS3A/RPL12/RPS3/RPL31/RPL35A/RPL23/RPL18/RPS23/RPL23A/RPL41/RPL37/RPL39/RPL24/RPS15/RPS21/RPL10A/RPL7/SESN1/RPL27/RPS24/RPL8/RPTOR/RPL35/RPS5/RPL7A
37	CD4 Naive	REACTOME_SELENOAMINO_ACID_METABOLISM	REACTOME_SELENOAMINO_ACID_METABOLISM	63	0.94729	2.44606	1.98266e-34	4.62464e-32	3.23828e-32	189	tags=78%, list=3%, signal=76%	RPS10/RPS12/RPL32/RPLP1/RPS20/RPS27A/RPL27A/RPS14/RPL29/RPL9/RPS13/RPS15A/RPL17/RPL26/RPL13/RPS19/RPS7/RPLP2/UBA52/RPL30/RPS18/RPL13A/RPS25/RPL28/RPL10/RPL19/RPS3A/RPL12/RPS3/RPL31/RPL35A/RPL23/RPL18/RPS23/RPL23A/RPL41/RPL37/RPL39/RPL24/RPS15/RPS21/RPL10A/RPL7/RPL27/RPS24/RPL8/RPL35/RPS5/RPL7A
38	CD4 Naive	REACTOME_RRNA_PROCESSING	REACTOME_RRNA_PROCESSING	111	0.89744	2.43204	1.63453e-34	4.62464e-32	3.23828e-32	189	tags=44%, list=3%, signal=44%	RPS10/RPS12/RPL32/RPLP1/RPS20/RPS27A/RPL27A/RPS14/RPL29/RPL9/RPS13/RPS15A/RPL17/RPL26/RPL13/RPS19/RPS7/RPLP2/UBA52/RPL30/RPS18/RPL13A/RPS25/RPL28/RPL10/RPL19/RPS3A/RPL12/RPS3/RPL31/RPL35A/RPL23/RPL18/RPS23/RPL23A/RPL41/RPL37/RPL39/RPL24/RPS15/RPS21/RPL10A/RPL7/RPL27/RPS24/RPL8/RPL35/RPS5/RPL7A
39	CD4 Naive	REACTOME_RESPONSE_OF_EIF2AK4_GCN2_TO_AMINO_ACID_DEFICIENCY	REACTOME_RESPONSE_OF_EIF2AK4_GCN2_TO_AMINO_ACID_DEFICIENCY	59	0.95145	2.44867	1.86439e-33	2.13472e-31	1.49478e-31	189	tags=83%, list=3%, signal=81%	RPS10/RPS12/RPL32/RPLP1/RPS20/RPS27A/RPL27A/RPS14/RPL29/RPL9/RPS13/RPS15A/RPL17/RPL26/RPL13/RPS19/RPS7/RPLP2/UBA52/RPL30/RPS18/RPL13A/RPS25/RPL28/RPL10/RPL19/RPS3A/RPL12/RPS3/RPL31/RPL35A/RPL23/RPL18/RPS23/RPL23A/RPL41/RPL37/RPL39/RPL24/RPS15/RPS21/RPL10A/RPL7/RPL27/RPS24/RPL8/RPL35/RPS5/RPL7A
40	CD4 Naive	REACTOME_METABOLISM_OF_AMINO_ACIDS_AND_DERIVATIVES	REACTOME_METABOLISM_OF_AMINO_ACIDS_AND_DERIVATIVES	134	0.870739	2.4023	1.58572e-33	2.13472e-31	1.49478e-31	227	tags=38%, list=4%, signal=37%	RPS10/RPS12/RPL32/RPLP1/RPS20/RPS27A/RPL27A/RPS14/RPL29/RPL9/RPS13/RPS15A/RPL17/RPL26/RPL13/RPS19/RPS7/RPLP2/UBA52/RPL30/RPS18/RPL13A/RPS25/RPL28/RPL10/RPL19/RPS3A/RPL12/RPS3/RPL31/RPL35A/RPL23/RPL18/RPS23/RPL23A/RPL41/RPL37/RPL39/RPL24/RPS15/RPS21/RPL10A/RPL7/RPL27/RPS24/RPL8/RPL35/RPS5/RPL7A/PSMA1/PSMB9
41	CD4 Naive	REACTOME_TRANSLATION	REACTOME_TRANSLATION	139	0.864297	2.38842	1.6474e-33	2.13472e-31	1.49478e-31	189	tags=35%, list=3%, signal=35%	RPS10/RPS12/RPL32/RPLP1/RPS20/RPS27A/RPL27A/RPS14/RPL29/RPL9/RPS13/RPS15A/RPL17/RPL26/RPL13/RPS19/RPS7/RPLP2/UBA52/RPL30/RPS18/RPL13A/RPS25/RPL28/RPL10/RPL19/RPS3A/RPL12/RPS3/RPL31/RPL35A/RPL23/RPL18/RPS23/RPL23A/RPL41/RPL37/RPL39/RPL24/RPS15/RPS21/RPL10A/RPL7/RPL27/RPS24/RPL8/RPL35/RPS5/RPL7A
42	CD4 Naive	REACTOME_SIGNALING_BY_ROBO_RECEPTORS	REACTOME_SIGNALING_BY_ROBO_RECEPTORS	107	0.894264	2.41513	2.34859e-33	2.30497e-31	1.61399e-31	239	tags=51%, list=4%, signal=50%	RPS10/RPS12/RPL32/RPLP1/RPS20/RPS27A/RPL27A/RPS14/RPL29/RPL9/RPS13/RPS15A/RPL17/RPL26/RPL13/RPS19/RPS7/RPLP2/UBA52/RPL30/RPS18/RPL13A/RPS25/RPL28/RPL10/RPL19/RPS3A/RPL12/RPS3/RPL31/RPL35A/RPL23/RPL18/RPS23/RPL23A/RPL41/RPL37/RPL39/RPL24/RPS15/RPS21/RPL10A/RPL7/RPL27/RPS24/RPL8/NCK2/UPF3A/RPL35/RPS5/RPL7A/NELL2/PSMA1/PSMB9/EVL
43	CD4 Naive	REACTOME_REGULATION_OF_EXPRESSION_OF_SLITS_AND_ROBOS	REACTOME_REGULATION_OF_EXPRESSION_OF_SLITS_AND_ROBOS	95	0.908024	2.42699	4.31896e-33	3.70891e-31	2.59706e-31	227	tags=55%, list=4%, signal=54%	RPS10/RPS12/RPL32/RPLP1/RPS20/RPS27A/RPL27A/RPS14/RPL29/RPL9/RPS13/RPS15A/RPL17/RPL26/RPL13/RPS19/RPS7/RPLP2/UBA52/RPL30/RPS18/RPL13A/RPS25/RPL28/RPL10/RPL19/RPS3A/RPL12/RPS3/RPL31/RPL35A/RPL23/RPL18/RPS23/RPL23A/RPL41/RPL37/RPL39/RPL24/RPS15/RPS21/RPL10A/RPL7/RPL27/RPS24/RPL8/UPF3A/RPL35/RPS5/RPL7A/PSMA1/PSMB9
44	CD4 Naive	REACTOME_EUKARYOTIC_TRANSLATION_INITIATION	REACTOME_EUKARYOTIC_TRANSLATION_INITIATION	66	0.941665	2.44429	5.34036e-33	4.07647e-31	2.85444e-31	189	tags=74%, list=3%, signal=73%	RPS10/RPS12/RPL32/RPLP1/RPS20/RPS27A/RPL27A/RPS14/RPL29/RPL9/RPS13/RPS15A/RPL17/RPL26/RPL13/RPS19/RPS7/RPLP2/UBA52/RPL30/RPS18/RPL13A/RPS25/RPL28/RPL10/RPL19/RPS3A/RPL12/RPS3/RPL31/RPL35A/RPL23/RPL18/RPS23/RPL23A/RPL41/RPL37/RPL39/RPL24/RPS15/RPS21/RPL10A/RPL7/RPL27/RPS24/RPL8/RPL35/RPS5/RPL7A
45	CD4 Naive	REACTOME_SRP_DEPENDENT_COTRANSLATIONAL_PROTEIN_TARGETING_TO_MEMBRANE	REACTOME_SRP_DEPENDENT_COTRANSLATIONAL_PROTEIN_TARGETING_TO_MEMBRANE	61	0.947201	2.44446	1.10828e-32	7.61387e-31	5.3314e-31	189	tags=80%, list=3%, signal=79%	RPS10/RPS12/RPL32/RPLP1/RPS20/RPS27A/RPL27A/RPS14/RPL29/RPL9/RPS13/RPS15A/RPL17/RPL26/RPL13/RPS19/RPS7/RPLP2/UBA52/RPL30/RPS18/RPL13A/RPS25/RPL28/RPL10/RPL19/RPS3A/RPL12/RPS3/RPL31/RPL35A/RPL23/RPL18/RPS23/RPL23A/RPL41/RPL37/RPL39/RPL24/RPS15/RPS21/RPL10A/RPL7/RPL27/RPS24/RPL8/RPL35/RPS5/RPL7A
46	CD4 Naive	REACTOME_NONSENSE_MEDIATED_DECAY_NMD	REACTOME_NONSENSE_MEDIATED_DECAY_NMD	65	0.94145	2.44072	5.89918e-32	3.6843e-30	2.57983e-30	189	tags=77%, list=3%, signal=75%	RPS10/RPS12/RPL32/RPLP1/RPS20/RPS27A/RPL27A/RPS14/RPL29/RPL9/RPS13/RPS15A/RPL17/RPL26/RPL13/RPS19/RPS7/RPLP2/UBA52/RPL30/RPS18/RPL13A/RPS25/RPL28/RPL10/RPL19/RPS3A/RPL12/RPS3/RPL31/RPL35A/RPL23/RPL18/RPS23/RPL23A/RPL41/RPL37/RPL39/RPL24/RPS15/RPS21/RPL10A/RPL7/RPL27/RPS24/RPL8/UPF3A/RPL35/RPS5/RPL7A
47	CD4 Naive	REACTOME_INFLUENZA_INFECTION	REACTOME_INFLUENZA_INFECTION	89	0.912437	2.42913	6.61628e-32	3.78782e-30	2.65231e-30	189	tags=55%, list=3%, signal=54%	RPS10/RPS12/RPL32/RPLP1/RPS20/RPS27A/RPL27A/RPS14/RPL29/RPL9/RPS13/RPS15A/RPL17/RPL26/RPL13/RPS19/RPS7/RPLP2/UBA52/RPL30/RPS18/RPL13A/RPS25/RPL28/RPL10/RPL19/RPS3A/RPL12/RPS3/RPL31/RPL35A/RPL23/RPL18/RPS23/RPL23A/RPL41/RPL37/RPL39/RPL24/RPS15/RPS21/RPL10A/RPL7/RPL27/RPS24/RPL8/RPL35/RPS5/RPL7A
48	CD4 Naive	REACTOME_NERVOUS_SYSTEM_DEVELOPMENT	REACTOME_NERVOUS_SYSTEM_DEVELOPMENT	192	0.812326	2.29933	2.56514e-31	1.35558e-29	9.49206e-30	239	tags=31%, list=4%, signal=30%	RPS10/RPS12/RPL32/RPLP1/RPS20/RPS27A/RPL27A/RPS14/RPL29/RPL9/RPS13/ANK3/RPS15A/RPL17/RPL26/RPL13/RPS19/RPS7/RPLP2/UBA52/RPL30/RPS18/RPL13A/RPS25/RPL28/RPL10/RPL19/RPS3A/RPL12/RPS3/RPL31/RPL35A/RPL23/RPL18/RPS23/RPL23A/RPL41/RPL37/RPL39/RPL24/RPS15/PRKCQ/RPS21/RPL10A/RPL7/RPL27/RPS24/RPL8/NCK2/UPF3A/RPL35/RPS5/RPL7A/SEMA4D/NELL2/GSK3B/PSMA1/PSMB9/EVL
49	CD4 Naive	REACTOME_DEVELOPMENTAL_BIOLOGY	REACTOME_DEVELOPMENTAL_BIOLOGY	336	0.723682	2.09796	1.36558e-28	6.70111e-27	4.69227e-27	484	tags=27%, list=8%, signal=26%	RPS10/RPS12/RPL32/RPLP1/RPS20/RPS27A/RPL27A/RPS14/RPL29/RPL9/RPS13/ANK3/RPS15A/RPL17/RPL26/RPL13/RPS19/RPS7/RPLP2/UBA52/RPL30/RPS18/RPL13A/RPS25/RPL28/RPL10/RPL19/RPS3A/RPL12/RPS3/RPL31/RPL35A/RPL23/RPL18/RPS23/RPL23A/RPL41/RPL37/RPL39/RPL24/RPS15/PRKCQ/RPS21/RPL10A/RUNX1/RPL7/LEF1/RPL27/RPS24/RPL8/NCK2/UPF3A/SYTL2/JUN/RPL35/RPS5/MED15/RPL7A/NCOA3/SEMA4D/NELL2/GSK3B/TNRC6B/PSMA1/PLAC8/PSMB9/TNRC6…
50	CD4 Naive	REACTOME_EUKARYOTIC_TRANSLATION_ELONGATION	REACTOME_EUKARYOTIC_TRANSLATION_ELONGATION	56	0.935877	2.39117	4.40568e-26	2.0178e-24	1.41291e-24	189	tags=88%, list=3%, signal=86%	RPS10/RPS12/RPL32/RPLP1/RPS20/RPS27A/RPL27A/RPS14/RPL29/RPL9/RPS13/RPS15A/RPL17/RPL26/RPL13/RPS19/RPS7/RPLP2/UBA52/RPL30/RPS18/RPL13A/RPS25/RPL28/RPL10/RPL19/RPS3A/RPL12/RPS3/RPL31/RPL35A/RPL23/RPL18/RPS23/RPL23A/RPL41/RPL37/RPL39/RPL24/RPS15/RPS21/RPL10A/RPL7/RPL27/RPS24/RPL8/RPL35/RPS5/RPL7A
51	CD4 Naive	REACTOME_METABOLISM_OF_RNA	REACTOME_METABOLISM_OF_RNA	346	0.694968	2.01344	7.54878e-24	3.24126e-22	2.2696e-22	293	tags=16%, list=5%, signal=17%	RPS10/RPS12/RPL32/RPLP1/RPS20/RPS27A/RPL27A/RPS14/RPL29/RPL9/RPS13/RPS15A/RPL17/RPL26/RPL13/RPS19/RPS7/RPLP2/UBA52/RPL30/RPS18/RPL13A/RPS25/RPL28/RPL10/RPL19/RPS3A/RPL12/RPS3/RPL31/RPL35A/RPL23/RPL18/RPS23/RPL23A/RPL41/RPL37/RPL39/RPL24/RPS15/RPS21/RPL10A/RPL7/RPL27/RPS24/RPL8/FUS/UPF3A/RPL35/RPS5/RPL7A/PSMA1/PSMB9/TCERG1/MTERF4/CNOT6L/RPL18A
52	CD4 Naive	REACTOME_CELLULAR_RESPONSES_TO_STIMULI	REACTOME_CELLULAR_RESPONSES_TO_STIMULI	331	0.649365	1.88142	3.103e-15	1.25398e-13	8.78063e-14	293	tags=20%, list=5%, signal=20%	RPS10/RPS12/RPL32/RPLP1/RPS20/RPS27A/RPL27A/RPS14/RPL29/RPL9/RPS13/RPS15A/RPL17/RPL26/RPL13/RPS19/RPS7/RPLP2/UBA52/RPL30/FKBP5/RPS18/RPL13A/RPS25/RPL28/RPL10/RPL19/RPS3A/RPL12/RPS3/RPL31/RPL35A/RPL23/RPL18/RPS23/RPL23A/RPL41/RPL37/RPL39/RPL24/RPS15/RPS21/RPL10A/RPL7/SESN1/RPL27/RPS24/RPL8/MAP4K4/JUN/RPTOR/RPL35/TNIK/RPS5/RPL7A/GSK3B/RORA/TNRC6B/PSMA1/PSMB9/TNRC6C/DCTN6/RPA3/BACH1/RPL18A
53	CD4 Naive	REACTOME_SARS_COV_2_HOST_INTERACTIONS	REACTOME_SARS_COV_2_HOST_INTERACTIONS	88	0.80754	2.14727	4.94669e-14	1.88799e-12	1.32201e-12	176	tags=25%, list=3%, signal=25%	RPS10/RPS12/RPS20/RPS27A/RPS14/RPS13/RPS15A/RPS19/RPS7/UBA52/RPS18/RPS25/RPS3A/RPS3/STAT1/RPS23/RPS15/RPS21/RPS24/HLA-A/HLA-B/RPS5
54	CD4 Naive	REACTOME_SARS_COV_2_MODULATES_HOST_TRANSLATION_MACHINERY	REACTOME_SARS_COV_2_MODULATES_HOST_TRANSLATION_MACHINERY	30	0.932588	2.27519	9.57287e-14	3.46135e-12	2.42371e-12	176	tags=60%, list=3%, signal=59%	RPS10/RPS12/RPS20/RPS27A/RPS14/RPS13/RPS15A/RPS19/RPS7/RPS18/RPS25/RPS3A/RPS3/RPS23/RPS15/RPS21/RPS24/RPS5
55	CD4 Naive	REACTOME_ACTIVATION_OF_THE_MRNA_UPON_BINDING_OF_THE_CAP_BINDING_COMPLEX_AND_EIFS_AND_SUBSEQUENT_BINDING_TO_43S	REACTOME_ACTIVATION_OF_THE_MRNA_UPON_BINDING_OF_THE_CAP_BINDING_COMPLEX_AND_EIFS_AND_SUBSEQUENT_BINDING_TO_43S	28	0.930818	2.23863	2.88021e-13	9.89352e-12	6.92766e-12	176	tags=64%, list=3%, signal=63%	RPS10/RPS12/RPS20/RPS27A/RPS14/RPS13/RPS15A/RPS19/RPS7/RPS18/RPS25/RPS3A/RPS3/RPS23/RPS15/RPS21/RPS24/RPS5
56	CD4 Naive	REACTOME_SARS_COV_1_HOST_INTERACTIONS	REACTOME_SARS_COV_1_HOST_INTERACTIONS	41	0.884562	2.2242	1.39215e-11	4.55433e-10	3.18905e-10	91	tags=46%, list=1%, signal=46%	RPS10/RPS12/RPS20/RPS27A/RPS14/RPS13/RPS15A/RPS19/RPS7/UBA52/RPS18/RPS25/RPS3A/RPS3/RPS23/RPS15/RPS21/RUNX1/RPS24
57	CD4 Naive	REACTOME_SARS_COV_2_INFECTION	REACTOME_SARS_COV_2_INFECTION	134	0.705547	1.94655	5.53284e-10	1.72776e-08	1.20981e-08	230	tags=18%, list=4%, signal=18%	RPS10/RPS12/RPS20/RPS27A/RPS14/RPS13/RPS15A/RPS19/RPS7/UBA52/RPS18/RPS25/RPS3A/RPS3/STAT1/RPS23/RPS15/RPS21/RPS24/HLA-A/HLA-B/RPS5/GSK3B/MGAT4A
58	CD4 Naive	REACTOME_SARS_COV_1_MODULATES_HOST_TRANSLATION_MACHINERY	REACTOME_SARS_COV_1_MODULATES_HOST_TRANSLATION_MACHINERY	21	0.924626	2.14149	3.23308e-09	9.2547e-08	6.48034e-08	176	tags=86%, list=3%, signal=84%	RPS10/RPS12/RPS20/RPS27A/RPS14/RPS13/RPS15A/RPS19/RPS7/RPS18/RPS25/RPS3A/RPS3/RPS23/RPS15/RPS21/RPS24/RPS5
59	CD4 Naive	REACTOME_SARS_COV_1_INFECTION	REACTOME_SARS_COV_1_INFECTION	66	0.790203	2.05113	3.20057e-09	9.2547e-08	6.48034e-08	213	tags=32%, list=3%, signal=31%	RPS10/RPS12/RPS20/RPS27A/RPS14/RPS13/RPS15A/RPS19/RPS7/UBA52/RPS18/RPS25/RPS3A/RPS3/RPS23/RPS15/RPS21/RUNX1/RPS24/RPS5/GSK3B
60	CD4 Naive	REACTOME_VIRAL_INFECTION_PATHWAYS	REACTOME_VIRAL_INFECTION_PATHWAYS	335	0.57936	1.67937	1.55738e-08	4.27968e-07	2.99673e-07	230	tags=18%, list=4%, signal=19%	RPS10/RPS12/RPL32/RPLP1/RPS20/RPS27A/RPL27A/RPS14/RPL29/RPL9/RPS13/RPS15A/RPL17/RPL26/RPL13/RPS19/RPS7/RPLP2/UBA52/RPL30/RPS18/RPL13A/RPS25/RPL28/RPL10/RPL19/RPS3A/RPL12/RPS3/RPL31/RPL35A/RPL23/STAT1/RPL18/RPS23/RPL23A/RPL41/RPL37/RPL39/RPL24/RPS15/RPS21/RPL10A/RUNX1/PACS1/RPL7/RPL27/RPS24/RPL8/HLA-A/HLA-B/ELMO1/RPL35/ARIH1/RPS5/MED15/RPL7A/GSK3B/PSMA1/PSMB9/MGAT4A
61	CD4 Naive	REACTOME_INFECTIOUS_DISEASE	REACTOME_INFECTIOUS_DISEASE	390	0.553402	1.61024	5.00121e-08	1.32147e-06	9.25325e-07	230	tags=16%, list=4%, signal=16%	RPS10/RPS12/RPL32/RPLP1/RPS20/RPS27A/RPL27A/RPS14/RPL29/RPL9/RPS13/RPS15A/RPL17/RPL26/RPL13/RPS19/RPS7/RPLP2/UBA52/RPL30/RPS18/RPL13A/RPS25/RPL28/RPL10/RPL19/RPS3A/RPL12/RPS3/RPL31/RPL35A/RPL23/STAT1/RPL18/RPS23/RPL23A/RPL41/RPL37/RPL39/RPL24/RPS15/RPS21/RPL10A/RUNX1/PACS1/RPL7/RPL27/RPS24/RPL8/HLA-A/HLA-B/JUN/ELMO1/RPL35/ARIH1/RPS5/MED15/RPL7A/GSK3B/PSMA1/PSMB9/MGAT4A
62	CD4 Naive	REACTOME_TAK1_DEPENDENT_IKK_AND_NF_KAPPA_B_ACTIVATION	REACTOME_TAK1_DEPENDENT_IKK_AND_NF_KAPPA_B_ACTIVATION	17	0.832156	1.88096	0.000239922	0.00610468	0.00427463	25	tags=18%, list=0%, signal=18%	RPS27A/NLRC5/UBA52
63	CD4 Naive	REACTOME_INACTIVATION_OF_CSF3_G_CSF_SIGNALING	REACTOME_INACTIVATION_OF_CSF3_G_CSF_SIGNALING	11	0.896818	1.9001	0.000354369	0.008413	0.00589097	47	tags=27%, list=1%, signal=27%	RPS27A/UBA52/STAT1
64	CD4 Naive	REACTOME_SARS_COV_1_ACTIVATES_MODULATES_INNATE_IMMUNE_RESPONSES	REACTOME_SARS_COV_1_ACTIVATES_MODULATES_INNATE_IMMUNE_RESPONSES	13	0.866302	1.88417	0.000355134	0.008413	0.00589097	70	tags=23%, list=1%, signal=23%	RPS27A/UBA52/RUNX1
65	CD4 Naive	REACTOME_DNA_DAMAGE_RECOGNITION_IN_GG_NER	REACTOME_DNA_DAMAGE_RECOGNITION_IN_GG_NER	17	0.817415	1.84764	0.00042487	0.00972952	0.00681283	25	tags=12%, list=0%, signal=12%	RPS27A/UBA52
66	CD4 Naive	REACTOME_INTERFERON_ALPHA_BETA_SIGNALING	REACTOME_INTERFERON_ALPHA_BETA_SIGNALING	28	0.754663	1.81498	0.000500898	0.0111005	0.00777285	472	tags=36%, list=8%, signal=33%	RPS27A/UBA52/STAT1/HLA-A/HLA-B/GBP2/IFITM2/HLA-F/PTPN1/IRF1
67	CD4 Naive	REACTOME_SIGNALING_BY_CSF3_G_CSF	REACTOME_SIGNALING_BY_CSF3_G_CSF	12	0.878647	1.89023	0.000589605	0.0126581	0.00886347	47	tags=25%, list=1%, signal=25%	RPS27A/UBA52/STAT1
68	CD4 Naive	REACTOME_REGULATION_OF_NF_KAPPA_B_SIGNALING	REACTOME_REGULATION_OF_NF_KAPPA_B_SIGNALING	10	0.900211	1.85867	0.00104007	0.0216523	0.0151614	25	tags=30%, list=0%, signal=30%	RPS27A/NLRC5/UBA52
69	CD4 Naive	REACTOME_NEGATIVE_REGULATORS_OF_DDX58_IFIH1_SIGNALING	REACTOME_NEGATIVE_REGULATORS_OF_DDX58_IFIH1_SIGNALING	12	0.862808	1.85616	0.00139855	0.0282589	0.0197875	25	tags=25%, list=0%, signal=25%	RPS27A/NLRC5/UBA52
70	CD4 Naive	REACTOME_OXIDATIVE_STRESS_INDUCED_SENESCENCE	REACTOME_OXIDATIVE_STRESS_INDUCED_SENESCENCE	29	0.726814	1.76671	0.0018447	0.0362087	0.0253542	463	tags=38%, list=8%, signal=35%	RPS27A/UBA52/MAP4K4/JUN/TNIK/TNRC6B/TNRC6C/PHC3/MAP3K5/MINK1/MAPK14
71	CD4 Naive	REACTOME_FCERI_MEDIATED_CA_2_MOBILIZATION	REACTOME_FCERI_MEDIATED_CA_2_MOBILIZATION	13	-0.90071	-2.305	0.00204423	0.0387576	0.0271389	24	tags=23%, list=0%, signal=23%	IGLC3/IGLC2/PLCG2
72	CD4 Naive	REACTOME_SIGNALING_BY_MET	REACTOME_SIGNALING_BY_MET	22	0.745503	1.74837	0.00208738	0.0387576	0.0271389	471	tags=32%, list=8%, signal=29%	RPS27A/UBA52/RAP1B/RANBP9/RAP1A/PTK2/PTPN1
73	CD4 Naive	REACTOME_N_GLYCAN_TRIMMING_IN_THE_ER_AND_CALNEXIN_CALRETICULIN_CYCLE	REACTOME_N_GLYCAN_TRIMMING_IN_THE_ER_AND_CALNEXIN_CALRETICULIN_CYCLE	17	0.780937	1.76519	0.00217981	0.0394086	0.0275948	25	tags=12%, list=0%, signal=12%	RPS27A/UBA52
74	CD4 Naive	REACTOME_CALNEXIN_CALRETICULIN_CYCLE	REACTOME_CALNEXIN_CALRETICULIN_CYCLE	11	0.857393	1.81657	0.00235798	0.0404983	0.0283578	25	tags=18%, list=0%, signal=18%	RPS27A/UBA52
75	CD4 Naive	REACTOME_ER_QUALITY_CONTROL_COMPARTMENT_ERQC	REACTOME_ER_QUALITY_CONTROL_COMPARTMENT_ERQC	11	0.857393	1.81657	0.00235798	0.0404983	0.0283578	25	tags=18%, list=0%, signal=18%	RPS27A/UBA52
76	CD4 Naive	REACTOME_DAP12_INTERACTIONS	REACTOME_DAP12_INTERACTIONS	13	-0.878258	-2.24755	0.00248348	0.0416134	0.0291386	2	tags=15%, list=0%, signal=15%	HLA-E/PLCG2
77	CD4 Naive	REACTOME_FCGR3A_MEDIATED_IL10_SYNTHESIS	REACTOME_FCGR3A_MEDIATED_IL10_SYNTHESIS	18	-0.91507	-2.44758	0.00414398	0.0486657	0.0340768	103	tags=22%, list=2%, signal=22%	IGLC3/IGHG1/IGLC2/PLCG2
78	CD4 Naive	REACTOME_POTENTIAL_THERAPEUTICS_FOR_SARS	REACTOME_POTENTIAL_THERAPEUTICS_FOR_SARS	40	-0.865039	-2.13584	0.00361523	0.0486657	0.0340768	116	tags=12%, list=2%, signal=12%	HSP90AB1/IGLC3/IGLC2/IGHM/PLCG2
79	CD4 Naive	REACTOME_DISEASES_OF_CARBOHYDRATE_METABOLISM	REACTOME_DISEASES_OF_CARBOHYDRATE_METABOLISM	12	0.843933	1.81555	0.0031113	0.0486657	0.0340768	25	tags=17%, list=0%, signal=17%	RPS27A/UBA52
80	CD4 Naive	REACTOME_DOWNREGULATION_OF_SMAD2_3_SMAD4_TRANSCRIPTIONAL_ACTIVITY	REACTOME_DOWNREGULATION_OF_SMAD2_3_SMAD4_TRANSCRIPTIONAL_ACTIVITY	12	0.84204	1.81148	0.00349753	0.0486657	0.0340768	710	tags=58%, list=12%, signal=52%	RPS27A/UBA52/STAT1/RNF111/NCOR1/TRIM33/SMURF2
81	CD4 Naive	REACTOME_EGFR_DOWNREGULATION	REACTOME_EGFR_DOWNREGULATION	11	0.854074	1.80953	0.00305022	0.0486657	0.0340768	455	tags=36%, list=7%, signal=34%	RPS27A/UBA52/PTPRK/ARHGEF7
82	CD4 Naive	REACTOME_SIGNALING_BY_ERBB2	REACTOME_SIGNALING_BY_ERBB2	12	0.839222	1.80542	0.0037121	0.0486657	0.0340768	25	tags=17%, list=0%, signal=17%	RPS27A/UBA52
83	CD4 Naive	REACTOME_METALLOPROTEASE_DUBS	REACTOME_METALLOPROTEASE_DUBS	10	0.8725	1.80146	0.00411254	0.0486657	0.0340768	25	tags=20%, list=0%, signal=20%	RPS27A/UBA52
84	CD4 Naive	REACTOME_JNK_C_JUN_KINASES_PHOSPHORYLATION_AND_ACTIVATION_MEDIATED_BY_ACTIVATED_HUMAN_TAK1	REACTOME_JNK_C_JUN_KINASES_PHOSPHORYLATION_AND_ACTIVATION_MEDIATED_BY_ACTIVATED_HUMAN_TAK1	11	0.849275	1.79937	0.00352613	0.0486657	0.0340768	25	tags=18%, list=0%, signal=18%	RPS27A/UBA52
85	CD4 Naive	REACTOME_INFECTION_WITH_MYCOBACTERIUM_TUBERCULOSIS	REACTOME_INFECTION_WITH_MYCOBACTERIUM_TUBERCULOSIS	11	0.847722	1.79608	0.00387225	0.0486657	0.0340768	25	tags=18%, list=0%, signal=18%	RPS27A/UBA52
86	CD4 Naive	REACTOME_DEACTIVATION_OF_THE_BETA_CATENIN_TRANSACTIVATING_COMPLEX	REACTOME_DEACTIVATION_OF_THE_BETA_CATENIN_TRANSACTIVATING_COMPLEX	11	0.84656	1.79362	0.00395878	0.0486657	0.0340768	81	tags=27%, list=1%, signal=27%	RPS27A/UBA52/LEF1
87	CD4 Naive	REACTOME_DOWNREGULATION_OF_TGF_BETA_RECEPTOR_SIGNALING	REACTOME_DOWNREGULATION_OF_TGF_BETA_RECEPTOR_SIGNALING	13	0.814661	1.77185	0.00395127	0.0486657	0.0340768	300	tags=31%, list=5%, signal=29%	RPS27A/UBA52/USP15/TGFBR2
88	CD4 Naive	REACTOME_TNFR1_INDUCED_NF_KAPPA_B_SIGNALING_PATHWAY	REACTOME_TNFR1_INDUCED_NF_KAPPA_B_SIGNALING_PATHWAY	13	0.813065	1.76838	0.00425028	0.0486657	0.0340768	261	tags=23%, list=4%, signal=22%	RPS27A/UBA52/BIRC2
89	CD4 Naive	REACTOME_REGULATION_OF_PYRUVATE_METABOLISM	REACTOME_REGULATION_OF_PYRUVATE_METABOLISM	16	0.781605	1.75442	0.00404212	0.0486657	0.0340768	494	tags=25%, list=8%, signal=23%	RPS27A/UBA52/RANBP9/MKLN1
90	CD4 Naive	REACTOME_FORMATION_OF_INCISION_COMPLEX_IN_GG_NER	REACTOME_FORMATION_OF_INCISION_COMPLEX_IN_GG_NER	19	0.760352	1.73968	0.00424273	0.0486657	0.0340768	600	tags=32%, list=10%, signal=29%	RPS27A/UBA52/RNF111/RPA3/SUMO2/RPA2
91	CD4 Naive	REACTOME_PYRUVATE_METABOLISM	REACTOME_PYRUVATE_METABOLISM	17	0.767709	1.73529	0.00404212	0.0486657	0.0340768	494	tags=24%, list=8%, signal=22%	RPS27A/UBA52/RANBP9/MKLN1
92	CD4 Naive	REACTOME_RSV_HOST_INTERACTIONS	REACTOME_RSV_HOST_INTERACTIONS	26	0.727037	1.73129	0.00378627	0.0486657	0.0340768	484	tags=23%, list=8%, signal=21%	RPS27A/UBA52/ARIH1/MED15/MED13L/CREBBP
93	CD4 Naive	REACTOME_CIRCADIAN_CLOCK	REACTOME_CIRCADIAN_CLOCK	31	0.700242	1.70858	0.00343604	0.0486657	0.0340768	730	tags=42%, list=12%, signal=37%	RPS27A/UBA52/RORA/SKP1/NCOR1/CREBBP/CHD9/BTRC/TBL1XR1/NRIP1/CRTC3/RBM4/TGS1
94	CD4 Naive	REACTOME_MAPK6_MAPK4_SIGNALING	REACTOME_MAPK6_MAPK4_SIGNALING	44	0.664217	1.67801	0.00323549	0.0486657	0.0340768	562	tags=27%, list=9%, signal=25%	RPS27A/UBA52/JUN/NCOA3/TNRC6B/PSMA1/PSMB9/TNRC6C/CCND3/PRKACB/FOXO1/PSME4
95	CD4 Naive	REACTOME_TRANSCRIPTIONAL_REGULATION_BY_RUNX1	REACTOME_TRANSCRIPTIONAL_REGULATION_BY_RUNX1	77	0.598231	1.56714	0.00405946	0.0486657	0.0340768	562	tags=22%, list=9%, signal=20%	RPS27A/UBA52/PRKCQ/RUNX1/PRKCB/RUNX2/ARID2/TNRC6B/PSMA1/PSMB9/TNRC6C/CCND3/PHC3/SMARCA2/KMT2C/CREBBP/PSME4

## Sheet: CD14 Mono
	Cluster	ID	Description	setSize	enrichmentScore	NES	pvalue	p.adjust	qvalue	rank	leading_edge	core_enrichment
96	CD14 Mono	REACTOME_EUKARYOTIC_TRANSLATION_ELONGATION	REACTOME_EUKARYOTIC_TRANSLATION_ELONGATION	60	-0.903245	-2.45248	1.83741e-09	1.51402e-06	1.4061e-06	587	tags=87%, list=8%, signal=81%	RPS3A/RPSA/RPS25/RPL23A/RPL10A/RPL18/RPL19/RPL7/RPL5/RPL35A/RPS27A/RPL38/RPL18A/RPL10/RPLP0/UBA52/RPS3/RPL36/RPS5/RPL41/RPL22/EEF1B2/RPS6/RPL7A/RPS17/RPL35/RPL13/RPS4X/RPL15/RPS15/RPS8/RPL34/RPL6/RPS11/RPL14/RPL8/RPS16/EEF1D/RPS29/RPS28/RPS9/RPL36A/EEF1G/RPL37A/RPL4/RPS2/RPS26/FAU/EEF2/RPL11/RPL3/EEF1A1
97	CD14 Mono	REACTOME_SRP_DEPENDENT_COTRANSLATIONAL_PROTEIN_TARGETING_TO_MEMBRANE	REACTOME_SRP_DEPENDENT_COTRANSLATIONAL_PROTEIN_TARGETING_TO_MEMBRANE	71	-0.869856	-2.43935	6.99617e-08	2.88242e-05	2.67696e-05	591	tags=75%, list=8%, signal=69%	SSR4/RPS3A/RPSA/SRP14/RPS25/RPL23A/SSR2/RPL10A/RPL18/RPL19/RPL7/SPCS2/RPL5/RPL35A/RPS27A/RPL38/SPCS1/RPL18A/RPL10/RPLP0/UBA52/RPS3/SRPRA/RPL36/RPS5/RPL41/RPL22/RPS6/RPL7A/RPS17/RPL35/RPL13/RPS4X/RPL15/RPS15/RPS8/RPL34/RPL6/RPS11/RPL14/RPL8/RPS16/RPS29/RPS28/RPS9/RPL36A/RPL37A/RPL4/RPS2/RPS26/FAU/RPL11/RPL3
98	CD14 Mono	REACTOME_RESPONSE_OF_EIF2AK4_GCN2_TO_AMINO_ACID_DEFICIENCY	REACTOME_RESPONSE_OF_EIF2AK4_GCN2_TO_AMINO_ACID_DEFICIENCY	61	-0.876874	-2.39395	7.55252e-07	0.000196188	0.000182203	587	tags=79%, list=8%, signal=73%	RPS3A/RPSA/RPS25/RPL23A/RPL10A/RPL18/RPL19/RPL7/RPL5/RPL35A/RPS27A/RPL38/RPL18A/RPL10/RPLP0/UBA52/RPS3/RPL36/RPS5/RPL41/RPL22/RPS6/RPL7A/RPS17/RPL35/RPL13/RPS4X/RPL15/RPS15/CEBPB/RPS8/RPL34/RPL6/RPS11/RPL14/RPL8/RPS16/RPS29/RPS28/RPS9/RPL36A/RPL37A/RPL4/RPS2/RPS26/FAU/RPL11/RPL3
99	CD14 Mono	REACTOME_NONSENSE_MEDIATED_DECAY_NMD	REACTOME_NONSENSE_MEDIATED_DECAY_NMD	63	-0.858462	-2.35448	9.52369e-07	0.000196188	0.000182203	587	tags=75%, list=8%, signal=69%	RPS3A/RPSA/RPS25/RPL23A/RPL10A/RPL18/RPL19/RPL7/RPL5/RPL35A/RPS27A/RPL38/RPL18A/RPL10/RPLP0/UBA52/RPS3/RPL36/RPS5/RPL41/RPL22/RPS6/RPL7A/RPS17/RPL35/RPL13/RPS4X/RPL15/RPS15/RPS8/RPL34/RPL6/RPS11/RPL14/RPL8/RPS16/RPS29/RPS28/RPS9/RPL36A/RPL37A/RPL4/RPS2/RPS26/FAU/RPL11/RPL3
100	CD14 Mono	REACTOME_EUKARYOTIC_TRANSLATION_INITIATION	REACTOME_EUKARYOTIC_TRANSLATION_INITIATION	73	-0.846855	-2.39354	1.59266e-06	0.00026247	0.00024376	587	tags=70%, list=8%, signal=65%	RPS3A/RPSA/RPS25/EIF3L/RPL23A/RPL10A/RPL18/RPL19/RPL7/RPL5/RPL35A/RPS27A/RPL38/RPL18A/RPL10/RPLP0/UBA52/RPS3/EIF3G/EIF4B/RPL36/RPS5/RPL41/RPL22/RPS6/RPL7A/RPS17/RPL35/RPL13/RPS4X/RPL15/RPS15/EIF3J/RPS8/RPL34/RPL6/RPS11/RPL14/RPL8/RPS16/RPS29/RPS28/RPS9/RPL36A/RPL37A/RPL4/RPS2/RPS26/FAU/RPL11/RPL3
101	CD14 Mono	REACTOME_TRANSLATION	REACTOME_TRANSLATION	172	-0.707518	-2.21539	2.51092e-06	0.000344834	0.000320253	591	tags=37%, list=8%, signal=35%	SSR4/RPS3A/RPSA/SRP14/RPS25/EIF3L/AURKAIP1/RPL23A/SSR2/RPL10A/RPL18/RPL19/RPL7/SPCS2/RPL5/RPL35A/RPS27A/RPL38/SPCS1/RPL18A/RPL10/RPLP0/UBA52/RPS3/EIF3G/EIF4B/SRPRA/RPL36/RPS5/RPL41/RPL22/EEF1B2/RPS6/RPL7A/RPS17/RPL35/RPL13/RPS4X/RPL15/RPS15/EIF3J/RPS8/RPL34/RPL6/RPS11/RPL14/RPL8/RPS16/EEF1D/RPS29/RPS28/RPS9/RPL36A/EEF1G/RPL37A/RPL4/RPS2/RPS26/FAU/EEF2/RPL11/RPL3/EEF1A1
102	CD14 Mono	REACTOME_REGULATION_OF_EXPRESSION_OF_SLITS_AND_ROBOS	REACTOME_REGULATION_OF_EXPRESSION_OF_SLITS_AND_ROBOS	93	-0.793287	-2.34925	6.78485e-06	0.000798674	0.000741742	593	tags=55%, list=8%, signal=51%	UBB/RPS3A/RPSA/RPS25/RPL23A/RPL10A/RPL18/RPL19/RPL7/RPL5/RPL35A/RPS27A/RPL38/ELOB/RPL18A/RPL10/RPLP0/UBA52/RPS3/PSMB10/RPL36/RPS5/RPL41/RPL22/RPS6/RPL7A/RPS17/RPL35/RPL13/UBC/RPS4X/RPL15/RPS15/RPS8/RPL34/RPL6/RPS11/RPL14/RPL8/RPS16/RPS29/RPS28/RPS9/RPL36A/RPL37A/RPL4/RPS2/RPS26/FAU/RPL11/RPL3
103	CD14 Mono	REACTOME_SIGNALING_BY_KIT_IN_DISEASE	REACTOME_SIGNALING_BY_KIT_IN_DISEASE	12	0.935059	1.99942	8.15578e-06	0.000840046	0.000780165	112	tags=42%, list=1%, signal=41%	JAK2/LYN/GRB2/STAT1/SOS1
104	CD14 Mono	REACTOME_RRNA_PROCESSING	REACTOME_RRNA_PROCESSING	128	-0.736518	-2.26288	2.21068e-05	0.002024	0.00187973	587	tags=39%, list=8%, signal=37%	RPS3A/RPSA/RPS25/RPL23A/RPL10A/RPL18/RPL19/TSR3/RPL7/RPL5/RPL35A/RPS27A/DDX21/RPL38/RPL18A/RPL10/RPLP0/UBA52/RPS3/RPL36/RPS5/RPL41/RPL22/RPS6/RPL7A/RPS17/RPL35/RPL13/RPS4X/RPL15/RPS15/RPS8/RPL34/RPL6/RPS11/RPL14/NCL/RPL8/RPS16/RPS29/RPS28/RPS9/RPL36A/RPL37A/RPL4/RPS2/RPS26/FAU/RPL11/RPL3
105	CD14 Mono	REACTOME_INFLUENZA_INFECTION	REACTOME_INFLUENZA_INFECTION	92	-0.785143	-2.32474	3.32973e-05	0.0027437	0.00254812	587	tags=55%, list=8%, signal=52%	RPS3A/RPSA/RPS25/RPL23A/RPL10A/RPL18/RPL19/RPL7/RPL5/RPL35A/RPS27A/RPL38/RPL18A/RPL10/CANX/RPLP0/UBA52/RPS3/RPL36/RPS5/RPL41/RPL22/RPS6/RPL7A/HSP90AA1/RPS17/RPL35/ISG15/RPL13/RPS4X/RPL15/RPS15/RPS8/RPL34/RPL6/RPS11/RPL14/SLC25A6/RPL8/RPS16/RPS29/RPS28/RPS9/RPL36A/RPL37A/RPL4/RPS2/RPS26/FAU/RPL11/RPL3
106	CD14 Mono	REACTOME_SELENOAMINO_ACID_METABOLISM	REACTOME_SELENOAMINO_ACID_METABOLISM	65	-0.819636	-2.26036	9.61265e-05	0.00720075	0.00668746	587	tags=72%, list=8%, signal=67%	RPS3A/RPSA/RPS25/RPL23A/RPL10A/RPL18/RPL19/RPL7/RPL5/RPL35A/RPS27A/RPL38/RPL18A/RPL10/RPLP0/UBA52/RPS3/RPL36/RPS5/RPL41/RPL22/RPS6/RPL7A/RPS17/RPL35/RPL13/RPS4X/RPL15/RPS15/RPS8/RPL34/RPL6/RPS11/RPL14/RPL8/RPS16/RPS29/RPS28/RPS9/RPL36A/RPL37A/RPL4/RPS2/RPS26/FAU/RPL11/RPL3
107	CD14 Mono	REACTOME_SIGNALING_BY_ROBO_RECEPTORS	REACTOME_SIGNALING_BY_ROBO_RECEPTORS	115	-0.713199	-2.16402	0.000191785	0.0121562	0.0112897	593	tags=50%, list=8%, signal=46%	UBB/RPS3A/RPSA/RPS25/CDC42/RPL23A/RPL10A/RPL18/RPL19/RPL7/CAP1/RPL5/RPL35A/NELL2/RPS27A/RPL38/ELOB/RPL18A/RPL10/RPLP0/UBA52/RPS3/PSMB10/RPL36/RPS5/RPL41/RPL22/RPS6/RPL7A/RPS17/RPL35/RPL13/UBC/PRKCA/RPS4X/RPL15/RPS15/RPS8/RPL34/RPL6/RPS11/RPL14/RPL8/RPS16/RPS29/RPS28/RPS9/CXCR4/RPL36A/RPL37A/RPL4/RPS2/RPS26/PFN1/FAU/RPL11/RPL3
108	CD14 Mono	REACTOME_METABOLISM_OF_AMINO_ACIDS_AND_DERIVATIVES	REACTOME_METABOLISM_OF_AMINO_ACIDS_AND_DERIVATIVES	153	-0.671897	-2.07533	0.000177662	0.0121562	0.0112897	587	tags=35%, list=8%, signal=33%	RPS3A/RPSA/RPS25/TXN2/RPL23A/RPL10A/RPL18/RPL19/RPL7/RPL5/RPL35A/RPS27A/RPL38/RPL18A/RPL10/RPLP0/UBA52/RPS3/PSMB10/RPL36/RPS5/RPL41/RPL22/RPS6/RPL7A/RPS17/RPL35/RPL13/RPS4X/RPL15/RPS15/RPS8/RPL34/RPL6/RPS11/SERINC5/RPL14/RPL8/RPS16/RPS29/GLUL/RPS28/RPS9/RPL36A/RPL37A/RPL4/RPS2/RPS26/OAZ1/FAU/RPL11/RPL3/SAT1
109	CD14 Mono	REACTOME_CELLULAR_RESPONSE_TO_STARVATION	REACTOME_CELLULAR_RESPONSE_TO_STARVATION	97	-0.740565	-2.1798	0.000272249	0.0160238	0.0148816	587	tags=52%, list=8%, signal=48%	RPS3A/RPSA/RPS25/RPL23A/RPL10A/RPL18/RPL19/RPL7/RPL5/RPL35A/RPS27A/RPL38/ATP6V0B/RPL18A/RPL10/RPLP0/UBA52/RPS3/RPL36/RPS5/RPL41/RPL22/RPS6/RPL7A/RPS17/RPL35/RPL13/ATP6V0C/RPS4X/RPL15/RPS15/CEBPB/RPS8/RPL34/RPL6/RPS11/RPL14/RPL8/RPS16/RPS29/RPS28/RPS9/RPL36A/RPL37A/RPL4/RPS2/RPS26/FAU/RPL11/RPL3
110	CD14 Mono	REACTOME_SARS_COV_1_MODULATES_HOST_TRANSLATION_MACHINERY	REACTOME_SARS_COV_1_MODULATES_HOST_TRANSLATION_MACHINERY	24	-0.902233	-2.19015	0.00033201	0.0182384	0.0169384	587	tags=88%, list=8%, signal=81%	RPS3A/RPSA/RPS25/RPS27A/RPS3/RPS5/RPS6/RPS17/RPS4X/RPS15/RPS8/RPS11/HNRNPA1/RPS16/RPS29/RPS28/RPS9/RPS2/RPS26/FAU/EEF1A1
111	CD14 Mono	REACTOME_SIGNALING_BY_SCF_KIT	REACTOME_SIGNALING_BY_SCF_KIT	22	0.807475	1.91498	0.000363742	0.0187327	0.0173974	325	tags=32%, list=4%, signal=31%	JAK2/LYN/GRB2/STAT1/SOS1/CBL/FER
112	CD14 Mono	REACTOME_NEUTROPHIL_DEGRANULATION	REACTOME_NEUTROPHIL_DEGRANULATION	267	-0.576145	-1.91295	0.000407454	0.0187823	0.0174435	442	tags=20%, list=6%, signal=19%	RAP1B/RNASE2/CTSA/CD93/MMP25/CD53/HSP90AB1/NDUFC2/PTPN6/CD59/ARPC5/GSTP1/CD68/VAMP8/CTSC/BST2/GRN/SDCBP/FCER1G/B4GALT1/HSP90AA1/C5AR1/LAMP1/HMGB1/CTSZ/CFP/ATP6V0C/PPIA/TNFRSF1B/FPR1/CTSD/FTL/SERPINA1/S100A12/CRISPLD2/CD14/FGL2/TYROBP/CYBA/CTSS/CST3/ITGB2/SLC2A3/EEF2/HLA-B/B2M/EEF1A1/S100A8/HLA-C/PSAP/S100A9/FTH1/LYZ
113	CD14 Mono	REACTOME_VIRAL_INFECTION_PATHWAYS	REACTOME_VIRAL_INFECTION_PATHWAYS	424	-0.501062	-1.72859	0.000410294	0.0187823	0.0174435	597	tags=24%, list=8%, signal=23%	ST6GALNAC2/UBB/RPS3A/RPSA/PYCARD/ANO8/TAF10/CHMP2A/CSNK2B/RPS25/DAD1/RPL23A/RPL10A/RPL18/RPL19/RPL7/PPP1CA/SPCS2/RPL5/CNBP/RPL35A/RPS27A/RPL38/SUPT4H1/OAS2/SPCS1/ELOB/HSP90AB1/PTPN6/RPL18A/RPL10/CANX/IGHD/HLA-F/RPLP0/UBA52/RPS3/BST2/NLRP3/PSMB10/RPL36/RPS5/RPL41/SDC2/RPL22/RPS6/RPL7A/AP2M1/HSP90AA1/RPS17/PPIB/RPL35/ATP1A1/BCAP31/ISG15/RPL13/TUBA1A/UBC/RPS4X/HNRNPK/CEBPD/RPL15/RPS15/RPS8/IGLC3/RPL…
114	CD14 Mono	REACTOME_SARS_COV_1_HOST_INTERACTIONS	REACTOME_SARS_COV_1_HOST_INTERACTIONS	57	-0.798402	-2.17859	0.000721797	0.0313032	0.0290718	621	tags=54%, list=8%, signal=50%	YWHAZ/UBB/RPS3A/RPSA/PYCARD/RPS25/RPS27A/UBA52/RPS3/BST2/NLRP3/RPS5/RPS6/RPS17/PPIB/UBC/RPS4X/RPS15/RPS8/YWHAB/PPIA/RPS11/HNRNPA1/RPS16/RPS29/RPS28/RPS9/RPS2/RPS26/FAU/EEF1A1
115	CD14 Mono	REACTOME_CDC42_GTPASE_CYCLE	REACTOME_CDC42_GTPASE_CYCLE	80	0.596473	1.72867	0.000792383	0.0326462	0.0303191	925	tags=31%, list=12%, signal=28%	DOCK8/FGD4/ARHGAP31/ARHGAP22/VAV3/CPNE8/VAV2/SRGAP2/FNBP1/ARAP2/DOCK11/PAK1/TRIO/ITSN1/DOCK10/GIT2/WASL/ARHGAP17/FGD2/ARHGEF11/CDC42BPB/RACGAP1/FMNL2/OPHN1/DNMBP
116	CD14 Mono	REACTOME_INTERLEUKIN_6_FAMILY_SIGNALING	REACTOME_INTERLEUKIN_6_FAMILY_SIGNALING	10	0.86758	1.79005	0.00109111	0.0428129	0.0397611	124	tags=40%, list=2%, signal=39%	JAK2/IL6ST/STAT1/CBL
117	CD14 Mono	REACTOME_ACTIVATION_OF_THE_MRNA_UPON_BINDING_OF_THE_CAP_BINDING_COMPLEX_AND_EIFS_AND_SUBSEQUENT_BINDING_TO_43S	REACTOME_ACTIVATION_OF_THE_MRNA_UPON_BINDING_OF_THE_CAP_BINDING_COMPLEX_AND_EIFS_AND_SUBSEQUENT_BINDING_TO_43S	35	-0.847861	-2.15736	0.00123031	0.0460805	0.0427958	587	tags=66%, list=8%, signal=61%	RPS3A/RPSA/RPS25/EIF3L/RPS27A/RPS3/EIF3G/EIF4B/RPS5/RPS6/RPS17/RPS4X/RPS15/EIF3J/RPS8/RPS11/RPS16/RPS29/RPS28/RPS9/RPS2/RPS26/FAU

## Sheet: CD8 Naive
	Cluster	ID	Description	setSize	enrichmentScore	NES	pvalue	p.adjust	qvalue	rank	leading_edge	core_enrichment
118	CD8 Naive	REACTOME_SRP_DEPENDENT_COTRANSLATIONAL_PROTEIN_TARGETING_TO_MEMBRANE	REACTOME_SRP_DEPENDENT_COTRANSLATIONAL_PROTEIN_TARGETING_TO_MEMBRANE	72	0.907048	2.50881	1.23783e-37	1.03111e-34	7.7788e-35	418	tags=72%, list=5%, signal=69%	RPS12/RPS10/RPL13/RPL29/RPL32/RPS27A/RPL9/RPS18/RPLP1/RPS3A/RPL17/RPS15A/RPL26/RPL19/RPL23/RPS20/RPS14/RPS21/RPL13A/RPS19/RPS7/RPLP2/RPL18/RPS13/RPL27A/RPL10A/RPL28/RPL39/RPS2/RPS25/RPL37/RPL27/RPS24/RPL41/RPS3/RPL7/UBA52/RPL34/RPL30/RPL24/RPL8/RPS5/RPS9/RPL5/RPSA/RPL18A/RPL35A/RPL31/RPL12/RPL10/RPS11/RPS23
119	CD8 Naive	REACTOME_EUKARYOTIC_TRANSLATION_ELONGATION	REACTOME_EUKARYOTIC_TRANSLATION_ELONGATION	58	0.931043	2.53204	2.47763e-37	1.03193e-34	7.78498e-35	418	tags=91%, list=5%, signal=87%	RPS12/RPS10/RPL13/RPL29/RPL32/RPS27A/RPL9/RPS18/RPLP1/RPS3A/RPL17/RPS15A/RPL26/RPL19/RPL23/RPS20/RPS14/RPS21/RPL13A/RPS19/RPS7/RPLP2/RPL18/RPS13/RPL27A/RPL10A/RPL28/RPL39/RPS2/RPS25/RPL37/RPL27/RPS24/RPL41/RPS3/RPL7/UBA52/RPL34/RPL30/RPL24/RPL8/EEF1B2/RPS5/RPS9/RPL5/RPSA/RPL18A/RPL35A/RPL31/RPL12/RPL10/RPS11/RPS23
120	CD8 Naive	REACTOME_RESPONSE_OF_EIF2AK4_GCN2_TO_AMINO_ACID_DEFICIENCY	REACTOME_RESPONSE_OF_EIF2AK4_GCN2_TO_AMINO_ACID_DEFICIENCY	63	0.921702	2.52164	6.09889e-37	1.69346e-34	1.27756e-34	418	tags=83%, list=5%, signal=79%	RPS12/RPS10/RPL13/RPL29/RPL32/RPS27A/RPL9/RPS18/RPLP1/RPS3A/RPL17/RPS15A/RPL26/RPL19/RPL23/RPS20/RPS14/RPS21/RPL13A/RPS19/RPS7/RPLP2/RPL18/RPS13/RPL27A/RPL10A/RPL28/RPL39/RPS2/RPS25/RPL37/RPL27/RPS24/RPL41/RPS3/RPL7/UBA52/RPL34/RPL30/RPL24/RPL8/RPS5/RPS9/RPL5/RPSA/RPL18A/RPL35A/RPL31/RPL12/RPL10/RPS11/RPS23
121	CD8 Naive	REACTOME_CELLULAR_RESPONSE_TO_STARVATION	REACTOME_CELLULAR_RESPONSE_TO_STARVATION	91	0.866679	2.43506	9.28522e-36	1.93365e-33	1.45876e-33	418	tags=58%, list=5%, signal=56%	RPS12/RPS10/RPL13/RPL29/RPL32/RPS27A/RPL9/RPS18/RPLP1/RPS3A/RPL17/RPS15A/RPL26/RPL19/RPL23/RPS20/RPS14/RPS21/RPL13A/RPS19/RPS7/RPLP2/RPL18/RPS13/RPL27A/RPL10A/RPL28/RPL39/RPS2/RPS25/RPL37/RPL27/RPS24/RPL41/RPS3/RPL7/UBA52/RPL34/RPL30/RPL24/SESN1/RPL8/RPS5/RPS9/RPL5/RPSA/RPL18A/RPL35A/RPL31/RPL12/RPL10/RPS11/RPS23
122	CD8 Naive	REACTOME_SELENOAMINO_ACID_METABOLISM	REACTOME_SELENOAMINO_ACID_METABOLISM	66	0.910013	2.49793	1.57904e-35	2.63068e-33	1.98461e-33	418	tags=80%, list=5%, signal=77%	RPS12/RPS10/RPL13/RPL29/RPL32/RPS27A/RPL9/RPS18/RPLP1/RPS3A/RPL17/RPS15A/RPL26/RPL19/RPL23/RPS20/RPS14/RPS21/RPL13A/RPS19/RPS7/RPLP2/RPL18/RPS13/RPL27A/RPL10A/RPL28/RPL39/RPS2/RPS25/RPL37/RPL27/RPS24/RPL41/RPS3/RPL7/UBA52/RPL34/RPL30/RPL24/RPL8/RPS5/RPS9/RPL5/RPSA/RPL18A/RPL35A/RPL31/RPL12/RPL10/RPS11/SECISBP2/RPS23
123	CD8 Naive	REACTOME_EUKARYOTIC_TRANSLATION_INITIATION	REACTOME_EUKARYOTIC_TRANSLATION_INITIATION	71	0.899651	2.48683	4.0766e-35	5.65969e-33	4.26971e-33	418	tags=73%, list=5%, signal=70%	RPS12/RPS10/RPL13/RPL29/RPL32/RPS27A/RPL9/RPS18/RPLP1/RPS3A/RPL17/RPS15A/RPL26/RPL19/RPL23/RPS20/RPS14/RPS21/RPL13A/RPS19/RPS7/RPLP2/RPL18/RPS13/RPL27A/RPL10A/RPL28/RPL39/RPS2/RPS25/RPL37/RPL27/RPS24/RPL41/RPS3/RPL7/UBA52/RPL34/RPL30/RPL24/RPL8/RPS5/RPS9/RPL5/RPSA/RPL18A/RPL35A/RPL31/RPL12/RPL10/RPS11/RPS23
124	CD8 Naive	REACTOME_RRNA_PROCESSING	REACTOME_RRNA_PROCESSING	134	0.804778	2.30766	1.28319e-34	1.52699e-32	1.15197e-32	418	tags=40%, list=5%, signal=39%	RPS12/RPS10/RPL13/RPL29/RPL32/RPS27A/RPL9/RPS18/RPLP1/RPS3A/RPL17/RPS15A/RPL26/RPL19/RPL23/RPS20/RPS14/RPS21/RPL13A/RPS19/RPS7/RPLP2/RPL18/RPS13/RPL27A/RPL10A/RPL28/RPL39/RPS2/RPS25/RPL37/RPL27/RPS24/RPL41/RPS3/MTERF4/RPL7/UBA52/RPL34/RPL30/RPL24/RPL8/RPS5/RPS9/RPL5/RPSA/RPL18A/RPL35A/RPL31/RPL12/DIMT1/RPL10/RPS11/RPS23
125	CD8 Naive	REACTOME_NONSENSE_MEDIATED_DECAY_NMD	REACTOME_NONSENSE_MEDIATED_DECAY_NMD	74	0.883509	2.44759	1.3015e-33	1.35519e-31	1.02237e-31	418	tags=70%, list=5%, signal=67%	RPS12/RPS10/RPL13/RPL29/RPL32/RPS27A/RPL9/RPS18/RPLP1/RPS3A/RPL17/RPS15A/RPL26/RPL19/RPL23/RPS20/RPS14/RPS21/RPL13A/RPS19/RPS7/RPLP2/RPL18/RPS13/RPL27A/RPL10A/RPL28/RPL39/RPS2/RPS25/RPL37/RPL27/RPS24/RPL41/RPS3/RPL7/UBA52/RPL34/RPL30/RPL24/RPL8/RPS5/RPS9/RPL5/RPSA/RPL18A/RPL35A/RPL31/RPL12/RPL10/RPS11/RPS23
126	CD8 Naive	REACTOME_INFLUENZA_INFECTION	REACTOME_INFLUENZA_INFECTION	101	0.837339	2.363	1.13753e-32	1.05285e-30	7.94274e-31	418	tags=53%, list=5%, signal=51%	RPS12/RPS10/RPL13/RPL29/RPL32/RPS27A/RPL9/RPS18/RPLP1/RPS3A/RPL17/RPS15A/RPL26/RPL19/RPL23/RPS20/RPS14/RPS21/RPL13A/RPS19/RPS7/RPLP2/RPL18/RPS13/RPL27A/RPL10A/RPL28/RPL39/RPS2/RPS25/RPL37/RPL27/RPS24/NUP93/RPL41/RPS3/RPL7/UBA52/RPL34/RPL30/RPL24/RPL8/RPS5/RPS9/RPL5/NUP214/RPSA/RPL18A/RPL35A/RPL31/RPL12/RPL10/RPS11/RPS23
127	CD8 Naive	REACTOME_SIGNALING_BY_ROBO_RECEPTORS	REACTOME_SIGNALING_BY_ROBO_RECEPTORS	129	0.799371	2.28762	3.09939e-32	2.58179e-30	1.94772e-30	729	tags=51%, list=9%, signal=47%	RPS12/RPS10/RPL13/RPL29/RPL32/RPS27A/RPL9/RPS18/RPLP1/RPS3A/RPL17/RPS15A/RPL26/RPL19/RPL23/RPS20/RPS14/RPS21/RPL13A/RPS19/NELL2/RPS7/RPLP2/RPL18/RPS13/RPL27A/RPL10A/RPL28/RPL39/RPS2/RPS25/RPL37/RPL27/RPS24/RPL41/RPS3/RPL7/UBA52/RPL34/PSMB9/RPL30/RPL24/RPL8/NCK2/RPS5/RPS9/RPL5/PRKACB/RPSA/RPL18A/RPL35A/RPL31/RPL12/RPL10/RPS11/RPS23/ROBO1/MYO9B/PSMA1/PSME4/PSMA6/PSMC6/UPF3A/RPL23A/RPL35/PFN1
128	CD8 Naive	REACTOME_TRANSLATION	REACTOME_TRANSLATION	166	0.758472	2.20529	4.90489e-32	3.71434e-30	2.80213e-30	418	tags=33%, list=5%, signal=31%	RPS12/RPS10/RPL13/RPL29/RPL32/RPS27A/RPL9/RPS18/RPLP1/RPS3A/RPL17/RPS15A/RPL26/RPL19/RPL23/RPS20/RPS14/RPS21/RPL13A/RPS19/RPS7/RPLP2/RPL18/RPS13/RPL27A/RPL10A/RPL28/RPL39/RPS2/RPS25/RPL37/RPL27/RPS24/RPL41/RPS3/RPL7/UBA52/RPL34/RPL30/RPL24/RPL8/EEF1B2/RPS5/RPS9/RPL5/RPSA/RPL18A/RPL35A/RPL31/RPL12/PPA1/RPL10/RPS11/RPS23
129	CD8 Naive	REACTOME_REGULATION_OF_EXPRESSION_OF_SLITS_AND_ROBOS	REACTOME_REGULATION_OF_EXPRESSION_OF_SLITS_AND_ROBOS	110	0.822447	2.32989	9.00979e-32	6.25429e-30	4.71828e-30	710	tags=55%, list=9%, signal=51%	RPS12/RPS10/RPL13/RPL29/RPL32/RPS27A/RPL9/RPS18/RPLP1/RPS3A/RPL17/RPS15A/RPL26/RPL19/RPL23/RPS20/RPS14/RPS21/RPL13A/RPS19/RPS7/RPLP2/RPL18/RPS13/RPL27A/RPL10A/RPL28/RPL39/RPS2/RPS25/RPL37/RPL27/RPS24/RPL41/RPS3/RPL7/UBA52/RPL34/PSMB9/RPL30/RPL24/RPL8/RPS5/RPS9/RPL5/RPSA/RPL18A/RPL35A/RPL31/RPL12/RPL10/RPS11/RPS23/ROBO1/PSMA1/PSME4/PSMA6/PSMC6/UPF3A/RPL23A/RPL35
130	CD8 Naive	REACTOME_METABOLISM_OF_AMINO_ACIDS_AND_DERIVATIVES	REACTOME_METABOLISM_OF_AMINO_ACIDS_AND_DERIVATIVES	167	0.755513	2.19624	1.03542e-31	6.63467e-30	5.00524e-30	710	tags=39%, list=9%, signal=36%	RPS12/RPS10/RPL13/RPL29/RPL32/RPS27A/RPL9/RPS18/RPLP1/RPS3A/RPL17/RPS15A/RPL26/RPL19/RPL23/RPS20/RPS14/RPS21/RPL13A/RPS19/RPS7/RPLP2/RPL18/RPS13/RPL27A/RPL10A/RPL28/RPL39/RPS2/RPS25/SERINC5/RPL37/RPL27/RPS24/RPL41/RPS3/RPL7/UBA52/RPL34/PSMB9/RPL30/RPL24/RPL8/RPS5/RPS9/RPL5/RPSA/RPL18A/RPL35A/RPL31/RPL12/GLS/RPL10/RPS11/SECISBP2/RPS23/PHYKPL/KYAT3/PSMA1/PAPSS1/PSME4/PSMA6/PSMC6/RPL23A/RPL35
131	CD8 Naive	REACTOME_NERVOUS_SYSTEM_DEVELOPMENT	REACTOME_NERVOUS_SYSTEM_DEVELOPMENT	237	0.688562	2.03141	4.96017e-28	2.9513e-26	2.22648e-26	860	tags=35%, list=11%, signal=33%	RPS12/RPS10/RPL13/RPL29/RPL32/RPS27A/RPL9/RPS18/RPLP1/RPS3A/RPL17/RPS15A/RPL26/RPL19/RPL23/RPS20/RPS14/RPS21/RPL13A/RPS19/NELL2/PRKCQ/RPS7/RPLP2/RPL18/RPS13/RPL27A/RPL10A/RPL28/RPL39/RPS2/RPS25/RPL37/RPL27/RPS24/SREBF2/RPL41/RPS3/RPL7/UBA52/RPL34/ABLIM1/PSMB9/RPL30/RPL24/PIK3CD/RPL8/NCK2/RANBP9/RPS5/RPS9/RPL5/SPTBN1/PRKACB/RPSA/RPL18A/ARHGEF7/RPL35A/RPL31/RPL12/AP2B1/RPL10/RPS11/RPS23/ROBO1/DAB1/…
132	CD8 Naive	REACTOME_DEVELOPMENTAL_BIOLOGY	REACTOME_DEVELOPMENTAL_BIOLOGY	429	0.588228	1.77271	3.21907e-24	1.78766e-22	1.34862e-22	1290	tags=34%, list=17%, signal=30%	RPS12/RPS10/RPL13/RPL29/RPL32/RPS27A/RPL9/RPS18/RPLP1/RPS3A/RPL17/RPS15A/RPL26/RPL19/RPL23/RPS20/RPS14/RPS21/SYTL2/MAML3/RPL13A/RPS19/NELL2/PRKCQ/RPS7/RPLP2/RPL18/RPS13/RPL27A/RPL10A/RPL28/RPL39/RPS2/RPS25/RPL37/RPL27/RPS24/FOXP1/SREBF2/RPL41/RPS3/PLAC8/TET3/RPL7/UBA52/JUN/RPL34/ABLIM1/PSMB9/RPL30/RPL24/PIK3CD/RPL8/NCK2/RANBP9/RPS5/RPS9/RPL5/SMAD2/LEF1/CHD9/FLI1/SPTBN1/KMT2C/PRKACB/RPSA/ARID1A/RP…
133	CD8 Naive	REACTOME_SARS_COV_1_MODULATES_HOST_TRANSLATION_MACHINERY	REACTOME_SARS_COV_1_MODULATES_HOST_TRANSLATION_MACHINERY	21	0.94888	2.31843	8.34304e-17	4.34359e-15	3.27684e-15	418	tags=100%, list=5%, signal=95%	RPS12/RPS10/RPS27A/RPS18/RPS3A/RPS15A/RPS20/RPS14/RPS21/RPS19/RPS7/RPS13/RPS2/RPS25/RPS24/RPS3/RPS5/RPS9/RPSA/RPS11/RPS23
134	CD8 Naive	REACTOME_SARS_COV_1_HOST_INTERACTIONS	REACTOME_SARS_COV_1_HOST_INTERACTIONS	48	0.830218	2.22283	1.38767e-15	6.79959e-14	5.12966e-14	418	tags=50%, list=5%, signal=48%	RPS12/RPS10/RPS27A/RPS18/RPS3A/RPS15A/RPS20/RPS14/RPS21/RPS19/RPS7/RPS13/ITCH/RPS2/RPS25/RPS24/RPS3/UBA52/RPS5/RPS9/RPSA/EP300/RPS11/RPS23
135	CD8 Naive	REACTOME_SARS_COV_2_MODULATES_HOST_TRANSLATION_MACHINERY	REACTOME_SARS_COV_2_MODULATES_HOST_TRANSLATION_MACHINERY	28	0.911943	2.3166	1.62445e-15	7.51758e-14	5.67132e-14	418	tags=75%, list=5%, signal=71%	RPS12/RPS10/RPS27A/RPS18/RPS3A/RPS15A/RPS20/RPS14/RPS21/RPS19/RPS7/RPS13/RPS2/RPS25/RPS24/RPS3/RPS5/RPS9/RPSA/RPS11/RPS23
136	CD8 Naive	REACTOME_METABOLISM_OF_RNA	REACTOME_METABOLISM_OF_RNA	434	0.535345	1.61295	3.63244e-15	1.59254e-13	1.20142e-13	1487	tags=30%, list=19%, signal=26%	RPS12/RPS10/RPL13/RPL29/RPL32/RPS27A/RPL9/RPS18/RPLP1/RPS3A/RPL17/RPS15A/RPL26/RPL19/RPL23/RPS20/RPS14/RPS21/RPL13A/RPS19/RPS7/RPLP2/RPL18/RPS13/RPL27A/RPL10A/RPL28/FUS/RPL39/RPS2/RPS25/RPL37/RPL27/RPS24/NUP93/RPL41/RPS3/MTERF4/CCDC12/RPL7/UBA52/RPL34/PSMB9/RPL30/RPL24/RPL8/RPS5/RPS9/AQR/RPL5/NUP214/RPSA/RPL18A/TGS1/RPL35A/RPL31/RNGTT/RPL12/DIMT1/THADA/RPL10/RPS11/WTAP/RPS23/DHX38/NUP35/PSMA1/PSM…
137	CD8 Naive	REACTOME_ACTIVATION_OF_THE_MRNA_UPON_BINDING_OF_THE_CAP_BINDING_COMPLEX_AND_EIFS_AND_SUBSEQUENT_BINDING_TO_43S	REACTOME_ACTIVATION_OF_THE_MRNA_UPON_BINDING_OF_THE_CAP_BINDING_COMPLEX_AND_EIFS_AND_SUBSEQUENT_BINDING_TO_43S	32	0.880758	2.27466	5.87894e-14	2.44858e-12	1.84722e-12	418	tags=66%, list=5%, signal=62%	RPS12/RPS10/RPS27A/RPS18/RPS3A/RPS15A/RPS20/RPS14/RPS21/RPS19/RPS7/RPS13/RPS2/RPS25/RPS24/RPS3/RPS5/RPS9/RPSA/RPS11/RPS23
138	CD8 Naive	REACTOME_CELLULAR_RESPONSES_TO_STIMULI	REACTOME_CELLULAR_RESPONSES_TO_STIMULI	417	0.523322	1.57602	1.15102e-12	4.56569e-11	3.44439e-11	715	tags=23%, list=9%, signal=22%	RPS12/RPS10/RPL13/RPL29/RPL32/RPS27A/RPL9/RPS18/RPLP1/RPS3A/RPL17/RPS15A/RPL26/FKBP5/RPL19/RPL23/RPS20/RPS14/RPS21/RPL13A/RPS19/RPS7/RPLP2/RPL18/RPS13/RPL27A/RPL10A/RPL28/RPL39/RPS2/RPS25/RPL37/RPL27/RPS24/NUP93/MAP4K4/EHMT1/RPL41/RPS3/UBE2D2/RPL7/UBA52/JUN/RPL34/PSMB9/RPL30/RPL24/SESN1/RPL8/RPS5/RPS9/COX4I1/RPL5/TNIK/CHD9/NUP214/NRIP1/RPSA/RPL18A/TBL1X/TGS1/RPL35A/RPL31/TNRC6C/EP300/RPL12/RORA/T…
139	CD8 Naive	REACTOME_SARS_COV_2_HOST_INTERACTIONS	REACTOME_SARS_COV_2_HOST_INTERACTIONS	104	0.684346	1.93026	1.75112e-12	6.63036e-11	5.00199e-11	773	tags=32%, list=10%, signal=29%	RPS12/RPS10/RPS27A/RPS18/RPS3A/RPS15A/RPS20/RPS14/RPS21/RPS19/RPS7/RPS13/STAT1/RPS2/RPS25/RPS24/NUP93/RPS3/UBA52/RPS5/RPS9/NUP214/RPSA/G3BP2/RPS11/RPS23/IFNAR2/NUP35/YWHAQ/VPS39/SNRPD2/NUP153/BECN1
140	CD8 Naive	REACTOME_SARS_COV_1_INFECTION	REACTOME_SARS_COV_1_INFECTION	76	0.70904	1.96963	8.72912e-11	3.16146e-09	2.38503e-09	560	tags=37%, list=7%, signal=35%	RPS12/RPS10/RPS27A/RPS18/RPS3A/RPS15A/RPS20/RPS14/RPS21/RPS19/RPS7/RPS13/ITCH/PARP8/RPS2/RPS25/RPS24/RPS3/UBA52/RPS5/RPS9/CHMP7/RPSA/EP300/RPS11/RPS23/YWHAQ/GSK3B
141	CD8 Naive	REACTOME_SARS_COV_2_INFECTION	REACTOME_SARS_COV_2_INFECTION	150	0.595096	1.72115	2.13485e-09	7.40969e-08	5.58992e-08	717	tags=25%, list=9%, signal=23%	RPS12/RPS10/RPS27A/RPS18/RPS3A/RPS15A/RPS20/RPS14/RPS21/RPS19/RPS7/RPS13/PARP8/STAT1/RPS2/RPS25/RPS24/NUP93/SRPK2/RPS3/UBA52/RPS5/RPS9/NUP214/CHMP7/RPSA/G3BP2/MGAT5/RPS11/RPS23/IFNAR2/NUP35/YWHAQ/GSK3B/VPS39/SNRPD2/NUP153/MGAT4A
142	CD8 Naive	REACTOME_DISEASES_OF_SIGNAL_TRANSDUCTION_BY_GROWTH_FACTOR_RECEPTORS_AND_SECOND_MESSENGERS	REACTOME_DISEASES_OF_SIGNAL_TRANSDUCTION_BY_GROWTH_FACTOR_RECEPTORS_AND_SECOND_MESSENGERS	229	0.49668	1.46232	4.40822e-06	0.000146882	0.000110809	2661	tags=54%, list=34%, signal=37%	RPS27A/MAML3/RAP1B/STAT1/UBA52/JUN/PSMB9/PIK3CD/PPM1B/SMAD2/SPTBN1/TGFBR1/RICTOR/TGFBR2/TBL1X/ESR2/HDAC4/TNRC6C/EP300/GOLGA4/STAT5B/MAPKAP1/NCOR2/AGO3/PSMA1/PAPSS1/GSK3B/PSME4/PPP2R5C/STRN/PSMA6/CD28/RAC2/MAPK8/PSMC6/SND1/LMO7/TNKS/RAP1A/AP3B1/TFG/CNTRL/PPP2R5A/BRAF/SEM1/PIK3CB/PTPN11/LRP6/BIRC6/TRIM24/NCOR1/YES1/ZC3HAV1/CTNNB1/VAV1/MARK3/SHOC2/BCR/PIK3R1/MAP2K1/ETV6/POLR2E/NPM1/RAF1/EML4/GCC2/TP…
143	CD8 Naive	REACTOME_NEGATIVE_REGULATORS_OF_DDX58_IFIH1_SIGNALING	REACTOME_NEGATIVE_REGULATORS_OF_DDX58_IFIH1_SIGNALING	21	0.781979	1.91064	1.46515e-05	0.000469413	0.000354129	511	tags=38%, list=7%, signal=36%	NLRC5/RPS27A/ITCH/UBE2D2/UBA52/RNF125/UBE2D3/RNF216
144	CD8 Naive	REACTOME_CHROMATIN_MODIFYING_ENZYMES	REACTOME_CHROMATIN_MODIFYING_ENZYMES	135	0.532479	1.52823	4.04253e-05	0.0012472	0.000940893	1710	tags=43%, list=22%, signal=34%	RPS2/EHMT1/KDM2B/AEBP2/KANSL1/KMT2C/SETD2/ARID1A/TBL1X/PHF21A/DNMT3A/EP300/HAT1/NCOA1/KDM6A/NCOR2/TRRAP/BRWD1/NCOA2/KAT8/EPC1/SMARCA2/NSD1/NSD2/ASH1L/SMARCC1/KMT2B/JADE1/KDM3B/SETD1B/KDM2A/BRD1/MTA3/NCOR1/ATF2/ARID1B/YEATS2/KMT2A/SGF29/SETDB2/KDM4C/KAT6A/PRMT1/CARM1/CHD4/KAT6B/SUZ12/RBBP5/SMARCA4/NFKB1/KANSL3/ELP3/KDM3A/KDM4B/KDM1A/TAF9/TAF6L/PHF20
145	CD8 Naive	REACTOME_TRANSCRIPTIONAL_REGULATION_BY_RUNX1	REACTOME_TRANSCRIPTIONAL_REGULATION_BY_RUNX1	104	0.558993	1.57669	4.47702e-05	0.00133191	0.0010048	1825	tags=44%, list=23%, signal=34%	RPS27A/PRKCQ/ITCH/RUNX2/PRKCB/UBA52/PSMB9/KMT2C/ARID1A/TNRC6C/EP300/TNRC6B/CR1/AGO3/YAF2/SMARCA2/PSMA1/PSME4/SMARCC1/KMT2B/PSMA6/PSMC6/CCND3/SETD1B/SEM1/PTPN11/ARID1B/KMT2A/PHC3/MNAT1/ELF2/PRMT1/TCF12/SCMH1/RBBP5/PSMC1/PHC1/UBB/SMARCA4/RNF2/SIN3B/CDK7/CBFB/RYBP/PSMA3/OCLN
146	CD8 Naive	REACTOME_DDX58_IFIH1_MEDIATED_INDUCTION_OF_INTERFERON_ALPHA_BETA	REACTOME_DDX58_IFIH1_MEDIATED_INDUCTION_OF_INTERFERON_ALPHA_BETA	42	0.647748	1.71691	9.59637e-05	0.00275647	0.0020795	595	tags=26%, list=8%, signal=24%	NLRC5/RPS27A/ITCH/UBE2D2/UBA52/RNF125/S100B/EP300/UBE2D3/RNF216/CASP8
147	CD8 Naive	REACTOME_TICAM1_RIP1_MEDIATED_IKK_COMPLEX_RECRUITMENT	REACTOME_TICAM1_RIP1_MEDIATED_IKK_COMPLEX_RECRUITMENT	12	0.822982	1.86145	0.000164989	0.00443342	0.0033446	411	tags=42%, list=5%, signal=40%	RPS27A/UBE2D2/UBA52/BIRC2/UBE2D3
148	CD8 Naive	REACTOME_BETA_CATENIN_INDEPENDENT_WNT_SIGNALING	REACTOME_BETA_CATENIN_INDEPENDENT_WNT_SIGNALING	81	0.564392	1.57317	0.000161269	0.00443342	0.0033446	1416	tags=37%, list=18%, signal=31%	RPS27A/PRKCB/UBA52/PSMB9/GNB5/LEF1/PLCB1/TNRC6C/PPP3R1/TNRC6B/AP2B1/AGO3/ITPR1/PSMA1/PSME4/PSMA6/RAC2/PSMC6/PFN1/SEM1/PPP3CA/CTNNB1/RYK/ITPR2/WNT5B/TCF7/SMURF1/PSMC1/UBB/NLK
149	CD8 Naive	REACTOME_SIGNALING_BY_WNT	REACTOME_SIGNALING_BY_WNT	133	0.508313	1.4563	0.000223135	0.00580848	0.00438196	2083	tags=44%, list=27%, signal=33%	RPS27A/PRKCB/UBA52/PSMB9/GNB5/LEF1/PLCB1/TNRC6C/EP300/PPP3R1/TNRC6B/AP2B1/BTRC/TRRAP/AGO3/ITPR1/USP34/PSMA1/GSK3B/PSME4/PPP2R5C/PSMA6/RAC2/CCDC88C/PSMC6/TNKS/PFN1/CDC73/PPP2R5A/SEM1/LRP6/PPP3CA/CTNNB1/RYK/XPO1/ITPR2/WNT5B/TCF7/CSNK1G2/CTNNBIP1/SMURF1/RBBP5/PPP2R5E/PSMC1/UBB/NLK/SMARCA4/APC/PSMA3/AKT1/ZRANB1/FZD6/SMURF2/CTBP2/VPS35/CUL1/SKP1/PPP2CA/RUNX3
150	CD8 Naive	REACTOME_MAPK_FAMILY_SIGNALING_CASCADES	REACTOME_MAPK_FAMILY_SIGNALING_CASCADES	127	0.511245	1.46217	0.000302987	0.00764813	0.0057698	1692	tags=36%, list=22%, signal=29%	RPS27A/RASGRF2/PRKCQ/RAP1B/RASA2/UBA52/JUN/PSMB9/RANBP9/SPTBN1/PRKACB/TNRC6C/NCOA3/PAQR3/TNRC6B/AGO3/PSMA1/PSME4/PPP2R5C/PSMA6/PSMC6/RAP1A/CCND3/PTK2/SYNGAP1/PPP2R5A/BRAF/SEM1/PIK3CB/PTPN11/LAT/MARK3/XPO1/SHOC2/RASGRP1/PIK3R1/MAP2K1/RAF1/PPP2R5E/PSMC1/UBB/PAK2/FOXO3/GRB2/NF1/FRS2
151	CD8 Naive	REACTOME_SIGNALING_BY_RECEPTOR_TYROSINE_KINASES	REACTOME_SIGNALING_BY_RECEPTOR_TYROSINE_KINASES	212	0.467332	1.37303	0.000399918	0.00979798	0.00739167	2441	tags=43%, list=31%, signal=30%	RPS27A/ITCH/PDE3B/RAP1B/STAT1/PTK2B/PRKCB/PTPRK/RBFOX2/UBA52/NCK2/RANBP9/PRKACB/S100B/RICTOR/ARHGEF7/EP300/STAT5B/ELMO1/AP2B1/MAPKAP1/ITPR1/IGF1R/MEF2A/RIT1/BAX/RAP1A/WASF1/PTK2/GRAP2/RPS6KA3/BRAF/PIK3CB/PTPN11/BRK1/NCOR1/YES1/ATF2/PCSK5/CTNNB1/VAV1/ITPR2/PIK3R1/VRK3/MAP2K1/POLR2E/TCF12/SH3KBP1/CHD4/MAPKAPK2/UBB/NCBP2/STAM/HNRNPM/MAPK14/ABI1/PAK2/ADAM10/POLR2I/MTOR/EPS15/GRB2/CBL/FRS2/PRKCE/ATP6V…
152	CD8 Naive	REACTOME_INTRACELLULAR_SIGNALING_BY_SECOND_MESSENGERS	REACTOME_INTRACELLULAR_SIGNALING_BY_SECOND_MESSENGERS	154	0.492466	1.42791	0.000418814	0.00996777	0.00751976	1814	tags=39%, list=23%, signal=30%	RPS27A/PIP4K2A/UBA52/JUN/PSMB9/PIK3CD/PRKACB/RICTOR/ESR2/TNRC6C/TNRC6B/MAPKAP1/AGO3/ITPR1/RPTOR/PSMA1/GSK3B/PSME4/PPP2R5C/STRN/PSMA6/CD28/RAC2/PHLPP1/PSMC6/TNKS/PRKX/PPP2R5A/SEM1/PIK3CB/PTPN11/MTA3/IRAK4/ATF2/VAV1/ITPR2/PHC3/PHLPP2/PIK3R1/CHD4/SCMH1/SUZ12/PPP2R5E/MKRN1/PSMC1/PHC1/UBB/WWP2/TRIM27/RNF2/ADCY3/FOXO3/KDM1A/MTOR/GRB2/FRS2/PRKCE/PSMA3/AKT1/STUB1
153	CD8 Naive	REACTOME_CELL_CELL_COMMUNICATION	REACTOME_CELL_CELL_COMMUNICATION	50	0.594985	1.60113	0.00048979	0.0113332	0.00854985	1128	tags=40%, list=14%, signal=34%	SIRPG/PTK2B/CD47/FYB1/CASK/NCK2/SPTBN1/ACTN1/TNRC6C/TNRC6B/AGO3/PTK2/CLDN12/PIK3CB/WASL/PTPN11/CTNNB1/SDK1/PIK3R1/RSU1
154	CD8 Naive	REACTOME_IKK_COMPLEX_RECRUITMENT_MEDIATED_BY_RIP1	REACTOME_IKK_COMPLEX_RECRUITMENT_MEDIATED_BY_RIP1	14	0.763406	1.77329	0.000635559	0.0143087	0.0107946	411	tags=36%, list=5%, signal=34%	RPS27A/UBE2D2/UBA52/BIRC2/UBE2D3
155	CD8 Naive	REACTOME_TRANSLATION_OF_SARS_COV_2_STRUCTURAL_PROTEINS	REACTOME_TRANSLATION_OF_SARS_COV_2_STRUCTURAL_PROTEINS	33	0.644986	1.67681	0.000804128	0.0176273	0.0132982	1534	tags=45%, list=20%, signal=37%	RPS27A/PARP8/SRPK2/UBA52/MGAT5/GSK3B/MGAT4A/ST3GAL1/ZDHHC20/PRMT1/ST6GAL1/MGAT1/UBB/MAN2A1/SUMO1
156	CD8 Naive	REACTOME_OXIDATIVE_STRESS_INDUCED_SENESCENCE	REACTOME_OXIDATIVE_STRESS_INDUCED_SENESCENCE	43	0.603442	1.60198	0.000855618	0.0182751	0.0137869	1487	tags=44%, list=19%, signal=36%	RPS27A/MAP4K4/UBA52/JUN/TNIK/TNRC6C/TNRC6B/AGO3/MAPK8/PHC3/SCMH1/MAPKAPK2/SUZ12/MAP2K4/PHC1/UBB/MDM4/RNF2/MAPK14
157	CD8 Naive	REACTOME_PROTEIN_PROTEIN_INTERACTIONS_AT_SYNAPSES	REACTOME_PROTEIN_PROTEIN_INTERACTIONS_AT_SYNAPSES	20	0.713995	1.73377	0.000997377	0.0207556	0.0156582	196	tags=20%, list=3%, signal=20%	PPFIBP2/APBA2/CASK/EPB41
158	CD8 Naive	REACTOME_NEURONAL_SYSTEM	REACTOME_NEURONAL_SYSTEM	91	0.516094	1.45004	0.00102159	0.0207556	0.0156582	1574	tags=27%, list=20%, signal=22%	PPFIBP2/RASGRF2/APBA2/PRKCB/CASK/EPB41/GNB5/PLCB1/PRKACB/ARHGEF7/GRIP1/GLS/AP2B1/SLC38A1/KCNAB2/PRKX/RPS6KA3/PRKAA1/SLC38A2/COMT/PRKAG2/ADCY3/KCNC1/DLGAP4/NSF
159	CD8 Naive	REACTOME_REGULATION_OF_NF_KAPPA_B_SIGNALING	REACTOME_REGULATION_OF_NF_KAPPA_B_SIGNALING	13	0.762178	1.75369	0.00110479	0.0219117	0.0165304	595	tags=31%, list=8%, signal=28%	NLRC5/RPS27A/UBA52/CASP8
160	CD8 Naive	REACTOME_SIGNAL_REGULATORY_PROTEIN_FAMILY_INTERACTIONS	REACTOME_SIGNAL_REGULATORY_PROTEIN_FAMILY_INTERACTIONS	10	0.814961	1.78161	0.00115427	0.0219765	0.0165792	860	tags=60%, list=11%, signal=53%	SIRPG/PTK2B/CD47/FYB1/PTK2/PTPN11
161	CD8 Naive	REACTOME_VIRAL_INFECTION_PATHWAYS	REACTOME_VIRAL_INFECTION_PATHWAYS	423	0.418329	1.25999	0.00116082	0.0219765	0.0165792	717	tags=22%, list=9%, signal=21%	RPS12/RPS10/RPL13/RPL29/RPL32/RPS27A/RPL9/RPS18/RPLP1/RPS3A/RPL17/RPS15A/RPL26/RPL19/RPL23/RPS20/RPS14/RPS21/RPL13A/RPS19/RPS7/RPLP2/RPL18/RPS13/ITCH/RPL27A/PARP8/RPL10A/RPL28/RPL39/STAT1/RPS2/RPS25/RPL37/RPL27/RPS24/NUP93/SRPK2/RPL41/RPS3/PACS1/RPL7/UBA52/RPL34/PSMB9/RPL30/RPL24/RPL8/RPS5/RPS9/RPL5/NUP214/CHMP7/RPSA/G3BP2/RPL18A/TBL1X/PHF21A/TAF4B/RPL35A/RPL31/EP300/RNGTT/RPL12/ELMO1/AP2B1/RPL10…
162	CD8 Naive	REACTOME_INACTIVATION_OF_CSF3_G_CSF_SIGNALING	REACTOME_INACTIVATION_OF_CSF3_G_CSF_SIGNALING	18	0.728025	1.74781	0.0012437	0.0230223	0.0173682	411	tags=33%, list=5%, signal=32%	RPS27A/STAT1/UBE2D2/UBA52/STAT5B/UBE2D3
163	CD8 Naive	REACTOME_G_ALPHA_Z_SIGNALLING_EVENTS	REACTOME_G_ALPHA_Z_SIGNALLING_EVENTS	16	0.724392	1.71692	0.00165238	0.0292859	0.0220935	206	tags=25%, list=3%, signal=24%	PRKCQ/PRKCH/PRKCB/GNB5
164	CD8 Naive	REACTOME_LATE_SARS_COV_2_INFECTION_EVENTS	REACTOME_LATE_SARS_COV_2_INFECTION_EVENTS	36	0.614619	1.61008	0.00165144	0.0292859	0.0220935	1534	tags=42%, list=20%, signal=34%	RPS27A/PARP8/SRPK2/UBA52/MGAT5/GSK3B/MGAT4A/ST3GAL1/ZDHHC20/PRMT1/ST6GAL1/MGAT1/UBB/MAN2A1/SUMO1
165	CD8 Naive	REACTOME_UCH_PROTEINASES	REACTOME_UCH_PROTEINASES	62	0.549064	1.50118	0.00170194	0.0295357	0.022282	1424	tags=32%, list=18%, signal=27%	RPS27A/UBA52/PSMB9/TGFBR1/USP15/TGFBR2/INO80D/ASXL2/PSMA1/PSME4/PSMA6/PSMC6/SEM1/FOXK2/UCHL3/INO80/MBD5/PSMC1/UBB/FOXK1
166	CD8 Naive	REACTOME_REGULATION_OF_SIGNALING_BY_CBL	REACTOME_REGULATION_OF_SIGNALING_BY_CBL	16	0.721079	1.70906	0.00193279	0.0328574	0.0247878	1691	tags=62%, list=22%, signal=49%	RPS27A/UBA52/PIK3CD/PIK3CB/YES1/VAV1/PIK3R1/UBB/GRB2/CBL
167	CD8 Naive	REACTOME_PEROXISOMAL_PROTEIN_IMPORT	REACTOME_PEROXISOMAL_PROTEIN_IMPORT	33	0.619839	1.61143	0.0020035	0.0333783	0.0251808	849	tags=27%, list=11%, signal=24%	RPS27A/UBE2D2/UBA52/UBE2D3/LONP2/PEX14/PEX13/IDH1/ACOX1
168	CD8 Naive	REACTOME_TNF_SIGNALING	REACTOME_TNF_SIGNALING	32	0.62602	1.61677	0.00236105	0.0378223	0.0285334	1480	tags=44%, list=19%, signal=36%	RPS27A/UBE2D2/UBA52/BIRC2/UBE2D3/RACK1/CASP8/SPPL2A/OTUD7B/TNFAIP3/MAPKAPK2/BAG4/UBB/ULK1
169	CD8 Naive	REACTOME_INFECTIOUS_DISEASE	REACTOME_INFECTIOUS_DISEASE	495	0.411115	1.24518	0.00233075	0.0378223	0.0285334	1508	tags=33%, list=19%, signal=29%	RPS12/RPS10/RPL13/RPL29/RPL32/RPS27A/RPL9/RPS18/RPLP1/RPS3A/RPL17/RPS15A/RPL26/RPL19/RPL23/RPS20/RPS14/RPS21/RPL13A/RPS19/RPS7/RPLP2/RPL18/RPS13/ITCH/RPL27A/PARP8/RPL10A/RPL28/RPL39/STAT1/RPS2/RPS25/RPL37/RPL27/RPS24/NUP93/SRPK2/RPL41/RPS3/PACS1/RPL7/UBA52/JUN/RPL34/PSMB9/RPL30/RPL24/RPL8/RPS5/RPS9/RPL5/GNB5/NUP214/PRKACB/CHMP7/RPSA/G3BP2/RPL18A/TBL1X/PHF21A/TAF4B/RPL35A/RPL31/EP300/RNGTT/ENO1/RP…
170	CD8 Naive	REACTOME_SIGNALING_BY_NOTCH3	REACTOME_SIGNALING_BY_NOTCH3	18	0.70765	1.69889	0.00261967	0.0411733	0.0310614	310	tags=28%, list=4%, signal=27%	RPS27A/MAML3/STAT1/UBA52/EP300
171	CD8 Naive	REACTOME_INTERLEUKIN_3_INTERLEUKIN_5_AND_GM_CSF_SIGNALING	REACTOME_INTERLEUKIN_3_INTERLEUKIN_5_AND_GM_CSF_SIGNALING	25	0.647482	1.6324	0.00281405	0.0424426	0.032019	1691	tags=48%, list=22%, signal=38%	RPS27A/UBA52/PIK3CD/STAT5B/PIK3CB/PTPN11/YES1/VAV1/PIK3R1/UBB/GRB2/CBL
172	CD8 Naive	REACTOME_DOWNSTREAM_SIGNALING_EVENTS_OF_B_CELL_RECEPTOR_BCR	REACTOME_DOWNSTREAM_SIGNALING_EVENTS_OF_B_CELL_RECEPTOR_BCR	54	0.562835	1.52177	0.00277669	0.0424426	0.032019	1429	tags=33%, list=18%, signal=27%	RPS27A/CARD11/PRKCB/UBA52/PSMB9/PPP3R1/BTRC/PSMA1/PSME4/NFATC3/PSMA6/PSMC6/SEM1/PPP3CA/RASGRP1/PSMC1/UBB/NFKB1
173	CD8 Naive	REACTOME_MAPK6_MAPK4_SIGNALING	REACTOME_MAPK6_MAPK4_SIGNALING	54	0.562237	1.52015	0.00285328	0.0424426	0.032019	1557	tags=37%, list=20%, signal=30%	RPS27A/UBA52/JUN/PSMB9/PRKACB/TNRC6C/NCOA3/TNRC6B/AGO3/PSMA1/PSME4/PSMA6/PSMC6/CCND3/SEM1/XPO1/PSMC1/UBB/PAK2/FOXO3
174	CD8 Naive	REACTOME_TRANSLATION_OF_SARS_COV_1_STRUCTURAL_PROTEINS	REACTOME_TRANSLATION_OF_SARS_COV_1_STRUCTURAL_PROTEINS	17	0.698134	1.65727	0.00316351	0.0431	0.0325149	1534	tags=53%, list=20%, signal=43%	RPS27A/PARP8/UBA52/GSK3B/ST3GAL1/ST6GAL1/MGAT1/UBB/SUMO1
175	CD8 Naive	REACTOME_PKMTS_METHYLATE_HISTONE_LYSINES	REACTOME_PKMTS_METHYLATE_HISTONE_LYSINES	30	0.622135	1.59079	0.00315485	0.0431	0.0325149	1429	tags=47%, list=18%, signal=38%	EHMT1/AEBP2/KMT2C/SETD2/NSD1/NSD2/ASH1L/KMT2B/SETD1B/KMT2A/SETDB2/SUZ12/RBBP5/NFKB1
176	CD8 Naive	REACTOME_DEGRADATION_OF_GLI1_BY_THE_PROTEASOME	REACTOME_DEGRADATION_OF_GLI1_BY_THE_PROTEASOME	43	0.574248	1.52447	0.00310879	0.0431	0.0325149	837	tags=26%, list=11%, signal=23%	RPS27A/ITCH/UBA52/PSMB9/PRKACB/BTRC/PSMA1/PSME4/PSMA6/PSMC6/SEM1
177	CD8 Naive	REACTOME_SIGNALING_BY_VEGF	REACTOME_SIGNALING_BY_VEGF	50	0.556631	1.49792	0.00305425	0.0431	0.0325149	1808	tags=46%, list=23%, signal=36%	PTK2B/PRKCB/NCK2/PRKACB/RICTOR/ELMO1/MAPKAP1/ITPR1/WASF1/PTK2/PIK3CB/BRK1/CTNNB1/VAV1/ITPR2/PIK3R1/MAPKAPK2/MAPK14/ABI1/PAK2/MTOR/PXN/AKT1
178	CD8 Naive	REACTOME_HOST_INTERACTIONS_OF_HIV_FACTORS	REACTOME_HOST_INTERACTIONS_OF_HIV_FACTORS	86	0.513117	1.43001	0.00320792	0.0431	0.0325149	1508	tags=34%, list=19%, signal=27%	RPS27A/NUP93/PACS1/UBA52/PSMB9/NUP214/ELMO1/AP2B1/BTRC/CD8B/NUP35/PSMA1/PSME4/PSMA6/CD28/PSMC6/NUP153/SEM1/XPO1/PSIP1/KPNB1/NPM1/ELOC/TPR/POM121/AP1M1/PSMC1/UBB/PAK2
179	CD8 Naive	REACTOME_ANTIGEN_PROCESSING_UBIQUITINATION_PROTEASOME_DEGRADATION	REACTOME_ANTIGEN_PROCESSING_UBIQUITINATION_PROTEASOME_DEGRADATION	187	0.452952	1.3262	0.0031058	0.0431	0.0325149	2376	tags=43%, list=31%, signal=31%	RPS27A/UBE2E2/ITCH/KLHL20/HERC1/UBE2D2/UBA52/PSMB9/DZIP3/BTRC/UBE2D3/UBE2H/UBA6/FBXO11/FBXW2/PSMA1/UBE4A/PSME4/HERC4/PSMA6/ANAPC10/UBR1/PSMC6/CBLB/LMO7/LNPEP/UBE2D4/KLHL2/SEM1/UBE3D/MYLIP/ARIH2/UBE2J2/PRKN/UBE3C/FBXL5/KLHL3/ELOC/UBE2G1/UBR2/SMURF1/MKRN1/PSMC1/UBB/RNF111/HUWE1/FBXO22/UBR4/KLHL22/TRIP12/ZNRF2/CUL2/PSMA3/STUB1/UBE2G2/RNF19A/ZNRF1/UBE2F/SMURF2/RLIM/CUL1/UBE3A/SKP1/UBE2Q2/BTBD1/HECTD1…
180	CD8 Naive	REACTOME_TGF_BETA_RECEPTOR_SIGNALING_IN_EMT_EPITHELIAL_TO_MESENCHYMAL_TRANSITION	REACTOME_TGF_BETA_RECEPTOR_SIGNALING_IN_EMT_EPITHELIAL_TO_MESENCHYMAL_TRANSITION	10	0.786772	1.71998	0.00328133	0.0433865	0.0327311	348	tags=50%, list=4%, signal=48%	RPS27A/UBA52/TGFBR1/TGFBR2/ARHGEF18

## Sheet: CD4 TEM
	Cluster	ID	Description	setSize	enrichmentScore	NES	pvalue	p.adjust	qvalue	rank	leading_edge	core_enrichment
181	CD4 TEM	REACTOME_EUKARYOTIC_TRANSLATION_INITIATION	REACTOME_EUKARYOTIC_TRANSLATION_INITIATION	72	0.720886	2.61533	1.16729e-15	1.02605e-12	9.04343e-13	917	tags=56%, list=11%, signal=50%	RPS10/UBA52/RPL28/RPS20/RPS18/RPL32/RPL27A/RPS14/RPS24/RPL17/RPS7/RPS12/RPL26/RPS2/RPL12/RPL31/RPS8/RPS15/RPL23/RPS27A/RPS13/RPL19/EIF5B/RPL29/RPL37/RPS15A/RPL10/RPL7/RPL9/EIF2B2/RPS19/RPS3/RPLP1/FAU/RPL27/RPL39/EIF3B/RPL23A/RPS17/RPS21
182	CD4 TEM	REACTOME_SELENOAMINO_ACID_METABOLISM	REACTOME_SELENOAMINO_ACID_METABOLISM	63	0.726694	2.59469	6.396e-14	1.92315e-11	1.69504e-11	917	tags=60%, list=11%, signal=54%	RPS10/UBA52/RPL28/RPS20/RPS18/RPL32/RPL27A/RPS14/RPS24/RPL17/RPS7/RPS12/RPL26/RPS2/RPL12/RPL31/RPS8/RPS15/RPL23/NNMT/RPS27A/RPS13/RPL19/RPL29/RPL37/RPS15A/RPL10/RPL7/RPL9/RPS19/RPS3/RPLP1/FAU/RPL27/RPL39/RPL23A/RPS17/RPS21
183	CD4 TEM	REACTOME_REGULATION_OF_EXPRESSION_OF_SLITS_AND_ROBOS	REACTOME_REGULATION_OF_EXPRESSION_OF_SLITS_AND_ROBOS	107	0.641066	2.44959	6.56366e-14	1.92315e-11	1.69504e-11	917	tags=42%, list=11%, signal=38%	RPS10/UBA52/RPL28/RPS20/RPS18/RPL32/RPL27A/RPS14/PSMB4/RPS24/RPL17/RPS7/RPS12/RPL26/RPS2/RPL12/RPL31/RPS8/RPS15/RPL23/RPS27A/RPS13/PSMA4/RPL19/RPL29/PSMD5/RBM8A/RPL37/RPS15A/RPL10/RPL7/RPL9/RPS19/PSMD12/RPS3/RPLP1/FAU/RPL27/PSMD10/RPL39/PSMD7/UPF3A/RPL23A/RPS17/RPS21
184	CD4 TEM	REACTOME_NONSENSE_MEDIATED_DECAY_NMD	REACTOME_NONSENSE_MEDIATED_DECAY_NMD	71	0.703084	2.53596	9.74885e-14	2.14231e-11	1.8882e-11	917	tags=55%, list=11%, signal=49%	RPS10/UBA52/RPL28/RPS20/RPS18/RPL32/RPL27A/RPS14/RPS24/RPL17/RPS7/RPS12/RPL26/RPS2/RPL12/RPL31/RPS8/RPS15/RPL23/RPS27A/RPS13/RPL19/RPL29/RBM8A/RPL37/RPS15A/RPL10/RPL7/RPL9/RPS19/RPS3/RPLP1/FAU/RPL27/RPL39/UPF3A/RPL23A/RPS17/RPS21
185	CD4 TEM	REACTOME_METABOLISM_OF_AMINO_ACIDS_AND_DERIVATIVES	REACTOME_METABOLISM_OF_AMINO_ACIDS_AND_DERIVATIVES	172	0.563301	2.27785	1.52287e-13	2.6772e-11	2.35965e-11	1014	tags=33%, list=12%, signal=29%	RPS10/UBA52/RPL28/RPS20/RPS18/RPL32/RPL27A/RPS14/PSMB4/RPS24/RPL17/RPS7/RPS12/RPL26/RPS2/RPL12/RPL31/GLS/RPS8/RPS15/RPL23/NNMT/RPS27A/RPS13/PSMA4/RPL19/RPL29/PSMD5/TMLHE/RPL37/ARG2/RPS15A/TXN2/RPL10/RPL7/RPL9/RPS19/PSMD12/MRI1/RPS3/OAZ1/RPLP1/ENOPH1/FAU/RPL27/OAZ2/PSMD10/DMGDH/RPL39/PSMD7/ALDH9A1/RPL23A/RPS17/RPS21/MTAP/RPL21
186	CD4 TEM	REACTOME_RESPONSE_OF_EIF2AK4_GCN2_TO_AMINO_ACID_DEFICIENCY	REACTOME_RESPONSE_OF_EIF2AK4_GCN2_TO_AMINO_ACID_DEFICIENCY	56	0.73767	2.58299	2.08209e-13	3.05025e-11	2.68845e-11	917	tags=66%, list=11%, signal=59%	RPS10/UBA52/RPL28/RPS20/RPS18/RPL32/RPL27A/RPS14/RPS24/RPL17/RPS7/RPS12/RPL26/RPS2/RPL12/RPL31/RPS8/RPS15/RPL23/RPS27A/RPS13/RPL19/RPL29/RPL37/RPS15A/RPL10/RPL7/RPL9/RPS19/RPS3/RPLP1/FAU/RPL27/RPL39/RPL23A/RPS17/RPS21
187	CD4 TEM	REACTOME_SIGNALING_BY_ROBO_RECEPTORS	REACTOME_SIGNALING_BY_ROBO_RECEPTORS	124	0.604933	2.35669	2.96496e-13	3.72315e-11	3.28152e-11	917	tags=38%, list=11%, signal=34%	RPS10/UBA52/RPL28/RPS20/RPS18/RPL32/RPL27A/RPS14/PSMB4/RPS24/RPL17/RPS7/RPS12/PAK3/RPL26/RPS2/RPL12/RPL31/RPS8/RPS15/RPL23/PPP3CB/RPS27A/RPS13/PSMA4/RPL19/RPL29/PSMD5/RBM8A/RPL37/RPS15A/RPL10/RPL7/RPL9/RPS19/PSMD12/RPS3/RPLP1/FAU/RPL27/PSMD10/RPL39/PSMD7/UPF3A/RPL23A/RPS17/RPS21
188	CD4 TEM	REACTOME_EUKARYOTIC_TRANSLATION_ELONGATION	REACTOME_EUKARYOTIC_TRANSLATION_ELONGATION	53	0.729031	2.52885	6.86606e-13	7.54408e-11	6.64924e-11	917	tags=70%, list=11%, signal=63%	RPS10/UBA52/RPL28/RPS20/RPS18/RPL32/RPL27A/RPS14/RPS24/RPL17/RPS7/RPS12/RPL26/RPS2/RPL12/RPL31/RPS8/RPS15/RPL23/RPS27A/RPS13/RPL19/RPL29/RPL37/RPS15A/RPL10/RPL7/RPL9/RPS19/RPS3/RPLP1/FAU/RPL27/RPL39/RPL23A/RPS17/RPS21
189	CD4 TEM	REACTOME_SRP_DEPENDENT_COTRANSLATIONAL_PROTEIN_TARGETING_TO_MEMBRANE	REACTOME_SRP_DEPENDENT_COTRANSLATIONAL_PROTEIN_TARGETING_TO_MEMBRANE	70	0.693198	2.49638	1.21138e-12	1.18311e-10	1.04278e-10	917	tags=53%, list=11%, signal=48%	RPS10/UBA52/RPL28/RPS20/RPS18/RPL32/RPL27A/RPS14/RPS24/RPL17/RPS7/RPS12/RPL26/RPS2/RPL12/RPL31/RPS8/RPS15/RPL23/RPS27A/RPS13/RPL19/RPL29/RPL37/RPS15A/RPL10/RPL7/RPL9/RPS19/RPS3/RPLP1/FAU/RPL27/RPL39/RPL23A/RPS17/RPS21
190	CD4 TEM	REACTOME_INFLUENZA_INFECTION	REACTOME_INFLUENZA_INFECTION	96	0.612597	2.31187	3.9688e-11	3.48858e-09	3.07478e-09	1069	tags=45%, list=13%, signal=40%	RPS10/UBA52/RPL28/RPS20/RPS18/RPL32/RPL27A/RPS14/RPS24/RPL17/RPS7/RPS12/RPL26/RPS2/RPL12/NUP35/RPL31/RPS8/RPS15/RPL23/RPS27A/RPS13/RPL19/RPL29/RPL37/RPS15A/RPL10/RPL7/RPL9/RPS19/RPS3/RPLP1/FAU/RPL27/NUP42/RPL39/NUP43/RPL23A/RPS17/RPS21/POLR2H/RPL21/AAAS
191	CD4 TEM	REACTOME_RRNA_PROCESSING	REACTOME_RRNA_PROCESSING	135	0.558199	2.19625	7.50219e-11	5.99493e-09	5.28384e-09	1075	tags=33%, list=13%, signal=29%	RPS10/UBA52/RPL28/RPS20/RPS18/RPL32/RPL27A/RPS14/RPS24/RPL17/RPS7/RPS12/RPL26/RPS2/RPL12/RPL31/EXOSC6/RPS8/RPS15/RPL23/RPS27A/RPS13/RPL19/EXOSC5/RPL29/RPL37/RPS15A/RPL10/RPL7/RPL9/RPS19/RPS3/ELAC2/RPLP1/FAU/RPL27/RPL39/TRMT10C/RPL23A/RPS17/RPS21/RPL21/UTP11/PES1
192	CD4 TEM	REACTOME_CELLULAR_RESPONSE_TO_STARVATION	REACTOME_CELLULAR_RESPONSE_TO_STARVATION	95	0.602263	2.26766	6.53887e-10	4.78972e-08	4.22159e-08	1014	tags=43%, list=12%, signal=38%	RPS10/UBA52/RPL28/RPS20/RPS18/RPL32/RPL27A/RPS14/RPS24/RPL17/RPS7/RPS12/RPL26/RPS2/RPL12/RPL31/RPS8/RPS15/RPL23/RPS27A/RPS13/RPL19/RPL29/RPL37/RPS15A/RPL10/RPL7/RPL9/RPS19/RPS3/RPLP1/WDR59/FAU/RPL27/RPL39/LAMTOR2/RPL23A/RPS17/RPS21/NPRL2/RPL21
193	CD4 TEM	REACTOME_TRANSLATION	REACTOME_TRANSLATION	180	0.492333	1.99823	6.36726e-09	4.30525e-07	3.79458e-07	1061	tags=28%, list=13%, signal=25%	RPS10/UBA52/RPL28/RPS20/RPS18/RPL32/RPL27A/RPS14/MRPL10/RPS24/RPL17/RPS7/RPS12/RPL26/RPS2/RPL12/RPL31/RPS8/RPS15/RPL23/RPS27A/RPS13/RPL19/EIF5B/RPL29/RPL37/RPS15A/MRPS26/MRPL34/RPL10/RPL7/RPL9/EIF2B2/RPS19/MRPS25/RPS3/RPLP1/MTFMT/FAU/RPL27/RPL39/EIF3B/RPL23A/RPS17/RPS21/MRPL51/MRPL28/MRPL50/RPL21/MRPL22/PPA1
194	CD4 TEM	REACTOME_SARS_COV_2_MODULATES_HOST_TRANSLATION_MACHINERY	REACTOME_SARS_COV_2_MODULATES_HOST_TRANSLATION_MACHINERY	33	0.738477	2.36109	2.77298e-08	1.74104e-06	1.53452e-06	1015	tags=61%, list=12%, signal=54%	RPS10/RPS20/RPS18/RPS14/RPS24/RPS7/RPS12/RPS2/RPS8/RPS15/RPS27A/RPS13/RPS15A/RPS19/RPS3/FAU/SNRPF/RPS17/RPS21/SNRPD3
195	CD4 TEM	REACTOME_NERVOUS_SYSTEM_DEVELOPMENT	REACTOME_NERVOUS_SYSTEM_DEVELOPMENT	247	0.447217	1.85478	6.06948e-08	3.55672e-06	3.13484e-06	1572	tags=33%, list=19%, signal=28%	RPS10/UBA52/RPL28/RPS20/RPS18/RPL32/RPL27A/RPS14/PSMB4/RPS24/RPL17/RPS7/ANK3/RPS12/PAK3/RPL26/RPS2/RPL12/DNM3/RPL31/COL5A3/RPS8/RPS15/RPL23/PPP3CB/RPS27A/RPS13/PSMA4/LAMB1/RPL19/RPL29/PSMD5/RBM8A/RPL37/RPS15A/TYROBP/RPL10/RPL7/RPL9/RPS6KA3/RPS19/PSMD12/RPS3/RPLP1/GAB2/FAU/RPL27/COL6A2/PRKCQ/PSMD10/RPL39/PSMD7/SIAH1/UPF3A/RDX/RPL23A/RPS17/NEO1/RPS21/SPTBN1/CACNA1I/RPL21/NCBP2/RPS25/PSMF1/NTN4/SPTB…
196	CD4 TEM	REACTOME_ACTIVATION_OF_THE_MRNA_UPON_BINDING_OF_THE_CAP_BINDING_COMPLEX_AND_EIFS_AND_SUBSEQUENT_BINDING_TO_43S	REACTOME_ACTIVATION_OF_THE_MRNA_UPON_BINDING_OF_THE_CAP_BINDING_COMPLEX_AND_EIFS_AND_SUBSEQUENT_BINDING_TO_43S	41	0.683807	2.27465	9.61211e-08	5.28065e-06	4.65428e-06	917	tags=46%, list=11%, signal=42%	RPS10/RPS20/RPS18/RPS14/RPS24/RPS7/RPS12/RPS2/RPS8/RPS15/RPS27A/RPS13/RPS15A/RPS19/RPS3/FAU/EIF3B/RPS17/RPS21
197	CD4 TEM	REACTOME_SARS_COV_1_HOST_INTERACTIONS	REACTOME_SARS_COV_1_HOST_INTERACTIONS	61	0.620502	2.20368	1.92671e-07	9.96223e-06	8.78055e-06	1572	tags=48%, list=19%, signal=39%	RPS10/UBA52/RPS20/RPS18/RPS14/RPS24/RPS7/RPS12/RPS2/RPS8/RPS15/RPS27A/ITCH/RPS13/RPS15A/RPS19/RPS3/SP1/FAU/RPS17/RPS21/NFKBIA/EP300/RPS25/YWHAH/CASP1/MAVS/RPS23/RPS3A
198	CD4 TEM	REACTOME_ANTIGEN_ACTIVATES_B_CELL_RECEPTOR_BCR_LEADING_TO_GENERATION_OF_SECOND_MESSENGERS	REACTOME_ANTIGEN_ACTIVATES_B_CELL_RECEPTOR_BCR_LEADING_TO_GENERATION_OF_SECOND_MESSENGERS	22	-0.802753	-2.60872	2.58908e-07	1.26434e-05	1.11437e-05	60	tags=18%, list=1%, signal=18%	IGLC2/IGLC3/IGHM/PLCG2
199	CD4 TEM	REACTOME_SARS_COV_1_INFECTION	REACTOME_SARS_COV_1_INFECTION	90	0.541762	2.02385	1.08377e-06	5.01388e-05	4.41916e-05	1624	tags=40%, list=19%, signal=33%	RPS10/UBA52/RPS20/RPS18/RPS14/RPS24/RPS7/RPS12/RPS2/PARP4/PARP8/RPS8/RPS15/UVRAG/RPS27A/ITCH/RPS13/PARP6/RPS15A/RPS19/RPS3/SP1/FAU/ZCRB1/RPS17/RPS21/NFKBIA/EP300/RPS25/ST3GAL4/YWHAH/CASP1/MAVS/RPS23/RPS3A/PRKCSH
200	CD4 TEM	REACTOME_FCERI_MEDIATED_CA_2_MOBILIZATION	REACTOME_FCERI_MEDIATED_CA_2_MOBILIZATION	22	-0.769857	-2.50181	1.64451e-06	7.22763e-05	6.37032e-05	278	tags=36%, list=3%, signal=35%	SHC1/VAV3/LAT/TEC/IGLC2/FCER1G/IGLC3/PLCG2
201	CD4 TEM	REACTOME_CELLULAR_RESPONSES_TO_STIMULI	REACTOME_CELLULAR_RESPONSES_TO_STIMULI	451	0.365196	1.56752	3.70574e-06	0.000155112	0.000136713	1572	tags=27%, list=19%, signal=24%	RPS10/UBA52/RPL28/RPS20/RPS18/RPL32/RPL27A/NR3C1/RPS14/PSMB4/RPS24/RPL17/RPS7/RPS12/RPL26/RPS2/RPL12/NUP35/RPL31/EXOSC6/RPS8/RPS15/RPL23/HSBP1/P4HB/RPS27A/MAP3K5/RPS13/MINK1/PSMA4/RPL19/EXOSC5/RORA/FKBP5/RPL29/PSMD5/RPL37/RPS15A/CDKN2D/CREB3L2/TXN2/RPL10/MAPKAPK2/RPL7/RPL9/TRIM21/RPS6KA3/RPS19/NCOA2/PSMD12/COX6C/EHMT1/RPS3/RBBP7/MT-CO2/RNF2/NCOA6/RPLP1/SP1/COX5B/WDR59/AGO4/MAPKAPK5/HMOX2/PDIA5/KH…
202	CD4 TEM	REACTOME_SARS_COV_1_MODULATES_HOST_TRANSLATION_MACHINERY	REACTOME_SARS_COV_1_MODULATES_HOST_TRANSLATION_MACHINERY	27	0.715014	2.17737	6.33909e-06	0.000253276	0.000223233	917	tags=67%, list=11%, signal=60%	RPS10/RPS20/RPS18/RPS14/RPS24/RPS7/RPS12/RPS2/RPS8/RPS15/RPS27A/RPS13/RPS15A/RPS19/RPS3/FAU/RPS17/RPS21
203	CD4 TEM	REACTOME_SIGNALING_BY_ERYTHROPOIETIN	REACTOME_SIGNALING_BY_ERYTHROPOIETIN	16	-0.848926	-2.62125	0.000109644	0.00419029	0.00369326	3	tags=12%, list=0%, signal=13%	SHC1/PLCG2
204	CD4 TEM	REACTOME_DISEASES_OF_CARBOHYDRATE_METABOLISM	REACTOME_DISEASES_OF_CARBOHYDRATE_METABOLISM	18	0.718548	1.99402	0.000210768	0.00771937	0.00680373	822	tags=44%, list=10%, signal=40%	UBA52/GLB1/RPS27A/GUSB/IDS/HGSNAT/RPIA/GBE1
205	CD4 TEM	REACTOME_DEVELOPMENTAL_BIOLOGY	REACTOME_DEVELOPMENTAL_BIOLOGY	457	0.336146	1.44496	0.000268183	0.0094293	0.00831084	1572	tags=26%, list=19%, signal=22%	SYTL2/RPS10/CEBPD/UBA52/RPL28/RPS20/RPS18/RPL32/RPL27A/RPS14/PSMB4/RPS24/RPL17/RPS7/ANK3/RPS12/PAK3/RPL26/RPS2/RPL12/DNM3/RPL31/COL5A3/RPS8/RPS15/RPL23/MED25/PPP3CB/PERP/RPS27A/RPS13/PSMA4/LAMB1/RPL19/RPL29/PSMD5/RBM8A/RPL37/RPS15A/TYROBP/RPL10/RPL7/RPL9/RPS6KA3/RPS19/NCOA2/PSMD12/RARA/RPS3/RBBP7/NCOA6/WNT10B/RPLP1/GAB2/ZNF335/AGO4/BNIP2/FAU/RPL27/COL6A2/PRKCQ/PSMD10/MED14/RPL39/CDK4/PSMD7/MAML1/…
206	CD4 TEM	REACTOME_FCERI_MEDIATED_MAPK_ACTIVATION	REACTOME_FCERI_MEDIATED_MAPK_ACTIVATION	23	-0.801578	-2.63842	0.00030461	0.00991676	0.00874048	592	tags=39%, list=7%, signal=36%	SHC1/VAV3/MAP3K1/LAT/FOS/IGLC2/FCER1G/IGLC3/PLCG2
207	CD4 TEM	REACTOME_GPVI_MEDIATED_ACTIVATION_CASCADE	REACTOME_GPVI_MEDIATED_ACTIVATION_CASCADE	21	-0.77781	-2.51242	0.000302204	0.00991676	0.00874048	278	tags=14%, list=3%, signal=14%	LAT/FCER1G/PLCG2
208	CD4 TEM	REACTOME_SARS_COV_2_HOST_INTERACTIONS	REACTOME_SARS_COV_2_HOST_INTERACTIONS	117	0.433203	1.67553	0.0008388	0.0263323	0.0232089	1572	tags=30%, list=19%, signal=25%	RPS10/UBA52/RPS20/RPS18/RPS14/RPS24/RPS7/RPS12/RPS2/NUP35/RPS8/RPS15/UVRAG/RPS27A/RPS13/RPS15A/TRIM4/RPS19/RPS3/FAU/SNRPF/NUP42/NUP43/RPS17/RPS21/SNRPD3/AAAS/RPS25/YWHAH/RIPK2/VPS41/NUP85/MAVS/RPS23/RPS3A
209	CD4 TEM	REACTOME_FCGR3A_MEDIATED_IL10_SYNTHESIS	REACTOME_FCGR3A_MEDIATED_IL10_SYNTHESIS	25	-0.764659	-2.58697	0.000901139	0.0273138	0.024074	230	tags=20%, list=3%, signal=20%	PRKAR2A/CD3G/IGLC2/IGLC3/PLCG2
210	CD4 TEM	REACTOME_LEISHMANIA_INFECTION	REACTOME_LEISHMANIA_INFECTION	72	-0.527624	-2.19219	0.00128685	0.0365562	0.03222	870	tags=19%, list=10%, signal=18%	CALM1/WASF2/ENTPD5/CREB1/MYO1C/CYFIP1/VAV3/NFKB2/PRKAR2A/APP/CD3G/IGLC2/IGLC3/PLCG2
211	CD4 TEM	REACTOME_SARS_COV_2_INFECTION	REACTOME_SARS_COV_2_INFECTION	167	0.389952	1.56899	0.00128924	0.0365562	0.03222	917	tags=19%, list=11%, signal=17%	RPS10/UBA52/RPS20/RPS18/RPS14/RPS24/RPS7/RPS12/RPS2/NUP35/PARP4/PARP8/RPS8/RPS15/UVRAG/RPS27A/RPS13/PARP6/PRMT1/RPS15A/TRIM4/RPS19/RPS3/FAU/SNRPF/NUP42/ZDHHC2/ZCRB1/ZDHHC8/NUP43/RPS17/RPS21
212	CD4 TEM	REACTOME_SYNTHESIS_OF_IP3_AND_IP4_IN_THE_CYTOSOL	REACTOME_SYNTHESIS_OF_IP3_AND_IP4_IN_THE_CYTOSOL	11	-0.767526	-2.11765	0.00153662	0.0422091	0.0372024	3	tags=18%, list=0%, signal=18%	ITPKB/PLCG2

## Sheet: CD4 TCM
	Cluster	ID	Description	setSize	enrichmentScore	NES	pvalue	p.adjust	qvalue	rank	leading_edge	core_enrichment
213	CD4 TCM	REACTOME_SRP_DEPENDENT_COTRANSLATIONAL_PROTEIN_TARGETING_TO_MEMBRANE	REACTOME_SRP_DEPENDENT_COTRANSLATIONAL_PROTEIN_TARGETING_TO_MEMBRANE	85	0.960697	2.60254	3.68569e-57	2.67212e-54	1.97475e-54	201	tags=80%, list=3%, signal=79%	RPS12/RPS27A/RPS20/RPL32/RPLP1/RPL27A/RPS10/RPS13/RPS15A/RPL28/RPS23/RPS14/RPL9/RPL26/RPL13A/RPL13/RPS19/RPL10/RPL23/RPS18/RPL17/RPL19/RPL29/RPL41/RPS7/RPLP2/RPS3A/RPS3/RPL30/RPS21/RPL37/RPL24/RPL27/RPS24/UBA52/RPL5/RPL18/RPL31/RPS15/RPS25/RPS16/RPL35A/RPL23A/RPL39/RPL12/RPL18A/RPL7A/RPL10A/RPL14/RPS8/RPL21/RPL34/RPL7/RPS6/RPL35/RPS2/RPL8/RPL15/SSR4/RPS9/RPSA/RPS27/RPS5/RPS17/RPL6/RPS11/RPLP0/RPL…
214	CD4 TCM	REACTOME_RESPONSE_OF_EIF2AK4_GCN2_TO_AMINO_ACID_DEFICIENCY	REACTOME_RESPONSE_OF_EIF2AK4_GCN2_TO_AMINO_ACID_DEFICIENCY	78	0.966267	2.59708	1.99499e-55	7.23184e-53	5.34447e-53	201	tags=86%, list=3%, signal=84%	RPS12/RPS27A/RPS20/RPL32/RPLP1/RPL27A/RPS10/RPS13/RPS15A/RPL28/RPS23/RPS14/RPL9/RPL26/RPL13A/RPL13/RPS19/RPL10/RPL23/RPS18/RPL17/RPL19/RPL29/RPL41/RPS7/RPLP2/RPS3A/RPS3/RPL30/RPS21/RPL37/RPL24/RPL27/RPS24/UBA52/RPL5/RPL18/RPL31/RPS15/RPS25/RPS16/RPL35A/RPL23A/RPL39/RPL12/RPL18A/RPL7A/RPL10A/RPL14/RPS8/RPL21/RPL34/RPL7/RPS6/RPL35/RPS2/RPL8/RPL15/RPS9/RPSA/RPS27/RPS5/RPS17/RPL6/RPS11/RPLP0/RPL36
215	CD4 TCM	REACTOME_INFLUENZA_INFECTION	REACTOME_INFLUENZA_INFECTION	105	0.943957	2.58953	6.47245e-55	1.30609e-52	9.65227e-53	201	tags=64%, list=3%, signal=63%	RPS12/RPS27A/RPS20/RPL32/RPLP1/RPL27A/RPS10/RPS13/RPS15A/RPL28/RPS23/RPS14/RPL9/RPL26/RPL13A/RPL13/RPS19/RPL10/RPL23/RPS18/RPL17/RPL19/RPL29/RPL41/RPS7/RPLP2/RPS3A/RPS3/RPL30/RPS21/RPL37/RPL24/RPL27/RPS24/UBA52/RPL5/RPL18/RPL31/RPS15/RPS25/RPS16/RPL35A/RPL23A/RPL39/RPL12/RPL18A/RPL7A/RPL10A/RPL14/RPS8/RPL21/RPL34/RPL7/RPS6/RPL35/RPS2/RPL8/RPL15/RPS9/RPSA/RPS27/RPS5/RPS17/RPL6/RPS11/RPLP0/RPL36
216	CD4 TCM	REACTOME_RRNA_PROCESSING	REACTOME_RRNA_PROCESSING	134	0.920319	2.5811	7.20602e-55	1.30609e-52	9.65227e-53	201	tags=51%, list=3%, signal=50%	RPS12/RPS27A/RPS20/RPL32/RPLP1/RPL27A/RPS10/RPS13/RPS15A/RPL28/RPS23/RPS14/RPL9/RPL26/RPL13A/RPL13/RPS19/RPL10/RPL23/RPS18/RPL17/RPL19/RPL29/RPL41/RPS7/RPLP2/RPS3A/RPS3/RPL30/RPS21/RPL37/RPL24/RPL27/RPS24/UBA52/RPL5/RPL18/RPL31/RPS15/RPS25/RPS16/RPL35A/RPL23A/RPL39/RPL12/RPL18A/RPL7A/RPL10A/RPL14/RPS8/RPL21/RPL34/RPL7/RPS6/RPL35/RPS2/RPL8/RPL15/RPS9/RPSA/RPS27/RPS5/RPS17/RPL6/RPS11/RPLP0/RCL1/RPL…
217	CD4 TCM	REACTOME_NONSENSE_MEDIATED_DECAY_NMD	REACTOME_NONSENSE_MEDIATED_DECAY_NMD	85	0.957925	2.59503	1.22007e-54	1.47425e-52	1.0895e-52	201	tags=79%, list=3%, signal=77%	RPS12/RPS27A/RPS20/RPL32/RPLP1/RPL27A/RPS10/RPS13/RPS15A/RPL28/RPS23/RPS14/RPL9/RPL26/RPL13A/RPL13/RPS19/RPL10/RPL23/RPS18/RPL17/RPL19/RPL29/RPL41/RPS7/RPLP2/RPS3A/RPS3/RPL30/RPS21/RPL37/RPL24/RPL27/RPS24/UBA52/RPL5/RPL18/RPL31/RPS15/RPS25/RPS16/RPL35A/RPL23A/RPL39/RPL12/RPL18A/RPL7A/RPL10A/RPL14/RPS8/RPL21/RPL34/RPL7/RPS6/RPL35/RPS2/RPL8/RPL15/RPS9/RPSA/RPS27/RPS5/RPS17/RPL6/RPS11/RPLP0/RPL36
218	CD4 TCM	REACTOME_CELLULAR_RESPONSE_TO_STARVATION	REACTOME_CELLULAR_RESPONSE_TO_STARVATION	106	0.941709	2.58613	1.18703e-54	1.47425e-52	1.0895e-52	201	tags=63%, list=3%, signal=62%	RPS12/RPS27A/RPS20/RPL32/RPLP1/RPL27A/RPS10/RPS13/RPS15A/RPL28/RPS23/RPS14/RPL9/RPL26/RPL13A/RPL13/RPS19/RPL10/RPL23/RPS18/RPL17/RPL19/RPL29/RPL41/RPS7/RPLP2/RPS3A/RPS3/RPL30/RPS21/RPL37/RPL24/RPL27/RPS24/UBA52/RPL5/RPL18/RPL31/RPS15/RPS25/RPS16/RPL35A/RPL23A/RPL39/RPL12/RPL18A/RPL7A/RPL10A/RPL14/RPS8/RPL21/RPL34/RPL7/RPS6/RPL35/RPS2/RPL8/RPL15/RPS9/RPSA/RPS27/RPS5/RPS17/RPL6/RPS11/RPLP0/RPL36
219	CD4 TCM	REACTOME_SELENOAMINO_ACID_METABOLISM	REACTOME_SELENOAMINO_ACID_METABOLISM	80	0.959514	2.58442	1.98535e-52	2.05625e-50	1.51961e-50	201	tags=84%, list=3%, signal=82%	RPS12/RPS27A/RPS20/RPL32/RPLP1/RPL27A/RPS10/RPS13/RPS15A/RPL28/RPS23/RPS14/RPL9/RPL26/RPL13A/RPL13/RPS19/RPL10/RPL23/RPS18/RPL17/RPL19/RPL29/RPL41/RPS7/RPLP2/RPS3A/RPS3/RPL30/RPS21/RPL37/RPL24/RPL27/RPS24/UBA52/RPL5/RPL18/RPL31/RPS15/RPS25/RPS16/RPL35A/RPL23A/RPL39/RPL12/RPL18A/RPL7A/RPL10A/RPL14/RPS8/RPL21/RPL34/RPL7/RPS6/RPL35/RPS2/RPL8/RPL15/RPS9/RPSA/RPS27/RPS5/RPS17/RPL6/RPS11/RPLP0/RPL36
220	CD4 TCM	REACTOME_EUKARYOTIC_TRANSLATION_INITIATION	REACTOME_EUKARYOTIC_TRANSLATION_INITIATION	87	0.951674	2.57729	8.74537e-52	7.92549e-50	5.8571e-50	201	tags=77%, list=3%, signal=76%	RPS12/RPS27A/RPS20/RPL32/RPLP1/RPL27A/RPS10/RPS13/RPS15A/RPL28/RPS23/RPS14/RPL9/RPL26/RPL13A/RPL13/RPS19/RPL10/RPL23/RPS18/RPL17/RPL19/RPL29/RPL41/RPS7/RPLP2/RPS3A/RPS3/RPL30/RPS21/RPL37/RPL24/RPL27/RPS24/UBA52/RPL5/RPL18/RPL31/RPS15/RPS25/RPS16/RPL35A/RPL23A/RPL39/RPL12/RPL18A/RPL7A/RPL10A/RPL14/RPS8/RPL21/RPL34/RPL7/RPS6/RPL35/RPS2/RPL8/RPL15/RPS9/RPSA/RPS27/RPS5/RPS17/RPL6/RPS11/RPLP0/RPL36
221	CD4 TCM	REACTOME_EUKARYOTIC_TRANSLATION_ELONGATION	REACTOME_EUKARYOTIC_TRANSLATION_ELONGATION	75	0.965124	2.58659	2.08615e-51	1.68051e-49	1.24193e-49	201	tags=89%, list=3%, signal=88%	RPS12/RPS27A/RPS20/RPL32/RPLP1/RPL27A/RPS10/RPS13/RPS15A/RPL28/RPS23/RPS14/RPL9/RPL26/RPL13A/RPL13/RPS19/RPL10/RPL23/RPS18/RPL17/RPL19/RPL29/RPL41/RPS7/RPLP2/RPS3A/RPS3/RPL30/RPS21/RPL37/RPL24/RPL27/RPS24/UBA52/RPL5/RPL18/RPL31/RPS15/RPS25/RPS16/RPL35A/RPL23A/RPL39/RPL12/RPL18A/RPL7A/RPL10A/RPL14/RPS8/RPL21/RPL34/RPL7/RPS6/RPL35/RPS2/RPL8/RPL15/RPS9/RPSA/RPS27/RPS5/RPS17/RPL6/RPS11/RPLP0/RPL36
222	CD4 TCM	REACTOME_SIGNALING_BY_ROBO_RECEPTORS	REACTOME_SIGNALING_BY_ROBO_RECEPTORS	127	0.919319	2.56364	7.77426e-50	5.63634e-48	4.16537e-48	201	tags=55%, list=3%, signal=54%	RPS12/RPS27A/RPS20/RPL32/RPLP1/RPL27A/RPS10/RPS13/RPS15A/RPL28/RPS23/RPS14/RPL9/RPL26/RPL13A/RPL13/RPS19/RPL10/RPL23/RPS18/RPL17/RPL19/RPL29/RPL41/RPS7/RPLP2/RPS3A/RPS3/RPL30/RPS21/RPL37/RPL24/RPL27/RPS24/UBA52/RPL5/RPL18/RPL31/RPS15/RPS25/RPS16/RPL35A/RPL23A/RPL39/RPL12/RPL18A/RPL7A/RPL10A/RPL14/RPS8/RPL21/RPL34/RPL7/RPS6/RPL35/NELL2/RPS2/RPL8/NCK2/RPL15/RPS9/RPSA/RPS27/RPS5/RPS17/RPL6/RPS11/CLA…
223	CD4 TCM	REACTOME_TRANSLATION	REACTOME_TRANSLATION	175	0.878879	2.5106	1.30075e-49	8.57311e-48	6.3357e-48	201	tags=39%, list=3%, signal=39%	RPS12/RPS27A/RPS20/RPL32/RPLP1/RPL27A/RPS10/RPS13/RPS15A/RPL28/RPS23/RPS14/RPL9/RPL26/RPL13A/RPL13/RPS19/RPL10/RPL23/RPS18/RPL17/RPL19/RPL29/RPL41/RPS7/RPLP2/RPS3A/RPS3/RPL30/RPS21/RPL37/RPL24/RPL27/RPS24/UBA52/RPL5/RPL18/RPL31/RPS15/RPS25/RPS16/RPL35A/RPL23A/RPL39/RPL12/RPL18A/RPL7A/RPL10A/RPL14/RPS8/RPL21/RPL34/RPL7/RPS6/RPL35/RPS2/RPL8/RPL15/SSR4/RPS9/RPSA/RPS27/RPS5/RPS17/RPL6/RPS11/RPLP0/RPL…
224	CD4 TCM	REACTOME_METABOLISM_OF_AMINO_ACIDS_AND_DERIVATIVES	REACTOME_METABOLISM_OF_AMINO_ACIDS_AND_DERIVATIVES	156	0.895081	2.53378	1.67052e-48	1.00927e-46	7.45871e-47	201	tags=46%, list=3%, signal=45%	RPS12/RPS27A/RPS20/RPL32/RPLP1/RPL27A/RPS10/RPS13/RPS15A/RPL28/RPS23/RPS14/RPL9/RPL26/RPL13A/RPL13/RPS19/RPL10/RPL23/RPS18/RPL17/RPL19/RPL29/RPL41/RPS7/RPLP2/RPS3A/RPS3/RPL30/RPS21/RPL37/RPL24/RPL27/RPS24/UBA52/RPL5/RPL18/RPL31/RPS15/RPS25/RPS16/RPL35A/RPL23A/RPL39/RPL12/RPL18A/RPL7A/RPL10A/RPL14/RPS8/RPL21/RPL34/RPL7/RPS6/RPL35/RPS2/RPL8/RPL15/SERINC5/RPS9/RPSA/RPS27/RPS5/GLS/RPS17/RPL6/SLC25A12…
225	CD4 TCM	REACTOME_NERVOUS_SYSTEM_DEVELOPMENT	REACTOME_NERVOUS_SYSTEM_DEVELOPMENT	210	0.852221	2.46032	4.66181e-48	2.59985e-46	1.92134e-46	201	tags=35%, list=3%, signal=35%	RPS12/RPS27A/RPS20/RPL32/RPLP1/RPL27A/RPS10/RPS13/RPS15A/ANK3/RPL28/RPS23/RPS14/RPL9/RPL26/RPL13A/RPL13/RPS19/RPL10/RPL23/RPS18/RPL17/RPL19/RPL29/RPL41/RPS7/RPLP2/RPS3A/RPS3/RPL30/RPS21/RPL37/RPL24/RPL27/RPS24/UBA52/RPL5/RPL18/RPL31/RPS15/RPS25/RPS16/RPL35A/RPL23A/RPL39/RPL12/RPL18A/RPL7A/RPL10A/RPL14/RPS8/RPL21/RPL34/RPL7/RPS6/RPL35/NELL2/RPS2/RPL8/SEMA4D/NCK2/RPL15/RPS9/RPSA/RPS27/RPS5/PRKCQ/RP…
226	CD4 TCM	REACTOME_REGULATION_OF_EXPRESSION_OF_SLITS_AND_ROBOS	REACTOME_REGULATION_OF_EXPRESSION_OF_SLITS_AND_ROBOS	112	0.926816	2.55576	3.64585e-47	1.88803e-45	1.39529e-45	201	tags=60%, list=3%, signal=59%	RPS12/RPS27A/RPS20/RPL32/RPLP1/RPL27A/RPS10/RPS13/RPS15A/RPL28/RPS23/RPS14/RPL9/RPL26/RPL13A/RPL13/RPS19/RPL10/RPL23/RPS18/RPL17/RPL19/RPL29/RPL41/RPS7/RPLP2/RPS3A/RPS3/RPL30/RPS21/RPL37/RPL24/RPL27/RPS24/UBA52/RPL5/RPL18/RPL31/RPS15/RPS25/RPS16/RPL35A/RPL23A/RPL39/RPL12/RPL18A/RPL7A/RPL10A/RPL14/RPS8/RPL21/RPL34/RPL7/RPS6/RPL35/RPS2/RPL8/RPL15/RPS9/RPSA/RPS27/RPS5/RPS17/RPL6/RPS11/RPLP0/RPL36
227	CD4 TCM	REACTOME_METABOLISM_OF_RNA	REACTOME_METABOLISM_OF_RNA	365	0.747695	2.19891	4.12113e-40	1.99188e-38	1.47204e-38	323	tags=21%, list=5%, signal=21%	RPS12/RPS27A/RPS20/RPL32/RPLP1/RPL27A/RPS10/RPS13/RPS15A/RPL28/RPS23/RPS14/RPL9/RPL26/RPL13A/RPL13/RPS19/RPL10/RPL23/RPS18/RPL17/RPL19/RPL29/RPL41/RPS7/RPLP2/RPS3A/RPS3/RPL30/RPS21/RPL37/RPL24/RPL27/RPS24/UBA52/RPL5/RPL18/RPL31/RPS15/RPS25/RPS16/RPL35A/RPL23A/RPL39/RPL12/RPL18A/RPL7A/RPL10A/RPL14/RPS8/RPL21/RPL34/RPL7/RPS6/RPL35/RPS2/RPL8/RPL15/RPS9/RPSA/RPS27/RPS5/RPS17/RPL6/RPS11/RPLP0/RCL1/RPL…
228	CD4 TCM	REACTOME_DEVELOPMENTAL_BIOLOGY	REACTOME_DEVELOPMENTAL_BIOLOGY	366	0.747132	2.1979	1.6822e-39	7.62249e-38	5.63317e-38	434	tags=26%, list=7%, signal=26%	RPS12/RPS27A/RPS20/RPL32/RPLP1/RPL27A/RPS10/RPS13/RPS15A/ANK3/RPL28/RPS23/RPS14/RPL9/RPL26/RPL13A/RPL13/RPS19/RPL10/RPL23/RPS18/RPL17/RPL19/RPL29/RPL41/RPS7/RPLP2/RPS3A/RPS3/RPL30/RPS21/RPL37/RPL24/RPL27/RPS24/UBA52/RPL5/RPL18/RPL31/RPS15/RPS25/RPS16/RPL35A/RPL23A/RPL39/RPL12/RPL18A/RPL7A/RPL10A/RPL14/RPS8/RPL21/RPL34/RPL7/RPS6/RPL35/NELL2/RPS2/RPL8/SEMA4D/NCK2/RPL15/RPS9/RPSA/HINT1/RPS27/RPS5/PR…
229	CD4 TCM	REACTOME_CELLULAR_RESPONSES_TO_STIMULI	REACTOME_CELLULAR_RESPONSES_TO_STIMULI	370	0.717834	2.1113	6.5902e-32	2.81053e-30	2.07703e-30	291	tags=21%, list=4%, signal=22%	RPS12/RPS27A/RPS20/RPL32/RPLP1/RPL27A/RPS10/RPS13/RPS15A/RPL28/RPS23/RPS14/RPL9/RPL26/RPL13A/RPL13/RPS19/RPL10/RPL23/RPS18/RPL17/RPL19/RPL29/RPL41/RPS7/RPLP2/RPS3A/RPS3/RPL30/RPS21/RPL37/RPL24/RPL27/RPS24/UBA52/RPL5/RPL18/RPL31/RPS15/RPS25/RPS16/RPL35A/RPL23A/RPL39/RPL12/RPL18A/RPL7A/RPL10A/RPL14/RPS8/RPL21/RPL34/RPL7/RPS6/RPL35/RPS2/RPL8/FKBP5/RPL15/MAP4K4/RPS9/RPSA/BACH1/RPS27/RPS5/MAP3K5/RPS17…
230	CD4 TCM	REACTOME_SARS_COV_1_MODULATES_HOST_TRANSLATION_MACHINERY	REACTOME_SARS_COV_1_MODULATES_HOST_TRANSLATION_MACHINERY	30	0.967223	2.39009	6.04376e-22	2.43429e-20	1.79899e-20	162	tags=90%, list=2%, signal=88%	RPS12/RPS27A/RPS20/RPS10/RPS13/RPS15A/RPS23/RPS14/RPS19/RPS18/RPS7/RPS3A/RPS3/RPS21/RPS24/RPS15/RPS25/RPS16/RPS8/RPS6/RPS2/RPS9/RPSA/RPS27/RPS5/RPS17/RPS11
231	CD4 TCM	REACTOME_SARS_COV_2_MODULATES_HOST_TRANSLATION_MACHINERY	REACTOME_SARS_COV_2_MODULATES_HOST_TRANSLATION_MACHINERY	36	0.954713	2.40698	1.28243e-21	4.8935e-20	3.61639e-20	162	tags=75%, list=2%, signal=74%	RPS12/RPS27A/RPS20/RPS10/RPS13/RPS15A/RPS23/RPS14/RPS19/RPS18/RPS7/RPS3A/RPS3/RPS21/RPS24/RPS15/RPS25/RPS16/RPS8/RPS6/RPS2/RPS9/RPSA/RPS27/RPS5/RPS17/RPS11
232	CD4 TCM	REACTOME_SARS_COV_1_HOST_INTERACTIONS	REACTOME_SARS_COV_1_HOST_INTERACTIONS	47	0.934714	2.3979	2.19755e-21	7.9661e-20	5.88711e-20	162	tags=60%, list=2%, signal=59%	RPS12/RPS27A/RPS20/RPS10/RPS13/RPS15A/RPS23/RPS14/RPS19/RPS18/RPS7/RPS3A/RPS3/RPS21/RPS24/UBA52/RPS15/RPS25/RPS16/RPS8/RPS6/RPS2/RPS9/RPSA/RPS27/RPS5/RPS17/RPS11
233	CD4 TCM	REACTOME_SARS_COV_2_HOST_INTERACTIONS	REACTOME_SARS_COV_2_HOST_INTERACTIONS	103	0.836164	2.28896	4.11866e-19	1.42192e-17	1.05082e-17	271	tags=32%, list=4%, signal=31%	RPS12/RPS27A/RPS20/RPS10/RPS13/RPS15A/RPS23/RPS14/RPS19/RPS18/RPS7/RPS3A/RPS3/RPS21/RPS24/UBA52/RPS15/RPS25/RPS16/RPS8/RPS6/RPS2/RPS9/RPSA/RPS27/RPS5/HLA-B/RPS17/RPS11/STAT1/PATJ/IFNAR2/UBB
234	CD4 TCM	REACTOME_SARS_COV_1_INFECTION	REACTOME_SARS_COV_1_INFECTION	64	0.88465	2.34102	1.46404e-17	4.82467e-16	3.56553e-16	162	tags=44%, list=2%, signal=43%	RPS12/RPS27A/RPS20/RPS10/RPS13/RPS15A/RPS23/RPS14/RPS19/RPS18/RPS7/RPS3A/RPS3/RPS21/RPS24/UBA52/RPS15/RPS25/RPS16/RPS8/RPS6/RPS2/RPS9/RPSA/RPS27/RPS5/RPS17/RPS11
235	CD4 TCM	REACTOME_SARS_COV_2_INFECTION	REACTOME_SARS_COV_2_INFECTION	136	0.783453	2.19901	3.00031e-17	9.45749e-16	6.98927e-16	338	tags=27%, list=5%, signal=26%	RPS12/RPS27A/RPS20/RPS10/RPS13/RPS15A/RPS23/RPS14/RPS19/RPS18/RPS7/RPS3A/RPS3/RPS21/RPS24/UBA52/RPS15/RPS25/RPS16/RPS8/RPS6/RPS2/RPS9/RPSA/RPS27/RPS5/HLA-B/MGAT4A/RPS17/RPS11/STAT1/PATJ/ISCU/IFNAR2/UBB/RPS4X/CHMP3
236	CD4 TCM	REACTOME_ACTIVATION_OF_THE_MRNA_UPON_BINDING_OF_THE_CAP_BINDING_COMPLEX_AND_EIFS_AND_SUBSEQUENT_BINDING_TO_43S	REACTOME_ACTIVATION_OF_THE_MRNA_UPON_BINDING_OF_THE_CAP_BINDING_COMPLEX_AND_EIFS_AND_SUBSEQUENT_BINDING_TO_43S	40	0.934773	2.37055	4.0121e-17	1.21199e-15	8.95685e-16	162	tags=68%, list=2%, signal=66%	RPS12/RPS27A/RPS20/RPS10/RPS13/RPS15A/RPS23/RPS14/RPS19/RPS18/RPS7/RPS3A/RPS3/RPS21/RPS24/RPS15/RPS25/RPS16/RPS8/RPS6/RPS2/RPS9/RPSA/RPS27/RPS5/RPS17/RPS11
237	CD4 TCM	REACTOME_INFECTIOUS_DISEASE	REACTOME_INFECTIOUS_DISEASE	420	0.594676	1.75168	1.52634e-13	4.42638e-12	3.27118e-12	445	tags=23%, list=7%, signal=23%	RPS12/RPS27A/RPS20/RPL32/RPLP1/RPL27A/RPS10/RPS13/RPS15A/RPL28/RPS23/RPS14/RPL9/RPL26/RPL13A/RPL13/RPS19/RPL10/RPL23/RPS18/RPL17/RPL19/RPL29/RPL41/RPS7/RPLP2/RPS3A/RPS3/RPL30/RPS21/RPL37/RPL24/RPL27/RPS24/UBA52/RPL5/RPL18/RPL31/RPS15/RPS25/RPS16/RPL35A/RPL23A/RPL39/RPL12/RPL18A/RPL7A/RPL10A/RPL14/RPS8/RPL21/RPL34/RPL7/RPS6/RPL35/RPS2/RPL8/RPL15/RPS9/RPSA/RPS27/RPS5/HLA-B/MGAT4A/RPS17/RPL6/STAM/RP…
238	CD4 TCM	REACTOME_VIRAL_INFECTION_PATHWAYS	REACTOME_VIRAL_INFECTION_PATHWAYS	359	0.620328	1.8225	3.66046e-13	1.02071e-11	7.54322e-12	297	tags=23%, list=5%, signal=23%	RPS12/RPS27A/RPS20/RPL32/RPLP1/RPL27A/RPS10/RPS13/RPS15A/RPL28/RPS23/RPS14/RPL9/RPL26/RPL13A/RPL13/RPS19/RPL10/RPL23/RPS18/RPL17/RPL19/RPL29/RPL41/RPS7/RPLP2/RPS3A/RPS3/RPL30/RPS21/RPL37/RPL24/RPL27/RPS24/UBA52/RPL5/RPL18/RPL31/RPS15/RPS25/RPS16/RPL35A/RPL23A/RPL39/RPL12/RPL18A/RPL7A/RPL10A/RPL14/RPS8/RPL21/RPL34/RPL7/RPS6/RPL35/RPS2/RPL8/RPL15/RPS9/RPSA/RPS27/RPS5/HLA-B/MGAT4A/RPS17/RPL6/RPS11/F…
239	CD4 TCM	REACTOME_PROTEIN_HYDROXYLATION	REACTOME_PROTEIN_HYDROXYLATION	12	0.887703	1.92521	0.00013751	0.00369239	0.00272875	300	tags=42%, list=5%, signal=40%	RPL27A/RPS23/RPS6/RPL8/RWDD1
240	CD4 TCM	REACTOME_EGFR_DOWNREGULATION	REACTOME_EGFR_DOWNREGULATION	11	0.893666	1.91838	0.000182651	0.00472937	0.0034951	271	tags=45%, list=4%, signal=44%	RPS27A/UBA52/STAM/EPS15/UBB
241	CD4 TCM	REACTOME_PINK1_PRKN_MEDIATED_MITOPHAGY	REACTOME_PINK1_PRKN_MEDIATED_MITOPHAGY	11	0.878558	1.88595	0.000367107	0.00917767	0.00678248	271	tags=36%, list=4%, signal=35%	RPS27A/UBA52/TOMM7/UBB
242	CD4 TCM	REACTOME_MITOPHAGY	REACTOME_MITOPHAGY	14	0.846922	1.86951	0.00050882	0.0122965	0.00908734	271	tags=29%, list=4%, signal=27%	RPS27A/UBA52/TOMM7/UBB
243	CD4 TCM	REACTOME_GENERATION_OF_SECOND_MESSENGER_MOLECULES	REACTOME_GENERATION_OF_SECOND_MESSENGER_MOLECULES	13	-0.932688	-2.55864	0.000659578	0.0149436	0.0110436	33	tags=15%, list=1%, signal=15%	HLA-DRB5/PLCG2
244	CD4 TCM	REACTOME_NEGATIVE_REGULATORS_OF_DDX58_IFIH1_SIGNALING	REACTOME_NEGATIVE_REGULATORS_OF_DDX58_IFIH1_SIGNALING	15	0.841457	1.88618	0.000655587	0.0149436	0.0110436	271	tags=27%, list=4%, signal=26%	RPS27A/NLRC5/UBA52/UBB
245	CD4 TCM	REACTOME_SARS_COV_1_ACTIVATES_MODULATES_INNATE_IMMUNE_RESPONSES	REACTOME_SARS_COV_1_ACTIVATES_MODULATES_INNATE_IMMUNE_RESPONSES	11	0.862515	1.85151	0.000811099	0.0175148	0.0129438	271	tags=27%, list=4%, signal=26%	RPS27A/UBA52/UBB
246	CD4 TCM	REACTOME_RRNA_MODIFICATION_IN_THE_NUCLEUS_AND_CYTOSOL	REACTOME_RRNA_MODIFICATION_IN_THE_NUCLEUS_AND_CYTOSOL	36	0.711625	1.79412	0.000821384	0.0175148	0.0129438	316	tags=19%, list=5%, signal=19%	RPS14/RPS7/RPS6/RPS2/RPS9/RCL1/RRP7A
247	CD4 TCM	REACTOME_GAP_FILLING_DNA_REPAIR_SYNTHESIS_AND_LIGATION_IN_GG_NER	REACTOME_GAP_FILLING_DNA_REPAIR_SYNTHESIS_AND_LIGATION_IN_GG_NER	16	0.839734	1.89069	0.000973281	0.0196008	0.0144854	271	tags=19%, list=4%, signal=18%	RPS27A/UBA52/UBB
248	CD4 TCM	REACTOME_STIMULI_SENSING_CHANNELS	REACTOME_STIMULI_SENSING_CHANNELS	21	0.779958	1.84052	0.000947559	0.0196008	0.0144854	310	tags=19%, list=5%, signal=18%	RPS27A/UBA52/UBB/SGK3
249	CD4 TCM	REACTOME_TRANSLATION_OF_SARS_COV_1_STRUCTURAL_PROTEINS	REACTOME_TRANSLATION_OF_SARS_COV_1_STRUCTURAL_PROTEINS	11	0.858399	1.84267	0.00102041	0.0199946	0.0147764	271	tags=27%, list=4%, signal=26%	RPS27A/UBA52/UBB
250	CD4 TCM	REACTOME_RAS_PROCESSING	REACTOME_RAS_PROCESSING	18	0.810335	1.85819	0.00135786	0.0254098	0.0187783	271	tags=22%, list=4%, signal=21%	RPS27A/UBA52/PRKCQ/UBB
251	CD4 TCM	REACTOME_ER_QUALITY_CONTROL_COMPARTMENT_ERQC	REACTOME_ER_QUALITY_CONTROL_COMPARTMENT_ERQC	12	0.844588	1.8317	0.00136687	0.0254098	0.0187783	345	tags=33%, list=5%, signal=32%	RPS27A/UBA52/UBB/EDEM3
252	CD4 TCM	REACTOME_INTERFERON_ALPHA_BETA_SIGNALING	REACTOME_INTERFERON_ALPHA_BETA_SIGNALING	30	0.730115	1.80418	0.0014288	0.025897	0.0191384	479	tags=30%, list=7%, signal=28%	RPS27A/UBA52/HLA-B/STAT1/ISG20/IFNAR2/UBB/GBP2/IFITM2
253	CD4 TCM	REACTOME_DOWNREGULATION_OF_SMAD2_3_SMAD4_TRANSCRIPTIONAL_ACTIVITY	REACTOME_DOWNREGULATION_OF_SMAD2_3_SMAD4_TRANSCRIPTIONAL_ACTIVITY	17	0.814464	1.85085	0.00159403	0.0272811	0.0201613	271	tags=41%, list=4%, signal=40%	RPS27A/UBA52/RNF111/SMURF2/STAT1/NCOR1/UBB
254	CD4 TCM	REACTOME_TRANSLESION_SYNTHESIS_BY_POLH	REACTOME_TRANSLESION_SYNTHESIS_BY_POLH	11	0.850854	1.82648	0.00169331	0.0272811	0.0201613	271	tags=27%, list=4%, signal=26%	RPS27A/UBA52/UBB
255	CD4 TCM	REACTOME_ASSEMBLY_OF_THE_HIV_VIRION	REACTOME_ASSEMBLY_OF_THE_HIV_VIRION	12	0.840771	1.82342	0.00165902	0.0272811	0.0201613	271	tags=25%, list=4%, signal=24%	RPS27A/UBA52/UBB
256	CD4 TCM	REACTOME_GAMMA_CARBOXYLATION_HYPUSINYLATION_HYDROXYLATION_AND_ARYLSULFATASE_ACTIVATION	REACTOME_GAMMA_CARBOXYLATION_HYPUSINYLATION_HYDROXYLATION_AND_ARYLSULFATASE_ACTIVATION	27	0.745692	1.82261	0.0015487	0.0272811	0.0201613	300	tags=19%, list=5%, signal=18%	RPL27A/RPS23/RPS6/RPL8/RWDD1
257	CD4 TCM	REACTOME_FANCONI_ANEMIA_PATHWAY	REACTOME_FANCONI_ANEMIA_PATHWAY	19	0.784185	1.82038	0.00168339	0.0272811	0.0201613	271	tags=16%, list=4%, signal=15%	RPS27A/UBA52/UBB
258	CD4 TCM	REACTOME_DOWNREGULATION_OF_ERBB2_SIGNALING	REACTOME_DOWNREGULATION_OF_ERBB2_SIGNALING	11	0.848802	1.82207	0.00188262	0.0293649	0.0217013	271	tags=27%, list=4%, signal=26%	RPS27A/UBA52/UBB
259	CD4 TCM	REACTOME_TICAM1_RIP1_MEDIATED_IKK_COMPLEX_RECRUITMENT	REACTOME_TICAM1_RIP1_MEDIATED_IKK_COMPLEX_RECRUITMENT	11	0.848288	1.82097	0.00190366	0.0293649	0.0217013	271	tags=27%, list=4%, signal=26%	RPS27A/UBA52/UBB
260	CD4 TCM	REACTOME_LATE_ENDOSOMAL_MICROAUTOPHAGY	REACTOME_LATE_ENDOSOMAL_MICROAUTOPHAGY	17	0.808674	1.8377	0.00211574	0.0306782	0.0226718	338	tags=29%, list=5%, signal=28%	RPS27A/UBA52/IFT88/UBB/CHMP3
261	CD4 TCM	REACTOME_REGULATION_OF_NF_KAPPA_B_SIGNALING	REACTOME_REGULATION_OF_NF_KAPPA_B_SIGNALING	15	0.816426	1.83007	0.00211456	0.0306782	0.0226718	271	tags=27%, list=4%, signal=26%	RPS27A/NLRC5/UBA52/UBB
262	CD4 TCM	REACTOME_SIGNALING_BY_EGFR	REACTOME_SIGNALING_BY_EGFR	18	0.796149	1.82566	0.00204181	0.0306782	0.0226718	271	tags=28%, list=4%, signal=27%	RPS27A/UBA52/STAM/EPS15/UBB
263	CD4 TCM	REACTOME_ROLE_OF_PHOSPHOLIPIDS_IN_PHAGOCYTOSIS	REACTOME_ROLE_OF_PHOSPHOLIPIDS_IN_PHAGOCYTOSIS	15	-0.951256	-2.68875	0.0021901	0.0307036	0.0226906	29	tags=27%, list=0%, signal=27%	IGHG1/IGLC3/IGLC2/PLCG2
264	CD4 TCM	REACTOME_ENDOSOMAL_SORTING_COMPLEX_REQUIRED_FOR_TRANSPORT_ESCRT	REACTOME_ENDOSOMAL_SORTING_COMPLEX_REQUIRED_FOR_TRANSPORT_ESCRT	20	0.782593	1.82855	0.00228689	0.0307036	0.0226906	338	tags=25%, list=5%, signal=24%	RPS27A/UBA52/STAM/UBB/CHMP3
265	CD4 TCM	REACTOME_TRANSLATION_OF_SARS_COV_2_STRUCTURAL_PROTEINS	REACTOME_TRANSLATION_OF_SARS_COV_2_STRUCTURAL_PROTEINS	23	0.750306	1.79618	0.00222213	0.0307036	0.0226906	411	tags=22%, list=6%, signal=20%	RPS27A/UBA52/MGAT4A/UBB/SRPK2
266	CD4 TCM	REACTOME_OXIDATIVE_STRESS_INDUCED_SENESCENCE	REACTOME_OXIDATIVE_STRESS_INDUCED_SENESCENCE	35	0.687719	1.7351	0.00227758	0.0307036	0.0226906	552	tags=31%, list=8%, signal=29%	RPS27A/UBA52/MAP4K4/MAP3K5/PHC3/MINK1/TNRC6C/UBB/MAPK14/SCMH1/AGO3
267	CD4 TCM	REACTOME_CALNEXIN_CALRETICULIN_CYCLE	REACTOME_CALNEXIN_CALRETICULIN_CYCLE	13	0.838954	1.84609	0.00242075	0.030715	0.022699	345	tags=31%, list=5%, signal=29%	RPS27A/UBA52/UBB/EDEM3
268	CD4 TCM	REACTOME_SIGNALING_BY_PTK6	REACTOME_SIGNALING_BY_PTK6	13	0.8364	1.84047	0.00250351	0.030715	0.022699	271	tags=23%, list=4%, signal=22%	RPS27A/UBA52/UBB
269	CD4 TCM	REACTOME_METALLOPROTEASE_DUBS	REACTOME_METALLOPROTEASE_DUBS	13	0.832077	1.83096	0.00266903	0.030715	0.022699	271	tags=31%, list=4%, signal=30%	RPS27A/UBA52/STAM/UBB
270	CD4 TCM	REACTOME_SIGNALING_BY_ERBB4	REACTOME_SIGNALING_BY_ERBB4	16	0.811683	1.82753	0.00254643	0.030715	0.022699	340	tags=31%, list=5%, signal=30%	RPS27A/UBA52/NCOR1/UBB/WWOX
271	CD4 TCM	REACTOME_INTERLEUKIN_3_INTERLEUKIN_5_AND_GM_CSF_SIGNALING	REACTOME_INTERLEUKIN_3_INTERLEUKIN_5_AND_GM_CSF_SIGNALING	17	0.801095	1.82047	0.00263962	0.030715	0.022699	271	tags=29%, list=4%, signal=28%	RPS27A/UBA52/FYN/VAV1/UBB
272	CD4 TCM	REACTOME_SIGNALING_BY_ERBB2	REACTOME_SIGNALING_BY_ERBB2	18	0.789291	1.80993	0.00236525	0.030715	0.022699	271	tags=22%, list=4%, signal=21%	RPS27A/UBA52/FYN/UBB
273	CD4 TCM	REACTOME_SIGNALING_BY_FGFR3	REACTOME_SIGNALING_BY_FGFR3	12	0.831181	1.80262	0.00253753	0.030715	0.022699	271	tags=25%, list=4%, signal=24%	RPS27A/UBA52/UBB
274	CD4 TCM	REACTOME_MAP3K8_TPL2_DEPENDENT_MAPK1_3_ACTIVATION	REACTOME_MAP3K8_TPL2_DEPENDENT_MAPK1_3_ACTIVATION	12	0.829526	1.79904	0.00266336	0.030715	0.022699	422	tags=42%, list=6%, signal=39%	RPS27A/UBA52/UBB/MAP2K1/SKP1
275	CD4 TCM	REACTOME_SIGNALING_BY_FGFR2	REACTOME_SIGNALING_BY_FGFR2	21	0.752292	1.77523	0.00254518	0.030715	0.022699	271	tags=19%, list=4%, signal=18%	RPS27A/UBA52/RBFOX2/UBB
276	CD4 TCM	REACTOME_N_GLYCAN_TRIMMING_IN_THE_ER_AND_CALNEXIN_CALRETICULIN_CYCLE	REACTOME_N_GLYCAN_TRIMMING_IN_THE_ER_AND_CALNEXIN_CALRETICULIN_CYCLE	18	0.784045	1.7979	0.00276956	0.0309588	0.0228792	345	tags=22%, list=5%, signal=21%	RPS27A/UBA52/UBB/EDEM3
277	CD4 TCM	REACTOME_BUDDING_AND_MATURATION_OF_HIV_VIRION	REACTOME_BUDDING_AND_MATURATION_OF_HIV_VIRION	19	0.772371	1.79296	0.00277562	0.0309588	0.0228792	338	tags=21%, list=5%, signal=20%	RPS27A/UBA52/UBB/CHMP3
278	CD4 TCM	REACTOME_JNK_C_JUN_KINASES_PHOSPHORYLATION_AND_ACTIVATION_MEDIATED_BY_ACTIVATED_HUMAN_TAK1	REACTOME_JNK_C_JUN_KINASES_PHOSPHORYLATION_AND_ACTIVATION_MEDIATED_BY_ACTIVATED_HUMAN_TAK1	11	0.839668	1.80247	0.00298058	0.0321413	0.023753	271	tags=27%, list=4%, signal=26%	RPS27A/UBA52/UBB
279	CD4 TCM	REACTOME_ACTIVATION_OF_IRF3_IRF7_MEDIATED_BY_TBK1_IKK_IKBKE	REACTOME_ACTIVATION_OF_IRF3_IRF7_MEDIATED_BY_TBK1_IKK_IKBKE	11	0.837531	1.79788	0.00319196	0.0321413	0.023753	271	tags=27%, list=4%, signal=26%	RPS27A/UBA52/UBB
280	CD4 TCM	REACTOME_REGULATION_OF_PYRUVATE_METABOLISM	REACTOME_REGULATION_OF_PYRUVATE_METABOLISM	14	0.813782	1.79636	0.00296863	0.0321413	0.023753	329	tags=29%, list=5%, signal=27%	RPS27A/UBA52/UBB/ARMC8
281	CD4 TCM	REACTOME_INACTIVATION_OF_CSF3_G_CSF_SIGNALING	REACTOME_INACTIVATION_OF_CSF3_G_CSF_SIGNALING	12	0.824624	1.7884	0.00308277	0.0321413	0.023753	520	tags=42%, list=8%, signal=38%	RPS27A/UBA52/STAT1/UBB/STAT5B
282	CD4 TCM	REACTOME_LATE_SARS_COV_2_INFECTION_EVENTS	REACTOME_LATE_SARS_COV_2_INFECTION_EVENTS	26	0.728803	1.77359	0.00315235	0.0321413	0.023753	411	tags=19%, list=6%, signal=18%	RPS27A/UBA52/MGAT4A/UBB/SRPK2
283	CD4 TCM	REACTOME_SELECTIVE_AUTOPHAGY	REACTOME_SELECTIVE_AUTOPHAGY	30	0.70775	1.74891	0.00318859	0.0321413	0.023753	271	tags=17%, list=4%, signal=16%	RPS27A/UBA52/TOMM7/IFT88/UBB
284	CD4 TCM	REACTOME_RSV_HOST_INTERACTIONS	REACTOME_RSV_HOST_INTERACTIONS	42	0.663175	1.68796	0.00311604	0.0321413	0.023753	641	tags=26%, list=10%, signal=24%	RPS27A/UBA52/IFNAR2/UBB/CREBBP/MED13L/MED15/MED13/CDK8/MED23/RBX1
285	CD4 TCM	REACTOME_ACTIVATED_TAK1_MEDIATES_P38_MAPK_ACTIVATION	REACTOME_ACTIVATED_TAK1_MEDIATES_P38_MAPK_ACTIVATION	13	0.827256	1.82035	0.00345524	0.0331333	0.0244862	410	tags=31%, list=6%, signal=29%	RPS27A/UBA52/UBB/MAPK14
286	CD4 TCM	REACTOME_AGGREPHAGY	REACTOME_AGGREPHAGY	15	0.802661	1.79921	0.00342842	0.0331333	0.0244862	271	tags=27%, list=4%, signal=26%	RPS27A/UBA52/IFT88/UBB
287	CD4 TCM	REACTOME_SIGNALING_BY_FGFR4	REACTOME_SIGNALING_BY_FGFR4	11	0.83674	1.79618	0.00336107	0.0331333	0.0244862	271	tags=27%, list=4%, signal=26%	RPS27A/UBA52/UBB
288	CD4 TCM	REACTOME_SARS_COV_INFECTIONS	REACTOME_SARS_COV_INFECTIONS	177	0.496401	1.41995	0.00347329	0.0331333	0.0244862	271	tags=21%, list=4%, signal=21%	RPS12/RPS27A/RPS20/RPS10/RPS13/RPS15A/RPS23/RPS14/RPS19/RPS18/RPS7/RPS3A/RPS3/RPS21/RPS24/UBA52/RPS15/RPS25/RPS16/RPS8/RPS6/RPS2/RPS9/RPSA/RPS27/RPS5/HLA-B/MGAT4A/RPS17/RPS11/STAT1/ARID4B/PATJ/VAV1/ISCU/IFNAR2/UBB
289	CD4 TCM	REACTOME_FCERI_MEDIATED_MAPK_ACTIVATION	REACTOME_FCERI_MEDIATED_MAPK_ACTIVATION	15	-0.940808	-2.65922	0.00376323	0.034679	0.0256285	44	tags=33%, list=1%, signal=33%	MAP3K1/FOS/IGLC3/IGLC2/PLCG2
290	CD4 TCM	REACTOME_SIGNALING_BY_ERYTHROPOIETIN	REACTOME_SIGNALING_BY_ERYTHROPOIETIN	11	-0.934446	-2.55504	0.00425661	0.034679	0.0256285	3	tags=18%, list=0%, signal=18%	NRAS/PLCG2
291	CD4 TCM	REACTOME_DAP12_INTERACTIONS	REACTOME_DAP12_INTERACTIONS	11	-0.931512	-2.54702	0.00425661	0.034679	0.0256285	3	tags=18%, list=0%, signal=18%	HLA-E/PLCG2
292	CD4 TCM	REACTOME_REGULATION_OF_TP53_ACTIVITY_THROUGH_METHYLATION	REACTOME_REGULATION_OF_TP53_ACTIVITY_THROUGH_METHYLATION	13	0.821945	1.80866	0.00403455	0.034679	0.0256285	343	tags=31%, list=5%, signal=29%	RPS27A/UBA52/UBB/EHMT1
293	CD4 TCM	REACTOME_DOWNREGULATION_OF_TGF_BETA_RECEPTOR_SIGNALING	REACTOME_DOWNREGULATION_OF_TGF_BETA_RECEPTOR_SIGNALING	13	0.821783	1.80831	0.00407593	0.034679	0.0256285	271	tags=38%, list=4%, signal=37%	RPS27A/UBA52/SMURF2/USP15/UBB
294	CD4 TCM	REACTOME_TERMINATION_OF_TRANSLESION_DNA_SYNTHESIS	REACTOME_TERMINATION_OF_TRANSLESION_DNA_SYNTHESIS	20	0.765538	1.7887	0.00410826	0.034679	0.0256285	483	tags=20%, list=7%, signal=19%	RPS27A/UBA52/UBB/USP10
295	CD4 TCM	REACTOME_DISEASES_OF_CARBOHYDRATE_METABOLISM	REACTOME_DISEASES_OF_CARBOHYDRATE_METABOLISM	11	0.829641	1.78094	0.00420661	0.034679	0.0256285	271	tags=27%, list=4%, signal=26%	RPS27A/UBA52/UBB
296	CD4 TCM	REACTOME_SIGNALING_BY_CSF3_G_CSF	REACTOME_SIGNALING_BY_CSF3_G_CSF	14	0.805495	1.77807	0.00404812	0.034679	0.0256285	520	tags=36%, list=8%, signal=33%	RPS27A/UBA52/STAT1/UBB/STAT5B
297	CD4 TCM	REACTOME_EVASION_BY_RSV_OF_HOST_INTERFERON_RESPONSES	REACTOME_EVASION_BY_RSV_OF_HOST_INTERFERON_RESPONSES	12	0.816509	1.77081	0.00425715	0.034679	0.0256285	394	tags=42%, list=6%, signal=39%	RPS27A/UBA52/IFNAR2/UBB/CREBBP
298	CD4 TCM	REACTOME_DNA_DOUBLE_STRAND_BREAK_RESPONSE	REACTOME_DNA_DOUBLE_STRAND_BREAK_RESPONSE	21	0.743861	1.75534	0.0037476	0.034679	0.0256285	271	tags=14%, list=4%, signal=14%	RPS27A/UBA52/UBB
299	CD4 TCM	REACTOME_SIGNALING_BY_NOTCH1_PEST_DOMAIN_MUTANTS_IN_CANCER	REACTOME_SIGNALING_BY_NOTCH1_PEST_DOMAIN_MUTANTS_IN_CANCER	29	0.70238	1.7267	0.00390156	0.034679	0.0256285	641	tags=38%, list=10%, signal=34%	RPS27A/UBA52/NCOR1/UBB/HDAC9/CREBBP/SKP1/ADAM10/CDK8/HDAC4/RBX1
300	CD4 TCM	REACTOME_CARGO_RECOGNITION_FOR_CLATHRIN_MEDIATED_ENDOCYTOSIS	REACTOME_CARGO_RECOGNITION_FOR_CLATHRIN_MEDIATED_ENDOCYTOSIS	35	0.668953	1.68775	0.00402039	0.034679	0.0256285	271	tags=14%, list=4%, signal=14%	RPS27A/UBA52/STAM/EPS15/UBB
301	CD4 TCM	REACTOME_DISEASES_OF_SIGNAL_TRANSDUCTION_BY_GROWTH_FACTOR_RECEPTORS_AND_SECOND_MESSENGERS	REACTOME_DISEASES_OF_SIGNAL_TRANSDUCTION_BY_GROWTH_FACTOR_RECEPTORS_AND_SECOND_MESSENGERS	168	0.498506	1.41846	0.00411761	0.034679	0.0256285	2022	tags=49%, list=31%, signal=35%	RPS27A/UBA52/RPS6/CUX1/RAP1A/ESR2/FYN/STAT1/TRAT1/NCOR1/VAV1/TNRC6C/UBB/HDAC9/PSMB9/CAMK2D/ZC3HAV1/MAP2K1/CREBBP/SKP1/LMO7/GCC2/STAT5B/PPM1B/PSMD12/ADAM10/AGO3/CDK8/HDAC4/RBX1/BRAF/SND1/MAP2K2/PSMD8/CUL1/TNKS/ETV6/TFG/POLR2K/CPSF6/QKI/FOXO3/PSMB10/MAPK9/NCSTN/MTOR/FGFR1OP2/POLR2A/SEM1/ZMYM2/PIK3CD/GOLGA4/KLC1/MAML1/DERL2/APBB1IP/PPP2R5A/AXIN1/STAT5A/MYO18A/PSMD5/STRN/BCR/EP300/CREB1/HRAS/PSMA7/AK…
302	CD4 TCM	REACTOME_PYRUVATE_METABOLISM	REACTOME_PYRUVATE_METABOLISM	18	0.76446	1.75299	0.00451008	0.0363312	0.0268495	329	tags=22%, list=5%, signal=21%	RPS27A/UBA52/UBB/ARMC8
303	CD4 TCM	REACTOME_FORMATION_OF_INCISION_COMPLEX_IN_GG_NER	REACTOME_FORMATION_OF_INCISION_COMPLEX_IN_GG_NER	26	0.713624	1.73665	0.00466225	0.0371443	0.0274504	641	tags=31%, list=10%, signal=28%	RPS27A/UBA52/RNF111/UBB/MNAT1/SUMO2/DDB2/RBX1
304	CD4 TCM	REACTOME_TRAF6_MEDIATED_INDUCTION_OF_TAK1_COMPLEX_WITHIN_TLR4_COMPLEX	REACTOME_TRAF6_MEDIATED_INDUCTION_OF_TAK1_COMPLEX_WITHIN_TLR4_COMPLEX	11	0.823037	1.76676	0.00514088	0.0400767	0.0296175	271	tags=27%, list=4%, signal=26%	RPS27A/UBA52/UBB
305	CD4 TCM	REACTOME_REGULATION_OF_TP53_EXPRESSION_AND_DEGRADATION	REACTOME_REGULATION_OF_TP53_EXPRESSION_AND_DEGRADATION	19	0.754983	1.75259	0.00509002	0.0400767	0.0296175	317	tags=21%, list=5%, signal=20%	RPS27A/UBA52/UBB/RFFL
306	CD4 TCM	REACTOME_SIGNALING_BY_FGFR1	REACTOME_SIGNALING_BY_FGFR1	13	0.814006	1.79119	0.00536441	0.0409389	0.0302547	271	tags=23%, list=4%, signal=22%	RPS27A/UBA52/UBB
307	CD4 TCM	REACTOME_RECOGNITION_OF_DNA_DAMAGE_BY_PCNA_CONTAINING_REPLICATION_COMPLEX	REACTOME_RECOGNITION_OF_DNA_DAMAGE_BY_PCNA_CONTAINING_REPLICATION_COMPLEX	18	0.758366	1.73902	0.00532269	0.0409389	0.0302547	684	tags=28%, list=10%, signal=25%	RPS27A/UBA52/UBB/RBX1/RAD18
308	CD4 TCM	REACTOME_RESPIRATORY_SYNCYTIAL_VIRUS_INFECTION_PATHWAY	REACTOME_RESPIRATORY_SYNCYTIAL_VIRUS_INFECTION_PATHWAY	51	0.622536	1.60798	0.00547679	0.0413611	0.0305667	1185	tags=33%, list=18%, signal=28%	RPS27A/UBA52/IFNAR2/UBB/CREBBP/MED13L/MED15/MED13/CDK8/MED23/RBX1/SEC11A/ISG15/LY96/IFNAR1/CSNK2B/RAB5A
309	CD4 TCM	REACTOME_ANTI_INFLAMMATORY_RESPONSE_FAVOURING_LEISHMANIA_PARASITE_INFECTION	REACTOME_ANTI_INFLAMMATORY_RESPONSE_FAVOURING_LEISHMANIA_PARASITE_INFECTION	27	-0.897576	-2.20203	0.00566832	0.0419547	0.0310054	29	tags=19%, list=0%, signal=19%	ADCY3/IGHG1/IGLC3/IGLC2/PLCG2
310	CD4 TCM	REACTOME_TGF_BETA_RECEPTOR_SIGNALING_ACTIVATES_SMADS	REACTOME_TGF_BETA_RECEPTOR_SIGNALING_ACTIVATES_SMADS	18	0.756276	1.73422	0.00572899	0.0419547	0.0310054	271	tags=28%, list=4%, signal=27%	RPS27A/UBA52/SMURF2/USP15/UBB
311	CD4 TCM	REACTOME_IRON_UPTAKE_AND_TRANSPORT	REACTOME_IRON_UPTAKE_AND_TRANSPORT	28	0.694532	1.70396	0.00568003	0.0419547	0.0310054	493	tags=21%, list=7%, signal=20%	RPS27A/UBA52/FTL/UBB/SKP1/IREB2
312	CD4 TCM	REACTOME_TRANSLESION_SYNTHESIS_BY_Y_FAMILY_DNA_POLYMERASES_BYPASSES_LESIONS_ON_DNA_TEMPLATE	REACTOME_TRANSLESION_SYNTHESIS_BY_Y_FAMILY_DNA_POLYMERASES_BYPASSES_LESIONS_ON_DNA_TEMPLATE	23	0.72723	1.74093	0.00591466	0.0428813	0.0316901	483	tags=17%, list=7%, signal=16%	RPS27A/UBA52/UBB/USP10
313	CD4 TCM	REACTOME_GLYCOGEN_METABOLISM	REACTOME_GLYCOGEN_METABOLISM	13	0.81043	1.78332	0.00627925	0.0441599	0.032635	271	tags=23%, list=4%, signal=22%	RPS27A/UBA52/UBB
314	CD4 TCM	REACTOME_SIGNALING_BY_FGFR	REACTOME_SIGNALING_BY_FGFR	24	0.732341	1.7618	0.00636994	0.0441599	0.032635	271	tags=17%, list=4%, signal=16%	RPS27A/UBA52/RBFOX2/UBB
315	CD4 TCM	REACTOME_PLASMA_LIPOPROTEIN_CLEARANCE	REACTOME_PLASMA_LIPOPROTEIN_CLEARANCE	15	0.785946	1.76175	0.00639557	0.0441599	0.032635	271	tags=20%, list=4%, signal=19%	RPS27A/UBA52/UBB
316	CD4 TCM	REACTOME_TRANSCRIPTIONAL_ACTIVITY_OF_SMAD2_SMAD3_SMAD4_HETEROTRIMER	REACTOME_TRANSCRIPTIONAL_ACTIVITY_OF_SMAD2_SMAD3_SMAD4_HETEROTRIMER	28	0.693125	1.70051	0.00623611	0.0441599	0.032635	271	tags=25%, list=4%, signal=24%	RPS27A/UBA52/RNF111/SMURF2/STAT1/NCOR1/UBB
317	CD4 TCM	REACTOME_DDX58_IFIH1_MEDIATED_INDUCTION_OF_INTERFERON_ALPHA_BETA	REACTOME_DDX58_IFIH1_MEDIATED_INDUCTION_OF_INTERFERON_ALPHA_BETA	36	0.654538	1.65019	0.00634943	0.0441599	0.032635	394	tags=14%, list=6%, signal=13%	RPS27A/NLRC5/UBA52/UBB/CREBBP
318	CD4 TCM	REACTOME_IKK_COMPLEX_RECRUITMENT_MEDIATED_BY_RIP1	REACTOME_IKK_COMPLEX_RECRUITMENT_MEDIATED_BY_RIP1	14	0.788989	1.74163	0.00663416	0.0453752	0.0335332	271	tags=21%, list=4%, signal=21%	RPS27A/UBA52/UBB
319	CD4 TCM	REACTOME_NOTCH1_INTRACELLULAR_DOMAIN_REGULATES_TRANSCRIPTION	REACTOME_NOTCH1_INTRACELLULAR_DOMAIN_REGULATES_TRANSCRIPTION	27	0.705225	1.7237	0.00673431	0.0456297	0.0337213	641	tags=37%, list=10%, signal=34%	RPS27A/UBA52/NCOR1/UBB/HDAC9/CREBBP/SKP1/CDK8/HDAC4/RBX1
320	CD4 TCM	REACTOME_BACTERIAL_INFECTION_PATHWAYS	REACTOME_BACTERIAL_INFECTION_PATHWAYS	28	0.68832	1.68872	0.00687163	0.046129	0.0340903	384	tags=21%, list=6%, signal=20%	RPS27A/UBA52/STAM/EPS15/UBB/MAP2K1
321	CD4 TCM	REACTOME_REGULATION_OF_BACH1_ACTIVITY	REACTOME_REGULATION_OF_BACH1_ACTIVITY	10	0.846442	1.78553	0.00764222	0.0477639	0.0352984	843	tags=70%, list=13%, signal=61%	RPS27A/UBA52/BACH1/UBB/SKP1/RBX1/CUL1
322	CD4 TCM	REACTOME_NOD1_2_SIGNALING_PATHWAY	REACTOME_NOD1_2_SIGNALING_PATHWAY	15	0.78122	1.75115	0.00746836	0.0477639	0.0352984	410	tags=27%, list=6%, signal=25%	RPS27A/UBA52/UBB/MAPK14
323	CD4 TCM	REACTOME_SIGNALING_BY_MET	REACTOME_SIGNALING_BY_MET	22	0.73575	1.75077	0.00763757	0.0477639	0.0352984	736	tags=41%, list=11%, signal=36%	RPS27A/UBA52/RAP1A/STAM/EPS15/UBB/LAMB1/RAB4B/RANBP9
324	CD4 TCM	REACTOME_ACTIVATED_NOTCH1_TRANSMITS_SIGNAL_TO_THE_NUCLEUS	REACTOME_ACTIVATED_NOTCH1_TRANSMITS_SIGNAL_TO_THE_NUCLEUS	12	0.800716	1.73655	0.00754476	0.0477639	0.0352984	535	tags=33%, list=8%, signal=31%	RPS27A/UBA52/UBB/ADAM10
325	CD4 TCM	REACTOME_E3_UBIQUITIN_LIGASES_UBIQUITINATE_TARGET_PROTEINS	REACTOME_E3_UBIQUITIN_LIGASES_UBIQUITINATE_TARGET_PROTEINS	26	0.699648	1.70264	0.00737188	0.0477639	0.0352984	271	tags=19%, list=4%, signal=19%	RPS27A/UBA52/SHPRH/WAC/UBB
326	CD4 TCM	REACTOME_SIGNALING_BY_NOTCH1	REACTOME_SIGNALING_BY_NOTCH1	34	0.660785	1.65847	0.00753127	0.0477639	0.0352984	641	tags=32%, list=10%, signal=29%	RPS27A/UBA52/NCOR1/UBB/HDAC9/CREBBP/SKP1/ADAM10/CDK8/HDAC4/RBX1
327	CD4 TCM	REACTOME_INTERLEUKIN_17_SIGNALING	REACTOME_INTERLEUKIN_17_SIGNALING	35	0.648739	1.63675	0.00728438	0.0477639	0.0352984	463	tags=20%, list=7%, signal=19%	RPS27A/UBA52/UBB/MAP2K1/MAPK14/SKP1/MEF2A
328	CD4 TCM	REACTOME_SIGNALING_BY_TGF_BETA_RECEPTOR_COMPLEX	REACTOME_SIGNALING_BY_TGF_BETA_RECEPTOR_COMPLEX	43	0.626466	1.59436	0.00733143	0.0477639	0.0352984	1063	tags=37%, list=16%, signal=31%	RPS27A/UBA52/RNF111/ARHGEF18/SMURF2/STAT1/NCOR1/USP15/UBB/CDK8/USP9X/MTMR4/PPP1R15A/TRIM33/TGIF2/STUB1
329	CD4 TCM	REACTOME_TAK1_DEPENDENT_IKK_AND_NF_KAPPA_B_ACTIVATION	REACTOME_TAK1_DEPENDENT_IKK_AND_NF_KAPPA_B_ACTIVATION	24	0.726184	1.74699	0.00773205	0.0479123	0.0354081	444	tags=21%, list=7%, signal=19%	RPS27A/NLRC5/UBA52/UBB/ALPK1
330	CD4 TCM	REACTOME_GLOBAL_GENOME_NUCLEOTIDE_EXCISION_REPAIR_GG_NER	REACTOME_GLOBAL_GENOME_NUCLEOTIDE_EXCISION_REPAIR_GG_NER	48	0.609838	1.56527	0.00782059	0.0480502	0.0355101	641	tags=19%, list=10%, signal=17%	RPS27A/UBA52/RNF111/UBB/MNAT1/SUMO2/DDB2/INO80/RBX1
331	CD4 TCM	REACTOME_SYNTHESIS_OF_ACTIVE_UBIQUITIN_ROLES_OF_E1_AND_E2_ENZYMES	REACTOME_SYNTHESIS_OF_ACTIVE_UBIQUITIN_ROLES_OF_E1_AND_E2_ENZYMES	13	0.804726	1.77077	0.00802578	0.0484891	0.0358344	271	tags=23%, list=4%, signal=22%	RPS27A/UBA52/UBB
332	CD4 TCM	REACTOME_CYCLIN_D_ASSOCIATED_EVENTS_IN_G1	REACTOME_CYCLIN_D_ASSOCIATED_EVENTS_IN_G1	23	0.716985	1.71641	0.0080069	0.0484891	0.0358344	422	tags=26%, list=6%, signal=25%	RPS27A/UBA52/UBB/MNAT1/CCND3/SKP1
333	CD4 TCM	REACTOME_HDR_THROUGH_HOMOLOGOUS_RECOMBINATION_HRR	REACTOME_HDR_THROUGH_HOMOLOGOUS_RECOMBINATION_HRR	36	0.64804	1.63381	0.00810649	0.0485719	0.0358956	271	tags=8%, list=4%, signal=8%	RPS27A/UBA52/UBB
334	CD4 TCM	REACTOME_INFECTION_WITH_MYCOBACTERIUM_TUBERCULOSIS	REACTOME_INFECTION_WITH_MYCOBACTERIUM_TUBERCULOSIS	11	0.811933	1.74293	0.00828483	0.0491684	0.0363364	271	tags=27%, list=4%, signal=26%	RPS27A/UBA52/UBB
335	CD4 TCM	REACTOME_P75_NTR_RECEPTOR_MEDIATED_SIGNALLING	REACTOME_P75_NTR_RECEPTOR_MEDIATED_SIGNALLING	34	0.65616	1.64687	0.00840948	0.0491684	0.0363364	385	tags=21%, list=6%, signal=19%	RPS27A/UBA52/RASGRF2/ARHGEF18/VAV1/UBB/ARHGEF3
336	CD4 TCM	REACTOME_DISEASES_OF_METABOLISM	REACTOME_DISEASES_OF_METABOLISM	65	0.585931	1.55264	0.00838256	0.0491684	0.0363364	1233	tags=31%, list=19%, signal=25%	RPS27A/UBA52/C1GALT1/HLCS/UBB/SPON1/BTD/LMBRD1/ALG13/ACACA/HGSNAT/DPM1/EPM2A/MCCC2/ABCA3/PGM1/MCCC1/SEMA5A/APRT/B3GALT6
337	CD4 TCM	REACTOME_NOTCH3_ACTIVATION_AND_TRANSMISSION_OF_SIGNAL_TO_THE_NUCLEUS	REACTOME_NOTCH3_ACTIVATION_AND_TRANSMISSION_OF_SIGNAL_TO_THE_NUCLEUS	11	0.811426	1.74184	0.00853974	0.0492042	0.0363629	535	tags=36%, list=8%, signal=33%	RPS27A/UBA52/UBB/ADAM10
338	CD4 TCM	REACTOME_SIGNALING_BY_TGFB_FAMILY_MEMBERS	REACTOME_SIGNALING_BY_TGFB_FAMILY_MEMBERS	60	0.58549	1.53867	0.00855135	0.0492042	0.0363629	1138	tags=37%, list=17%, signal=31%	RPS27A/UBA52/RNF111/ARHGEF18/SMURF2/STAT1/NCOR1/USP15/TNRC6C/UBB/AGO3/CDK8/USP9X/BMPR1A/ACVR1C/MTMR4/PPP1R15A/TRIM33/TGIF2/STUB1/NCSTN/ACVR2A
339	CD4 TCM	REACTOME_CELL_DEATH_SIGNALLING_VIA_NRAGE_NRIF_AND_NADE	REACTOME_CELL_DEATH_SIGNALLING_VIA_NRAGE_NRIF_AND_NADE	27	0.697221	1.70414	0.00872984	0.0498357	0.0368296	385	tags=26%, list=6%, signal=25%	RPS27A/UBA52/RASGRF2/ARHGEF18/VAV1/UBB/ARHGEF3

## Sheet: CD8 TEM
	Cluster	ID	Description	setSize	enrichmentScore	NES	pvalue	p.adjust	qvalue	rank	leading_edge	core_enrichment

[truncated: 22 more sheets: cDC2, CD16 Mono, NK, Treg, dnT, CD8 TCM, B memory, gdT, Platelet, MAIT, B intermediate, NK_CD56bright, CD4 Proliferating, pDC, CD4 CTL, CD8 Proliferating, cDC1, ILC, Eryth, Plasmablast …]
