# Supplementary material for: AS04 drives superior cross-protective antibody response by increased NOTCH signaling of dendritic cells and proliferation of memory B cells
Source: Front Immunol. 2025 Jul 24;16:1623405. doi: 10.3389/fimmu.2025.1623405 (PMC12344523; doi:10.3389/fimmu.2025.1623405)
Supplement: Supplementary file 10 [file Table5.xlsx]

## Sheet: Legend
Tab	Description
pDC_All	All differentailly accessible regions in pDCs
pDC_Top200	Top 200 DARs in pDC
pDC_NOTCH	NOTCH related DARs in pDC
cDC1_All	All differentailly accessible regions in cDC1
cDC1_Top200	Top 200 DARs in cDC1
cDC1_NOTCH	NOTCH related DARs in cDC1
Motifs_cDC1	Enriched Motifs in cDC1
Motifs_pDC	Enriched Motifs in pDC

## Sheet: pDC_All
	p_val	avg_log2FC	pct.1	pct.2	p_val_adj	gene	distance
chr2-96256241-96257159	0.000247899	3.44381	0.105	0.01	1	TMEM127	0
chr3-128794777-128795679	0.000271368	3.43399	0.105	0.01	1	RAB7A	0
chr10-32377255-32378027	0.000865209	3.1377	0.105	0.021	1	EPC1	0
chr2-239369399-239370303	0.00152717	2.75049	0.105	0.021	1	HDAC4	0
chr1-180953858-180954733	0.00261135	2.52884	0.105	0.021	1	KIAA1614	2243
chr9-21252846-21253765	0.000636892	2.52728	0.113	0.021	1	IFNA14	12854
chr3-193592792-193593660	0.000265247	2.49654	0.135	0.031	1	OPA1	0
chr5-65481516-65482412	0.00631004	2.46832	0.105	0.021	1	ADAMTS6	0
chr1-171485949-171486471	0.00213853	2.24359	0.113	0.031	1	PRRC2C	0
chr1-227318031-227318964	0.000729207	2.21817	0.128	0.031	1	CDC42BPA	0
chr17-7558037-7558733	0.00103734	2.11393	0.105	0.031	1	TNFSF13	0
chr8-42692250-42693145	0.00204727	2.08138	0.113	0.031	1	CHRNB3	4230
chr19-35900348-35901125	0.00699827	2.07535	0.105	0.031	1	NFKBID	0
chr1-55194838-55195305	0.00523125	1.98549	0.113	0.031	1	USP24	0
chr19-41883859-41884738	0.00181708	1.92959	0.143	0.052	1	ARHGEF1	0
chr9-89623783-89624690	0.00869951	1.91014	0.105	0.031	1	UNQ6494	15123
chr1-45326602-45327432	0.00400676	1.85993	0.12	0.042	1	HPDL	0
chr1-221708947-221709663	0.000892449	1.82332	0.105	0.031	1	DUSP10	0
chrX-154457663-154458583	0.000245649	1.8184	0.218	0.073	1	PLXNA3	0
chr12-39442833-39443727	0.00974773	1.74148	0.12	0.031	1	KIF21A	0
chr6-131135216-131136162	0.00893133	1.73711	0.113	0.042	1	AKAP7	0
chr14-35403642-35404361	0.0009935	1.73045	0.188	0.062	1	NFKBIA	0
chr11-128157499-128158418	0.0138659	1.71794	0.105	0.031	1	RP11-702B10.2	22008
chr6-111405931-111406824	0.00493899	1.70532	0.135	0.042	1	REV3L	0
chr3-151227461-151228356	0.0220202	1.68213	0.113	0.042	1	P2RY14	0
chr2-231613665-231614447	0.00650788	1.66566	0.15	0.052	1	C2orf57	19381
chr12-94675810-94676701	0.00920888	1.65784	0.12	0.042	1	TMCC3	25247
chr20-35773289-35773958	0.00734814	1.64325	0.105	0.031	1	PHF20	0
chr15-34342707-34343574	0.00252258	1.61192	0.158	0.083	1	NOP10	0
chr6-157054207-157055123	0.00218891	1.60328	0.158	0.052	1	ARID1B	0
chr2-8303255-8304164	0.00105538	1.58576	0.165	0.052	1	LINC00299	0
chr8-12665164-12666036	0.00288857	1.58534	0.128	0.052	1	RP11-419I17.1	0
chr20-62804366-62805249	0.00425202	1.54752	0.18	0.094	1	OGFR	0
chr12-71625865-71626753	0.00367964	1.54612	0.12	0.042	1	ZFC3H1	0
chr9-97803175-97804051	0.00766997	1.53417	0.135	0.052	1	PTCSC2	1883
chr5-54744049-54744957	0.025033	1.51799	0.113	0.042	1	SNX18	197463
chr11-124836681-124837582	0.00242113	1.51212	0.135	0.052	1	ROBO3	27803
chr17-81119274-81120144	0.00747667	1.49673	0.15	0.062	1	AATK	0
chr8-2001160-2002103	0.00224388	1.49088	0.113	0.052	1	KBTBD11	0
chr3-98732429-98733248	0.0274227	1.48063	0.105	0.042	1	ST3GAL6	0
chr1-45803136-45804025	0.0207986	1.47711	0.105	0.042	1	MAST2	0
chr19-35213646-35214550	0.0183603	1.47128	0.12	0.042	1	FAM187B	10249
chr20-3781033-3781938	0.00950626	1.46236	0.12	0.042	1	SPEF1	0
chr14-95495307-95496186	0.0231228	1.45851	0.113	0.042	1	SYNE3	19470
chr18-74990298-74991205	0.0330117	1.44176	0.105	0.042	1	ZNF407	0
chr7-47149180-47150092	0.0262192	1.4115	0.105	0.042	1	AC004870.3	70051
chr19-14439780-14440686	0.0249732	1.40878	0.12	0.062	1	PKN1	0
chr18-2994305-2995207	0.00204773	1.39947	0.15	0.062	1	LPIN2	0
chr9-136306335-136307174	0.0223045	1.39896	0.105	0.042	1	CCDC187	0
chr9-126723170-126723845	0.0257149	1.38939	0.105	0.052	1	LMX1B	22137
chrX-154490295-154491202	0.0209196	1.38839	0.113	0.062	1	SLC10A3	0
chr12-56125915-56126800	0.00732111	1.38317	0.12	0.062	1	ZC3H10	0
chr11-62678594-62679508	0.00027755	1.35899	0.195	0.083	1	UBXN1	0
chr12-8179883-8180805	0.0155855	1.34375	0.12	0.052	1	ZNF705A	0
chr12-82685429-82686160	0.0532771	1.33053	0.12	0.052	1	TMTC2	719
chr13-20118787-20119608	0.0103801	1.32888	0.105	0.042	1	LINC01072	15556
chr11-114340056-114340899	0.0089584	1.31847	0.128	0.052	1	NNMT	26770
chr2-37625936-37626846	0.0217975	1.31663	0.12	0.042	1	CDC42EP3	15035
chr2-70994495-70995370	0.0055275	1.29617	0.218	0.125	1	AC007040.11	0
chr1-2255352-2256378	0.00398583	1.29436	0.143	0.073	1	SKI	0
chr22-49935805-49936698	0.0142381	1.28507	0.113	0.062	1	CITF22-49E9.3	1730
chr11-14358646-14359467	0.0273286	1.27831	0.105	0.042	1	RRAS2	0
chr2-30711346-30712249	0.0268646	1.26288	0.113	0.052	1	CAPN13	10521
chr9-79572874-79573704	0.0236921	1.26188	0.12	0.062	1	TLE4	0
chr17-42322538-42323429	0.0146025	1.2618	0.105	0.052	1	STAT3	0
chr15-74889558-74890453	0.00329792	1.25233	0.143	0.073	1	MPI	0
chrX-135003792-135004702	0.0303076	1.24849	0.105	0.052	1	SMIM10	11318
chr5-43009107-43009907	0.0654912	1.24216	0.105	0.042	1	CTD-2201E18.5	1563
chr12-57243438-57244199	0.0194395	1.24018	0.113	0.052	1	STAC3	0
chr19-1279433-1280338	0.0164119	1.238	0.15	0.073	1	C19orf24	183
chr4-2412735-2413617	0.0327545	1.23262	0.135	0.062	1	ZFYVE28	0
chr2-172427078-172427886	0.0316483	1.22562	0.105	0.062	1	ITGA6	0
chr16-3106227-3107092	0.00981176	1.21529	0.18	0.073	1	ZNF205	5467
chr18-47901439-47902358	0.0547204	1.21286	0.128	0.062	1	SMAD2	0
chr2-231052565-231053445	0.0177822	1.20282	0.15	0.083	1	C2orf72	2845
chr3-105368486-105369247	0.0153991	1.20128	0.135	0.083	1	ALCAM	0
chr6-37881090-37881959	0.0581574	1.19748	0.105	0.052	1	ZFAND3	0
chr5-88826845-88827757	0.00131027	1.19195	0.158	0.073	1	MEF2C	0
chr1-248862815-248863720	0.0113454	1.18732	0.135	0.062	1	ZNF692	3670
chr10-6295509-6296080	0.0316862	1.17923	0.113	0.052	1	RP11-563J2.2	0
chr17-7355733-7356637	0.0127565	1.16972	0.12	0.052	1	TMEM95	0
chr12-52645155-52646072	0.0717104	1.16674	0.113	0.062	1	KRT2	0
chr8-29262626-29263504	0.0042448	1.1655	0.226	0.156	1	KIF13B	0
chr14-22096325-22097016	0.0274653	1.16388	0.12	0.052	1	AE000661.37	283663
chr12-14884289-14885185	0.0527403	1.16262	0.105	0.062	1	MGP	0
chr1-116570687-116571279	0.00999535	1.16233	0.128	0.062	1	CD58	0
chr19-48872893-48873617	0.0129578	1.15777	0.12	0.062	1	PPP1R15A	0
chr18-49161489-49162210	0.0289136	1.15744	0.113	0.052	1	DYM	0
chr11-76208656-76209449	0.0147173	1.14982	0.113	0.052	1	WNT11	0
chr19-55079876-55080667	0.0029632	1.14783	0.203	0.104	1	EPS8L1	0
chr1-36322928-36323897	0.0812365	1.14579	0.105	0.062	1	EVA1B	0
chr15-98600044-98600946	0.0459175	1.14009	0.105	0.052	1	IGF1R	48024
chr11-62337071-62337923	0.0514054	1.12587	0.12	0.052	1	ASRGL1	0
chr8-60653387-60654259	0.0253027	1.12497	0.113	0.062	1	RP11-91I20.2	0
chr10-110210783-110211582	0.0207285	1.12399	0.158	0.104	1	MXI1	0
chr19-13093511-13094410	0.0302003	1.11902	0.128	0.052	1	NFIX	0
chr14-103871709-103872545	0.0134895	1.11623	0.135	0.052	1	CTD-2134A5.4	0
chr2-151261265-151262137	0.00907003	1.11481	0.173	0.094	1	RBM43	0
chr22-36469965-36470867	0.0507552	1.1126	0.105	0.052	1	TXN2	0
chr5-172066486-172067380	0.0363571	1.10825	0.128	0.073	1	STK10	0
chr12-92403542-92404458	0.0570973	1.10751	0.12	0.083	1	CLLU1OS	15635
chr19-54937637-54938538	0.0145862	1.10708	0.15	0.073	1	NLRP7	0
chr1-27421765-27422671	0.0091311	1.09875	0.143	0.073	1	WASF2	0
chr12-48197826-48198694	0.0145245	1.09253	0.203	0.125	1	RP11-370I10.12	0
chr6-21588906-21589654	0.00805544	1.08823	0.143	0.073	1	SOX4	3113
chr10-73940339-73941243	0.0866555	1.08795	0.105	0.052	1	C10orf55	17561
chr14-22982313-22983049	0.0704556	1.08757	0.128	0.062	1	AJUBA	0
chr3-43105582-43106434	0.0227387	1.08742	0.135	0.094	1	POMGNT2	0
chr2-218272433-218273348	0.0433873	1.08247	0.12	0.062	1	PNKD	0
chr21-42227761-42228678	0.0525053	1.07717	0.12	0.073	1	ABCG1	0
chr20-13784556-13785435	0.0137085	1.07517	0.165	0.083	1	NDUFAF5	0
chr1-167631849-167632798	0.0356936	1.06747	0.143	0.073	1	RCSD1	0
chr2-98654850-98655725	0.0600366	1.06318	0.105	0.052	1	MGAT4A	0
chr11-46238934-46239781	0.00739982	1.06003	0.15	0.073	1	CTD-2589M5.5	0
chr1-244010104-244010870	0.0196051	1.05754	0.12	0.052	1	RP11-278H7.1	0
chr1-6244799-6245708	0.0215503	1.05558	0.12	0.062	1	HES3	0
chr8-27465362-27466281	0.0437718	1.0539	0.105	0.052	1	CHRNA2	0
chr19-38617596-38618280	0.0355799	1.04967	0.12	0.052	1	MAP4K1	0
chr7-726299-727126	0.00433593	1.04872	0.211	0.104	1	DNAAF5	0
chr9-90795733-90796641	0.126994	1.04827	0.105	0.052	1	SYK	5145
chr8-23457233-23458114	0.000574723	1.04514	0.301	0.177	1	ENTPD4	0
chr13-114148249-114149149	0.0584702	1.04302	0.105	0.062	1	RASA3	15637
chr15-82262270-82263172	0.0170147	1.04091	0.165	0.083	1	SAXO2	0
chr11-65859175-65859936	0.00471133	1.03909	0.278	0.156	1	CFL1	0
chr10-26437977-26438769	0.0754437	1.03867	0.143	0.052	1	APBB1IP	0
chr7-99551666-99552558	0.030592	1.03776	0.195	0.135	1	FAM200A	0
chr1-150255395-150256215	0.0873384	1.03775	0.105	0.052	1	CA14	943
chr6-169723018-169723792	0.0161875	1.03454	0.143	0.083	1	PHF10	0
chr2-88091810-88092568	0.0655489	1.03112	0.105	0.052	1	SMYD1	0
chr6-111709630-111710541	0.030767	1.02929	0.128	0.073	1	FYN	0
chr17-44198003-44198767	0.0603164	1.02788	0.128	0.073	1	ATXN7L3	0
chr10-119807749-119808614	0.025105	1.01776	0.173	0.094	1	INPP5F	0
chr19-10230939-10231674	0.0594548	1.01771	0.128	0.083	1	DNMT1	0
chr17-44353632-44354240	0.0579208	1.01734	0.113	0.052	1	FAM171A2	0
chr16-96651-97557	0.0244826	1.01598	0.203	0.115	1	NPRL3	0
chr22-39388365-39389218	0.0843098	1.01447	0.105	0.052	1	SYNGR1	2776
chrX-71532545-71533355	0.0441984	1.01431	0.15	0.104	1	OGT	0
chr12-12266583-12267474	0.0465122	1.0139	0.105	0.062	1	LRP6	0
chr5-141622905-141623807	0.025071	1.01307	0.135	0.073	1	HDAC3	0
chr3-51974795-51975613	0.00609043	1.01287	0.15	0.104	1	ABHD14A-ACY1	0
chr1-10210012-10210909	0.00346432	1.01132	0.195	0.125	1	KIF1B	0
chr19-18931979-18932860	0.0162706	1.00879	0.15	0.094	1	HOMER3	0
chr14-73490700-73491468	0.00665035	1.0072	0.233	0.135	1	C14orf169	0
chr1-25022237-25023059	0.0243226	1.007	0.203	0.125	1	RP4-799D16.1	20647
chr7-87933748-87934659	0.00564725	1.00547	0.195	0.115	1	ADAM22	0
chr12-57845153-57845951	0.0485799	1.00395	0.105	0.062	1	CTDSP2	0
chr4-169757517-169758406	0.0464429	1.00136	0.113	0.073	1	HPF1	0
chr12-121059983-121060723	0.0256956	1.00003	0.128	0.073	1	OASL	20740
chr22-40385107-40386023	0.0393821	0.995772	0.12	0.062	1	ADSL	0
chr1-181166279-181167172	0.033742	0.995336	0.128	0.073	1	RP11-540K16.1	7311
chr11-64848451-64849332	0.0260969	0.987698	0.113	0.062	1	EHD1	2309
chr19-52171160-52172058	0.0302135	0.987207	0.15	0.094	1	ZNF836	0
chr4-1722946-1723864	0.115017	0.985054	0.105	0.042	1	TACC3	0
chr2-147843973-147844843	0.00572294	0.984853	0.226	0.125	1	ACVR2A	0
chr12-14961226-14962044	0.0523664	0.984699	0.15	0.115	1	ARHGDIB	0
chr12-48853148-48853887	0.0443442	0.981627	0.128	0.062	1	DDX23	305
chr12-132908215-132909098	0.00738053	0.979914	0.165	0.083	1	CHFR	0
chr6-148747529-148748376	0.0554618	0.978265	0.158	0.094	1	UST	0
chr10-118669016-118669860	0.0377984	0.974787	0.105	0.052	1	CACUL1	4306
chr2-102662539-102663379	0.0474982	0.973164	0.12	0.062	1	SLC9A2	0
chr19-45078817-45079680	0.0190218	0.966883	0.128	0.073	1	GEMIN7	0
chr14-103091203-103092088	0.0816457	0.966467	0.113	0.062	1	RP11-736N17.11	1175
chr17-19004286-19005146	0.0332411	0.963184	0.128	0.073	1	FAM83G	0
chr13-99432484-99433353	0.0178664	0.962753	0.143	0.094	1	UBAC2	46049
chr21-32569344-32570199	0.0821047	0.951586	0.128	0.073	1	TCP10L	4641
chr12-7994997-7995911	0.053669	0.950892	0.15	0.083	1	RP11-69M1.8	18181
chr1-166975137-166976011	0.0518872	0.950562	0.105	0.062	1	ILDR2	0
chr1-211698292-211699151	0.0360078	0.945697	0.135	0.073	1	RP11-122M14.3	16776
chr1-200738686-200739470	0.064145	0.944188	0.12	0.073	1	CAMSAP2	87
chr14-75985387-75986276	0.0244158	0.942985	0.135	0.094	1	IFT43	0
chr14-104689166-104690016	0.0463081	0.94221	0.135	0.094	1	INF2	0
chr19-12757328-12758235	0.0748625	0.93672	0.105	0.062	1	BEST2	0
chr2-127649417-127650250	0.0622222	0.932715	0.128	0.073	1	GPR17	0
chr12-96401307-96401908	0.122727	0.929853	0.105	0.062	1	CDK17	746
chr1-155086029-155086692	0.102184	0.929726	0.12	0.073	1	RP11-540D14.8	0
chr12-110698043-110698936	0.123417	0.925958	0.105	0.052	1	HVCN1	0
chr16-981100-981973	0.0570337	0.925319	0.105	0.052	1	SOX8	0
chr6-2841384-2842235	0.0307546	0.920359	0.128	0.062	1	SERPINB1	0
chr2-225041898-225042745	0.0172105	0.915218	0.143	0.073	1	DOCK10	0
chr6-87472579-87473425	0.0049424	0.915087	0.241	0.146	1	SLC35A1	0
chr2-43227573-43228182	0.0540699	0.909093	0.113	0.062	1	LINC01126	0
chr12-6927496-6928435	0.0931415	0.908852	0.105	0.062	1	ATN1	0
chr17-62478289-62479160	0.023641	0.906936	0.218	0.125	1	TLK2	0
chr11-128725274-128726115	0.032761	0.902272	0.165	0.094	1	FLI1	0
chr1-184547835-184548757	0.140253	0.902207	0.105	0.062	1	C1orf21	0
chr15-91022141-91023018	0.130705	0.901989	0.105	0.062	1	VPS33B	0
chr2-218876404-218877285	0.0679239	0.899933	0.135	0.083	1	WNT6	2170
chr13-23979850-23980641	0.0668122	0.898485	0.105	0.062	1	SPATA13	0
chr2-105398608-105399484	0.0744862	0.897939	0.105	0.052	1	FHL2	0
chr2-65300755-65301663	0.0247351	0.892748	0.158	0.094	1	SPRED2	9187
chrX-153507251-153508156	0.0619029	0.891512	0.105	0.062	1	BGN	0
chr6-71366175-71367068	0.0669815	0.891342	0.105	0.062	1	RP3-331H24.5	0
chr16-56916711-56917571	0.0746432	0.888257	0.105	0.052	1	SLC12A3	860
chr6-31399289-31400060	0.0562535	0.887625	0.135	0.083	1	MICA	0
chr19-8637920-8638825	0.0752857	0.88592	0.113	0.073	1	CTD-2586B10.1	0
chr17-59220102-59220970	0.00266082	0.883669	0.256	0.156	1	GDPD1	0
chr6-27157643-27158490	0.0543757	0.879893	0.135	0.073	1	HIST1H2AH	10127
chr1-31763841-31764788	0.138399	0.878913	0.105	0.052	1	ADGRB2	0
chr17-77441099-77442021	0.0659715	0.878638	0.135	0.083	1	SEPT9	0
chr3-197790978-197791875	0.0606923	0.875818	0.165	0.125	1	LRCH3	0
chr10-80356422-80357291	0.127044	0.875781	0.12	0.062	1	DYDC2	0
chr11-71800062-71800968	0.0979013	0.873652	0.105	0.062	1	FAM86C1	0
chr16-30775191-30776061	0.0942461	0.872456	0.113	0.083	1	RNF40	0
chr13-41456951-41457853	0.140323	0.872126	0.105	0.042	1	RGCC	0
chr16-67760068-67760929	0.0733682	0.871432	0.105	0.062	1	RANBP10	0
chr17-19867262-19868055	0.0633402	0.869379	0.143	0.062	1	ULK2	0
chr9-137326374-137327292	0.0851332	0.868217	0.12	0.073	1	EXD3	0
chr5-177385351-177386298	0.0753177	0.868024	0.113	0.062	1	SLC34A1	0
chr22-18149605-18150491	0.0819597	0.866658	0.105	0.052	1	USP18	0
chr7-100916272-100917189	0.100719	0.866188	0.105	0.052	1	ACHE	19297
chr1-92482892-92483817	0.0352711	0.865109	0.12	0.062	1	GFI1	0
chr22-36239175-36240084	0.0612405	0.860785	0.143	0.083	1	APOL2	0
chr17-39244451-39245328	0.0975104	0.858001	0.105	0.062	1	FBXL20	7315
chr16-30921291-30921851	0.103629	0.856463	0.12	0.062	1	FBXL19	1203
chr15-92899846-92900767	0.0269853	0.855382	0.18	0.104	1	CHD2	0
chr8-143290906-143291796	0.0939993	0.852524	0.105	0.073	1	ZNF696	0
chr3-193841748-193842620	0.0641338	0.845035	0.165	0.104	1	RP11-528A4.2	0
chr14-54773814-54774528	0.0522163	0.842467	0.135	0.083	1	SAMD4A	0
chr19-20999450-21000332	0.0864192	0.842346	0.173	0.104	1	CTD-2542C24.8	16239
chr1-121516258-121517141	0.0751067	0.841911	0.143	0.094	1	RP11-344P13.6	1224
chr22-36977256-36977709	0.11576	0.83867	0.105	0.062	1	TEX33	13410
chr1-1471245-1472139	0.00771477	0.837448	0.316	0.198	1	ATAD3B	0
chr17-57242869-57243763	0.121515	0.837331	0.128	0.073	1	MSI2	12087
chr17-44210075-44210978	0.0178944	0.836507	0.195	0.104	1	UBTF	0
chr17-40443279-40444098	0.0763151	0.836083	0.113	0.062	1	IGFBP4	0
chr17-7294299-7295207	0.0452171	0.83129	0.12	0.073	1	YBX2	0
chr19-45641899-45642687	0.0500418	0.829227	0.12	0.062	1	EML2	0
chr19-1131847-1132720	0.0312911	0.828962	0.211	0.125	1	SBNO2	0
chr22-36853198-36854089	0.13926	0.828237	0.12	0.083	1	NCF4	6898
chr3-48478972-48479853	0.123109	0.827591	0.128	0.083	1	SHISA5	0
chr3-117602897-117603755	0.12588	0.827562	0.12	0.073	1	RP11-384F7.2	68398
chr1-70205200-70206111	0.00557059	0.826008	0.301	0.229	1	LRRC40	0
chr1-25430044-25430476	0.0290502	0.823288	0.211	0.146	1	RHCE	0
chr8-96261328-96262103	0.0128738	0.823047	0.218	0.135	1	PTDSS1	0
chr9-4984557-4985481	0.026013	0.821912	0.158	0.094	1	JAK2	0
chr12-132083801-132084684	0.055696	0.818917	0.211	0.125	1	EP400NL	0
chr3-119468533-119469429	0.0795069	0.815122	0.15	0.115	1	POGLUT1	0
chr10-133373036-133373922	0.00927374	0.814431	0.263	0.188	1	ECHS1	0
chr20-62642002-62642854	0.139192	0.813133	0.12	0.042	1	SLCO4A1	0
chr9-214539-215463	0.101408	0.811037	0.105	0.062	1	DOCK8	0
chr1-21963691-21964600	0.0987574	0.81091	0.105	0.073	1	CELA3B	12420
chr1-10398500-10399385	0.0307645	0.810341	0.256	0.167	1	PGD	0
chr5-179059928-179060810	0.0585505	0.810333	0.158	0.094	1	ZNF354C	0
chr12-6062867-6063782	0.0393133	0.80975	0.128	0.083	1	VWF	0
chr4-15681233-15682117	0.0262526	0.809295	0.241	0.177	1	FAM200B	0
chr16-2009383-2010293	0.0258398	0.807516	0.218	0.146	1	NPW	0
chr6-10719101-10719793	0.0369181	0.807426	0.15	0.104	1	TMEM14C	3121
chr1-11735716-11736487	0.157491	0.804978	0.135	0.083	1	AGTRAP	0
chr3-48655828-48656773	0.0342328	0.801597	0.158	0.115	1	CELSR3	0
chr19-7595393-7596279	0.0474713	0.801546	0.128	0.073	1	CAMSAP3	0
chr2-171999493-172000402	0.142021	0.80152	0.128	0.062	1	METAP1D	0
chr9-93453189-93454080	0.111987	0.796468	0.12	0.094	1	FAM120AOS	0
chr17-77088243-77089145	0.0646376	0.794518	0.12	0.083	1	SEC14L1	0
chr11-804846-805767	0.0713414	0.793345	0.158	0.094	1	PIDD1	0
chr12-113334714-113335581	0.0345417	0.793209	0.188	0.135	1	SLC8B1	0
chr3-11846457-11847338	0.0476154	0.792726	0.173	0.125	1	TAMM41	0
chr14-23058005-23058307	0.0830111	0.790418	0.12	0.062	1	ACIN1	256
chr10-80453734-80454617	0.0180708	0.789268	0.241	0.167	1	TSPAN14	0
chr16-54930563-54931335	0.0540101	0.789047	0.113	0.062	1	IRX5	0
chr17-19111890-19112667	0.0939593	0.78736	0.105	0.062	1	RP11-160E2.6	0
chr19-55467538-55468435	0.194937	0.785611	0.105	0.083	1	CTD-2537I9.19	2830
chr17-73092292-73093185	0.051484	0.784729	0.18	0.115	1	SLC39A11	0
chr5-139651614-139652483	0.0880211	0.781802	0.15	0.104	1	CXXC5	0
chr9-124711662-124712571	0.11086	0.780332	0.143	0.104	1	NR6A1	0
chr17-4903228-4903975	0.128885	0.778734	0.135	0.094	1	CHRNE	153
chr6-44265157-44266018	0.0051706	0.776664	0.293	0.219	1	NFKBIE	0
chr9-124257688-124258598	0.0683864	0.77561	0.173	0.104	1	NEK6	0
chr4-183098742-183099610	0.0914251	0.775055	0.128	0.104	1	WWC2	0
chr19-35066795-35067700	0.0607159	0.77465	0.143	0.094	1	HPN	223
chr12-124940533-124941280	0.097313	0.773891	0.128	0.083	1	DHX37	5544
chr17-4948261-4949119	0.0206391	0.772407	0.233	0.146	1	PFN1	0
chr21-42923606-42924513	0.122051	0.770853	0.105	0.062	1	ERVH48-1	0
chr1-59814307-59815219	0.0388397	0.770381	0.165	0.104	1	HOOK1	0
chr7-137898935-137899812	0.128872	0.770347	0.105	0.062	1	CREB3L2	0
chr11-65420972-65421837	0.0232035	0.76986	0.128	0.062	1	NEAT1	936
chr6-33213122-33213984	0.0690147	0.769643	0.113	0.062	1	RING1	399
chr16-31869287-31870169	0.134383	0.769089	0.105	0.062	1	ZNF267	3588
chr12-6914090-6915001	0.0557731	0.767678	0.12	0.073	1	LRRC23	0
chr17-7650378-7651291	0.038386	0.766238	0.128	0.083	1	ATP1B2	0
chr19-15177214-15178127	0.0914391	0.765849	0.105	0.062	1	NOTCH3	0
chr5-144191768-144192668	0.0605303	0.765844	0.113	0.062	1	KCTD16	0
chr7-98315159-98315960	0.103659	0.765518	0.135	0.083	1	BAIAP2L1	0
chr3-46488475-46489361	0.167851	0.764339	0.12	0.073	1	LTF	3240
chr9-90078852-90079740	0.0603983	0.76395	0.105	0.062	1	MIR4290HG	37352
chr6-132650760-132651637	0.151209	0.763739	0.105	0.062	1	TAAR1	4756
chr2-71065051-71065624	0.0495561	0.760453	0.12	0.073	1	NAGK	0
chr9-127906260-127907142	0.066218	0.759908	0.105	0.062	1	ST6GALNAC4	743
chr3-128497407-128498299	0.140034	0.759442	0.12	0.083	1	GATA2	4221
chr1-22039525-22040448	0.102053	0.758629	0.143	0.083	1	LINC00339	8299
chr6-169958890-169959789	0.124643	0.758168	0.105	0.073	1	RP1-182D15.2	148787
chr21-15064511-15065375	0.0233581	0.757271	0.218	0.156	1	NRIP1	0
chr9-114155045-114155906	0.0760964	0.757025	0.113	0.073	1	COL27A1	0
chr10-43105179-43106009	0.0344495	0.756992	0.173	0.115	1	RET	0
chr17-6640443-6641310	0.0376019	0.755905	0.188	0.125	1	TXNDC17	0
chr20-63553072-63553930	0.0198374	0.755837	0.165	0.104	1	FNDC11	0
chr17-40190139-40190857	0.136959	0.755522	0.105	0.073	1	RAPGEFL1	0
chr2-97112700-97113583	0.0612474	0.754679	0.203	0.146	1	ANKRD36	0
chr7-131556155-131557045	0.152537	0.752917	0.105	0.073	1	PODXL	0
chr11-121023672-121024564	0.162755	0.752478	0.105	0.062	1	TBCEL	0
chr6-34196027-34196920	0.0806177	0.750694	0.12	0.073	1	HMGA1	39952
chr8-130411258-130412180	0.0515062	0.74839	0.128	0.073	1	ASAP1	0
chr11-1382825-1383720	0.0421185	0.748294	0.211	0.146	1	BRSK2	6178
chr19-35000945-35001692	0.116615	0.741689	0.143	0.094	1	GRAMD1A	0
chr22-21651659-21652575	0.0179527	0.740405	0.226	0.156	1	MIR130B	0
chr8-101126251-101127190	0.120646	0.739626	0.105	0.062	1	KB-1460A1.1	92
chr16-89192612-89193510	0.0278603	0.739215	0.128	0.083	1	CDH15	0
chr1-108199842-108200750	0.0880641	0.739187	0.135	0.094	1	SLC25A24	0
chrX-101097606-101098505	0.057029	0.737753	0.173	0.115	1	CENPI	0
chr8-22574074-22574983	0.128298	0.737354	0.12	0.104	1	SORBS3	0
chr17-20908190-20909084	0.0801804	0.736712	0.128	0.073	1	CCDC144NL	12049
chr7-29319676-29320585	0.0608797	0.73645	0.113	0.073	1	CHN2	0
chr4-56386951-56387868	0.020575	0.734928	0.226	0.188	1	AASDH	0
chr11-8206393-8207249	0.122133	0.734723	0.135	0.094	1	LMO1	17054
chr8-142402782-142403696	0.00972243	0.734334	0.211	0.125	1	TSNARE1	0
chr3-50194356-50195259	0.0536848	0.734043	0.143	0.083	1	GNAT1	0
chr20-38033087-38034005	0.0692671	0.733908	0.211	0.177	1	RPRD1B	0
chrX-119685150-119685972	0.0922854	0.732554	0.128	0.094	1	SEPT6	0
chr22-37817349-37818194	0.0594435	0.729874	0.105	0.062	1	GCAT	172
chr3-4466757-4467660	0.0843742	0.729703	0.15	0.115	1	SUMF1	0
chr13-99176324-99177228	0.136358	0.72925	0.113	0.083	1	UBAC2-AS1	19148
chr19-12793319-12794209	0.000567933	0.728742	0.286	0.208	1	HOOK2	0
chr12-57229301-57230170	0.0781419	0.728146	0.105	0.062	1	SHMT2	0
chr17-16285702-16286616	0.127123	0.726607	0.113	0.083	1	PIGL	0
chr15-82809221-82810067	0.0152484	0.725994	0.263	0.177	1	WHAMM	0
chr3-44729137-44730050	0.0873484	0.725925	0.105	0.062	1	ZNF501	0
chr1-2578001-2578848	0.146024	0.725897	0.113	0.073	1	RP3-395M20.9	2711
chr19-38048351-38048796	0.134407	0.725325	0.105	0.073	1	SIPA1L3	0
chr11-9663681-9664563	0.0537567	0.725141	0.158	0.104	1	SWAP70	0
chr1-113871351-113872202	0.0664865	0.72157	0.135	0.062	1	PTPN22	0
chr15-67863180-67864081	0.120816	0.720748	0.105	0.073	1	RP11-34F13.3	0
chr18-63137903-63138742	0.100508	0.72067	0.113	0.073	1	BCL2	0
chr19-39125297-39126192	0.0349434	0.719957	0.188	0.146	1	PAK4	0
chr14-23988378-23989269	0.0928606	0.718927	0.143	0.094	1	DHRS4L2	0
chr7-138752286-138753204	0.139271	0.718624	0.143	0.115	1	ATP6V0A4	0
chr22-36856080-36856987	0.0276719	0.717907	0.165	0.104	1	NCF4	4000
chr1-23810683-23811453	0.174913	0.717661	0.105	0.083	1	HMGCL	0
chr16-89247122-89248035	0.0133184	0.717604	0.263	0.219	1	ZNF778	10050
chr14-64971816-64972733	0.120173	0.717054	0.143	0.094	1	RAB15	0
chr3-169771621-169772406	0.131141	0.716473	0.128	0.073	1	MYNN	424
chr9-93064137-93065053	0.059499	0.714136	0.158	0.115	1	SUSD3	0
chr2-43174124-43175043	0.134952	0.712341	0.113	0.073	1	ZFP36L2	47358
chr5-138438612-138439530	0.0244841	0.710263	0.203	0.146	1	REEP2	0
chr20-1803244-1804134	0.0767647	0.710019	0.113	0.073	1	RP5-968J1.1	0
chr2-109127875-109128719	0.0825444	0.708691	0.105	0.062	1	SH3RF3-AS1	0
chr22-21937767-21938666	0.176986	0.707772	0.105	0.073	1	PPM1F	0
chr11-65111384-65112206	0.0501058	0.706706	0.18	0.125	1	TM7SF2	0
chr12-107779112-107779836	0.0490748	0.706659	0.128	0.083	1	ASCL4	2467
chr4-169293157-169294018	0.0343299	0.706612	0.158	0.104	1	SH3RF1	22051
chr1-53837936-53838872	0.0388491	0.706302	0.293	0.229	1	NDC1	0
chr8-37736109-37737028	0.00919392	0.705616	0.256	0.198	1	ERLIN2	0
chr11-46295227-46296130	0.116285	0.705221	0.128	0.094	1	CREB3L1	0
chr12-93570584-93571478	0.12825	0.70296	0.105	0.073	1	SOCS2	0
chr1-220876488-220877263	0.104872	0.701857	0.105	0.073	1	HLX	2136
chr9-127861933-127862807	0.12937	0.701618	0.105	0.062	1	AK1	3672
chr19-3095627-3096502	0.0333492	0.701361	0.15	0.104	1	GNA11	0
chr19-46713930-46714794	0.115147	0.700817	0.12	0.062	1	PRKD2	0
chrX-49079605-49080481	0.107785	0.700548	0.15	0.104	1	WDR45	0
chr6-35727673-35728586	0.0243282	0.698669	0.301	0.25	1	FKBP5	0
chr2-219217489-219218189	0.0650968	0.69598	0.12	0.073	1	ABCB6	0
chrX-78944858-78945770	0.11665	0.695805	0.135	0.083	1	P2RY10	0
chr3-139677495-139678343	0.110524	0.695163	0.143	0.115	1	NMNAT3	0
chr3-27666436-27667311	0.0599912	0.694229	0.165	0.115	1	RP11-222K16.1	27659
chr8-55879397-55880237	0.0640817	0.692321	0.113	0.083	1	LYN	0
chr16-2868051-2868919	0.0892199	0.691327	0.173	0.146	1	LA16c-325D7.2	432
chr12-121804170-121805008	0.132311	0.690451	0.113	0.073	1	SETD1B	0
chr1-231039858-231040736	0.0478103	0.69025	0.158	0.115	1	FAM89A	0
chr1-207863673-207864568	0.221901	0.690054	0.105	0.083	1	C1orf132	0
chr1-47437370-47438297	0.0431083	0.689082	0.241	0.208	1	FOXD2	0
chr9-87974222-87975102	0.131243	0.689061	0.15	0.125	1	CDK20	0
chr16-2474785-2475591	0.0811039	0.688669	0.135	0.083	1	TBC1D24	0
chr11-67240884-67241670	0.111901	0.688426	0.15	0.104	1	KDM2A	0
chr5-177331237-177332086	0.169741	0.681651	0.135	0.083	1	LMAN2	0
chr17-43832755-43833621	0.122491	0.681484	0.105	0.073	1	MPP3	0
chr1-197902345-197903257	0.0744055	0.681105	0.143	0.094	1	C1orf53	0
chr17-74981904-74982805	0.056132	0.680742	0.113	0.083	1	CDR2L	4826
chr2-95159334-95160190	0.157623	0.680624	0.128	0.083	1	ZNF514	0
chr3-183555316-183556214	0.123646	0.675887	0.128	0.083	1	KLHL6	0
chr13-109731633-109732535	0.0693752	0.674497	0.128	0.073	1	IRS2	20162
chr3-48240721-48241606	0.054715	0.674027	0.233	0.177	1	ZNF589	0
chr17-68168306-68169125	0.108663	0.67294	0.128	0.083	1	RP11-147L13.14	19421
chr11-128658221-128659090	0.171606	0.67229	0.12	0.073	1	FLI1	27444
chr15-65133331-65134143	0.0859181	0.669359	0.15	0.115	1	PDCD7	0
chr19-49225772-49226671	0.200938	0.667038	0.105	0.073	1	TRPM4	13935
chr3-15271530-15272448	0.118424	0.664453	0.15	0.115	1	SH3BP5	0
chr19-37691837-37692735	0.107435	0.664174	0.105	0.073	1	ZNF781	0
chr1-9942931-9943804	0.0760399	0.663214	0.12	0.094	1	NMNAT1	0
chr6-33276839-33277710	0.0540375	0.66289	0.173	0.125	1	B3GALT4	0
chr2-96321485-96322328	0.182483	0.660791	0.12	0.083	1	ITPRIPL1	3002
chr3-150407973-150408762	0.0227757	0.660346	0.391	0.354	1	TSC22D2	0
chr17-75515991-75516781	0.036239	0.659141	0.256	0.25	1	TSEN54	0
chr1-3490979-3491879	0.0607624	0.657639	0.203	0.146	1	MEGF6	0
chr4-41990100-41990993	0.104782	0.655668	0.218	0.146	1	SLC30A9	0
chr2-73213797-73214699	0.0793705	0.655344	0.211	0.156	1	SMYD5	0
chr2-144519840-144520684	0.214626	0.653729	0.113	0.083	1	ZEB2	0
chr9-78296645-78297501	0.205379	0.65232	0.113	0.062	1	PSAT1	0
chr11-121416948-121417798	0.178567	0.651831	0.105	0.073	1	SORL1	34404
chr17-56779911-56780766	0.11086	0.65121	0.165	0.115	1	C17orf67	11146
chr1-16960456-16961347	0.0966909	0.649633	0.105	0.083	1	CROCC	0
chr15-63276988-63277890	0.109397	0.648947	0.188	0.156	1	APH1B	0
chr16-21952705-21953557	0.0455171	0.648468	0.293	0.219	1	UQCRC2	0
chr18-46333518-46334416	0.185466	0.64771	0.105	0.073	1	RNF165	0
chr5-82754545-82755401	0.12322	0.647605	0.105	0.073	1	CTD-2218K11.2	10002
chr13-32425832-32426718	0.136798	0.644067	0.113	0.083	1	N4BP2L1	0
chr6-31729359-31729887	0.0921979	0.642724	0.165	0.125	1	DDAH2	0
chr7-100119100-100119961	0.0300109	0.640441	0.248	0.208	1	TAF6	0
chr5-191231-192146	0.0748449	0.63902	0.135	0.083	1	LRRC14B	0
chr10-11631940-11632844	0.221686	0.638957	0.113	0.083	1	USP6NL	20185
chr19-42198970-42199716	0.0872588	0.638455	0.218	0.177	1	DEDD2	0
chr5-176657747-176658606	0.220554	0.638331	0.113	0.062	1	TSPAN17	0
chr22-26645012-26645909	0.216967	0.637293	0.135	0.094	1	MIAT	518
chr3-39383984-39384707	0.0719988	0.637141	0.195	0.167	1	SLC25A38	0
chr3-46098159-46098907	0.219455	0.636431	0.113	0.083	1	CCR3	64696
chr20-19706223-19707124	0.170372	0.635982	0.135	0.083	1	SLC24A3	0
chrX-11362761-11363666	0.119344	0.635259	0.15	0.104	1	ARHGAP6	0
chr3-11078853-11079766	0.0634637	0.634899	0.158	0.104	1	SLC6A1	39605
chr2-242088202-242089097	0.0887667	0.634771	0.211	0.156	1	AC093642.6	4063
chr7-107044227-107045104	0.00916234	0.632998	0.241	0.156	1	PRKAR2B	0
chr4-38310203-38311096	0.111028	0.632907	0.15	0.104	1	RP11-600L4.1	22711
chr3-105369398-105370242	0.144687	0.6328	0.12	0.083	1	ALCAM	0
chrX-136146961-136147867	0.148368	0.631006	0.113	0.073	1	FHL1	0
chr1-76074189-76075108	0.115807	0.629562	0.143	0.104	1	ST6GALNAC3	0
chr7-2087550-2088421	0.12861	0.629361	0.143	0.104	1	MAD1L1	0
chr2-210476271-210477149	0.0762338	0.628298	0.12	0.083	1	LANCL1	0
chr1-156020513-156021372	0.158599	0.626733	0.113	0.073	1	SSR2	0
chr7-151080373-151081259	0.10504	0.62636	0.233	0.125	1	FASTK	0
chr2-96148245-96149155	0.202633	0.625284	0.12	0.062	1	AC012307.2	1232
chr2-156342242-156342969	0.17551	0.625131	0.143	0.083	1	NR4A2	0
chr2-128503938-128504827	0.0636526	0.624932	0.195	0.135	1	RNA5SP103	58739
chr4-112285486-112286383	0.160081	0.624029	0.15	0.115	1	TIFA	0
chr14-22789972-22790882	0.0637118	0.623998	0.105	0.073	1	SLC7A7	0
chr5-1523579-1524475	0.0327937	0.623738	0.203	0.146	1	LPCAT1	0
chr4-40672640-40673492	0.191062	0.623689	0.12	0.094	1	RBM47	41764
chr17-7336168-7336971	0.143913	0.623048	0.105	0.083	1	ACAP1	0
chr13-32538329-32539192	0.0423127	0.622393	0.256	0.198	1	N4BP2L2	0
chr3-186930023-186930822	0.176112	0.621269	0.105	0.073	1	ST6GAL1	0
chr7-73683036-73683946	0.03422	0.621038	0.293	0.25	1	WBSCR22	0
chr1-89428839-89429722	0.124529	0.619389	0.158	0.104	1	GBP6	42377
chr2-177264459-177265271	0.0254065	0.61934	0.414	0.354	1	NFE2L2	0
chr20-37527517-37528452	0.0178641	0.619297	0.293	0.219	1	BLCAP	0
chr1-230978508-230979421	0.0626567	0.619143	0.278	0.24	1	TTC13	0
chr2-169573464-169574285	0.128859	0.617499	0.143	0.094	1	FASTKD1	0
chr15-78068425-78069258	0.215015	0.616422	0.12	0.083	1	TBC1D2B	0
chr3-13419449-13420325	0.134433	0.615733	0.128	0.073	1	NUP210	0
chr16-70065544-70066425	0.157083	0.6157	0.143	0.115	1	PDXDC2P	0
chr3-188358905-188359816	0.0414149	0.615495	0.12	0.073	1	LPP	0
chr17-81294880-81295787	0.0220145	0.61469	0.203	0.146	1	SLC38A10	0
chr2-29314591-29315490	0.191899	0.613887	0.12	0.094	1	ALK	0
chrX-130120490-130121425	0.176267	0.611305	0.113	0.073	1	AIFM1	7936
chrX-135520176-135520986	0.102616	0.611267	0.211	0.167	1	INTS6L	0
chr1-41891201-41892102	0.198128	0.611233	0.12	0.083	1	HIVEP3	0
chr10-99430349-99431267	0.0772457	0.611177	0.248	0.219	1	GOT1	0
chr1-93846039-93846836	0.0712684	0.60983	0.256	0.177	1	BCAR3	0
chr11-65575525-65576420	0.131591	0.609804	0.173	0.135	1	EHBP1L1	0
chr19-7680357-7681239	0.0834899	0.609793	0.143	0.104	1	TRAPPC5	0
chr3-53046002-53046836	0.142471	0.608886	0.12	0.094	1	RP11-894J14.5	0
chr15-80694807-80695666	0.0926907	0.60884	0.12	0.083	1	ABHD17C	0
chr12-121589916-121590664	0.151754	0.608829	0.173	0.135	1	RP13-941N14.1	0
chr8-143939221-143940038	0.0807343	0.608733	0.12	0.073	1	PLEC	0
chr16-660507-661398	0.055851	0.60777	0.143	0.115	1	WDR90	0
chr2-219229237-219230131	0.0260147	0.606634	0.346	0.312	1	ATG9A	0
chr6-130575681-130576570	0.137114	0.605881	0.105	0.083	1	RP11-102N11.1	120741
chr3-149203529-149204429	0.1068	0.605425	0.195	0.135	1	CP	0
chr17-59331206-59332071	0.067548	0.605275	0.241	0.167	1	YPEL2	0
chr4-121870041-121870892	0.0990724	0.604961	0.226	0.208	1	BBS7	0
chr6-158231736-158232608	0.0688959	0.604783	0.195	0.146	1	TULP4	0
chr10-95907397-95908199	0.115031	0.604276	0.15	0.104	1	CC2D2B	0
chr17-31936646-31937558	0.0814249	0.603633	0.158	0.125	1	SUZ12	0
chr18-12049991-12050894	0.0593771	0.602542	0.143	0.094	1	IMPA2	19107
chr3-20041196-20042069	0.198137	0.602469	0.15	0.094	1	KAT2B	0
chr3-188421577-188422485	0.186504	0.600177	0.113	0.083	1	LPP	0
chr19-18416617-18417406	0.0638085	0.600096	0.113	0.073	1	SSBP4	1457
chr19-36331361-36332272	0.090627	0.599914	0.173	0.125	1	LINC00665	0
chr12-52069328-52070219	0.0873225	0.599343	0.263	0.188	1	ATG101	0
chr3-130179283-130180184	0.134923	0.598709	0.113	0.062	1	RP11-77P16.4	58703
chr16-4766782-4767638	0.0345022	0.597856	0.173	0.125	1	ZNF500	0
chr16-56318008-56318893	0.0902304	0.597672	0.105	0.062	1	GNAO1	0
chr6-12008426-12009311	0.0977226	0.597431	0.18	0.167	1	HIVEP1	0
chr10-63132885-63133739	0.0789306	0.596786	0.278	0.24	1	NRBF2	0
chr16-57802073-57802980	0.110454	0.596585	0.105	0.073	1	KIFC3	0
chr17-36486212-36487098	0.125455	0.59658	0.173	0.146	1	ZNHIT3	0
chr5-142769911-142770799	0.120544	0.594686	0.278	0.26	1	ARHGAP26	0
chr11-117178383-117179238	0.0630936	0.593525	0.195	0.146	1	SIDT2	0
chr11-59135626-59136526	0.266244	0.593205	0.128	0.104	1	AP001258.4	0
chr11-12192544-12193450	0.165816	0.589933	0.12	0.083	1	MICAL2	0
chr1-99849677-99850578	0.145237	0.589539	0.135	0.094	1	AGL	0
chr3-138594101-138595042	0.0930715	0.589036	0.211	0.177	1	CEP70	0
chr19-1455254-1456129	0.131615	0.589009	0.12	0.083	1	APC2	0
chr19-42401429-42402265	0.196305	0.588897	0.105	0.062	1	LIPE	0
chr16-228833-229730	0.0592486	0.588277	0.173	0.115	1	LUC7L	0
chr5-95760312-95761155	0.188631	0.58739	0.128	0.094	1	GLRX	0
chr18-2636542-2637423	0.0320812	0.587317	0.248	0.177	1	SMCHD1	18314
chr4-103099445-103100348	0.283827	0.587312	0.105	0.094	1	BDH2	0
chr7-155804956-155805759	0.254838	0.586518	0.12	0.094	1	SHH	0
chr9-38226777-38227617	0.0625778	0.58646	0.143	0.094	1	RP11-113O24.3	132809
chr17-77958069-77958949	0.00660906	0.586282	0.444	0.375	1	TNRC6C	290
chr12-575846-576746	0.186064	0.586153	0.12	0.083	1	NINJ2	0
chr20-37804373-37805218	0.106236	0.58556	0.15	0.104	1	CTNNBL1	0
chr15-40754861-40755761	0.0324217	0.585383	0.241	0.177	1	RMDN3	0
chr8-124476066-124476846	0.111397	0.585339	0.128	0.083	1	RNF139	0
chr10-48655939-48656833	0.0759417	0.585074	0.18	0.135	1	ARHGAP22	0
chr17-78186730-78187617	0.185194	0.584493	0.128	0.104	1	AFMID	0
chr19-14090520-14091397	0.0440717	0.583571	0.308	0.24	1	SAMD1	0
chr5-91379894-91380651	0.0467652	0.583407	0.391	0.344	1	ARRDC3	0
chr12-112381963-112382829	0.0426891	0.582845	0.263	0.229	1	HECTD4	0
chr12-120200819-120201730	0.0209833	0.582341	0.368	0.302	1	RPLP0	0
chr4-107989369-107990242	0.0579033	0.581782	0.301	0.24	1	HADH	0
chr2-176269099-176269986	0.087477	0.581767	0.158	0.125	1	MTX2	0
chr14-61341003-61341617	0.258838	0.580299	0.105	0.073	1	PRKCH	0
chr7-143901658-143902514	0.0638881	0.579576	0.211	0.146	1	TCAF1	0
chr1-16513755-16514705	0.104336	0.578995	0.203	0.146	1	RP4-798A10.7	0
chrX-120754820-120755736	0.0795181	0.577024	0.158	0.104	1	CT47B1	116866
chr1-173206758-173207494	0.190729	0.575968	0.113	0.083	1	TNFSF4	0
chr19-45248410-45249290	0.134416	0.575696	0.105	0.073	1	MARK4	0
chr10-12365730-12366612	0.157129	0.575279	0.143	0.094	1	CAMK1D	0
chr16-14633870-14634622	0.227584	0.574218	0.15	0.104	1	BFAR	0
chr20-35541614-35542494	0.0877555	0.57194	0.203	0.156	1	ERGIC3	0
chr1-53327670-53328562	0.0999778	0.570831	0.195	0.135	1	LRP8	0
chr4-48016284-48017161	0.272989	0.570665	0.12	0.094	1	NIPAL1	0
chr22-38793725-38794626	0.182439	0.568505	0.143	0.135	1	SUN2	0
chrX-12949889-12950727	0.160756	0.567183	0.12	0.083	1	TMSB4X	24380
chr1-39816943-39817719	0.0690408	0.566489	0.241	0.219	1	TRIT1	23302
chr22-41746442-41747279	0.158735	0.566318	0.113	0.094	1	MEI1	0
chr4-6269292-6270206	0.0544951	0.565625	0.226	0.167	1	WFS1	0
chr1-12132739-12133640	0.117573	0.565519	0.18	0.135	1	TNFRSF8	0
chr3-31521898-31522778	0.174377	0.565511	0.128	0.094	1	STT3B	9859
chr12-53053996-53054862	0.0396504	0.565348	0.293	0.208	1	TNS2	0
chr17-68356268-68357157	0.272687	0.565228	0.12	0.104	1	ARSG	0
chr1-205812748-205813667	0.0814545	0.565013	0.12	0.083	1	SLC41A1	0
chr20-63864822-63865658	0.0555867	0.564839	0.226	0.135	1	TPD52L2	0
chr3-71252385-71253217	0.169212	0.564799	0.113	0.083	1	FOXP1	0
chr3-133475277-133476068	0.174755	0.563714	0.105	0.073	1	BFSP2	54
chr7-100335574-100336493	0.028805	0.562327	0.143	0.094	1	STAG3L5P-PVRIG2P-PILRB	0
chr17-75753442-75754349	0.136909	0.561934	0.143	0.094	1	ITGB4	0
chr20-5749943-5750841	0.304425	0.561732	0.105	0.083	1	C20orf196	0
chr11-65507130-65507875	0.100813	0.561157	0.12	0.094	1	MALAT1	613
chr17-42609048-42609941	0.0276319	0.559858	0.353	0.302	1	FAM134C	0
chr12-55926659-55927523	0.114381	0.559768	0.188	0.156	1	PYM1	0
chr11-64777329-64777985	0.112276	0.55974	0.195	0.167	1	SF1	0
chr1-109620635-109621493	0.24101	0.55945	0.15	0.094	1	AMPD2	0
chr13-46383359-46384103	0.263164	0.55928	0.128	0.094	1	RUBCNL	0
chr3-53045072-53045859	0.24423	0.558335	0.12	0.073	1	SFMBT1	0
chr6-33788716-33789520	0.104338	0.557678	0.173	0.125	1	LEMD2	0
chr15-40307461-40308348	0.128998	0.55662	0.241	0.188	1	PLCB2	0
chr22-31943929-31944834	0.0567167	0.556202	0.211	0.167	1	YWHAH	0
chr2-231713531-231714432	0.143094	0.556159	0.135	0.083	1	PTMA	0
chr7-44018821-44019718	0.0145959	0.555818	0.278	0.24	1	RP5-1165K10.2	0
chr6-157823774-157824630	0.212484	0.554753	0.165	0.125	1	SNX9	0
chr6-159055773-159056665	0.0818833	0.554752	0.113	0.083	1	RP1-111C20.3	8062
chr3-184561125-184562001	0.320734	0.554498	0.113	0.094	1	EPHB3	0
chr2-237898361-237899277	0.130406	0.554101	0.12	0.083	1	RAMP1	0
chr22-28772396-28773259	0.060545	0.554011	0.226	0.167	1	CCDC117	0
chr1-156160656-156161558	0.212109	0.552968	0.105	0.083	1	SEMA4A	0
chr12-57614308-57615141	0.11376	0.552827	0.211	0.156	1	ARHGEF25	0
chr2-208253975-208254690	0.159783	0.552572	0.12	0.083	1	IDH1	0
chr13-113020100-113021014	0.105721	0.55091	0.135	0.094	1	MCF2L	0
chr7-2405682-2406515	0.214165	0.550612	0.12	0.083	1	CHST12	0
chr17-39617529-39618456	0.16705	0.550335	0.12	0.094	1	AC087491.2	1156
chr8-22366802-22367693	0.140848	0.549882	0.113	0.083	1	SLC39A14	0
chr17-45490332-45491230	0.115017	0.548589	0.113	0.104	1	PLEKHM1	0
chr9-113580348-113581196	0.0916179	0.548507	0.12	0.094	1	RGS3	0
chr10-102773706-102774573	0.121212	0.548143	0.105	0.073	1	WBP1L	0
chr2-10043938-10044435	0.141567	0.548018	0.105	0.073	1	KLF11	0
chr21-23968504-23969389	0.165996	0.547534	0.12	0.062	1	AP000477.2	1230
chr22-23180264-23181168	0.22778	0.547317	0.165	0.135	1	BCR	0
chr2-218216704-218217545	0.169798	0.545805	0.233	0.177	1	ARPC2	0
chr6-127515804-127516678	0.0525395	0.545524	0.113	0.073	1	SOGA3	0
chr20-35284356-35285149	0.203	0.542728	0.113	0.083	1	EIF6	0
chr7-100101160-100101914	0.106147	0.542161	0.286	0.292	1	AP4M1	0
chr1-201506683-201507580	0.117899	0.541493	0.165	0.146	1	CSRP1	0
chr9-85940570-85941445	0.0088506	0.541107	0.489	0.406	1	NAA35	0
chr9-128818040-128818884	0.0405751	0.540697	0.241	0.198	1	ENDOG	0
chr2-199987932-199988812	0.0788593	0.540113	0.165	0.115	1	C2orf47	0
chr14-104723554-104724471	0.235396	0.539985	0.143	0.115	1	ADSSL1	0
chr15-49169708-49170611	0.152892	0.539826	0.143	0.115	1	GALK2	0
chr7-6729392-6730239	0.113367	0.538802	0.12	0.094	1	ZNF12	22468
chr6-138692304-138692900	0.169619	0.536126	0.105	0.073	1	NHSL1	0
chr3-45593672-45594511	0.152984	0.535379	0.18	0.156	1	LIMD1	0
chr1-180969207-180970087	0.161751	0.535277	0.15	0.115	1	STX6	2624
chr7-74288943-74289845	0.0816785	0.534528	0.135	0.083	1	CLIP2	0
chr15-88467039-88467949	0.0598477	0.533686	0.256	0.208	1	MRPS11	0
chr15-78565047-78565936	0.139715	0.533494	0.12	0.083	1	CHRNA5	0
chr1-121184272-121185157	0.105175	0.533021	0.271	0.208	1	FAM72B	0
chrX-107628036-107628869	0.0935527	0.53291	0.18	0.156	1	PRPS1	0
chr16-23452684-23453548	0.0723088	0.532895	0.12	0.094	1	COG7	0
chr7-29135554-29136449	0.248735	0.5328	0.135	0.104	1	CHN2	0
chr12-71839295-71840170	0.163027	0.532447	0.173	0.135	1	TBC1D15	0
chr6-89352372-89353282	0.165895	0.531649	0.105	0.073	1	UBE2J1	0
chr2-74464905-74465830	0.291441	0.531368	0.135	0.135	1	MOGS	0
chr1-46393922-46394812	0.13689	0.530508	0.143	0.104	1	FAAH	0
chr14-50082912-50083772	0.0643718	0.529342	0.211	0.156	1	LINC01588	0
chr7-128108520-128109427	0.137299	0.529131	0.113	0.083	1	SND1	15910
chr14-20613162-20614034	0.168297	0.52874	0.203	0.177	1	RNASE11	3277
chr17-42183777-42184648	0.0580642	0.528469	0.15	0.104	1	HCRT	0
chrX-20266583-20267496	0.111731	0.527848	0.248	0.198	1	RPS6KA3	0
chr6-42770910-42771821	0.0558676	0.527683	0.233	0.135	1	GLTSCR1L	0
chr11-64206191-64207042	0.19179	0.527491	0.128	0.094	1	FERMT3	0
chr1-207963218-207964094	0.110985	0.527381	0.135	0.125	1	CD34	51815
chr1-204286588-204287476	0.087419	0.52698	0.15	0.115	1	PLEKHA6	0
chr19-1855061-1855978	0.0825383	0.526278	0.241	0.188	1	KLF16	0
chr2-199955181-199956108	0.167619	0.526223	0.165	0.115	1	TYW5	0
chr16-14308936-14309862	0.110648	0.525478	0.158	0.104	1	MIR193BHG	0
chr16-22007602-22008498	0.220846	0.525184	0.12	0.083	1	C16orf52	0
chr19-46824171-46824937	0.122226	0.524709	0.233	0.188	1	AP2S1	13198
chr6-88963243-88964140	0.0455343	0.524304	0.286	0.26	1	RNGTT	0
chr20-43949875-43950792	0.164652	0.524095	0.12	0.083	1	TOX2	0
chr9-117777562-117778468	0.151401	0.522224	0.113	0.083	1	RP11-281A20.2	4979
chr7-132576919-132577716	0.217384	0.522093	0.105	0.073	1	PLXNA4	0
chr6-33204213-33205084	0.100949	0.521973	0.188	0.146	1	HSD17B8	0
chr20-32109227-32110117	0.159818	0.521642	0.18	0.167	1	TM9SF4	0
chr6-26054930-26055692	0.296316	0.520996	0.135	0.115	1	HIST1H1C	94
chr16-30893703-30894592	0.427815	0.520943	0.113	0.073	1	BCL7C	0
chr12-56751872-56752699	0.165579	0.51944	0.12	0.083	1	PRIM1	0
chr1-2290388-2291306	0.299815	0.518687	0.15	0.094	1	SKI	0
chr16-77212763-77213167	0.314296	0.518166	0.128	0.104	1	SYCE1L	0
chr1-112395761-112396642	0.259467	0.517836	0.15	0.115	1	CTTNBP2NL	0
chr20-3846384-3847298	0.177018	0.517394	0.158	0.146	1	MAVS	0
chr10-70162515-70163367	0.272909	0.517328	0.105	0.073	1	SAR1A	0
chr1-182615832-182616708	0.112003	0.516278	0.15	0.104	1	RP11-317P15.4	0
chrX-49043162-49044080	0.110877	0.516074	0.271	0.229	1	TFE3	0
chr11-124192941-124193862	0.147078	0.515977	0.105	0.073	1	OR10D3	6695
chr3-121660287-121661203	0.071466	0.515842	0.211	0.167	1	HCLS1	0
chr22-20979040-20979949	0.140101	0.515499	0.128	0.073	1	AIFM3	0
chr17-57442885-57443797	0.29141	0.51541	0.105	0.094	1	MSI2	0
chr6-116615983-116616864	0.113523	0.51525	0.15	0.115	1	RSPH4A	0
chr13-19958225-19959108	0.0609662	0.513954	0.414	0.354	1	ZMYM2	0
chr1-159910137-159911050	0.235971	0.513789	0.12	0.104	1	TAGLN2	7056
chr5-115601700-115602557	0.290412	0.513759	0.128	0.104	1	TICAM2	0
chr16-70430619-70431541	0.13288	0.513104	0.173	0.135	1	ST3GAL2	0
chr11-118145149-118146005	0.208065	0.513024	0.12	0.083	1	SCN4B	0
chr4-102430974-102431872	0.306167	0.512527	0.12	0.094	1	RP11-499E18.1	0
chr22-43142881-43143753	0.146961	0.511493	0.173	0.156	1	MCAT	0
chr1-84298264-84299101	0.152733	0.511108	0.128	0.094	1	SAMD13	0
chr3-194448776-194449592	0.177449	0.510338	0.113	0.083	1	ATP13A3	0
chr19-48608512-48609423	0.0952157	0.509791	0.128	0.094	1	FAM83E	0
chr6-108294513-108295396	0.143155	0.509262	0.203	0.167	1	LACE1	0
chr19-1173844-1174724	0.154101	0.507732	0.135	0.094	1	SBNO2	0
chr14-30558719-30559582	0.164444	0.507477	0.15	0.115	1	G2E3	0
chr9-113275154-113276054	0.0882521	0.506047	0.293	0.281	1	PRPF4	0
chr3-101724346-101725268	0.103972	0.505632	0.271	0.229	1	CEP97	0
chr8-143815356-143816241	0.0453273	0.505592	0.233	0.188	1	SCRIB	0
chr10-30284801-30285759	0.153468	0.505506	0.12	0.083	1	MTPAP	24041
chr7-120987417-120988273	0.290345	0.505479	0.135	0.104	1	CPED1	403
chrX-49199774-49200686	0.301625	0.505115	0.113	0.094	1	SYP	0
chr19-20424532-20425319	0.108693	0.505109	0.158	0.115	1	CTC-513N18.6	7232
chr1-222643804-222644718	0.0678815	0.505032	0.316	0.281	1	MIA3	0
chr4-184782567-184783495	0.295568	0.504643	0.12	0.094	1	ACSL1	0
chr12-6778571-6779464	0.16718	0.504408	0.218	0.167	1	LAG3	115
chr19-55643114-55643998	0.288208	0.503827	0.12	0.083	1	ZNF581	0
chr13-46181783-46182689	0.153568	0.502821	0.12	0.094	1	LCP1	0
chr7-106660780-106661517	0.140698	0.501982	0.241	0.198	1	CCDC71L	0
chr9-37650539-37651428	0.113556	0.501956	0.195	0.146	1	FRMPD1	0
chr3-152269406-152270216	0.14545	0.501861	0.158	0.135	1	MBNL1	0
chr6-33425399-33426325	0.205377	0.500948	0.158	0.104	1	SYNGAP1	0
chr13-42271499-42272374	0.026073	0.500921	0.383	0.323	1	AKAP11	0
chrX-71145687-71146568	0.164443	0.500844	0.158	0.125	1	NLGN3	0
chr19-41993727-41994610	0.196688	0.500657	0.135	0.083	1	ATP1A3	0
chr7-148966481-148967388	0.266445	0.500138	0.113	0.104	1	GHET1	20138
chr20-45890897-45891780	0.150009	0.499206	0.203	0.156	1	CTSA	0
chr13-98576723-98577558	0.0895874	0.49872	0.18	0.146	1	STK24	0
chr13-22114452-22115318	0.222589	0.497735	0.158	0.115	1	LINC00540	0
chr19-47035526-47036427	0.245492	0.497381	0.165	0.135	1	NPAS1	0
chr19-1039573-1040441	0.0995128	0.497156	0.218	0.198	1	ABCA7	0
chr3-129039301-129040235	0.185413	0.496452	0.113	0.083	1	EFCC1	0
chr9-127776054-127776955	0.131081	0.496413	0.203	0.177	1	SH2D3C	0
chr17-65750337-65751212	0.126461	0.495762	0.113	0.083	1	CEP112	0
chr8-30657815-30658694	0.125418	0.495224	0.293	0.24	1	GTF2E2	0
chr12-110079383-110080308	0.257143	0.493729	0.143	0.104	1	C12orf76	5696
chr20-17680854-17681544	0.2226	0.493486	0.135	0.104	1	RRBP1	0
chr2-190880263-190881142	0.154053	0.491454	0.316	0.281	1	GLS	0
chr10-11175585-11176462	0.292841	0.49142	0.105	0.083	1	CELF2	0
chr17-82494348-82495239	0.23314	0.491054	0.113	0.094	1	NARF	3810
chr5-157731190-157732080	0.109212	0.490683	0.203	0.188	1	THG1L	0
chrX-41441957-41442864	0.109626	0.490642	0.128	0.094	1	NYX	4569
chr6-159692966-159693824	0.0553819	0.488819	0.316	0.26	1	SOD2	0
chr7-135980440-135981343	0.214167	0.488781	0.105	0.073	1	MTPN	3086
chr8-42050633-42051299	0.176666	0.488586	0.113	0.094	1	KAT6A	0
chr3-49719148-49720061	0.060804	0.488099	0.241	0.229	1	AMIGO3	0
chr21-38831248-38832151	0.175406	0.488016	0.143	0.115	1	ETS2	6292
chr7-44082172-44083100	0.0217841	0.486904	0.436	0.385	1	POLM	0
chr15-40108489-40109405	0.0943669	0.48667	0.248	0.219	1	BMF	0
chr11-61733145-61734054	0.161863	0.486299	0.143	0.104	1	DAGLA	0
chr4-184474215-184475119	0.051286	0.486029	0.353	0.281	1	IRF2	0
chr11-62839143-62839970	0.161353	0.485776	0.173	0.177	1	WDR74	0
chr17-75046599-75047485	0.109226	0.485608	0.293	0.26	1	KCTD2	0
chr1-226001904-226002766	0.194247	0.48497	0.113	0.094	1	SDE2	2572
chr10-851637-852520	0.23769	0.484903	0.105	0.073	1	LARP4B	0
chr5-100902977-100903824	0.218566	0.484814	0.173	0.167	1	ST8SIA4	0
chr3-13413878-13414777	0.164815	0.484627	0.218	0.167	1	NUP210	0
chr4-1792867-1793688	0.180438	0.484348	0.143	0.125	1	FGFR3	0
chr6-52419802-52420716	0.0814024	0.484242	0.293	0.25	1	EFHC1	0
chr8-98825483-98826276	0.252809	0.483908	0.12	0.104	1	STK3	0
chr1-206507024-206507927	0.257897	0.483681	0.105	0.073	1	RASSF5	0
chr8-10838598-10839141	0.139754	0.483041	0.105	0.073	1	CTD-2135J3.4	0
chr3-113696328-113697060	0.0777619	0.482959	0.361	0.344	1	USF3	0
chr15-44194910-44195764	0.146855	0.482516	0.12	0.094	1	FRMD5	0
chr6-149941506-149942390	0.167274	0.482448	0.105	0.083	1	ULBP2	0
chr6-28399338-28400228	0.111397	0.482029	0.12	0.094	1	ZSCAN12	0
chr3-125055616-125056501	0.118878	0.481999	0.135	0.115	1	HEG1	0
chr17-40062486-40063340	0.23661	0.481466	0.128	0.094	1	THRA	0
chr22-46762165-46763045	0.125241	0.48133	0.256	0.208	1	TBC1D22A	0
chr6-107114144-107114962	0.240121	0.480878	0.105	0.073	1	BEND3	0
chr5-134586708-134587670	0.26862	0.480623	0.135	0.115	1	JADE2	3477
chr5-179732294-179733174	0.0492539	0.480501	0.398	0.354	1	MAML1	0
chr10-42552436-42553273	0.173777	0.480492	0.203	0.167	1	ZNF33B	20911
chr14-73886307-73887198	0.117079	0.480453	0.211	0.188	1	ZNF410	0
chr2-71331352-71332220	0.0927075	0.480065	0.233	0.208	1	ZNF638	0
chr3-119322728-119323643	0.200101	0.480002	0.173	0.146	1	ARHGAP31	0
chr19-40403933-40404676	0.12063	0.479874	0.173	0.135	1	PRX	0
chr17-21126574-21127436	0.200903	0.479301	0.195	0.146	1	DHRS7B	0
chr18-12317508-12318374	0.309494	0.478955	0.113	0.083	1	TUBB6	0
chr3-197555799-197556499	0.320733	0.478891	0.105	0.083	1	BDH1	0
chr19-52095347-52096212	0.201588	0.478853	0.143	0.104	1	ZNF841	0
chr17-7434970-7435814	0.241816	0.478746	0.188	0.146	1	TMEM102	0
chr6-31829760-31830617	0.262555	0.477065	0.113	0.083	1	HSPA1B	0
chr13-46179309-46180199	0.286991	0.477009	0.12	0.094	1	LCP1	0
chr14-88385230-88386124	0.210899	0.476666	0.105	0.073	1	SPATA7	0
chr20-63657964-63658891	0.0638825	0.476573	0.226	0.177	1	RTEL1	0
chr17-1643047-1643932	0.17541	0.476402	0.128	0.094	1	SCARF1	0
chr14-24160814-24161667	0.166812	0.476194	0.233	0.208	1	IRF9	0
chr3-195442708-195443592	0.0446506	0.475982	0.316	0.281	1	ACAP2	0
chrX-53224926-53225797	0.0439892	0.474049	0.241	0.198	1	KDM5C	0
chr7-134458728-134459537	0.173768	0.473996	0.105	0.083	1	AKR1B1	0
chr8-11564227-11565075	0.24869	0.473743	0.105	0.083	1	BLK	0
chr10-15860025-15860848	0.271498	0.472717	0.15	0.115	1	FAM188A	0
chr15-40382493-40383375	0.0943304	0.472602	0.12	0.094	1	KNSTRN	0
chr1-9239459-9240363	0.285473	0.471771	0.113	0.094	1	H6PD	0
chr2-11132475-11133355	0.113293	0.471188	0.135	0.094	1	C2orf50	0
chr13-37000366-37001290	0.123111	0.470959	0.226	0.167	1	EXOSC8	0
chr11-82900135-82900996	0.231506	0.470394	0.233	0.198	1	PRCP	0
chr1-6963145-6963786	0.112783	0.469851	0.173	0.125	1	CAMTA1	0
chr11-1882147-1883006	0.157127	0.468971	0.143	0.104	1	LSP1	0
chr3-197627471-197628375	0.230479	0.467992	0.143	0.094	1	RP11-496H1.2	17293
chr6-27478595-27479192	0.114297	0.46783	0.158	0.156	1	ZNF184	5476
chrX-119468833-119469638	0.120449	0.467439	0.128	0.104	1	SLC25A5-AS1	0
chr16-87722976-87723763	0.0912204	0.467357	0.188	0.135	1	KLHDC4	0
chr20-50048181-50049088	0.092563	0.467239	0.241	0.188	1	TRERNA1	6676
chr6-27807559-27808454	0.0969888	0.467017	0.173	0.146	1	HIST1H2BL	0
chr16-1782307-1783209	0.0871489	0.466855	0.376	0.344	1	NUBP2	0
chr15-52729914-52730822	0.219725	0.466459	0.113	0.083	1	FAM214A	20096
chr19-54624767-54625619	0.277931	0.466444	0.113	0.083	1	LILRB1	0
chr16-29335119-29336033	0.234713	0.466189	0.12	0.094	1	RP11-231C14.7	0
chr19-42254779-42255639	0.117304	0.465854	0.195	0.198	1	AC006486.9	0
chr12-120228095-120228995	0.277785	0.465841	0.113	0.104	1	PXN	0
chr19-15232981-15233874	0.11645	0.465592	0.188	0.146	1	EPHX3	0
chr22-19941315-19942210	0.241984	0.465573	0.105	0.083	1	TXNRD2	0
chr17-35063235-35064156	0.219948	0.46548	0.143	0.125	1	RFFL	0
chr6-87407871-87408803	0.115124	0.464798	0.195	0.167	1	RP3-382I10.7	0
chr2-73177096-73177995	0.519065	0.464338	0.113	0.094	1	RAB11FIP5	20374
chr21-42879133-42880003	0.0568361	0.463949	0.226	0.188	1	WDR4	0
chr11-67120708-67121590	0.179683	0.462861	0.128	0.104	1	KDM2A	0
chr3-72185428-72186201	0.0861868	0.462376	0.218	0.167	1	LINC00877	0
chr1-45550415-45551317	0.0659272	0.461727	0.256	0.208	1	AKR1A1	0
chr19-55339171-55340042	0.0273448	0.46139	0.496	0.521	1	KMT5C	0
chr2-25251814-25252685	0.130393	0.461105	0.158	0.115	1	DNMT3A	0
chrX-13688690-13689579	0.384366	0.46067	0.128	0.104	1	RAB9A	0
chr14-50363531-50364372	0.151626	0.458999	0.173	0.146	1	CDKL1	0
chr3-141876108-141877000	0.101146	0.458705	0.241	0.208	1	ATP1B3	0
chr2-240560084-240560571	0.111798	0.458336	0.211	0.198	1	DUSP28	0
chr9-114405316-114406221	0.180152	0.456966	0.128	0.104	1	WHRN	0
chr7-141701887-141702334	0.221009	0.456273	0.128	0.104	1	KIAA1147	0
chr2-201257171-201257810	0.185975	0.455825	0.143	0.135	1	CASP8	0
chr11-65261439-65262307	0.0846578	0.455489	0.218	0.167	1	POLA2	0
chr7-96321545-96322391	0.257585	0.454969	0.113	0.094	1	SLC25A13	0
chr5-65035422-65036373	0.14142	0.454947	0.158	0.135	1	RP11-307L14.2	14432
chr2-160406853-160407383	0.19289	0.45489	0.135	0.115	1	RBMS1	0
chr15-31365544-31366457	0.102145	0.454475	0.165	0.104	1	KLF13	0
chr20-63652921-63653827	0.195905	0.454315	0.113	0.083	1	STMN3	0
chr17-58631415-58632336	0.0317734	0.45363	0.376	0.312	1	TEX14	0
chr6-33904449-33904930	0.270039	0.453518	0.105	0.083	1	RP3-468B3.2	0
chr6-126339653-126340537	0.228723	0.453418	0.128	0.094	1	CENPW	0
chrX-71540944-71541863	0.225322	0.452854	0.105	0.073	1	OGT	0
chr5-149551079-149552002	0.0836442	0.452209	0.338	0.271	1	CSNK1A1	0
chr14-77320111-77320595	0.273239	0.451463	0.195	0.177	1	POMT2	0
chr15-38129474-38130269	0.214074	0.451458	0.113	0.083	1	RP11-346D14.1	9325
chr5-139709298-139710031	0.333695	0.451218	0.098	0.104	1	CTB-35F21.1	0
chr20-63008767-63009632	0.111361	0.4507	0.158	0.125	1	RP11-305P22.9	0
chr5-50667629-50668469	0.193697	0.450507	0.113	0.094	1	PARP8	0
chr15-81323854-81324756	0.0967762	0.450145	0.211	0.156	1	STARD5	0
chr5-16616566-16617470	0.116089	0.450108	0.173	0.125	1	FAM134B	0
chr18-2846585-2847464	0.151245	0.448204	0.143	0.115	1	EMILIN2	0
chr19-7871702-7872564	0.123961	0.447791	0.135	0.104	1	PRR36	0
chr11-117098078-117098975	0.123672	0.447699	0.353	0.281	1	SIK3	0
chrX-49100778-49101695	0.178316	0.447467	0.173	0.156	1	WDR45	0
chr7-30134417-30135299	0.151868	0.447279	0.203	0.188	1	MTURN	0
chr5-43040073-43040903	0.161561	0.447195	0.15	0.115	1	ANXA2R	0
chr18-76496060-76496842	0.252659	0.446881	0.113	0.083	1	C18orf65	0
chr1-222772526-222773456	0.0922419	0.446853	0.226	0.177	1	FAM177B	21720
chr15-40893943-40894799	0.136862	0.446702	0.323	0.271	1	VPS18	0
chr2-204250790-204251556	0.170344	0.446421	0.15	0.104	1	AC009498.1	15804
chr10-69408426-69409349	0.223881	0.446395	0.256	0.229	1	TACR2	0
chr11-62855538-62856443	0.0534173	0.445274	0.286	0.25	1	SLC3A2	0
chr10-13743064-13743958	0.303798	0.445099	0.105	0.073	1	FRMD4A	0
chr14-24232047-24232958	0.20313	0.444955	0.211	0.177	1	NEDD8-MDP1	0
chr5-96662669-96663447	0.242928	0.444457	0.18	0.156	1	CAST	0
chr2-95539536-95540435	0.224475	0.444063	0.105	0.062	1	RP11-440D17.4	1066
chr18-8704692-8705611	0.140299	0.444014	0.195	0.188	1	MTCL1	49
chr5-56951704-56952590	0.150352	0.441276	0.173	0.167	1	MIER3	0
chr17-3003889-3004692	0.234564	0.441011	0.113	0.073	1	RAP1GAP2	0
chr4-170026011-170026828	0.14282	0.440756	0.18	0.135	1	MFAP3L	0
chr17-75764643-75765496	0.0621044	0.440671	0.263	0.208	1	GALK1	0
chr6-110179708-110180629	0.214468	0.440445	0.241	0.208	1	CDC40	0
chr9-113220985-113221898	0.118777	0.440349	0.256	0.25	1	FKBP15	0
chr8-42271039-42271931	0.181276	0.440199	0.218	0.177	1	IKBKB	0
chr2-46940758-46941654	0.0866028	0.439652	0.263	0.198	1	MCFD2	0
chr16-689961-690864	0.207258	0.439482	0.113	0.083	1	WDR24	0
chr11-64742502-64743346	0.0684154	0.439377	0.278	0.25	1	RASGRP2	0
chr19-10543394-10544307	0.198829	0.439303	0.18	0.115	1	ATG4D	0
chr10-73167675-73168600	0.119425	0.439137	0.226	0.156	1	FAM149B1	0
chr16-75433158-75433979	0.079121	0.438764	0.286	0.26	1	CFDP1	0
chrX-47128925-47129797	0.220926	0.43861	0.188	0.146	1	NDUFB11	12418
chr10-71597922-71598813	0.365404	0.438482	0.105	0.073	1	CDH23	0
chr22-19291362-19292243	0.175675	0.437711	0.128	0.115	1	CLTCL1	0
chr11-61834357-61835259	0.290539	0.437322	0.105	0.083	1	FADS2	0
chr14-23302622-23303328	0.267832	0.436953	0.105	0.073	1	PPP1R3E	0
chr10-62082582-62083385	0.294931	0.436493	0.105	0.073	1	ARID5B	0
chr2-71129911-71130833	0.0769643	0.436445	0.331	0.292	1	MPHOSPH10	0
chr3-12994609-12995496	0.222547	0.436346	0.15	0.115	1	IQSEC1	0
chr8-78515779-78516660	0.0776721	0.435669	0.135	0.115	1	PKIA	0
chr10-22003272-22004110	0.220001	0.435504	0.241	0.24	1	DNAJC1	0
chr12-131454467-131455335	0.163048	0.434742	0.113	0.083	1	RP11-897M7.4	0
chr15-44719342-44720240	0.199579	0.43437	0.128	0.073	1	B2M	464
chr9-71768470-71769388	0.133698	0.433261	0.278	0.24	1	TMEM2	0
chr6-34465539-34466430	0.218116	0.432959	0.128	0.104	1	PACSIN1	0
chr11-75561954-75562780	0.228225	0.432252	0.128	0.094	1	SERPINH1	0
chr6-159106494-159107338	0.173001	0.432075	0.241	0.219	1	RP11-13P5.1	452
chr7-152025228-152026134	0.1642	0.431571	0.18	0.156	1	GALNT11	0
chr7-99499876-99500666	0.159173	0.431375	0.173	0.156	1	ZNF394	0
chr22-23402301-23403199	0.141835	0.431348	0.143	0.104	1	AP000344.3	30364
chr20-25042790-25043708	0.251169	0.430838	0.105	0.083	1	ACSS1	0
chr8-125971682-125972586	0.327037	0.43076	0.143	0.104	1	LINC00861	20432
chr4-52645156-52645982	0.135387	0.430647	0.12	0.094	1	USP46	0
chr15-73636139-73637021	0.142123	0.430447	0.15	0.135	1	NPTN	2004
chr20-43959020-43959928	0.313174	0.430447	0.128	0.094	1	TOX2	0
chr3-186108784-186109698	0.114016	0.430446	0.256	0.24	1	ETV5	0
chr18-80147366-80148215	0.204935	0.429607	0.128	0.094	1	ADNP2	0
chr9-133112402-133113317	0.192858	0.429476	0.113	0.094	1	RALGDS	0
chr13-20525513-20526362	0.289435	0.428814	0.128	0.094	1	CRYL1	0
chr11-269093-269903	0.29809	0.428139	0.135	0.094	1	NLRP6	8461
chr7-92134174-92135057	0.0712591	0.427558	0.278	0.25	1	CYP51A1	0
chr1-2044549-2045456	0.239762	0.426897	0.135	0.104	1	PRKCZ	5013
chr22-37807433-37808336	0.225411	0.426059	0.173	0.146	1	GCAT	0
chr1-8700970-8701889	0.431049	0.42605	0.105	0.083	1	RERE	0
chr11-819303-819813	0.0684143	0.425608	0.286	0.281	1	PNPLA2	0
chr14-92259783-92260684	0.175508	0.425517	0.18	0.156	1	RP11-472N19.3	0
chr16-3058955-3059821	0.179323	0.425442	0.158	0.125	1	MMP25	0
chr7-99380682-99381524	0.28195	0.424703	0.143	0.135	1	ARPC1B	0
chr8-98045205-98046080	0.139549	0.424261	0.211	0.198	1	RPL30	0
chr6-31137188-31138089	0.167571	0.424212	0.105	0.083	1	PSORS1C2	0
chr11-1262347-1263229	0.281862	0.42386	0.12	0.104	1	MUC5B	174
chr12-128840621-128841493	0.226596	0.423653	0.15	0.115	1	GLT1D1	11933
chr8-39960792-39961690	0.401701	0.423294	0.113	0.094	1	IDO2	0
chr8-9555463-9556339	0.0771078	0.423255	0.278	0.229	1	TNKS	0
chr1-145885536-145886445	0.215119	0.422821	0.158	0.146	1	ANKRD35	0
chr8-141417414-141418316	0.155514	0.422682	0.135	0.115	1	PTP4A3	0
chr11-102452485-102453361	0.181877	0.422174	0.211	0.188	1	TMEM123	0
chr3-5181491-5182386	0.145868	0.42209	0.15	0.115	1	ARL8B	578
chr7-39565916-39566816	0.249395	0.421885	0.135	0.135	1	YAE1D1	0
chr20-64062611-64063501	0.273818	0.42188	0.158	0.167	1	TCEA2	0
chr11-58575353-58576232	0.195438	0.421849	0.143	0.104	1	LPXN	0
chr15-92839531-92840377	0.301503	0.421009	0.165	0.135	1	CTD-2313J17.7	19538
chr19-9808670-9809540	0.257168	0.420218	0.105	0.073	1	FBXL12	726
chr16-17369398-17370103	0.223828	0.420072	0.12	0.083	1	XYLT1	0
chr19-46855811-46856699	0.233331	0.420051	0.218	0.198	1	AP2S1	4818
chr10-113679410-113680265	0.173644	0.419441	0.173	0.146	1	CASP7	0
chr5-69369220-69370140	0.083697	0.419355	0.278	0.26	1	AK6	0
chr3-194486520-194487397	0.140684	0.419121	0.316	0.312	1	ATP13A3	0
chr22-30309831-30310690	0.184653	0.419014	0.195	0.167	1	TBC1D10A	0
chr14-51884056-51884947	0.189043	0.418908	0.113	0.083	1	GNG2	0
chr20-50516331-50517197	0.183668	0.418874	0.15	0.115	1	PTPN1	0
chr4-25376713-25377628	0.132874	0.418252	0.263	0.229	1	ANAPC4	0
chr8-142776949-142777791	0.14606	0.417992	0.12	0.073	1	LYNX1	0
chr7-38177822-38178674	0.205461	0.417643	0.203	0.146	1	STARD3NL	0
chr11-1571872-1572777	0.138774	0.417617	0.195	0.135	1	DUSP8	0
chr1-23916503-23917321	0.188847	0.417495	0.158	0.135	1	CNR2	3140
chr16-85082473-85083289	0.510953	0.416766	0.105	0.083	1	KIAA0513	0
chr9-133148926-133149808	0.321147	0.41673	0.211	0.198	1	RALGDS	0
chr8-133269439-133270309	0.466333	0.416539	0.113	0.083	1	NDRG1	0
chr9-19127134-19128027	0.358606	0.415537	0.12	0.104	1	PLIN2	0
chr1-151817161-151817984	0.119557	0.414782	0.18	0.146	1	RORC	0
chr19-53192920-53193771	0.210939	0.414713	0.128	0.104	1	ZNF665	0
chr9-104991264-104991910	0.185277	0.414446	0.211	0.208	1	RP11-217B7.3	0
chr13-80340767-80341692	0.291853	0.414284	0.12	0.104	1	SPRY2	0
chr6-90285618-90286504	0.228716	0.41397	0.165	0.135	1	BACH2	0
chrX-86047036-86047964	0.297744	0.413131	0.113	0.094	1	CHM	0
chr14-31560985-31561893	0.062083	0.4128	0.226	0.167	1	NUBPL	0
chr17-76271847-76272695	0.254772	0.412644	0.15	0.104	1	UBALD2	547
chr3-156816596-156817449	0.313311	0.412601	0.105	0.094	1	LINC00886	0
chr2-112481701-112482575	0.182078	0.412397	0.211	0.177	1	TTL	0
chr1-205287955-205288876	0.189536	0.411765	0.286	0.25	1	NUAK2	13182
chr5-35884089-35885009	0.399448	0.411472	0.113	0.083	1	IL7R	4485
chr11-66371380-66372236	0.104649	0.411274	0.211	0.177	1	SLC29A2	0
chrX-109732906-109733787	0.233182	0.411159	0.143	0.094	1	ACSL4	0
chr11-47248450-47249365	0.118262	0.411089	0.165	0.104	1	NR1H3	0
chr1-212432520-212433391	0.197816	0.410644	0.165	0.146	1	NENF	0
chr2-218671575-218672482	0.34368	0.410637	0.15	0.115	1	RNF25	0
chr10-75235586-75236488	0.156152	0.410488	0.248	0.198	1	COMTD1	0
chr11-83193223-83194054	0.147554	0.410181	0.18	0.146	1	ANKRD42	0
chr5-179795762-179796698	0.173514	0.409564	0.128	0.094	1	LTC4S	0
chr5-37111470-37112393	0.293107	0.409379	0.113	0.073	1	C5orf42	0
chr12-6493015-6493525	0.197547	0.409303	0.195	0.208	1	MRPL51	0
chr10-104308232-104309142	0.325186	0.409219	0.143	0.125	1	ITPRIP	555
chr13-60396115-60396789	0.132756	0.40906	0.18	0.177	1	TDRD3	0
chr6-166381482-166382175	0.282698	0.408361	0.128	0.115	1	MPC1	0
chr8-8893082-8893880	0.341474	0.408356	0.105	0.083	1	MFHAS1	0
chr2-216498415-216499318	0.134301	0.408243	0.226	0.208	1	RPL37A	0
chr14-90758012-90758920	0.114552	0.408136	0.308	0.26	1	TTC7B	0
chr15-84633283-84634191	0.283935	0.407894	0.12	0.115	1	WDR73	5089
chr1-157516793-157517671	0.506643	0.40786	0.105	0.083	1	FCRL5	0
chr1-225444629-225445542	0.272739	0.407646	0.203	0.177	1	LBR	15703
chr12-56315743-56316658	0.186052	0.407598	0.278	0.229	1	PAN2	0
chr11-126303589-126304499	0.17182	0.407345	0.15	0.104	1	DCPS	0
chr21-44927281-44928155	0.266223	0.407084	0.105	0.083	1	ITGB2	0
chr17-8220610-8221541	0.200225	0.406921	0.12	0.104	1	LINC00324	0
chr3-19539716-19540536	0.225588	0.406564	0.113	0.083	1	KCNH8	4069
chr6-32192319-32193218	0.341474	0.406439	0.12	0.094	1	GPSM3	0
chr15-60635596-60636433	0.135721	0.405726	0.143	0.104	1	RORA	0
chr4-48906338-48907237	0.157915	0.405725	0.165	0.146	1	OCIAD2	0
chr11-68212450-68213213	0.327091	0.404642	0.128	0.094	1	KMT5B	0
chr1-16440307-16441112	0.243073	0.404082	0.173	0.135	1	NECAP2	0
chr2-231557573-231558453	0.128018	0.403958	0.12	0.083	1	NMUR1	27077
chr14-60753494-60754346	0.17657	0.403813	0.188	0.146	1	MNAT1	0
chr11-65426132-65426839	0.203864	0.403305	0.12	0.094	1	NEAT1	0
chr6-20319593-20320425	0.203516	0.402993	0.143	0.115	1	E2F3	81480
chr9-127005050-127005942	0.138976	0.402263	0.12	0.094	1	RALGPS1	0
chr6-33427691-33428529	0.378128	0.402228	0.113	0.104	1	SYNGAP1	0
chr5-58582562-58583464	0.186642	0.401807	0.143	0.125	1	RAB3C	0
chr16-90031775-90032651	0.155951	0.401736	0.105	0.073	1	GAS8	0
chr7-100603979-100604804	0.256363	0.401097	0.105	0.115	1	PCOLCE	0
chr22-37266829-37267724	0.214537	0.401023	0.12	0.094	1	CYTH4	14302
chr6-38639430-38640308	0.320554	0.400883	0.188	0.208	1	BTBD9	0
chr2-437739-438648	0.24889	0.400727	0.158	0.146	1	AC105393.2	15435
chr1-168225517-168226422	0.152074	0.400282	0.226	0.208	1	SFT2D2	0
chr2-127857694-127858585	0.0886958	0.400266	0.195	0.146	1	POLR2D	0
chr10-6151017-6151960	0.32263	0.400179	0.12	0.104	1	PFKFB3	0
chr17-4789765-4790594	0.257273	0.400092	0.128	0.115	1	GLTPD2	0
chr2-60549966-60550852	0.132613	0.400075	0.18	0.167	1	BCL11A	0
chr1-12166639-12167478	0.155837	0.399466	0.113	0.083	1	TNFRSF1B	0
chr2-30231923-30232572	0.310605	0.398426	0.135	0.135	1	LBH	0
chr9-6079973-6080878	0.142561	0.398212	0.113	0.083	1	RP11-218I7.2	13258
chr12-55929136-55930009	0.267895	0.39763	0.173	0.156	1	PYM1	0
chr2-20650693-20651591	0.10842	0.397608	0.316	0.271	1	HS1BP3	0
chr5-139565202-139566095	0.488897	0.397569	0.105	0.083	1	UBE2D2	0
chr1-52726055-52726930	0.121648	0.39744	0.233	0.198	1	ZYG11B	0
chr7-143385822-143386718	0.217364	0.397225	0.158	0.135	1	ZYX	0
chr1-33349517-33350391	0.126394	0.396831	0.271	0.229	1	PHC2	0
chr14-60980726-60981606	0.121041	0.396804	0.256	0.229	1	TRMT5	0
chr11-62598885-62599792	0.259656	0.396801	0.218	0.229	1	MTA2	0
chr12-26731770-26732672	0.403127	0.396042	0.113	0.083	1	ITPR2	0
chr4-122922588-122923421	0.193128	0.395948	0.211	0.156	1	SPATA5	0
chr2-6917018-6917875	0.12388	0.395098	0.226	0.198	1	RNF144A	0
chr12-53220792-53221432	0.128933	0.395028	0.195	0.177	1	RARG	0
chr1-241639944-241640819	0.203219	0.394871	0.188	0.188	1	CHML	0
chr5-141605440-141606325	0.316653	0.393082	0.15	0.125	1	DIAPH1	0
chr1-45583175-45584137	0.161372	0.392677	0.278	0.302	1	NASP	0
chr6-150068734-150069623	0.272242	0.392322	0.15	0.104	1	ULBP3	0
chr14-22886403-22887347	0.281001	0.392299	0.15	0.135	1	REM2	0
chr16-75555822-75556686	0.316477	0.392138	0.188	0.188	1	TMEM231	0
chrX-120560694-120561561	0.16906	0.391972	0.218	0.188	1	CUL4B	0
chr1-83860366-83861320	0.283979	0.391805	0.128	0.104	1	RP11-475O6.1	0
chr20-36835356-36836269	0.197236	0.391573	0.165	0.146	1	SOGA1	0
chr15-66293309-66294144	0.140965	0.391503	0.203	0.177	1	DIS3L	0
chr20-3093282-3094116	0.199536	0.390956	0.165	0.146	1	AVP	8557
chr1-110209752-110210641	0.200496	0.390672	0.18	0.125	1	KCNC4	701
chr11-118929887-118930527	0.305644	0.389875	0.105	0.083	1	UPK2	0
chr7-106659940-106660650	0.257284	0.388692	0.12	0.083	1	CCDC71L	0
chr6-10722636-10723542	0.222742	0.387877	0.105	0.083	1	TMEM14C	0
chr19-3572310-3573228	0.129845	0.387654	0.316	0.333	1	MFSD12	0
chr16-68529740-68530584	0.090421	0.38714	0.165	0.115	1	ZFP90	0
chr14-104795243-104796088	0.249169	0.387107	0.165	0.135	1	AKT1	0
chr20-58306549-58307407	0.238671	0.387082	0.12	0.115	1	RAB22A	2288
chr1-228500700-228501563	0.144145	0.386822	0.165	0.135	1	RNF187	4933
chr12-104286565-104287431	0.182147	0.386455	0.233	0.188	1	TXNRD1	0
chr13-99307104-99307921	0.332678	0.386436	0.12	0.094	1	GPR183	0
chr11-10450393-10451192	0.249926	0.386303	0.105	0.083	1	AMPD3	0
chr1-16951396-16952306	0.339639	0.385731	0.105	0.083	1	CROCC	0
chrX-49230405-49231273	0.36679	0.38567	0.12	0.094	1	CACNA1F	0
chr3-13015202-13016014	0.215318	0.385215	0.165	0.156	1	IQSEC1	0
chr2-130371902-130372747	0.352289	0.385164	0.105	0.073	1	PTPN18	0
chr14-102592018-102592878	0.077729	0.38449	0.421	0.438	1	RCOR1	0
chr19-45523404-45524271	0.392026	0.3844	0.113	0.094	1	VASP	0
chr17-43169931-43170664	0.184663	0.383567	0.188	0.156	1	BRCA1	0
chr22-46592190-46592968	0.190843	0.383466	0.105	0.083	1	GRAMD4	0
chr12-30851029-30851943	0.178599	0.382725	0.105	0.073	1	LINC00941	48317
chr12-6850911-6851545	0.112718	0.382347	0.203	0.167	1	CDCA3	0
chr2-241859614-241860463	0.225155	0.382202	0.143	0.104	1	PDCD1	705
chr11-613266-614177	0.0951531	0.381953	0.203	0.177	1	IRF7	0
chr9-122940539-122941417	0.0938704	0.381609	0.278	0.281	1	RABGAP1	0
chr20-62953987-62954871	0.222091	0.38137	0.143	0.104	1	SLC17A9	0
chr2-222730415-222731304	0.235508	0.38078	0.15	0.125	1	MOGAT1	20484
chr19-16583989-16584897	0.15096	0.380779	0.143	0.135	1	MED26	0
chr11-59668758-59669670	0.0675586	0.380624	0.368	0.354	1	PATL1	0
chr6-43141841-43142654	0.255381	0.38047	0.105	0.083	1	PTK7	0
chr18-2970569-2971483	0.357167	0.380043	0.12	0.094	1	LPIN2	0
chr15-55318612-55319542	0.27293	0.380023	0.158	0.135	1	PIGB	0
chr12-108568541-108569455	0.140091	0.379825	0.15	0.115	1	ISCU	0
chr5-126600653-126601565	0.413993	0.379391	0.15	0.125	1	PHAX	0
chr1-41727085-41727875	0.388984	0.379379	0.113	0.083	1	HIVEP3	0
chr17-28719399-28720314	0.223527	0.379209	0.293	0.292	1	RPL23A	0
chr2-55232112-55233022	0.113931	0.378993	0.271	0.208	1	RPS27A	0
chr1-212636425-212637335	0.351233	0.378777	0.128	0.104	1	FAM71A	9646
chr3-134918182-134919012	0.227055	0.378578	0.211	0.177	1	EPHB1	0
chr19-12647326-12648188	0.299881	0.378035	0.113	0.094	1	CTD-2192J16.22	0
chr8-73991035-73991780	0.177394	0.378017	0.135	0.115	1	LY96	0
chr6-170306223-170307141	0.0661005	0.377377	0.256	0.198	1	DLL1	0
chr17-77916527-77917437	0.141622	0.37673	0.165	0.135	1	FLJ45079	32439
chr1-50968038-50968917	0.115567	0.374862	0.226	0.24	1	CDKN2C	0
chr1-201982447-201983200	0.333525	0.374817	0.143	0.135	1	RNPEP	0
chr16-4957746-4958664	0.128376	0.374643	0.278	0.24	1	SEC14L5	0
chr2-3377469-3378375	0.137845	0.374568	0.226	0.219	1	TSSC1	0
chr4-56544293-56545195	0.172488	0.373824	0.105	0.083	1	THEGL	0
chr1-181089702-181090604	0.257172	0.372611	0.143	0.104	1	IER5	0
chr19-2328196-2329067	0.115963	0.372046	0.226	0.198	1	SPPL2B	0
chr7-142782969-142783843	0.45236	0.371809	0.128	0.104	1	PRSS2	8404
chr2-219529885-219530776	0.405038	0.37159	0.105	0.083	1	ASIC4	0
chr22-38181485-38182381	0.256492	0.370945	0.203	0.156	1	PLA2G6	0
chr1-184945913-184946715	0.241559	0.370779	0.143	0.115	1	FAM129A	0
chr19-8342878-8343699	0.190735	0.370747	0.105	0.062	1	KANK3	0
chr3-143674027-143674921	0.25999	0.370732	0.143	0.135	1	SLC9A9	0
chr1-151165567-151166473	0.109979	0.370637	0.278	0.26	1	LYSMD1	0
chr21-43728279-43729172	0.179678	0.370289	0.135	0.104	1	PDXK	0
chr10-3655257-3656122	0.272559	0.370253	0.173	0.135	1	RP11-482E14.2	118225
chr4-6673566-6674452	0.0804875	0.370248	0.263	0.198	1	RP11-539L10.3	0
chr3-159831795-159832707	0.352018	0.36976	0.128	0.094	1	SCHIP1	0
chr9-98087472-98088374	0.355021	0.369657	0.105	0.083	1	TRIM14	0
chr1-247331146-247331525	0.218228	0.369456	0.105	0.083	1	ZNF496	0
chr3-51973610-51974402	0.316221	0.368985	0.105	0.083	1	ABHD14A	0
chr7-6058747-6059611	0.260042	0.368518	0.15	0.125	1	EIF2AK1	0
chr5-77077111-77078020	0.288673	0.368331	0.113	0.083	1	ZBED3	0
chr5-180353051-180353951	0.268172	0.368141	0.15	0.125	1	GFPT2	0
chr22-49970615-49971468	0.14918	0.367834	0.233	0.188	1	PIM3	6534
chr19-57613789-57614676	0.249597	0.367761	0.128	0.104	1	ZNF134	0
chr3-72176291-72177183	0.371252	0.367543	0.113	0.104	1	LINC00877	0
chr2-88691188-88692103	0.147224	0.367171	0.391	0.396	1	RPIA	0
chr3-35745590-35746486	0.364922	0.36716	0.135	0.125	1	ARPP21	0
chr21-33229545-33230379	0.224759	0.3665	0.165	0.104	1	IFNAR2	0
chr12-50025113-50026012	0.0619785	0.366409	0.293	0.26	1	RACGAP1	0
chr16-5033331-5034231	0.247697	0.365838	0.173	0.156	1	NAGPA	0
chr16-67528440-67529344	0.0868506	0.365607	0.188	0.167	1	FAM65A	0
chr20-34021997-34022882	0.318182	0.365593	0.105	0.094	1	RALY	0
chr19-1133318-1134178	0.207065	0.365429	0.15	0.104	1	SBNO2	0
chr16-74984743-74985627	0.125484	0.365294	0.323	0.344	1	WDR59	0
chr16-68448161-68449064	0.0799762	0.364898	0.301	0.302	1	SMPD3	0
chr2-190947574-190948436	0.310044	0.364689	0.105	0.083	1	GLS	0
chr2-218322777-218323629	0.271708	0.364284	0.105	0.094	1	PNKD	0
chr19-18432944-18433735	0.166561	0.363954	0.12	0.094	1	SSBP4	0
chr3-138186886-138187751	0.135991	0.363068	0.203	0.177	1	ARMC8	0
chr2-64852626-64853538	0.232862	0.362982	0.12	0.104	1	AC007880.1	0
chr22-23521535-23522428	0.391103	0.362692	0.09	0.104	1	AP000345.4	7932
chr16-70800715-70801594	0.140734	0.362572	0.248	0.219	1	VAC14	0
chr14-105861771-105862631	0.124993	0.362442	0.143	0.115	1	AL122127.25	27452
chr3-49104331-49105234	0.261071	0.362263	0.173	0.167	1	QARS	0
chr2-131039797-131040703	0.203621	0.362167	0.128	0.104	1	ARHGEF4	0
chr22-20131558-20131873	0.479185	0.362006	0.15	0.115	1	ZDHHC8	0
chr1-32371878-32372793	0.474623	0.361945	0.105	0.073	1	BSDC1	0
chr16-31873342-31874211	0.191582	0.361444	0.203	0.177	1	ZNF267	0
chr11-116835636-116836515	0.178355	0.361385	0.143	0.104	1	APOA1	0
chr21-45074100-45074995	0.264143	0.360932	0.135	0.146	1	ADARB1	0
chr1-16913640-16914527	0.3055	0.360731	0.353	0.333	1	CROCC	0
chr2-85611583-85612500	0.348335	0.360178	0.105	0.083	1	USP39	0
chr17-63476607-63477520	0.319713	0.360086	0.12	0.083	1	ACE	0
chr2-230877505-230878429	0.220233	0.359075	0.113	0.083	1	ITM2C	0
chr20-49277895-49278820	0.0952809	0.358562	0.383	0.302	1	ZNFX1	0
chr1-248825812-248826518	0.27753	0.358531	0.331	0.375	1	SH3BP5L	0
chr7-129952494-129953347	0.194432	0.358502	0.226	0.188	1	UBE2H	0
chr22-40370176-40371078	0.184416	0.358485	0.195	0.177	1	SGSM3	0
chr2-55268792-55269683	0.297364	0.358421	0.113	0.104	1	MTIF2	0
chr12-119988569-119989459	0.347891	0.358315	0.18	0.177	1	BICDL1	409
chr7-30478219-30479122	0.312442	0.358081	0.158	0.146	1	NOD1	0
chr16-85309635-85310481	0.269517	0.357801	0.15	0.146	1	GSE1	0
chr8-144019544-144020432	0.347069	0.357769	0.113	0.104	1	SPATC1	0
chr9-120928612-120929504	0.215417	0.357481	0.135	0.104	1	TRAF1	0
chr17-1628501-1629280	0.130927	0.357441	0.271	0.25	1	SLC43A2	0
chr7-78019265-78020120	0.544975	0.357228	0.105	0.094	1	MAGI2	0
chr22-46563177-46564018	0.19115	0.357149	0.135	0.104	1	GRAMD4	11993
chr12-89524336-89525229	0.272879	0.357066	0.105	0.083	1	POC1B-GALNT4	0
chr12-49548732-49549630	0.276959	0.356337	0.105	0.083	1	KCNH3	0
chr7-143214803-143215707	0.318809	0.356196	0.105	0.083	1	TAS2R40	6329
chr19-29664922-29665823	0.220696	0.355978	0.165	0.125	1	PLEKHF1	0
chr12-66900975-66901836	0.16229	0.355889	0.211	0.188	1	RP11-123O10.4	0
chr5-138369354-138370140	0.252802	0.35496	0.143	0.115	1	KDM3B	0
chr12-106303084-106303878	0.211683	0.354801	0.135	0.104	1	TCP11L2	0
chr17-44123274-44124199	0.185769	0.354562	0.293	0.292	1	HDAC5	0
chr10-86399668-86400492	0.127753	0.353821	0.18	0.156	1	GRID1	33174
chr13-91347113-91347943	0.168526	0.353583	0.248	0.25	1	MIR17HG	0
chr17-75077228-75078094	0.24597	0.352935	0.113	0.094	1	SLC16A5	9632
chr19-1478824-1479738	0.252612	0.352435	0.15	0.135	1	C19orf25	0
chr3-99875734-99876651	0.319648	0.352373	0.105	0.104	1	FILIP1L	0
chr21-39016681-39017581	0.315621	0.351884	0.113	0.094	1	AF064858.11	5351
chr21-42973965-42974844	0.0578479	0.351466	0.564	0.573	1	PKNOX1	0
chr6-28266737-28267652	0.299757	0.350896	0.135	0.115	1	ZSCAN26	0
chr9-137205187-137206097	0.435504	0.350888	0.143	0.115	1	NDOR1	0
chr11-74580879-74581779	0.260559	0.350066	0.105	0.073	1	POLD3	0
chr6-37102252-37103147	0.327635	0.350045	0.18	0.177	1	PIM1	67055
chr17-3682775-3683659	0.321738	0.350005	0.105	0.083	1	P2RX5	0
chr2-85602292-85603208	0.345533	0.347795	0.128	0.115	1	TMEM150A	0
chr11-64271223-64272017	0.283614	0.347696	0.12	0.094	1	BAD	0
chr7-98879603-98880367	0.116986	0.347676	0.316	0.281	1	TRRAP	0
chr17-50212780-50213681	0.284441	0.347269	0.18	0.135	1	RP11-893F2.15	0
chr17-47732833-47733695	0.345047	0.346897	0.113	0.083	1	TBX21	0
chr8-94948989-94949875	0.234701	0.34661	0.188	0.156	1	TP53INP1	0
chr17-50478399-50479272	0.124013	0.346351	0.143	0.115	1	RSAD1	0
chr14-55212831-55213739	0.553715	0.346283	0.113	0.104	1	RP11-698F20.3	13817
chr2-100142157-100143044	0.213159	0.346275	0.135	0.125	1	AFF3	0
chr12-55738345-55739178	0.129348	0.346079	0.195	0.177	1	GDF11	4101
chr15-69452397-69453266	0.195199	0.34516	0.233	0.219	1	RPLP1	0
chr1-148388415-148389289	0.0966941	0.343799	0.211	0.188	1	LINC01138	0
chr17-82781507-82782412	0.205057	0.343113	0.135	0.115	1	TBCD	0
chr1-165827473-165828415	0.280142	0.343023	0.158	0.146	1	UCK2	0
chr8-102806195-102807044	0.262542	0.342433	0.188	0.177	1	KB-1732A1.1	0
chr22-23141672-23142566	0.255316	0.342378	0.135	0.125	1	RSPH14	0
chr9-6015206-6016119	0.257687	0.341605	0.165	0.188	1	RANBP6	0
chr14-105314163-105315079	0.119871	0.341299	0.286	0.333	1	PACS2	0
chr17-60078405-60079210	0.327045	0.341214	0.143	0.135	1	HEATR6	0
chr12-96400050-96400906	0.218364	0.340951	0.226	0.229	1	CDK17	0
chr13-40921311-40922207	0.362115	0.340702	0.165	0.198	1	ELF1	9712
chr12-31636271-31637186	0.261914	0.339584	0.173	0.167	1	ETFBKMT	9973
chr1-154627450-154628293	0.303273	0.339416	0.158	0.125	1	ADAR	0
chr4-163166460-163167266	0.097766	0.339224	0.241	0.208	1	NAF1	0
chr16-4802360-4803110	0.129464	0.338976	0.195	0.188	1	ROGDI	0
chr2-237968264-237969177	0.278479	0.338633	0.173	0.146	1	UBE2F	0
chr3-190513385-190514310	0.10378	0.338323	0.233	0.229	1	IL1RAP	0
chr12-11765828-11766594	0.321467	0.338293	0.105	0.094	1	ETV6	0
chr1-26820514-26821407	0.333429	0.338151	0.195	0.188	1	ZDHHC18	5302
chr19-2085019-2085919	0.465978	0.337031	0.098	0.104	1	MOB3A	0
chr3-141487537-141488136	0.346767	0.3362	0.12	0.104	1	RASA2	0
chr17-78276072-78276955	0.280579	0.336188	0.12	0.104	1	RP11-219G17.4	0
chr3-186827105-186827980	0.229175	0.33609	0.211	0.188	1	RP11-573D15.2	1583
chr19-7943409-7944288	0.130239	0.336071	0.398	0.375	1	TIMM44	0
chr5-76715651-76716543	0.209098	0.335435	0.135	0.125	1	F2R	0
chr12-122859982-122860899	0.172038	0.334931	0.105	0.083	1	HIP1R	0
chr19-48203582-48204477	0.270948	0.334791	0.158	0.125	1	CARD8	0
chr21-39312074-39312920	0.255461	0.334424	0.248	0.26	1	BRWD1	0
chr2-95022037-95022875	0.239757	0.334019	0.105	0.083	1	MAL	2801
chr5-176646862-176647776	0.164496	0.333659	0.173	0.146	1	TSPAN17	0
chrX-21993006-21993902	0.366082	0.333415	0.128	0.104	1	SMS	0
chr14-67619389-67620274	0.348363	0.333403	0.12	0.125	1	ARG2	0
chr17-35764034-35764881	0.189192	0.333335	0.143	0.115	1	C17orf50	0
chr2-159147013-159147885	0.452445	0.332929	0.15	0.146	1	TANC1	0
chr5-179858386-179859260	0.19823	0.332679	0.218	0.208	1	C5orf45	0
chr3-49357935-49358812	0.146569	0.332172	0.173	0.177	1	GPX1	0
chr1-35577317-35578150	0.404132	0.33177	0.113	0.094	1	TFAP2E	0
chr11-64284391-64285073	0.141592	0.331516	0.226	0.198	1	GPR137	0
chr5-1799401-1800242	0.155382	0.33129	0.226	0.198	1	MRPL36	0
chr8-80485178-80485953	0.218815	0.331078	0.248	0.219	1	ZBTB10	0
chr17-78168152-78169038	0.355246	0.331041	0.135	0.104	1	SYNGR2	0
chr2-26196688-26197596	0.221898	0.330505	0.113	0.094	1	HADHA	0
chr9-96856570-96857479	0.285116	0.32998	0.113	0.083	1	ZNF782	0
chr11-33324172-33325071	0.389542	0.329783	0.12	0.104	1	HIPK3	0
chr12-9647715-9648640	0.295835	0.329618	0.241	0.208	1	RP11-705C15.5	0
chr17-7887191-7888076	0.171457	0.32954	0.135	0.115	1	CHD3	0
chr14-89720545-89721421	0.271102	0.329033	0.203	0.219	1	RP11-33N16.3	0
chr2-74032085-74033010	0.319607	0.328829	0.15	0.146	1	TET3	0
chr3-12556663-12557562	0.157694	0.328453	0.203	0.177	1	MKRN2	0
chr18-74291645-74292544	0.180987	0.328139	0.308	0.271	1	CYB5A	0
chr7-604116-604999	0.264183	0.328115	0.12	0.104	1	PRKAR1B	0
chr12-6936339-6937013	0.30185	0.328115	0.128	0.125	1	ATN1	0
chr1-77682540-77683100	0.15928	0.328071	0.286	0.26	1	ZZZ3	0
chr3-46976327-46977204	0.153355	0.327121	0.293	0.292	1	CCDC12	0
chr19-10380232-10381146	0.291825	0.327011	0.278	0.219	1	TYK2	0
chr11-45842922-45843820	0.197626	0.326934	0.113	0.094	1	CRY2	3297
chr17-15563173-15564071	0.406502	0.325981	0.135	0.104	1	TVP23C-CDRT4	0
chr9-136075751-136076643	0.490957	0.325646	0.113	0.104	1	NACC2	0
chr1-221069078-221069976	0.288545	0.325082	0.105	0.073	1	HLX	184018
chr10-103396129-103397037	0.192435	0.324928	0.165	0.177	1	PDCD11	0
chr2-15141892-15142791	0.369177	0.324821	0.15	0.135	1	NBAS	24117
chr10-45594398-45595259	0.388924	0.32444	0.143	0.125	1	MARCH8	0
chrX-47482392-47483182	0.15536	0.324271	0.135	0.104	1	ZNF41	0
chr15-73964473-73965371	0.419729	0.323819	0.105	0.083	1	LOXL1	12335
chr10-79888720-79889583	0.183461	0.323541	0.15	0.125	1	NUTM2E	37841
chr5-87412522-87413402	0.136158	0.323531	0.286	0.281	1	CCNH	0
chr1-182029382-182030295	0.246663	0.322756	0.278	0.292	1	ZNF648	24274
chr17-34990856-34991713	0.310095	0.322678	0.165	0.156	1	LIG3	0
chr2-159286291-159287211	0.208519	0.321704	0.353	0.302	1	WDSUB1	0
chr21-42159772-42160662	0.486012	0.321111	0.105	0.083	1	UMODL1	16318
chr3-48661340-48662218	0.184656	0.32071	0.128	0.104	1	CELSR3	0
chr15-77243611-77244500	0.193048	0.320598	0.12	0.104	1	PEAK1	0
chr4-140755699-140756516	0.381111	0.320561	0.105	0.083	1	TBC1D9	0
chr5-42951018-42951901	0.421221	0.320544	0.128	0.125	1	CTD-2201E18.5	54831
chr22-43152122-43152958	0.442386	0.320436	0.105	0.094	1	TSPO	0
chr7-39951237-39952138	0.296907	0.320232	0.128	0.115	1	CDK13	0
chr1-28232552-28233437	0.207356	0.320186	0.15	0.146	1	DNAJC8	0
chr11-119101626-119102530	0.242819	0.319396	0.233	0.208	1	DPAGT1	0
chr6-3126140-3127040	0.403887	0.319224	0.12	0.094	1	BPHL	0
chr16-3003591-3004473	0.182876	0.31916	0.301	0.292	1	LA16c-380H5.3	1574
chr17-18857662-18858539	0.340207	0.319147	0.158	0.177	1	PRPSAP2	0
chr13-88919702-88920620	0.238592	0.318723	0.128	0.104	1	LINC00560	289304
chr13-32988603-32989413	0.339423	0.318697	0.128	0.115	1	KL	27019
chrX-77910143-77911054	0.216996	0.318135	0.173	0.167	1	ATP7A	0
chr5-134648250-134649095	0.375374	0.317412	0.135	0.135	1	SEC24A	0
chr6-166956218-166957102	0.267065	0.317391	0.286	0.24	1	RNASET2	0
chr1-12173429-12174327	0.265317	0.316961	0.188	0.167	1	TNFRSF1B	0
chr12-750843-751597	0.355803	0.316382	0.105	0.104	1	WNK1	995
chr5-1800911-1801798	0.122715	0.316244	0.165	0.125	1	NDUFS6	0
chr1-9428535-9429445	0.191912	0.316012	0.165	0.146	1	RNA5SP40	8223
chr1-35369885-35370804	0.415982	0.315939	0.113	0.094	1	ZMYM4	0
chr5-37391381-37392244	0.267396	0.315194	0.143	0.125	1	WDR70	0
chr2-28413262-28414164	0.433716	0.315043	0.113	0.104	1	FOSL2	0
chr21-45542118-45542885	0.248065	0.315037	0.12	0.104	1	SLC19A1	0
chr19-48810581-48811476	0.31686	0.314543	0.128	0.125	1	BCAT2	0
chr14-55571073-55571952	0.305953	0.314483	0.105	0.083	1	KTN1	0
chr7-48088706-48089574	0.385193	0.314214	0.105	0.115	1	UPP1	0
chr9-96217880-96218776	0.330245	0.314169	0.105	0.083	1	HSD17B3	16529
chr11-7513255-7514176	0.315052	0.314004	0.195	0.177	1	PPFIBP2	0
chr17-19507668-19508498	0.366602	0.313841	0.15	0.167	1	SLC47A1	0
chr15-73632971-73633869	0.177042	0.312948	0.316	0.323	1	NPTN	0
chr3-52533359-52534198	0.253571	0.312933	0.15	0.135	1	NT5DC2	0
chr16-69339110-69340038	0.201982	0.312789	0.226	0.219	1	COG8	0
chr8-22244705-22245596	0.213475	0.312676	0.286	0.25	1	POLR3D	0
chr1-44671995-44672870	0.118323	0.312311	0.248	0.219	1	TMEM53	0
chr17-79093344-79094230	0.307675	0.311572	0.128	0.115	1	RBFOX3	0
chr14-101707160-101708004	0.470586	0.311517	0.098	0.104	1	RP11-1029J19.5	0
chr3-39260688-39261575	0.44342	0.311389	0.143	0.146	1	CX3CR1	1918
chr17-58249319-58250226	0.364129	0.311365	0.105	0.083	1	LPO	0
chr6-118745939-118746742	0.253551	0.311326	0.158	0.135	1	CEP85L	35863
chr11-46392262-46393174	0.15337	0.311223	0.113	0.094	1	AMBRA1	3239
chr10-103677850-103678743	0.105975	0.311104	0.293	0.281	1	SH3PXD2A	0
chr17-1484523-1485327	0.272324	0.310913	0.128	0.125	1	MYO1C	0
chr10-124640887-124641695	0.294184	0.31076	0.128	0.104	1	RP11-12J10.3	0
chr17-40354729-40355640	0.266209	0.310726	0.113	0.104	1	RARA	0
chr12-1661496-1662415	0.186575	0.310676	0.113	0.083	1	WNT5B	14252
chr14-69672991-69673874	0.220827	0.310626	0.18	0.146	1	SUSD6	0
chr11-9601052-9601954	0.236952	0.310615	0.128	0.115	1	WEE1	7594
chr12-110582892-110583715	0.150867	0.310568	0.286	0.26	1	PPTC7	0
chr2-10043252-10043828	0.295038	0.309819	0.158	0.135	1	KLF11	0
chr10-67884326-67885111	0.238125	0.309496	0.293	0.292	1	SIRT1	0
chr7-151232030-151232904	0.281453	0.309211	0.218	0.167	1	CHPF2	0
chr11-118956269-118957178	0.468218	0.30908	0.113	0.094	1	UPK2	0
chr10-11823002-11823835	0.31935	0.308755	0.188	0.156	1	PROSER2	0
chr17-7314912-7315801	0.219728	0.308248	0.18	0.167	1	GPS2	0
chr12-47807957-47808785	0.279116	0.307671	0.105	0.094	1	HDAC7	0
chr5-543720-544635	0.187995	0.307284	0.203	0.167	1	SLC9A3	19387
chr1-151146283-151147182	0.335136	0.307157	0.135	0.083	1	SEMA6C	0
chr15-90001497-90002363	0.287867	0.307152	0.135	0.135	1	ZNF710	0
chr2-127639934-127640800	0.255219	0.307071	0.188	0.146	1	LIMS2	0
chr11-78424496-78425332	0.262384	0.306899	0.188	0.146	1	RP11-452H21.4	0
chr4-184263894-184264791	0.294587	0.306773	0.105	0.083	1	ENPP6	42663
chr7-102671312-102672206	0.198653	0.306735	0.105	0.094	1	RP11-577H5.5	0
chr17-15999307-16000188	0.167422	0.306698	0.203	0.188	1	ZSWIM7	0
chr22-31489561-31490381	0.185947	0.306457	0.203	0.219	1	EIF4ENIF1	0
chr19-38315557-38316468	0.220886	0.30635	0.316	0.292	1	YIF1B	0
chr8-43140077-43140934	0.294015	0.306235	0.248	0.25	1	HGSNAT	0
chr1-1115799-1116698	0.208692	0.30601	0.391	0.396	1	C1orf159	0
chr14-52791147-52792056	0.136992	0.305585	0.286	0.26	1	GNPNAT1	0
chr5-157142455-157143347	0.163402	0.305389	0.346	0.365	1	MED7	0
chr2-10410152-10410960	0.302163	0.305369	0.15	0.135	1	HPCAL1	0
chr8-9002419-9003302	0.219147	0.305228	0.248	0.229	1	ERI1	0
chr18-70205457-70206373	0.163966	0.305201	0.218	0.208	1	RTTN	0
chr6-3848811-3849717	0.230639	0.304951	0.15	0.125	1	FAM50B	0
chr1-172443647-172444528	0.189417	0.304235	0.158	0.135	1	PIGC	0
chr15-73927354-73928252	0.252327	0.304056	0.12	0.125	1	LOXL1	0
chr6-157561600-157562506	0.506328	0.303881	0.105	0.094	1	ZDHHC14	0
chr13-94595779-94596675	0.162334	0.303731	0.248	0.198	1	TGDS	0
chr3-123584726-123585651	0.119072	0.303164	0.331	0.344	1	HACD2	0
chr4-88697391-88698297	0.375195	0.303103	0.105	0.083	1	NAP1L5	0
chr6-41705818-41706715	0.196029	0.302675	0.18	0.156	1	TFEB	0
chr5-127030225-127031138	0.318456	0.302647	0.211	0.198	1	MARCH3	0
chrX-118496226-118497038	0.411025	0.302363	0.105	0.104	1	DOCK11	0
chr8-18846650-18847537	0.16402	0.30162	0.113	0.094	1	PSD3	0
chr6-36196864-36197622	0.176357	0.301547	0.278	0.281	1	BRPF3	0
chr3-33717748-33718648	0.418132	0.300983	0.18	0.198	1	CLASP2	0
chr7-155206412-155207117	0.40529	0.300894	0.113	0.083	1	AC099552.3	1222
chr6-37222152-37222996	0.183168	0.300756	0.271	0.25	1	TMEM217	0
chr19-17282356-17283258	0.347025	0.300328	0.113	0.083	1	ANKLE1	0
chr14-74617908-74618844	0.290704	0.300316	0.15	0.125	1	CTD-2207P18.2	1260
chr4-8198688-8199558	0.140829	0.299981	0.143	0.104	1	SH3TC1	0
chr12-132153620-132154516	0.473867	0.299818	0.143	0.104	1	NOC4L	1146
chr1-120942020-120942911	0.340735	0.299795	0.12	0.104	1	LINC00623	0
chr2-134120829-134121611	0.429925	0.299581	0.15	0.135	1	MGAT5	0
chr11-45082934-45083820	0.36679	0.299094	0.113	0.115	1	PRDM11	11985
chrX-48597415-48598318	0.173262	0.299089	0.188	0.167	1	WDR13	0
chr16-57816013-57816918	0.175634	0.298995	0.18	0.156	1	KIFC3	0
chr7-17770551-17771412	0.246936	0.29894	0.128	0.094	1	SNX13	19348
chr13-51451230-51452054	0.16956	0.298312	0.135	0.115	1	INTS6	0
chr4-186104383-186105175	0.406191	0.298256	0.105	0.104	1	FAM149A	0
chr12-132143903-132144793	0.161999	0.298205	0.226	0.198	1	DDX51	0
chr12-122078200-122079111	0.246375	0.298131	0.203	0.188	1	MLXIP	0
chr6-110958229-110959139	0.309416	0.297956	0.203	0.219	1	GTF3C6	0
chr8-56211103-56212004	0.135469	0.29789	0.459	0.458	1	CHCHD7	0
chr19-2456535-2457406	0.353092	0.297815	0.165	0.135	1	LMNB2	0
chr2-218659196-218660064	0.322498	0.297428	0.226	0.177	1	BCS1L	0
chr2-201909710-201910572	0.274736	0.296526	0.12	0.104	1	CDK15	14159
chr3-52770503-52771426	0.231814	0.296451	0.128	0.104	1	NEK4	0
chr13-30371550-30372469	0.348611	0.296087	0.135	0.125	1	LINC00426	0
chr19-14374897-14375788	0.340724	0.296047	0.15	0.125	1	CTC-548K16.2	4700
chr7-100483098-100483962	0.351924	0.295541	0.203	0.188	1	NYAP1	0
chrX-49922130-49923008	0.0703419	0.295435	0.195	0.177	1	CLCN5	0
chr21-36966191-36967102	0.32017	0.295389	0.128	0.125	1	HLCS	0
chr7-151351731-151352622	0.275402	0.295055	0.158	0.115	1	NUB1	0
chr1-169105897-169106775	0.343105	0.29466	0.12	0.104	1	ATP1B1	0
chr3-4830809-4831715	0.235277	0.294401	0.105	0.104	1	ITPR1	0
chr8-8227844-8228814	0.319209	0.293364	0.286	0.281	1	RP11-556O5.6	38648
chr22-50200514-50201416	0.290965	0.293232	0.218	0.198	1	SELO	0
chr6-26659365-26660250	0.348046	0.292664	0.128	0.115	1	ZNF322	0
chr14-102313931-102314832	0.358414	0.292236	0.15	0.146	1	ZNF839	2544
chr20-50730819-50731725	0.128149	0.291569	0.383	0.427	1	PARD6B	0
chr19-19776067-19776988	0.116623	0.29148	0.248	0.229	1	CTC-559E9.4	0
chr14-21308426-21309329	0.377294	0.291427	0.173	0.135	1	RPGRIP1	0
chr6-149065835-149066749	0.341477	0.291207	0.211	0.188	1	UST	0
chr2-73284178-73284989	0.151766	0.29035	0.256	0.219	1	FBXO41	0
chr2-23940057-23940933	0.195321	0.290258	0.203	0.188	1	UBXN2A	0
chr12-51238494-51239359	0.121571	0.289885	0.203	0.198	1	DAZAP2	0
chr2-45729635-45730518	0.25149	0.289733	0.18	0.177	1	PRKCE	0
chr6-5664972-5665858	0.393825	0.28905	0.12	0.104	1	FARS2	0
chr11-120510984-120511816	0.267957	0.288934	0.113	0.094	1	GRIK4	0
chr22-26428684-26429579	0.221227	0.288818	0.278	0.25	1	ASPHD2	0
chr2-101110000-101110868	0.274183	0.288792	0.135	0.125	1	TBC1D8	0
chr5-151223747-151224668	0.385476	0.288744	0.105	0.094	1	CCDC69	0
chr17-8119459-8120050	0.323884	0.288508	0.158	0.146	1	ALOXE3	411
chr6-33417780-33418696	0.250338	0.288467	0.353	0.375	1	CUTA	0
chr2-127701933-127702362	0.402294	0.288442	0.195	0.208	1	SFT2D3	0
chr16-25014952-25015833	0.128174	0.287976	0.158	0.125	1	ARHGAP17	0
chr1-178726046-178726868	0.329505	0.287789	0.128	0.115	1	RALGPS2	0
chr2-191150549-191151413	0.344364	0.287613	0.12	0.125	1	STAT4	0
chr19-13787456-13788342	0.266309	0.28745	0.128	0.104	1	AC008686.1	0
chr3-17963855-17964701	0.431307	0.287405	0.135	0.125	1	TBC1D5	0
chr15-67784296-67785063	0.278913	0.287154	0.195	0.177	1	MAP2K5	0
chr2-231604352-231605251	0.321496	0.286949	0.353	0.354	1	C2orf57	10068
chr21-39313411-39314197	0.17633	0.286417	0.256	0.24	1	BRWD1	0
chr12-53295018-53295930	0.491423	0.286393	0.18	0.198	1	PFDN5	0
chr13-113490376-113491262	0.454614	0.286253	0.165	0.146	1	DCUN1D2	0
chr10-3068240-3068971	0.350851	0.286097	0.12	0.115	1	PFKP	0
chr2-74653760-74654672	0.151651	0.285343	0.218	0.188	1	SEMA4F	0
chr1-202957906-202958792	0.310694	0.285311	0.226	0.208	1	ADIPOR1	0
chr11-68121080-68121979	0.438445	0.285206	0.12	0.115	1	CHKA	0
chr11-36377090-36378002	0.199025	0.284676	0.15	0.125	1	PRR5L	0
chr16-67993061-67993949	0.29577	0.284492	0.15	0.125	1	DPEP2	0
chr3-107598878-107599795	0.47963	0.284182	0.12	0.115	1	BBX	0
chr17-82098131-82098974	0.156736	0.284043	0.361	0.375	1	FASN	0
chr7-64562649-64563505	0.544922	0.283764	0.143	0.135	1	ZNF680	0
chr6-169724146-169724963	0.362119	0.28316	0.165	0.156	1	PHF10	0
chr19-44212027-44212952	0.353502	0.283112	0.105	0.104	1	ZNF227	0
chr9-105557653-105558580	0.197438	0.283003	0.128	0.104	1	FKTN	0
chr1-44799736-44800625	0.23525	0.282734	0.301	0.333	1	PLK3	0
chr18-3447771-3448630	0.407634	0.282358	0.188	0.156	1	TGIF1	0
chr13-25301138-25302039	0.232795	0.282043	0.286	0.26	1	NUP58	0
chr6-108559312-108560166	0.0956115	0.282001	0.331	0.292	1	FOXO3	0
chr19-2976937-2977852	0.154286	0.281924	0.165	0.125	1	TLE6	0
chr8-20303586-20304455	0.255874	0.280924	0.143	0.135	1	LZTS1	0
chr20-58980844-58981731	0.197231	0.280825	0.218	0.208	1	NELFCD	0
chr5-43105382-43106257	0.412843	0.280518	0.158	0.135	1	ZNF131	0
chr2-17830271-17831187	0.326018	0.280465	0.105	0.094	1	MSGN1	13169
chr20-56554562-56555462	0.375541	0.280458	0.143	0.125	1	FAM209B	18041
chr6-53171627-53172520	0.326292	0.280453	0.12	0.094	1	GCM1	22797
chr15-41827574-41828476	0.270944	0.280357	0.211	0.271	1	JMJD7	0
chr17-17172733-17173581	0.415772	0.280336	0.105	0.094	1	MPRIP	0
chr19-57191113-57192005	0.211703	0.280313	0.203	0.177	1	ZNF264	0
chr2-24919871-24920813	0.382529	0.280019	0.105	0.083	1	ADCY3	31
chr13-110705746-110706667	0.181497	0.279691	0.286	0.312	1	CARS2	0
chr2-64865207-64866065	0.433944	0.279393	0.128	0.115	1	AC007880.1	1580
chr1-26826265-26827154	0.376089	0.279351	0.173	0.167	1	ZDHHC18	0
chr18-74148128-74148531	0.224305	0.279261	0.248	0.229	1	TIMM21	0
chr9-133726136-133726944	0.320537	0.279027	0.105	0.083	1	SARDH	0
chr6-46652543-46653412	0.293928	0.278932	0.135	0.115	1	SLC25A27	0
chr7-98251801-98252667	0.378779	0.278354	0.195	0.198	1	TECPR1	0
chr15-78077188-78078023	0.389745	0.278269	0.12	0.115	1	TBC1D2B	0
chr1-183048367-183049260	0.443666	0.278187	0.105	0.094	1	LAMC1	0
chr10-61899864-61900737	0.413088	0.278097	0.12	0.104	1	ARID5B	562
chr12-98612564-98613492	0.42916	0.278096	0.12	0.115	1	IKBIP	0
chrX-49123395-49124305	0.290799	0.277879	0.15	0.125	1	GPKOW	0
chr20-51306491-51307383	0.192234	0.277624	0.18	0.156	1	NFATC2	79573
chr8-89855653-89856539	0.474909	0.277419	0.105	0.094	1	OSGIN2	45319
chr17-2593240-2594078	0.0874132	0.276955	0.353	0.354	1	PAFAH1B1	0
chr4-38761279-38762171	0.385411	0.276886	0.128	0.115	1	RNA5SP158	2386
chr2-68734499-68735396	0.364524	0.276833	0.203	0.208	1	ARHGAP25	0
chr14-20682503-20683342	0.342827	0.276271	0.203	0.229	1	RNASE4	757
chr1-248873566-248874494	0.15766	0.276212	0.308	0.312	1	ZNF692	14421
chrX-75273674-75274535	0.141835	0.276201	0.158	0.135	1	UPRT	0
chr18-31497718-31498649	0.159736	0.27611	0.135	0.115	1	DSG2	0
chr2-162318369-162319243	0.329999	0.276098	0.128	0.115	1	GCA	0
chr20-34875982-34876908	0.199845	0.275847	0.338	0.365	1	ACSS2	0
chr1-150560863-150561643	0.291671	0.275607	0.18	0.167	1	ADAMTSL4	0
chr12-66169235-66170108	0.304006	0.275327	0.226	0.219	1	TMBIM4	0
chr10-74826044-74826828	0.0534798	0.275229	0.519	0.573	1	KAT6B	0
chr22-21629147-21629617	0.322966	0.275106	0.15	0.146	1	YDJC	0
chr5-74685990-74686676	0.260787	0.275074	0.113	0.104	1	HEXB	0
chr10-98134274-98135133	0.133711	0.275056	0.248	0.208	1	R3HCC1L	0
chr10-69836090-69837024	0.538057	0.275006	0.113	0.094	1	COL13A1	0
chr22-19621882-19622776	0.24633	0.275005	0.158	0.135	1	AC000067.1	44246
chr4-20699925-20700839	0.149928	0.274885	0.338	0.292	1	PACRGL	0
chr1-155978102-155978935	0.403698	0.274477	0.105	0.125	1	ARHGEF2	0
chr14-74301935-74302503	0.307097	0.274452	0.12	0.115	1	ABCD4	0
chr10-18651207-18652118	0.246858	0.274313	0.173	0.167	1	NSUN6	0
chr11-60775143-60776042	0.429968	0.273956	0.165	0.156	1	MS4A15	0
chr17-55421570-55422470	0.172072	0.273836	0.293	0.281	1	MMD	0
chr6-33905022-33905405	0.263418	0.273545	0.12	0.094	1	RP3-468B3.2	0
chr15-45391829-45392745	0.324185	0.273323	0.143	0.135	1	GATM	0
chrX-55160637-55161554	0.291537	0.273315	0.15	0.135	1	FAM104B	0
chr2-11701616-11702525	0.257132	0.273066	0.128	0.115	1	LPIN1	0
chr19-35745008-35745716	0.167921	0.273053	0.391	0.427	1	U2AF1L4	0
chr19-16588223-16589004	0.280662	0.27275	0.203	0.177	1	MED26	0
chr1-111346089-111346985	0.174166	0.272428	0.195	0.177	1	PIFO	0
chr11-72112192-72113086	0.223792	0.272399	0.338	0.312	1	ANAPC15	0
chr9-134403549-134404482	0.275648	0.272367	0.113	0.094	1	RXRA	0
chr5-112921912-112922702	0.239374	0.272349	0.165	0.156	1	REEP5	0
chr2-43218749-43219412	0.223184	0.271994	0.256	0.24	1	ZFP36L2	2989
chr7-151875507-151876243	0.285902	0.271926	0.165	0.156	1	PRKAG2	0
chr1-111515827-111516643	0.467084	0.271921	0.105	0.094	1	TMIGD3	0
chr10-100009458-100010356	0.0916853	0.27175	0.218	0.208	1	DNMBP	0
chr3-44510259-44511119	0.310562	0.271717	0.203	0.188	1	ZNF852	0
chr11-85647472-85648378	0.375562	0.271328	0.165	0.177	1	TMEM126A	0
chr14-71319933-71320781	0.283233	0.271019	0.361	0.344	1	SIPA1L1	0
chr17-7922519-7923436	0.312542	0.270976	0.128	0.104	1	KCNAB3	0
chr8-122782262-122783331	0.323567	0.270974	0.203	0.198	1	ZHX2	0
chr9-36136223-36137131	0.232109	0.269604	0.143	0.094	1	GLIPR2	0
chr20-13638523-13639420	0.252073	0.269341	0.278	0.271	1	TASP1	0
chr19-23758475-23759321	0.385257	0.269016	0.15	0.146	1	ZNF681	0
chr2-101622847-101623732	0.520237	0.268942	0.128	0.104	1	MAP4K4	73117
chr10-131981580-131982500	0.302408	0.26892	0.135	0.125	1	BNIP3	0
chr11-32583340-32584219	0.271253	0.268829	0.173	0.167	1	EIF3M	0
chr1-28235634-28236522	0.286888	0.268814	0.226	0.188	1	ATPIF1	0
chr17-40177032-40177928	0.316906	0.268798	0.113	0.135	1	RAPGEFL1	0
chr17-54968239-54969126	0.259315	0.26869	0.226	0.24	1	COX11	0
chr2-189580425-189581330	0.266922	0.268375	0.18	0.167	1	SLC40A1	0
chr7-75878519-75879426	0.136955	0.268292	0.226	0.198	1	RHBDD2	0
chr2-28392272-28393097	0.15164	0.268158	0.361	0.417	1	FOSL2	0
chr10-73865496-73866384	0.436422	0.268046	0.12	0.094	1	CAMK2G	0
chr16-88650788-88651631	0.411122	0.26785	0.158	0.146	1	CYBA	0
chr11-75241339-75242179	0.319731	0.267592	0.128	0.094	1	TPBGL	0
chr6-156777019-156777765	0.259321	0.267422	0.158	0.156	1	ARID1B	0
chr12-7960410-7961320	0.333618	0.267085	0.12	0.115	1	SLC2A3	24134
chr1-150486904-150487802	0.127401	0.266824	0.248	0.24	1	TARS2	0
chr17-27332495-27333399	0.263132	0.266746	0.105	0.094	1	RP11-173M1.4	0
chr2-102736391-102737275	0.456295	0.266606	0.105	0.104	1	MFSD9	0
chr20-62406893-62407812	0.255946	0.265985	0.226	0.198	1	CABLES2	0
chr14-51844169-51845031	0.321136	0.265753	0.158	0.135	1	GNG2	0
chr19-12734265-12735166	0.265114	0.265673	0.301	0.323	1	C19orf43	0
chr12-123633282-123634195	0.395957	0.265262	0.203	0.198	1	GTF2H3	0
chr15-52018866-52019675	0.274401	0.264961	0.263	0.281	1	MAPK6	0
chr1-206579705-206580615	0.298852	0.264371	0.188	0.167	1	RASSF5	0
chr12-12010136-12011076	0.371897	0.264298	0.098	0.104	1	BCL2L14	38767
chr22-45268764-45269666	0.337002	0.264264	0.18	0.156	1	CTA-268H5.14	5178
chr14-21191640-21192536	0.319995	0.264212	0.211	0.177	1	LINC00641	7542
chr12-108691334-108692243	0.367877	0.26384	0.12	0.073	1	CORO1C	0
chr4-108620012-108620925	0.116621	0.263745	0.248	0.26	1	RPL34	0
chr13-31161792-31162707	0.134603	0.263728	0.429	0.396	1	HSPH1	0
chr7-22822422-22823322	0.126458	0.263377	0.211	0.188	1	TOMM7	0
chr2-24076154-24077051	0.17248	0.26282	0.391	0.427	1	SF3B6	0
chr1-62687750-62688615	0.259004	0.262795	0.158	0.115	1	DOCK7	0
chr1-203304955-203305858	0.385655	0.262747	0.173	0.156	1	BTG2	0
chr12-6763954-6764854	0.306589	0.262559	0.128	0.125	1	MLF2	0
chr16-87316931-87317859	0.307121	0.262454	0.233	0.24	1	C16orf95	0
chr19-32580709-32581601	0.125881	0.261783	0.316	0.344	1	PDCD5	0
chr19-45994833-45995756	0.143416	0.261645	0.338	0.323	1	CCDC61	0
chr6-16770696-16771594	0.286126	0.261213	0.105	0.073	1	RP1-151F17.2	3812
chr15-43185058-43185888	0.306915	0.261111	0.158	0.135	1	CCNDBP1	0
chr12-51951112-51952024	0.125406	0.261012	0.308	0.302	1	ACVR1B	0
chr1-30779321-30780201	0.27	0.260511	0.135	0.115	1	LAPTM5	21500
chr17-28571144-28571982	0.512246	0.26045	0.15	0.167	1	PIGS	0
chr14-64338274-64339174	0.21194	0.259379	0.308	0.292	1	ESR2	161
chr1-179229177-179230071	0.384163	0.259279	0.128	0.115	1	ABL2	0
chr5-170330912-170331826	0.504515	0.259235	0.143	0.115	1	LINC01366	0
chr17-68511952-68512814	0.107851	0.258835	0.338	0.333	1	PRKAR1A	0
chr2-96305094-96305976	0.216623	0.258478	0.211	0.198	1	SNRNP200	0
chr1-41661895-41662802	0.25898	0.257984	0.18	0.167	1	HIVEP3	0
chr19-10194465-10195364	0.365919	0.257916	0.211	0.198	1	DNMT1	0
chr22-46576563-46577490	0.218968	0.257617	0.218	0.208	1	GRAMD4	0
chr17-8295113-8296018	0.222456	0.257432	0.226	0.198	1	SLC25A35	0
chr16-30747859-30748761	0.174486	0.257317	0.263	0.229	1	PHKG2	0
chr5-67215555-67216470	0.336961	0.257124	0.113	0.115	1	CD180	18755
chr11-74170698-74171621	0.118072	0.25704	0.383	0.385	1	C2CD3	0
chr15-45200172-45201028	0.259813	0.256982	0.195	0.188	1	SHF	0
chr13-30464328-30465183	0.316852	0.25692	0.278	0.312	1	HMGB1	0
chr6-710863-711711	0.308517	0.256819	0.165	0.146	1	RP11-532F6.4	0
chr19-42132938-42133662	0.273198	0.256729	0.15	0.146	1	POU2F2	0
chr9-99104545-99105429	0.241864	0.256426	0.286	0.26	1	TGFBR1	0
chr11-62573571-62574489	0.124862	0.256121	0.353	0.333	1	EEF1G	0
chr19-48169622-48170044	0.347077	0.25566	0.203	0.167	1	LIG1	0
chr2-28566496-28567400	0.362396	0.255637	0.218	0.188	1	PLB1	0
chr1-1231679-1232592	0.17754	0.255538	0.308	0.333	1	B3GALT6	0
chr9-34178533-34179444	0.304018	0.25548	0.218	0.177	1	UBAP1	0
chr16-53054566-53055486	0.313851	0.255384	0.195	0.167	1	CHD9	0
chr12-112977958-112978857	0.264995	0.255348	0.226	0.208	1	OAS2	0
chr21-33894492-33895394	0.30765	0.2544	0.113	0.094	1	ITSN1	0
chr12-123972590-123973494	0.167992	0.254358	0.383	0.406	1	CCDC92	0
chr1-23484137-23484971	0.264672	0.254069	0.218	0.24	1	ASAP3	0
chr17-42154654-42155557	0.258945	0.253857	0.316	0.354	1	CTD-2132N18.3	0
chr5-80255662-80256562	0.309612	0.253833	0.271	0.26	1	SERINC5	0
chr7-151057607-151058515	0.233569	0.253637	0.391	0.396	1	CDK5	0
chr22-40818958-40819780	0.350719	0.253527	0.195	0.167	1	SLC25A17	0
chr1-173867767-173868617	0.212663	0.253382	0.361	0.354	1	ZBTB37	0
chr1-246931588-246932433	0.118771	0.253365	0.368	0.385	1	AHCTF1	0
chr4-83110042-83110823	0.274588	0.253198	0.135	0.094	1	PLAC8	0
chr8-65633790-65634681	0.214438	0.253131	0.301	0.281	1	ARMC1	0
chr1-85259251-85260126	0.290764	0.252964	0.256	0.26	1	C1orf52	0
chr19-57583591-57584500	0.326475	0.252477	0.18	0.198	1	ZIK1	0
chr2-233418450-233419343	0.548526	0.251939	0.098	0.125	1	DGKD	0
chr3-130746406-130747279	0.442181	0.251522	0.226	0.208	1	PIK3R4	0
chr11-120168809-120169742	0.42523	0.250881	0.105	0.083	1	TRIM29	0
chr15-43517242-43518014	0.336457	0.250696	0.128	0.115	1	MAP1A	0
chr1-19485287-19486183	0.164786	0.2503	0.376	0.375	1	CAPZB	0
chr6-33344934-33345776	0.347332	0.250231	0.105	0.083	1	DAXX	15664
chr12-110403313-110404195	0.371472	0.249889	0.18	0.177	1	ANAPC7	0
chr11-59106495-59107382	0.228844	0.249418	0.173	0.167	1	FAM111B	0
chr2-85418153-85419056	0.502131	0.249319	0.158	0.177	1	CAPG	0
chr19-45485119-45485957	0.282337	0.248571	0.241	0.229	1	RTN2	0
chr2-10302246-10303164	0.271978	0.248061	0.218	0.198	1	HPCAL1	0
chrX-38560965-38561865	0.41142	0.247999	0.113	0.104	1	TSPAN7	0
chr12-121626116-121626995	0.15485	0.247846	0.316	0.302	1	ORAI1	0
chr4-83123831-83124749	0.29127	0.247837	0.158	0.146	1	PLAC8	0
chrX-1205617-1206518	0.283479	0.247774	0.105	0.083	1	CRLF2	0
chr1-217630720-217631643	0.33174	0.247755	0.173	0.177	1	SPATA17	0
chr2-238239632-238240435	0.519423	0.247714	0.105	0.104	1	HES6	0
chr1-184386639-184387273	0.515304	0.247594	0.143	0.125	1	C1orf21	0
chr9-70397865-70398776	0.565493	0.247403	0.105	0.104	1	KLF9	0
chr17-74514039-74514946	0.335629	0.247347	0.135	0.135	1	CD300LB	6227
chr10-68074808-68075646	0.214999	0.247325	0.301	0.312	1	HERC4	0
chr16-181080-181942	0.26182	0.247154	0.143	0.125	1	HBQ1	0
chr8-22286994-22287917	0.544425	0.24694	0.12	0.115	1	PIWIL2	0
chr19-43474963-43475864	0.384008	0.24691	0.165	0.146	1	PHLDB3	0
chr5-1344655-1345552	0.24589	0.246878	0.218	0.208	1	CLPTM1L	0
chr6-30626399-30627295	0.27064	0.246728	0.135	0.115	1	ATAT1	0
chr15-45457545-45458410	0.419671	0.246349	0.135	0.125	1	C15orf48	8783
chr19-40609706-40610535	0.302207	0.246252	0.188	0.198	1	LTBP4	0
chr1-84442050-84442904	0.307749	0.246037	0.105	0.083	1	DNASE2B	27031
chr8-119832403-119833307	0.193032	0.245771	0.226	0.208	1	TAF2	0
chr5-31638666-31639592	0.378183	0.245467	0.105	0.083	1	PDZD2	0
chr17-66302111-66302987	0.404681	0.245337	0.135	0.104	1	PRKCA	0
chr11-535188-536098	0.106164	0.245098	0.323	0.375	1	HRAS	0
chr6-26216383-26217258	0.284708	0.244797	0.195	0.219	1	HIST1H2BG	0
chrX-17736759-17737683	0.408425	0.244786	0.195	0.177	1	SCML1	0
chr8-60909444-60910356	0.37265	0.244639	0.12	0.115	1	AC022182.1	0
chr4-84582454-84583331	0.375167	0.244449	0.15	0.135	1	CDS1	0
chrX-282966-283876	0.270587	0.244366	0.203	0.167	1	PLCXD1	0
chr1-40039220-40039843	0.424214	0.24427	0.12	0.104	1	CAP1	389
chr2-54570726-54571628	0.617974	0.24426	0.105	0.104	1	SPTBN1	0
chr2-234308504-234309419	0.386047	0.244154	0.15	0.135	1	RP11-309M7.1	83989
chr1-958866-959766	0.387462	0.244136	0.211	0.229	1	NOC2L	0
chr21-43775940-43776842	0.257251	0.243813	0.128	0.104	1	CSTB	0
chr2-24886559-24887501	0.293882	0.243736	0.143	0.115	1	ADCY3	0
chr7-143380727-143381524	0.234396	0.243708	0.211	0.208	1	ZYX	0
chr16-2882555-2883435	0.084835	0.243385	0.353	0.365	1	FLYWCH2	0
chr3-50340498-50341425	0.161911	0.243351	0.12	0.115	1	RASSF1	0
chr1-163321437-163322344	0.129129	0.243309	0.248	0.26	1	RGS5	0
chr19-54136926-54137860	0.1158	0.242938	0.541	0.542	1	CNOT3	0
chr12-64221900-64222798	0.202388	0.242823	0.271	0.271	1	C12orf66	0
chr10-73110101-73110935	0.121039	0.242757	0.158	0.135	1	NUDT13	0
chr19-11374452-11375391	0.202281	0.242699	0.398	0.417	1	SWSAP1	0
chr9-96777622-96778528	0.260558	0.242554	0.15	0.146	1	ZNF510	0
chr14-75274570-75275461	0.375746	0.242083	0.173	0.177	1	FOS	3312
chr7-101153958-101154826	0.429951	0.242078	0.12	0.125	1	AP1S1	0
chr9-136711766-136712676	0.374481	0.242056	0.143	0.135	1	FAM69B	0
chr19-49133182-49134103	0.282959	0.241766	0.12	0.094	1	PPFIA3	0
chr7-130050925-130051833	0.465829	0.241752	0.113	0.104	1	ZC3HC1	0
chr7-123534431-123535286	0.250846	0.241669	0.391	0.448	1	IQUB	0
chr20-5119590-5120330	0.342761	0.241386	0.346	0.312	1	PCNA	0
chr19-4066908-4067757	0.238733	0.241174	0.18	0.146	1	ZBTB7A	0
chr2-55133578-55134482	0.439685	0.240949	0.113	0.104	1	RTN4	20956
chr16-578758-579624	0.392052	0.240657	0.105	0.094	1	PIGQ	0
chr1-15847245-15848135	0.231663	0.240475	0.316	0.323	1	SPEN	0
chr7-20114302-20115142	0.294237	0.24037	0.12	0.094	1	RP11-486P11.1	0
chr2-237475036-237475958	0.288568	0.240279	0.165	0.146	1	MLPH	9469
chr14-87992707-87993567	0.322215	0.240186	0.226	0.177	1	GALC	0
chr15-59688971-59689887	0.286504	0.240181	0.331	0.375	1	BNIP2	0
chr3-113838367-113839269	0.158024	0.240125	0.135	0.115	1	GRAMD1C	0
chr16-569483-570403	0.287644	0.239947	0.15	0.135	1	PIGQ	0
chr6-141483347-141484204	0.299853	0.239623	0.158	0.135	1	RP11-63E9.1	32340
chr3-141231247-141232108	0.306363	0.239605	0.256	0.229	1	PXYLP1	0
chr6-32636850-32637759	0.465161	0.239518	0.113	0.125	1	HLA-DQA1	0
chr11-66258126-66258730	0.574869	0.239441	0.128	0.125	1	KLC2	0
chr6-33297650-33298387	0.274282	0.239365	0.203	0.167	1	PFDN6	0
chr22-50529690-50530570	0.665095	0.23935	0.105	0.125	1	ODF3B	0
chr19-46704209-46705115	0.374528	0.239315	0.113	0.104	1	PRKD2	0
chr21-39004512-39005379	0.359829	0.239244	0.105	0.094	1	AF064858.8	0
chr2-9951086-9951974	0.26237	0.23872	0.331	0.365	1	GRHL1	0
chr17-7685813-7686754	0.284788	0.238546	0.301	0.292	1	WRAP53	0
chr15-72670475-72671394	0.366645	0.238298	0.143	0.115	1	GOLGA6B	4080
chr2-202265245-202266145	0.191365	0.238208	0.308	0.292	1	NOP58	0
chr11-64225835-64226674	0.509528	0.238183	0.18	0.188	1	TRPT1	0
chr11-3057020-3057915	0.458001	0.237522	0.165	0.135	1	CARS	0
chr1-13699885-13700787	0.417034	0.237331	0.15	0.146	1	PRDM2	0
chr15-35545711-35546639	0.135696	0.237327	0.263	0.208	1	DPH6	0
chr10-73768713-73769605	0.549307	0.237221	0.12	0.104	1	SEC24C	0
chr8-57412206-57413141	0.339862	0.237199	0.113	0.083	1	RP11-756K15.2	47348
chrX-104165970-104166882	0.428258	0.237074	0.12	0.115	1	FAM199X	0
chr2-159904355-159905279	0.263902	0.236731	0.211	0.229	1	LY75-CD302	0
chr12-132955802-132956677	0.524899	0.236658	0.128	0.125	1	CHFR	0
chr11-118659192-118660092	0.317872	0.236067	0.128	0.115	1	TREH	0
chr7-7566486-7567363	0.237341	0.236047	0.15	0.135	1	MIOS	0
chr10-37976170-37977075	0.270636	0.236015	0.368	0.375	1	ZNF25	0
chr12-109097665-109098533	0.221589	0.23566	0.263	0.302	1	UNG	0
chr3-58007933-58008809	0.269978	0.235154	0.188	0.188	1	FLNB	0
chr5-178859599-178860464	0.372473	0.235071	0.135	0.115	1	ZNF354B	0
chr15-25933589-25934486	0.462346	0.234938	0.158	0.135	1	RP11-1084I9.1	0
chr22-35660517-35661334	0.309614	0.233781	0.128	0.125	1	APOL6	0
chr6-41333756-41334668	0.403739	0.233682	0.241	0.26	1	NCR2	986
chr4-13627269-13628180	0.300459	0.233464	0.188	0.208	1	AC006445.1	0
chr7-102464533-102465417	0.243167	0.233438	0.173	0.167	1	LRWD1	0
chr1-228864128-228865000	0.478961	0.233323	0.113	0.094	1	RHOU	117458
chr7-141014531-141015414	0.241433	0.233189	0.263	0.281	1	MRPS33	0
chr1-231612421-231613318	0.430329	0.233176	0.113	0.115	1	TSNAX-DISC1	0
chr14-24080906-24081775	0.393585	0.232817	0.113	0.094	1	NRL	0
chr1-207620003-207620900	0.42185	0.232726	0.12	0.094	1	CR1	0
chrX-101390587-101391452	0.540846	0.232599	0.135	0.156	1	RPL36A	0
chr4-140743100-140743974	0.637597	0.232211	0.128	0.115	1	TBC1D9	0
chr16-3023752-3024641	0.336783	0.2318	0.293	0.323	1	HCFC1R1	0
chr1-225865783-225866682	0.335432	0.231786	0.15	0.156	1	TMEM63A	0
chr5-172188039-172188947	0.348241	0.231509	0.248	0.24	1	STK10	0
chr19-12789614-12790490	0.42035	0.230778	0.15	0.177	1	HOOK2	0
chr7-44796169-44797037	0.295152	0.230684	0.293	0.26	1	PPIA	0
chr2-64606743-64607633	0.419213	0.230427	0.12	0.115	1	AC007365.1	0
chr16-25060689-25061604	0.424847	0.230401	0.12	0.094	1	RP11-266L9.5	5332
chr17-31549492-31550377	0.455963	0.230314	0.18	0.188	1	RP1-41C23.4	9754
chr6-106325310-106326195	0.233409	0.230305	0.241	0.24	1	ATG5	0
chr1-193104847-193105717	0.23506	0.230105	0.105	0.094	1	GLRX2	0
chr18-3261592-3262443	0.347005	0.22912	0.188	0.177	1	MYL12B	0
chr12-57110949-57111665	0.588479	0.2291	0.135	0.146	1	STAT6	0
chr11-57482706-57483548	0.406666	0.229064	0.113	0.104	1	SLC43A1	985
chr11-5624519-5625422	0.458771	0.229053	0.135	0.125	1	TRIM34	0
chr2-96116553-96117359	0.289139	0.229018	0.173	0.167	1	ADRA2B	307
chr19-7829466-7830387	0.167062	0.228806	0.481	0.594	1	EVI5L	0
chr8-142669505-142670412	0.296647	0.22879	0.218	0.25	1	JRK	0
chr6-14117230-14118141	0.311677	0.228778	0.188	0.167	1	CD83	0
chr19-18291579-18292349	0.429114	0.228688	0.218	0.198	1	JUND	9956
chr1-26696753-26697579	0.25277	0.228475	0.143	0.125	1	ARID1A	0
chr2-240135922-240136802	0.390348	0.228015	0.135	0.146	1	COPS9	0
chr17-66246062-66246978	0.300676	0.227947	0.113	0.094	1	APOH	0
chr21-29002370-29003266	0.270855	0.227835	0.248	0.229	1	RWDD2B	1117
chr21-36156126-36157034	0.267148	0.227656	0.436	0.531	1	DOPEY2	0
chr17-980821-981612	0.389408	0.227374	0.128	0.115	1	NXN	1050
chr14-77097632-77098553	0.194412	0.227348	0.406	0.375	1	RP11-463C8.4	0
chr7-37447281-37448085	0.50084	0.227272	0.143	0.115	1	ELMO1	0
chr20-44210450-44211343	0.201618	0.227233	0.406	0.427	1	OSER1	0
chr11-117951135-117951976	0.357934	0.227213	0.12	0.104	1	TMPRSS13	21675
chr22-40863757-40864658	0.633485	0.227065	0.113	0.094	1	XPNPEP3	0
chr22-20020572-20021478	0.261606	0.227005	0.263	0.302	1	TANGO2	0
chr7-103279958-103280884	0.446786	0.22693	0.143	0.125	1	PMPCB	16537
chr9-114928888-114929741	0.3536	0.226871	0.15	0.146	1	TNFSF8	0
chr7-35537100-35537987	0.219958	0.226832	0.173	0.167	1	AC007652.1	26836
chr2-241315325-241316063	0.17228	0.226757	0.376	0.438	1	SEPT2	0
chr11-119320959-119321765	0.366884	0.226696	0.105	0.094	1	MCAM	0
chr15-76931225-76932120	0.298276	0.226675	0.211	0.208	1	RCN2	0
chr2-143128743-143129610	0.38606	0.22643	0.218	0.208	1	ARHGAP15	0
chr7-55533076-55533884	0.511534	0.225863	0.135	0.135	1	VOPP1	0
chr22-38656159-38657032	0.299391	0.22571	0.173	0.146	1	FAM227A	0
chr20-33862473-33863338	0.437591	0.225391	0.105	0.083	1	CHMP4B	8106
chr19-48965034-48965614	0.334598	0.225339	0.128	0.125	1	FTL	0
chr15-80823802-80824698	0.380395	0.225323	0.135	0.115	1	CEMIP	0
chr1-8702926-8703833	0.592514	0.225227	0.113	0.104	1	RERE	0
chr16-55464832-55465725	0.368725	0.225184	0.113	0.094	1	MMP2	0
chr7-132653068-132653769	0.278873	0.224944	0.18	0.167	1	FLJ40288	0
chr9-121201545-121202409	0.272178	0.224727	0.376	0.365	1	RAB14	0
chr22-21665680-21666599	0.336042	0.224675	0.18	0.177	1	PPIL2	0
chr1-55214940-55215844	0.254471	0.224588	0.211	0.219	1	USP24	0
chr10-5815914-5816766	0.502396	0.224296	0.105	0.104	1	GDI2	0
chr20-34703981-34704935	0.18669	0.224262	0.248	0.229	1	TP53INP2	0
chr22-30386951-30387836	0.383027	0.223913	0.135	0.146	1	RNF215	0
chr15-40550306-40551184	0.530692	0.223879	0.113	0.104	1	C15orf57	0
chr2-19989725-19990607	0.507726	0.223725	0.113	0.094	1	WDR35	0
chr6-42879342-42880278	0.331099	0.223315	0.218	0.208	1	RPL7L1	0
chr20-53609334-53610252	0.315121	0.223315	0.113	0.104	1	ZNF217	0
chr3-53072560-53073346	0.388838	0.22311	0.173	0.198	1	RP11-894J14.5	0
chr19-23686724-23687573	0.254529	0.222973	0.173	0.146	1	ZNF675	0
chr1-2545853-2546693	0.463259	0.222558	0.293	0.302	1	RP3-395M20.12	0
chr10-26481911-26482812	0.421406	0.222384	0.128	0.125	1	APBB1IP	0
chr17-50397108-50397995	0.290122	0.222381	0.226	0.219	1	LRRC59	0
chr1-211830235-211831084	0.46834	0.221847	0.128	0.115	1	LPGAT1	0
chr19-3500354-3501264	0.286125	0.221834	0.203	0.188	1	DOHH	0
chr18-7566746-7567607	0.448594	0.221805	0.203	0.188	1	PTPRM	0
chr2-88866650-88867382	0.523123	0.22157	0.12	0.115	1	AC096579.15	5086
chr7-159144632-159145504	0.318127	0.221553	0.105	0.104	1	VIPR2	0
chr6-107675002-107675897	0.643854	0.221188	0.098	0.115	1	SOBP	14834
chr20-31951614-31952495	0.265732	0.22114	0.256	0.24	1	PDRG1	0
chr12-6944425-6945183	0.555439	0.220603	0.135	0.135	1	C12orf57	0
chr20-2508630-2509525	0.250876	0.220543	0.173	0.135	1	ZNF343	0
chr8-143541072-143541958	0.15117	0.220308	0.218	0.198	1	ZC3H3	0
chr2-65055851-65056762	0.339581	0.220095	0.316	0.333	1	CEP68	0
chr17-39235443-39236333	0.430656	0.219887	0.15	0.156	1	STAC2	9570
chr6-44257100-44257976	0.310629	0.219829	0.15	0.177	1	SLC35B2	0
chr19-15332107-15332789	0.241979	0.219721	0.218	0.24	1	BRD4	0
chr10-23095257-23096033	0.408037	0.219629	0.105	0.104	1	MSRB2	0
chr7-64793998-64794870	0.239767	0.219528	0.233	0.24	1	ZNF138	0
chr7-27165028-27165861	0.478881	0.219508	0.105	0.094	1	HOXA9	0
chr14-35367387-35368310	0.329723	0.219505	0.135	0.115	1	RP11-561B11.3	3758
chr9-34611735-34612616	0.400354	0.219256	0.18	0.188	1	RPP25L	0
chr5-76547167-76548073	0.561132	0.218551	0.105	0.115	1	IQGAP2	0
chr2-70124397-70125242	0.354828	0.218514	0.158	0.146	1	AC016700.5	0
chr1-112619373-112620242	0.34821	0.218369	0.211	0.229	1	CAPZA1	0
chr16-11354445-11355356	0.599494	0.217896	0.203	0.188	1	RMI2	2682
chr7-151381350-151382234	0.58952	0.217871	0.113	0.104	1	WDR86	0
chr4-75686146-75687050	0.546841	0.217558	0.12	0.094	1	G3BP2	0
chr17-28902604-28903481	0.38011	0.217524	0.323	0.302	1	DHRS13	0
chr12-56152044-56152843	0.587296	0.217327	0.15	0.177	1	MYL6B	0
chr12-121132565-121133530	0.265335	0.217096	0.15	0.146	1	P2RX7	0
chr11-16791100-16791890	0.318748	0.216907	0.128	0.115	1	PLEKHA7	0
chr2-84515952-84516860	0.337895	0.216505	0.188	0.156	1	DNAH6	0
chr11-1336292-1337137	0.270346	0.216373	0.113	0.094	1	TOLLIP	26637
chr6-78867146-78868058	0.332155	0.216223	0.188	0.198	1	IRAK1BP1	0
chr6-139323416-139324333	0.31596	0.216083	0.105	0.094	1	TXLNB	31276
chr17-44199715-44200594	0.299097	0.215962	0.511	0.615	1	ATXN7L3	0
chrX-10014694-10015616	0.365428	0.215711	0.12	0.104	1	WWC3	0
chr3-9932654-9933221	0.296897	0.215656	0.173	0.177	1	IL17RC	0
chr2-172810839-172811736	0.303221	0.215394	0.12	0.115	1	RAPGEF4	0
chrX-71365703-71366598	0.320231	0.21518	0.256	0.24	1	TAF1	0
chr16-29613242-29614141	0.362419	0.215048	0.135	0.135	1	SPN	48837
chr1-16078676-16079587	0.37515	0.214938	0.165	0.156	1	FAM131C	5043
chr19-34134092-34134970	0.186265	0.214664	0.165	0.135	1	LSM14A	37533
chr21-46458358-46459264	0.322847	0.214663	0.301	0.333	1	DIP2A	0
chr3-66997778-66998650	0.144697	0.21463	0.368	0.375	1	KBTBD8	0
chr5-151252439-151253357	0.278942	0.214554	0.376	0.396	1	GM2A	0
chr1-206575015-206575925	0.258815	0.21443	0.135	0.115	1	RASSF5	0
chr7-95434549-95435469	0.553813	0.214345	0.128	0.104	1	PON2	0
chr17-42832830-42833763	0.194246	0.21431	0.165	0.156	1	PSME3	0
chr12-27022093-27022983	0.418277	0.213736	0.188	0.177	1	MED21	0
chr18-44759058-44759933	0.268705	0.21347	0.158	0.135	1	SETBP1	0
chr1-23804126-23805049	0.315551	0.213382	0.135	0.135	1	HMGCL	0
chr2-43212676-43213546	0.553086	0.213377	0.113	0.104	1	ZFP36L2	8855
chr12-111405276-111406178	0.336165	0.213241	0.489	0.562	1	SH2B3	0
chr4-185470876-185471798	0.353347	0.2131	0.165	0.188	1	CCDC110	0
chr4-109702780-109703657	0.372063	0.213092	0.135	0.146	1	CASP6	0
chr13-29595361-29596184	0.267853	0.213089	0.18	0.177	1	SLC7A1	0
chr5-88141082-88141973	0.436245	0.212876	0.113	0.115	1	TMEM161B	47659
chr15-51829408-51830242	0.206876	0.212842	0.15	0.135	1	TMOD3	0
chr3-154323997-154324854	0.449872	0.212783	0.241	0.25	1	DHX36	0
chr17-77420900-77421700	0.504525	0.211868	0.105	0.104	1	SEPT9	0
chr11-63768068-63768869	0.331552	0.211835	0.195	0.156	1	C11orf95	0
chr7-131219310-131220220	0.291278	0.211345	0.218	0.198	1	MKLN1	0
chr6-106512023-106512902	0.424419	0.21121	0.15	0.125	1	AIM1	0
chr19-48618859-48619780	0.285387	0.211194	0.323	0.385	1	RPL18	0
chr6-13487276-13488064	0.394371	0.211062	0.15	0.135	1	GFOD1	0
chr2-1518088-1519009	0.485149	0.21056	0.18	0.167	1	TPO	0
chr3-50259756-50260622	0.387166	0.210013	0.113	0.125	1	U73166.2	0
chr11-33869463-33870313	0.293042	0.209813	0.113	0.094	1	LMO2	0
chr19-48332595-48333440	0.280407	0.209711	0.188	0.219	1	TMEM143	0
chr8-41528660-41529559	0.342158	0.209631	0.293	0.323	1	GINS4	0
chr19-52139594-52140423	0.147167	0.209292	0.271	0.271	1	ZNF616	0
chr7-100675395-100676333	0.330211	0.20919	0.173	0.177	1	GNB2	0
chr17-63697546-63698370	0.307254	0.208563	0.158	0.135	1	LIMD2	0
chr5-94111200-94112093	0.44215	0.208545	0.188	0.198	1	FAM172A	0
chr22-49961902-49962824	0.323882	0.208529	0.135	0.125	1	PIM3	0
chr7-133252581-133253463	0.251631	0.208228	0.263	0.25	1	EXOC4	0
chr18-23231091-23231973	0.227037	0.208182	0.165	0.156	1	CABLES1	0
chr22-21657238-21658080	0.250467	0.207916	0.15	0.135	1	MIR130B	0
chr21-44939592-44940456	0.472919	0.207241	0.105	0.115	1	FAM207A	0
chr12-102061621-102062494	0.241014	0.207146	0.226	0.188	1	CCDC53	0
chr17-82030329-82031170	0.413156	0.207069	0.18	0.167	1	LRRC45	0
chr9-98796125-98797035	0.406629	0.20705	0.18	0.188	1	ANKS6	0
chr1-16498766-16499669	0.361277	0.207011	0.113	0.125	1	RP4-798A10.7	14975
chr15-43510422-43511342	0.396381	0.206928	0.233	0.25	1	MAP1A	0
chr22-20319614-20320532	0.22795	0.206656	0.226	0.198	1	DGCR6L	0
chr8-67063942-67064787	0.488848	0.206195	0.203	0.188	1	CSPP1	0
chr3-39263779-39264698	0.449053	0.206166	0.158	0.156	1	CX3CR1	0
chr17-79009341-79010261	0.248322	0.206077	0.195	0.198	1	CANT1	0
chr22-40346044-40346930	0.202785	0.205485	0.15	0.156	1	ADSL	0
chr11-10455693-10456571	0.463132	0.204812	0.195	0.167	1	AMPD3	0
chr1-234842875-234843601	0.625156	0.204681	0.105	0.104	1	AL360294.1	82818
chr5-138654087-138654999	0.380428	0.204666	0.128	0.115	1	CTNNA1	0
chr1-33036520-33037408	0.372861	0.204648	0.165	0.167	1	AK2	0
chr6-159790226-159790542	0.32324	0.204544	0.233	0.219	1	MRPL18	0
chr12-42482685-42483421	0.357502	0.204526	0.12	0.104	1	PRICKLE1	0
chrX-52920647-52921552	0.333024	0.204301	0.271	0.271	1	FAM156A	4849
chrX-52934652-52935540	0.191003	0.204241	0.316	0.302	1	FAM156A	0
chr18-12839248-12840001	0.51441	0.204121	0.113	0.104	1	PTPN2	0
chr7-77536565-77537476	0.138487	0.204003	0.429	0.438	1	PTPN12	0
chr19-16542085-16542995	0.307113	0.203893	0.203	0.198	1	CHERP	0
chr11-67505761-67506611	0.243822	0.203562	0.143	0.125	1	PITPNM1	0
chr5-138463763-138464549	0.341721	0.20356	0.226	0.198	1	EGR1	940
chr17-1455882-1456753	0.19447	0.203322	0.353	0.365	1	CRK	0
chr4-8201385-8202094	0.223114	0.203286	0.18	0.177	1	SH3TC1	0
chr9-133478744-133479671	0.417944	0.203184	0.105	0.094	1	SLC2A6	0
chr11-77411505-77412371	0.324272	0.203016	0.158	0.167	1	PAK1	0
chr2-73232869-73233702	0.242498	0.20284	0.233	0.219	1	PRADC1	0
chr17-40647569-40648450	0.270404	0.202809	0.203	0.208	1	SMARCE1	0
chr17-32608831-32609729	0.51296	0.2024	0.128	0.104	1	MYO1D	0
chr1-169485551-169486424	0.366049	0.202054	0.203	0.219	1	SLC19A2	0
chr8-58145419-58146315	0.455678	0.201699	0.12	0.104	1	FAM110B	0
chr9-35748763-35749640	0.410428	0.201628	0.09	0.104	1	GBA2	0
chr1-156500633-156501418	0.223941	0.201577	0.323	0.385	1	MEF2D	0
chr10-13440148-13440998	0.339734	0.20145	0.15	0.146	1	BEND7	0
chr6-26031669-26032540	0.362977	0.201263	0.173	0.146	1	HIST1H3B	0
chr9-98117654-98118486	0.445056	0.201143	0.128	0.135	1	TRIM14	0
chr6-42022152-42023053	0.432898	0.201044	0.12	0.094	1	CCND3	0
chr2-151828047-151828933	0.120519	0.200823	0.278	0.26	1	ARL5A	0
chr18-11850908-11851768	0.179361	0.200752	0.271	0.271	1	CHMP1B	0
chr19-18683157-18684069	0.256208	0.200536	0.195	0.167	1	CRTC1	0
chr2-24360091-24360978	0.446188	0.200526	0.241	0.24	1	ITSN2	0
chr8-33512854-33513737	0.504767	0.200383	0.316	0.354	1	TTI2	0
chr1-32711958-32712844	0.377728	0.200291	0.128	0.125	1	SYNC	8361
chr12-8026379-8027229	0.405692	0.200209	0.233	0.25	1	FOXJ2	5473
chr8-144408921-144409845	0.313079	0.200154	0.233	0.198	1	CPSF1	0
chr19-48644542-48645447	0.598124	0.199916	0.113	0.104	1	CA11	0
chr11-118997620-118998532	0.390662	0.199544	0.188	0.198	1	CCDC84	0
chr7-73667359-73668242	0.288686	0.19947	0.203	0.167	1	VPS37D	0
chr12-69359610-69360410	0.35555	0.199407	0.233	0.25	1	YEATS4	0
chr12-105358526-105359445	0.436899	0.199249	0.113	0.094	1	C12orf75	0
chr14-22177796-22178580	0.461778	0.199223	0.143	0.125	1	AE000661.37	202099
chr7-7182056-7182943	0.43735	0.199138	0.451	0.521	1	C1GALT1	0
chr1-228213212-228213983	0.416897	0.198881	0.173	0.188	1	OBSCN	0
chr1-228154593-228155457	0.392711	0.198759	0.135	0.115	1	GJC2	0
chr7-17234195-17235135	0.351639	0.198615	0.18	0.135	1	AHR	63486
chr10-69451063-69451924	0.259433	0.198442	0.105	0.094	1	TSPAN15	0
chr2-186589606-186590503	0.326352	0.198388	0.173	0.146	1	ITGAV	0
chr14-45135562-45136353	0.278315	0.198345	0.188	0.177	1	FANCM	0
chrX-14029488-14030385	0.52388	0.198189	0.113	0.115	1	GEMIN8	0
chr1-100351164-100351933	0.502986	0.19803	0.12	0.125	1	CDC14A	0
chr7-28179384-28180289	0.419216	0.197544	0.18	0.188	1	JAZF1	0
chr2-241881262-241882180	0.272842	0.197539	0.421	0.458	1	LINC01237	0
chr14-49687797-49688684	0.433662	0.19725	0.128	0.125	1	POLE2	0
chr10-22714132-22715014	0.254431	0.196528	0.188	0.198	1	PIP4K2A	0
chr7-29684813-29685715	0.268661	0.196477	0.158	0.156	1	PRR15	117517
chr10-110567177-110568027	0.369532	0.196155	0.263	0.281	1	SMC3	0
chr2-241540825-241541730	0.247224	0.196151	0.105	0.094	1	BOK	16990
chr2-219498320-219499176	0.38626	0.196076	0.218	0.219	1	GMPPA	0
chr19-37334202-37335108	0.235912	0.195915	0.173	0.146	1	HKR1	0
chr5-139392311-139393231	0.329668	0.195878	0.188	0.198	1	PROB1	0
chr4-1167240-1168057	0.443136	0.195808	0.188	0.177	1	SPON2	0
chr12-15910932-15911851	0.352507	0.195733	0.128	0.125	1	DERA	0
chr14-74881526-74882332	0.346081	0.195651	0.143	0.156	1	DLST	0
chr17-2058353-2059129	0.367118	0.195352	0.105	0.094	1	HIC1	0
chr17-67374352-67375260	0.421503	0.195246	0.12	0.115	1	PITPNC1	2020
chr12-49538569-49539466	0.568774	0.195221	0.158	0.146	1	KCNH3	0
chr5-44808464-44809319	0.164054	0.19507	0.263	0.229	1	MRPS30	0
chr10-119542420-119543163	0.540501	0.194936	0.15	0.177	1	RGS10	0
chr13-49792440-49793327	0.19259	0.194871	0.406	0.438	1	KPNA3	0
chr1-6613109-6613975	0.26038	0.194453	0.308	0.344	1	PHF13	0
chr11-65860197-65860960	0.462175	0.193751	0.226	0.24	1	MUS81	0
chr17-330852-331747	0.660353	0.193611	0.105	0.104	1	RPH3AL	0
chr11-72411395-72412277	0.239653	0.193534	0.143	0.125	1	CLPB	0
chr1-155609619-155610508	0.530066	0.193103	0.211	0.24	1	MSTO1	0
chr17-16568772-16569656	0.265805	0.193097	0.105	0.073	1	ZNF287	0
chr1-230642056-230642936	0.568381	0.193085	0.173	0.177	1	COG2	0
chrX-48936846-48937653	0.481283	0.192882	0.128	0.125	1	OTUD5	0
chr17-29176404-29177321	0.476053	0.192662	0.105	0.104	1	MYO18A	0
chr5-154038448-154039321	0.477786	0.192391	0.173	0.167	1	FAM114A2	0
chr7-44073760-44074673	0.425443	0.192188	0.18	0.156	1	POLM	0
chr6-36027253-36028131	0.332815	0.191875	0.323	0.333	1	MAPK14	0
chr11-575703-576584	0.423735	0.191711	0.406	0.458	1	PHRF1	0
chr14-45083645-45084549	0.285192	0.191558	0.218	0.229	1	PRPF39	0
chr14-74762877-74763751	0.278484	0.191445	0.323	0.354	1	YLPM1	0
chr4-6783306-6784132	0.233927	0.190857	0.256	0.229	1	KIAA0232	0
chr6-134052105-134052997	0.543231	0.190682	0.105	0.104	1	SLC2A12	0
chr1-27662798-27663638	0.560728	0.190629	0.165	0.188	1	RP11-288L9.1	75
chr2-85327618-85328526	0.509143	0.19049	0.226	0.229	1	TGOLN2	0
chr14-45201641-45202507	0.259425	0.190321	0.211	0.198	1	MIS18BP1	682
chr6-26537630-26538267	0.366014	0.190282	0.248	0.208	1	HMGN4	137
chr1-228102901-228103753	0.299269	0.190266	0.218	0.229	1	C1orf35	0
chr6-161170088-161170978	0.298059	0.189883	0.218	0.208	1	AGPAT4	0
chr8-143568884-143569691	0.287639	0.189864	0.316	0.333	1	MROH6	0
chrX-130060163-130061045	0.401634	0.189745	0.113	0.104	1	BCORL1	2079
chr3-9890246-9891089	0.286097	0.18973	0.233	0.219	1	JAGN1	0
chr17-2303391-2304281	0.403024	0.189569	0.331	0.354	1	SMG6	0
chr19-6459983-6460915	0.394723	0.189568	0.256	0.219	1	SLC25A23	0
chr10-121927656-121928537	0.37024	0.189385	0.256	0.25	1	ATE1	0
chr21-42783616-42784483	0.467869	0.189028	0.12	0.104	1	AP001628.7	1386
chrX-24025021-24025912	0.39362	0.188965	0.226	0.26	1	KLHL15	0
chr11-117815069-117815853	0.526352	0.188897	0.188	0.156	1	FXYD2	0
chr6-73461291-73462206	0.463934	0.188889	0.12	0.115	1	MTO1	0
chr12-6451593-6452431	0.346857	0.188805	0.211	0.24	1	TAPBPL	0
chr2-200306464-200307286	0.441943	0.188148	0.12	0.104	1	SPATS2L	0
chr19-38930249-38931160	0.213848	0.188123	0.391	0.427	1	SARS2	0
chr12-103840792-103841695	0.592734	0.187959	0.211	0.198	1	NT5DC3	0
chr16-71484005-71484892	0.581094	0.187811	0.15	0.167	1	ZNF19	0
chr3-196207374-196208159	0.501159	0.187773	0.128	0.125	1	ZDHHC19	0
chr11-120210552-120211470	0.568056	0.18764	0.12	0.125	1	OAF	0
chr6-98947452-98948301	0.239821	0.18746	0.226	0.208	1	FBXL4	0
chr19-27793491-27794351	0.225693	0.187374	0.248	0.25	1	LLNLF-65H9.1	0
chr2-169798527-169799408	0.252243	0.187244	0.165	0.177	1	SSB	0
chr16-3264133-3264854	0.336014	0.187087	0.233	0.271	1	LINC00921	0
chr1-160284718-160285600	0.456195	0.186972	0.143	0.146	1	PEX19	0
chr7-129433924-129434846	0.404528	0.186752	0.165	0.167	1	STRIP2	0
chr10-132422707-132423560	0.739515	0.186533	0.105	0.115	1	RP11-432J24.2	1753
chr6-157822687-157823564	0.312394	0.186423	0.143	0.125	1	SNX9	0
chr19-57434852-57435740	0.31046	0.186019	0.203	0.208	1	ZNF749	0
chr8-37574060-37574947	0.475664	0.185683	0.113	0.104	1	RP11-150O12.5	8682
chr1-46043269-46044189	0.576022	0.185496	0.128	0.115	1	RP4-533D7.6	0
chr16-50548032-50548666	0.557863	0.18536	0.128	0.125	1	NKD1	0
chr1-154407274-154408048	0.468495	0.185352	0.12	0.104	1	IL6R	0
chr2-201231919-201232697	0.636345	0.185301	0.105	0.115	1	CASP8	745
chr1-234976790-234977568	0.298084	0.185027	0.15	0.135	1	RP11-443B7.3	2078
chr6-104525433-104526322	0.527367	0.185005	0.098	0.104	1	HACE1	201770
chr8-144291047-144291955	0.225052	0.184959	0.308	0.333	1	BOP1	0
chr8-94895193-94896072	0.267562	0.184943	0.18	0.188	1	NDUFAF6	0
chr7-106313759-106314664	0.55227	0.184697	0.105	0.094	1	NAMPT	27432
chr17-76726304-76727206	0.350187	0.184572	0.338	0.375	1	JMJD6	0
chr3-49802530-49803347	0.458406	0.1845	0.195	0.188	1	FAM212A	0
chr19-52535560-52536416	0.382003	0.184274	0.195	0.198	1	ZNF808	0
chr13-75549115-75549990	0.209756	0.184234	0.278	0.302	1	UCHL3	0
chr10-86412942-86413835	0.560598	0.18419	0.143	0.135	1	WAPL	21420
chr17-75261208-75262132	0.110559	0.184037	0.286	0.281	1	GGA3	0
chr16-28879532-28880447	0.299855	0.183884	0.226	0.219	1	ATP2A1	0
chr13-30355082-30355982	0.369093	0.18354	0.113	0.104	1	LINC00426	0
chr10-91908283-91909208	0.472594	0.183389	0.18	0.167	1	FGFBP3	0
chr14-90451906-90452816	0.420634	0.183354	0.128	0.115	1	RP11-1078H9.1	0
chr14-89955660-89956347	0.387924	0.183287	0.256	0.26	1	TDP1	0
chr12-22624731-22625612	0.592933	0.182907	0.12	0.104	1	ETNK1	0
chr9-129080597-129081466	0.432874	0.182807	0.444	0.479	1	DOLPP1	0
chr13-77026768-77027488	0.354983	0.182764	0.248	0.281	1	FBXL3	0
chr12-12716836-12717736	0.437913	0.182752	0.18	0.198	1	CDKN1B	0
chr22-37198178-37198779	0.554616	0.18266	0.143	0.146	1	C1QTNF6	0
chr1-155084672-155085595	0.380871	0.182582	0.301	0.312	1	RP11-540D14.8	0
chr1-109075595-109076506	0.371527	0.182559	0.165	0.146	1	TAF13	0
chr13-97221799-97222701	0.512909	0.182519	0.143	0.135	1	MBNL2	0
chr6-157814621-157815529	0.262642	0.182433	0.12	0.104	1	SNX9	0
chr1-232629790-232630659	0.518168	0.182348	0.188	0.177	1	SIPA1L2	68231
chr19-44112938-44113820	0.392151	0.182137	0.143	0.135	1	ZNF225	0
chr1-156860534-156861008	0.633447	0.182122	0.105	0.104	1	NTRK1	0
chr6-149863812-149864654	0.47634	0.181899	0.165	0.135	1	LRP11	0
chr1-151281729-151282528	0.337436	0.181892	0.436	0.469	1	ZNF687	0
chr22-21032022-21032908	0.450274	0.181684	0.12	0.115	1	SLC7A4	0
chr3-129593489-129594416	0.416177	0.180981	0.165	0.156	1	PLXND1	0
chrX-47233101-47233996	0.221311	0.180725	0.226	0.24	1	USP11	0
chr5-42994551-42995462	0.476412	0.180644	0.128	0.135	1	CTD-2201E18.5	11270
chr20-4037738-4038648	0.327742	0.180521	0.278	0.281	1	RNF24	22155
chrX-150982807-150983693	0.548771	0.180489	0.12	0.115	1	HMGB3	0
chr16-58392210-58393107	0.15124	0.180284	0.203	0.188	1	GINS3	0
chr11-66438545-66439430	0.515099	0.180178	0.15	0.156	1	MRPL11	0
chr1-36385604-36386468	0.191864	0.180147	0.406	0.427	1	STK40	0
chr10-97686922-97687815	0.508385	0.179938	0.263	0.25	1	AVPI1	0
chr21-14026928-14027813	0.70355	0.17986	0.128	0.104	1	RNA5SP488	43057
chr14-35404482-35405133	0.304373	0.1797	0.165	0.167	1	NFKBIA	0
chr11-119067233-119068138	0.598876	0.179515	0.233	0.24	1	VPS11	0
chr11-87037387-87038292	0.367	0.17891	0.18	0.188	1	TMEM135	0
chr21-36060012-36060918	0.392437	0.178541	0.173	0.177	1	SETD4	0
chr1-119140029-119140977	0.271841	0.178507	0.383	0.417	1	WARS2	0
chr5-141849357-141850197	0.318064	0.178238	0.128	0.115	1	PCDH1	2913
chr2-190408249-190409076	0.319859	0.177894	0.128	0.125	1	MFSD6	0
chr8-19843436-19844302	0.274948	0.177848	0.173	0.167	1	INTS10	0
chr20-38961848-38962731	0.252506	0.177835	0.331	0.333	1	DHX35	0
chr8-42246801-42247606	0.38703	0.177773	0.113	0.094	1	IKBKB	23695
chr3-122382719-122383411	0.370743	0.177103	0.173	0.156	1	CCDC58	0
chr17-78359852-78360671	0.400549	0.176751	0.241	0.208	1	SOCS3	0
chr19-49593077-49593992	0.242299	0.176609	0.165	0.156	1	PRR12	0
chr6-17987338-17988264	0.329872	0.176541	0.158	0.146	1	KIF13A	0
chr9-127916695-127917592	0.515481	0.176488	0.301	0.323	1	ST6GALNAC4	0
chr13-49443714-49444638	0.29354	0.176378	0.406	0.5	1	CAB39L	0
chr9-72364865-72365727	0.300003	0.176258	0.293	0.354	1	ZFAND5	0
chr16-30896707-30897617	0.265145	0.176108	0.158	0.146	1	CTF1	0
chr3-61249702-61250551	0.451231	0.175758	0.113	0.115	1	FHIT	0
chr9-68779601-68780514	0.297979	0.175575	0.241	0.208	1	FAM122A	0
chr8-66666853-66667755	0.249621	0.175516	0.368	0.417	1	VCPIP1	0
chr10-77027315-77028214	0.439248	0.175414	0.113	0.094	1	KCNMA1	0
chr12-110913191-110914108	0.365899	0.175325	0.15	0.135	1	MYL2	0
chr10-15096875-15097756	0.380431	0.174848	0.248	0.281	1	RPP38	0
chr17-2786015-2786925	0.473143	0.174735	0.211	0.188	1	RAP1GAP2	0
chr22-23695948-23696862	0.45121	0.174614	0.188	0.208	1	RGL4	0
chr6-53061394-53062277	0.467614	0.17443	0.143	0.146	1	ICK	0
chr2-32277537-32278412	0.338739	0.1742	0.15	0.146	1	YIPF4	0
chr15-63047934-63048817	0.379304	0.174085	0.226	0.219	1	TPM1	0
chr1-11731518-11732375	0.415176	0.173688	0.128	0.115	1	AGTRAP	3708
chr19-39502513-39503417	0.399944	0.173676	0.128	0.125	1	DLL3	0
chr8-41828199-41829132	0.325155	0.173341	0.18	0.188	1	ANK1	0
chr14-59964942-59965715	0.493867	0.17318	0.128	0.125	1	LRRC9	0
chr15-75453757-75454627	0.489154	0.173031	0.391	0.427	1	SIN3A	0
chr11-33893492-33894415	0.461858	0.173029	0.128	0.125	1	LMO2	1202
chr3-13544153-13545068	0.529337	0.173021	0.128	0.115	1	FBLN2	4062
chr7-111562003-111562877	0.329538	0.172799	0.233	0.219	1	IMMP2L	0
chr11-695045-695717	0.303665	0.172581	0.429	0.49	1	TMEM80	0
chr2-53970580-53971468	0.393151	0.172485	0.263	0.26	1	PSME4	0
chr10-95656286-95657152	0.469338	0.172473	0.195	0.24	1	ALDH18A1	0
chr6-122399125-122400000	0.20451	0.172384	0.308	0.323	1	HSF2	0
chr3-108124331-108125134	0.39185	0.172004	0.12	0.115	1	LINC01215	686
chr1-32980897-32981770	0.346724	0.171829	0.113	0.104	1	RNF19B	16211
chr15-64841221-64842154	0.470636	0.171803	0.256	0.26	1	PLEKHO2	0
chr10-43396728-43397510	0.432015	0.171791	0.15	0.146	1	HNRNPF	0
chr1-156728322-156729216	0.595443	0.171779	0.256	0.292	1	RRNAD1	0
chr10-42637925-42638771	0.485069	0.171753	0.173	0.156	1	ZNF33B	0
chr4-106315876-106316799	0.322647	0.171711	0.195	0.198	1	AIMP1	0
chr1-202160221-202161009	0.438102	0.171369	0.233	0.25	1	PTPN7	0
chr14-49598438-49599328	0.437753	0.171138	0.211	0.208	1	RPS29	0
chr3-52287469-52288387	0.501693	0.170999	0.218	0.219	1	GLYCTK	0
chr3-32026328-32027212	0.478313	0.170931	0.128	0.125	1	OSBPL10	0
chr20-32743128-32743908	0.523808	0.170902	0.105	0.083	1	COMMD7	0
chr9-34665171-34665908	0.353928	0.170885	0.256	0.302	1	RP11-195F19.5	0
chr2-240565792-240566088	0.524711	0.170631	0.12	0.094	1	RNPEPL1	0
chr6-25055889-25056802	0.569528	0.170614	0.128	0.135	1	RP3-425P12.1	0
chr3-13016142-13016845	0.391192	0.170511	0.203	0.208	1	IQSEC1	0
chr19-47256540-47257388	0.304604	0.170389	0.481	0.542	1	CCDC9	0
chr2-105336973-105337899	0.266696	0.170264	0.226	0.229	1	C2orf49	0
chr3-183635146-183635972	0.447191	0.170076	0.173	0.177	1	KLHL24	0
chr12-121686624-121687531	0.247621	0.170024	0.241	0.24	1	MORN3	13992
chr10-35090020-35090918	0.291228	0.169797	0.226	0.271	1	CUL2	0
chr9-33001191-33002084	0.503234	0.169753	0.241	0.24	1	APTX	0
chr10-27153912-27154647	0.625104	0.169736	0.165	0.177	1	YME1L1	0
chr3-170037586-170038460	0.180358	0.169522	0.158	0.167	1	GPR160	0
chr8-12753869-12754692	0.507696	0.169385	0.128	0.167	1	LONRF1	0
chr19-35757655-35758515	0.354564	0.169351	0.308	0.333	1	PROSER3	0
chr3-186152621-186153527	0.345192	0.169349	0.158	0.146	1	DGKG	0
chr10-73874199-73875041	0.252743	0.169042	0.263	0.25	1	CAMK2G	0
chr16-25031223-25032112	0.412751	0.168481	0.211	0.24	1	ARHGAP17	15556
chr2-96839072-96839991	0.407119	0.168321	0.12	0.115	1	ANKRD23	0
chr3-119463291-119464221	0.195013	0.168247	0.398	0.417	1	TMEM39A	0
chr15-41660107-41661032	0.277115	0.168151	0.226	0.25	1	MGA	0
chr8-27885920-27886840	0.474773	0.167563	0.105	0.083	1	SCARA5	0
chr18-58657895-58658810	0.376409	0.167449	0.18	0.208	1	RP11-126O1.6	1047
chr16-81444301-81445221	0.356644	0.167418	0.271	0.26	1	CMIP	0
chr4-76213411-76214331	0.300817	0.167241	0.263	0.24	1	FAM47E	0
chr1-77779228-77780108	0.324591	0.167192	0.143	0.135	1	MIGA1	0
chr2-127829619-127830517	0.525015	0.167055	0.128	0.125	1	POLR2D	13033
chr7-155297273-155298033	0.122097	0.166974	0.346	0.333	1	INSIG1	0
chr7-5045425-5046288	0.411072	0.166457	0.18	0.167	1	RBAK	0
chr11-62771051-62771949	0.471283	0.166094	0.256	0.25	1	TMEM223	0
chr19-2268970-2269862	0.254457	0.166004	0.331	0.323	1	LLfos-48D6.2	0
chr4-1289337-1290246	0.189605	0.165752	0.241	0.26	1	MAEA	0
chr12-49336769-49337677	0.518975	0.165683	0.135	0.125	1	C1QL4	0
chr3-138834455-138835317	0.204721	0.165663	0.241	0.219	1	PIK3CB	0
chr1-33256112-33257015	0.395344	0.165424	0.188	0.177	1	ZNF362	0
chr1-15409257-15410173	0.368179	0.165008	0.226	0.25	1	EFHD2	0
chr6-53358985-53359873	0.376232	0.164944	0.226	0.24	1	RP3-483K16.4	8279
chr1-6025822-6026717	0.574181	0.164765	0.233	0.24	1	KCNAB2	0
chr2-42792224-42793037	0.308524	0.16464	0.113	0.104	1	HAAO	0
[truncated: 16,222 more rows]

## Sheet: pDC_Top200
	coord	p_val	avg_log2FC	pct.1	pct.2	p_val_adj	gene	distance	celltype
1	chrX-154457663-154458583	0.000245649	1.8184	0.218	0.073	1	PLXNA3	0	pDC
2	chr2-96256241-96257159	0.000247899	3.44381	0.105	0.01	1	TMEM127	0	pDC
3	chr3-193592792-193593660	0.000265247	2.49654	0.135	0.031	1	OPA1	0	pDC
4	chr3-128794777-128795679	0.000271368	3.43399	0.105	0.01	1	RAB7A	0	pDC
5	chr11-62678594-62679508	0.00027755	1.35899	0.195	0.083	1	UBXN1	0	pDC
6	chr8-23457233-23458114	0.000574723	1.04514	0.301	0.177	1	ENTPD4	0	pDC
7	chr9-21252846-21253765	0.000636892	2.52728	0.113	0.021	1	IFNA14	12854	pDC
8	chr1-227318031-227318964	0.000729207	2.21817	0.128	0.031	1	CDC42BPA	0	pDC
9	chr10-32377255-32378027	0.000865209	3.1377	0.105	0.021	1	EPC1	0	pDC
10	chr1-221708947-221709663	0.000892449	1.82332	0.105	0.031	1	DUSP10	0	pDC
11	chr14-35403642-35404361	0.0009935	1.73045	0.188	0.062	1	NFKBIA	0	pDC
12	chr17-7558037-7558733	0.00103734	2.11393	0.105	0.031	1	TNFSF13	0	pDC
13	chr2-8303255-8304164	0.00105538	1.58576	0.165	0.052	1	LINC00299	0	pDC
14	chr5-88826845-88827757	0.00131027	1.19195	0.158	0.073	1	MEF2C	0	pDC
15	chr2-239369399-239370303	0.00152717	2.75049	0.105	0.021	1	HDAC4	0	pDC
16	chr19-41883859-41884738	0.00181708	1.92959	0.143	0.052	1	ARHGEF1	0	pDC
17	chr8-42692250-42693145	0.00204727	2.08138	0.113	0.031	1	CHRNB3	4230	pDC
18	chr18-2994305-2995207	0.00204773	1.39947	0.15	0.062	1	LPIN2	0	pDC
19	chr1-171485949-171486471	0.00213853	2.24359	0.113	0.031	1	PRRC2C	0	pDC
20	chr6-157054207-157055123	0.00218891	1.60328	0.158	0.052	1	ARID1B	0	pDC
21	chr8-2001160-2002103	0.00224388	1.49088	0.113	0.052	1	KBTBD11	0	pDC
22	chr11-124836681-124837582	0.00242113	1.51212	0.135	0.052	1	ROBO3	27803	pDC
23	chr15-34342707-34343574	0.00252258	1.61192	0.158	0.083	1	NOP10	0	pDC
24	chr1-180953858-180954733	0.00261135	2.52884	0.105	0.021	1	KIAA1614	2243	pDC
25	chr17-59220102-59220970	0.00266082	0.883669	0.256	0.156	1	GDPD1	0	pDC
26	chr8-12665164-12666036	0.00288857	1.58534	0.128	0.052	1	RP11-419I17.1	0	pDC
27	chr19-55079876-55080667	0.0029632	1.14783	0.203	0.104	1	EPS8L1	0	pDC
28	chr15-74889558-74890453	0.00329792	1.25233	0.143	0.073	1	MPI	0	pDC
29	chr1-10210012-10210909	0.00346432	1.01132	0.195	0.125	1	KIF1B	0	pDC
30	chr12-71625865-71626753	0.00367964	1.54612	0.12	0.042	1	ZFC3H1	0	pDC
31	chr1-2255352-2256378	0.00398583	1.29436	0.143	0.073	1	SKI	0	pDC
32	chr1-45326602-45327432	0.00400676	1.85993	0.12	0.042	1	HPDL	0	pDC
33	chr8-29262626-29263504	0.0042448	1.1655	0.226	0.156	1	KIF13B	0	pDC
34	chr20-62804366-62805249	0.00425202	1.54752	0.18	0.094	1	OGFR	0	pDC
35	chr7-726299-727126	0.00433593	1.04872	0.211	0.104	1	DNAAF5	0	pDC
36	chr11-65859175-65859936	0.00471133	1.03909	0.278	0.156	1	CFL1	0	pDC
37	chr6-111405931-111406824	0.00493899	1.70532	0.135	0.042	1	REV3L	0	pDC
38	chr6-87472579-87473425	0.0049424	0.915087	0.241	0.146	1	SLC35A1	0	pDC
39	chr1-55194838-55195305	0.00523125	1.98549	0.113	0.031	1	USP24	0	pDC
40	chr2-70994495-70995370	0.0055275	1.29617	0.218	0.125	1	AC007040.11	0	pDC
41	chr7-87933748-87934659	0.00564725	1.00547	0.195	0.115	1	ADAM22	0	pDC
42	chr2-147843973-147844843	0.00572294	0.984853	0.226	0.125	1	ACVR2A	0	pDC
43	chr3-51974795-51975613	0.00609043	1.01287	0.15	0.104	1	ABHD14A-ACY1	0	pDC
44	chr5-65481516-65482412	0.00631004	2.46832	0.105	0.021	1	ADAMTS6	0	pDC
45	chr2-231613665-231614447	0.00650788	1.66566	0.15	0.052	1	C2orf57	19381	pDC
46	chr14-73490700-73491468	0.00665035	1.0072	0.233	0.135	1	C14orf169	0	pDC
47	chr19-35900348-35901125	0.00699827	2.07535	0.105	0.031	1	NFKBID	0	pDC
48	chr12-56125915-56126800	0.00732111	1.38317	0.12	0.062	1	ZC3H10	0	pDC
49	chr20-35773289-35773958	0.00734814	1.64325	0.105	0.031	1	PHF20	0	pDC
50	chr12-132908215-132909098	0.00738053	0.979914	0.165	0.083	1	CHFR	0	pDC
51	chr11-46238934-46239781	0.00739982	1.06003	0.15	0.073	1	CTD-2589M5.5	0	pDC
52	chr17-81119274-81120144	0.00747667	1.49673	0.15	0.062	1	AATK	0	pDC
53	chr9-97803175-97804051	0.00766997	1.53417	0.135	0.052	1	PTCSC2	1883	pDC
54	chr6-21588906-21589654	0.00805544	1.08823	0.143	0.073	1	SOX4	3113	pDC
55	chr9-89623783-89624690	0.00869951	1.91014	0.105	0.031	1	UNQ6494	15123	pDC
56	chr6-131135216-131136162	0.00893133	1.73711	0.113	0.042	1	AKAP7	0	pDC
57	chr11-114340056-114340899	0.0089584	1.31847	0.128	0.052	1	NNMT	26770	pDC
58	chr2-151261265-151262137	0.00907003	1.11481	0.173	0.094	1	RBM43	0	pDC
59	chr1-27421765-27422671	0.0091311	1.09875	0.143	0.073	1	WASF2	0	pDC
60	chr12-94675810-94676701	0.00920888	1.65784	0.12	0.042	1	TMCC3	25247	pDC
61	chr20-3781033-3781938	0.00950626	1.46236	0.12	0.042	1	SPEF1	0	pDC
62	chr12-39442833-39443727	0.00974773	1.74148	0.12	0.031	1	KIF21A	0	pDC
63	chr16-3106227-3107092	0.00981176	1.21529	0.18	0.073	1	ZNF205	5467	pDC
64	chr1-116570687-116571279	0.00999535	1.16233	0.128	0.062	1	CD58	0	pDC
65	chr13-20118787-20119608	0.0103801	1.32888	0.105	0.042	1	LINC01072	15556	pDC
66	chr1-248862815-248863720	0.0113454	1.18732	0.135	0.062	1	ZNF692	3670	pDC
67	chr17-7355733-7356637	0.0127565	1.16972	0.12	0.052	1	TMEM95	0	pDC
68	chr19-48872893-48873617	0.0129578	1.15777	0.12	0.062	1	PPP1R15A	0	pDC
69	chr14-103871709-103872545	0.0134895	1.11623	0.135	0.052	1	CTD-2134A5.4	0	pDC
70	chr20-13784556-13785435	0.0137085	1.07517	0.165	0.083	1	NDUFAF5	0	pDC
71	chr11-128157499-128158418	0.0138659	1.71794	0.105	0.031	1	RP11-702B10.2	22008	pDC
72	chr22-49935805-49936698	0.0142381	1.28507	0.113	0.062	1	CITF22-49E9.3	1730	pDC
73	chr12-48197826-48198694	0.0145245	1.09253	0.203	0.125	1	RP11-370I10.12	0	pDC
74	chr19-54937637-54938538	0.0145862	1.10708	0.15	0.073	1	NLRP7	0	pDC
75	chr17-42322538-42323429	0.0146025	1.2618	0.105	0.052	1	STAT3	0	pDC
76	chr11-76208656-76209449	0.0147173	1.14982	0.113	0.052	1	WNT11	0	pDC
77	chr3-105368486-105369247	0.0153991	1.20128	0.135	0.083	1	ALCAM	0	pDC
78	chr12-8179883-8180805	0.0155855	1.34375	0.12	0.052	1	ZNF705A	0	pDC
79	chr6-169723018-169723792	0.0161875	1.03454	0.143	0.083	1	PHF10	0	pDC
80	chr19-18931979-18932860	0.0162706	1.00879	0.15	0.094	1	HOMER3	0	pDC
81	chr19-1279433-1280338	0.0164119	1.238	0.15	0.073	1	C19orf24	183	pDC
82	chr15-82262270-82263172	0.0170147	1.04091	0.165	0.083	1	SAXO2	0	pDC
83	chr2-225041898-225042745	0.0172105	0.915218	0.143	0.073	1	DOCK10	0	pDC
84	chr2-231052565-231053445	0.0177822	1.20282	0.15	0.083	1	C2orf72	2845	pDC
85	chr13-99432484-99433353	0.0178664	0.962753	0.143	0.094	1	UBAC2	46049	pDC
86	chr19-35213646-35214550	0.0183603	1.47128	0.12	0.042	1	FAM187B	10249	pDC
87	chr19-45078817-45079680	0.0190218	0.966883	0.128	0.073	1	GEMIN7	0	pDC
88	chr12-57243438-57244199	0.0194395	1.24018	0.113	0.052	1	STAC3	0	pDC
89	chr1-244010104-244010870	0.0196051	1.05754	0.12	0.052	1	RP11-278H7.1	0	pDC
90	chr10-110210783-110211582	0.0207285	1.12399	0.158	0.104	1	MXI1	0	pDC
91	chr1-45803136-45804025	0.0207986	1.47711	0.105	0.042	1	MAST2	0	pDC
92	chrX-154490295-154491202	0.0209196	1.38839	0.113	0.062	1	SLC10A3	0	pDC
93	chr1-6244799-6245708	0.0215503	1.05558	0.12	0.062	1	HES3	0	pDC
94	chr2-37625936-37626846	0.0217975	1.31663	0.12	0.042	1	CDC42EP3	15035	pDC
95	chr3-151227461-151228356	0.0220202	1.68213	0.113	0.042	1	P2RY14	0	pDC
96	chr9-136306335-136307174	0.0223045	1.39896	0.105	0.042	1	CCDC187	0	pDC
97	chr3-43105582-43106434	0.0227387	1.08742	0.135	0.094	1	POMGNT2	0	pDC
98	chr14-95495307-95496186	0.0231228	1.45851	0.113	0.042	1	SYNE3	19470	pDC
99	chr17-62478289-62479160	0.023641	0.906936	0.218	0.125	1	TLK2	0	pDC
100	chr9-79572874-79573704	0.0236921	1.26188	0.12	0.062	1	TLE4	0	pDC
101	chr1-25022237-25023059	0.0243226	1.007	0.203	0.125	1	RP4-799D16.1	20647	pDC
102	chr14-75985387-75986276	0.0244158	0.942985	0.135	0.094	1	IFT43	0	pDC
103	chr16-96651-97557	0.0244826	1.01598	0.203	0.115	1	NPRL3	0	pDC
104	chr2-65300755-65301663	0.0247351	0.892748	0.158	0.094	1	SPRED2	9187	pDC
105	chr19-14439780-14440686	0.0249732	1.40878	0.12	0.062	1	PKN1	0	pDC
106	chr5-54744049-54744957	0.025033	1.51799	0.113	0.042	1	SNX18	197463	pDC
107	chr5-141622905-141623807	0.025071	1.01307	0.135	0.073	1	HDAC3	0	pDC
108	chr10-119807749-119808614	0.025105	1.01776	0.173	0.094	1	INPP5F	0	pDC
109	chr8-60653387-60654259	0.0253027	1.12497	0.113	0.062	1	RP11-91I20.2	0	pDC
110	chr12-121059983-121060723	0.0256956	1.00003	0.128	0.073	1	OASL	20740	pDC
111	chr9-126723170-126723845	0.0257149	1.38939	0.105	0.052	1	LMX1B	22137	pDC
112	chr11-64848451-64849332	0.0260969	0.987698	0.113	0.062	1	EHD1	2309	pDC
113	chr7-47149180-47150092	0.0262192	1.4115	0.105	0.042	1	AC004870.3	70051	pDC
114	chr2-30711346-30712249	0.0268646	1.26288	0.113	0.052	1	CAPN13	10521	pDC
115	chr11-14358646-14359467	0.0273286	1.27831	0.105	0.042	1	RRAS2	0	pDC
116	chr3-98732429-98733248	0.0274227	1.48063	0.105	0.042	1	ST3GAL6	0	pDC
117	chr14-22096325-22097016	0.0274653	1.16388	0.12	0.052	1	AE000661.37	283663	pDC
118	chr18-49161489-49162210	0.0289136	1.15744	0.113	0.052	1	DYM	0	pDC
119	chr19-13093511-13094410	0.0302003	1.11902	0.128	0.052	1	NFIX	0	pDC
120	chr19-52171160-52172058	0.0302135	0.987207	0.15	0.094	1	ZNF836	0	pDC
121	chrX-135003792-135004702	0.0303076	1.24849	0.105	0.052	1	SMIM10	11318	pDC
122	chr7-99551666-99552558	0.030592	1.03776	0.195	0.135	1	FAM200A	0	pDC
123	chr6-2841384-2842235	0.0307546	0.920359	0.128	0.062	1	SERPINB1	0	pDC
124	chr6-111709630-111710541	0.030767	1.02929	0.128	0.073	1	FYN	0	pDC
125	chr2-172427078-172427886	0.0316483	1.22562	0.105	0.062	1	ITGA6	0	pDC
126	chr10-6295509-6296080	0.0316862	1.17923	0.113	0.052	1	RP11-563J2.2	0	pDC
127	chr4-2412735-2413617	0.0327545	1.23262	0.135	0.062	1	ZFYVE28	0	pDC
128	chr11-128725274-128726115	0.032761	0.902272	0.165	0.094	1	FLI1	0	pDC
129	chr18-74990298-74991205	0.0330117	1.44176	0.105	0.042	1	ZNF407	0	pDC
130	chr17-19004286-19005146	0.0332411	0.963184	0.128	0.073	1	FAM83G	0	pDC
131	chr1-181166279-181167172	0.033742	0.995336	0.128	0.073	1	RP11-540K16.1	7311	pDC
132	chr19-38617596-38618280	0.0355799	1.04967	0.12	0.052	1	MAP4K1	0	pDC
133	chr1-167631849-167632798	0.0356936	1.06747	0.143	0.073	1	RCSD1	0	pDC
134	chr1-211698292-211699151	0.0360078	0.945697	0.135	0.073	1	RP11-122M14.3	16776	pDC
135	chr5-172066486-172067380	0.0363571	1.10825	0.128	0.073	1	STK10	0	pDC
136	chr10-118669016-118669860	0.0377984	0.974787	0.105	0.052	1	CACUL1	4306	pDC
137	chr22-40385107-40386023	0.0393821	0.995772	0.12	0.062	1	ADSL	0	pDC
138	chr2-218272433-218273348	0.0433873	1.08247	0.12	0.062	1	PNKD	0	pDC
139	chr8-27465362-27466281	0.0437718	1.0539	0.105	0.052	1	CHRNA2	0	pDC
140	chrX-71532545-71533355	0.0441984	1.01431	0.15	0.104	1	OGT	0	pDC
141	chr12-48853148-48853887	0.0443442	0.981627	0.128	0.062	1	DDX23	305	pDC
142	chr15-98600044-98600946	0.0459175	1.14009	0.105	0.052	1	IGF1R	48024	pDC
143	chr14-104689166-104690016	0.0463081	0.94221	0.135	0.094	1	INF2	0	pDC
144	chr4-169757517-169758406	0.0464429	1.00136	0.113	0.073	1	HPF1	0	pDC
145	chr12-12266583-12267474	0.0465122	1.0139	0.105	0.062	1	LRP6	0	pDC
146	chr2-102662539-102663379	0.0474982	0.973164	0.12	0.062	1	SLC9A2	0	pDC
147	chr12-57845153-57845951	0.0485799	1.00395	0.105	0.062	1	CTDSP2	0	pDC
148	chr22-36469965-36470867	0.0507552	1.1126	0.105	0.052	1	TXN2	0	pDC
149	chr11-62337071-62337923	0.0514054	1.12587	0.12	0.052	1	ASRGL1	0	pDC
150	chr1-166975137-166976011	0.0518872	0.950562	0.105	0.062	1	ILDR2	0	pDC
151	chr12-14961226-14962044	0.0523664	0.984699	0.15	0.115	1	ARHGDIB	0	pDC
152	chr21-42227761-42228678	0.0525053	1.07717	0.12	0.073	1	ABCG1	0	pDC
153	chr12-14884289-14885185	0.0527403	1.16262	0.105	0.062	1	MGP	0	pDC
154	chr12-82685429-82686160	0.0532771	1.33053	0.12	0.052	1	TMTC2	719	pDC
155	chr12-7994997-7995911	0.053669	0.950892	0.15	0.083	1	RP11-69M1.8	18181	pDC
156	chr2-43227573-43228182	0.0540699	0.909093	0.113	0.062	1	LINC01126	0	pDC
157	chr6-27157643-27158490	0.0543757	0.879893	0.135	0.073	1	HIST1H2AH	10127	pDC
158	chr18-47901439-47902358	0.0547204	1.21286	0.128	0.062	1	SMAD2	0	pDC
159	chr6-148747529-148748376	0.0554618	0.978265	0.158	0.094	1	UST	0	pDC
160	chr6-31399289-31400060	0.0562535	0.887625	0.135	0.083	1	MICA	0	pDC
161	chr16-981100-981973	0.0570337	0.925319	0.105	0.052	1	SOX8	0	pDC
162	chr12-92403542-92404458	0.0570973	1.10751	0.12	0.083	1	CLLU1OS	15635	pDC
163	chr17-44353632-44354240	0.0579208	1.01734	0.113	0.052	1	FAM171A2	0	pDC
164	chr6-37881090-37881959	0.0581574	1.19748	0.105	0.052	1	ZFAND3	0	pDC
165	chr13-114148249-114149149	0.0584702	1.04302	0.105	0.062	1	RASA3	15637	pDC
166	chr19-10230939-10231674	0.0594548	1.01771	0.128	0.083	1	DNMT1	0	pDC
167	chr2-98654850-98655725	0.0600366	1.06318	0.105	0.052	1	MGAT4A	0	pDC
168	chr17-44198003-44198767	0.0603164	1.02788	0.128	0.073	1	ATXN7L3	0	pDC
169	chr3-197790978-197791875	0.0606923	0.875818	0.165	0.125	1	LRCH3	0	pDC
170	chrX-153507251-153508156	0.0619029	0.891512	0.105	0.062	1	BGN	0	pDC
171	chr2-127649417-127650250	0.0622222	0.932715	0.128	0.073	1	GPR17	0	pDC
172	chr1-200738686-200739470	0.064145	0.944188	0.12	0.073	1	CAMSAP2	87	pDC
173	chr5-43009107-43009907	0.0654912	1.24216	0.105	0.042	1	CTD-2201E18.5	1563	pDC
174	chr2-88091810-88092568	0.0655489	1.03112	0.105	0.052	1	SMYD1	0	pDC
175	chr17-77441099-77442021	0.0659715	0.878638	0.135	0.083	1	SEPT9	0	pDC
176	chr13-23979850-23980641	0.0668122	0.898485	0.105	0.062	1	SPATA13	0	pDC
177	chr6-71366175-71367068	0.0669815	0.891342	0.105	0.062	1	RP3-331H24.5	0	pDC
178	chr2-218876404-218877285	0.0679239	0.899933	0.135	0.083	1	WNT6	2170	pDC
179	chr14-22982313-22983049	0.0704556	1.08757	0.128	0.062	1	AJUBA	0	pDC
180	chr12-52645155-52646072	0.0717104	1.16674	0.113	0.062	1	KRT2	0	pDC
181	chr2-105398608-105399484	0.0744862	0.897939	0.105	0.052	1	FHL2	0	pDC
182	chr16-56916711-56917571	0.0746432	0.888257	0.105	0.052	1	SLC12A3	860	pDC
183	chr19-12757328-12758235	0.0748625	0.93672	0.105	0.062	1	BEST2	0	pDC
184	chr19-8637920-8638825	0.0752857	0.88592	0.113	0.073	1	CTD-2586B10.1	0	pDC
185	chr10-26437977-26438769	0.0754437	1.03867	0.143	0.052	1	APBB1IP	0	pDC
186	chr1-36322928-36323897	0.0812365	1.14579	0.105	0.062	1	EVA1B	0	pDC
187	chr14-103091203-103092088	0.0816457	0.966467	0.113	0.062	1	RP11-736N17.11	1175	pDC
188	chr21-32569344-32570199	0.0821047	0.951586	0.128	0.073	1	TCP10L	4641	pDC
189	chr22-39388365-39389218	0.0843098	1.01447	0.105	0.052	1	SYNGR1	2776	pDC
190	chr10-73940339-73941243	0.0866555	1.08795	0.105	0.052	1	C10orf55	17561	pDC
191	chr1-150255395-150256215	0.0873384	1.03775	0.105	0.052	1	CA14	943	pDC
192	chr12-6927496-6928435	0.0931415	0.908852	0.105	0.062	1	ATN1	0	pDC
193	chr1-155086029-155086692	0.102184	0.929726	0.12	0.073	1	RP11-540D14.8	0	pDC
194	chr4-1722946-1723864	0.115017	0.985054	0.105	0.042	1	TACC3	0	pDC
195	chr12-96401307-96401908	0.122727	0.929853	0.105	0.062	1	CDK17	746	pDC
196	chr12-110698043-110698936	0.123417	0.925958	0.105	0.052	1	HVCN1	0	pDC
197	chr9-90795733-90796641	0.126994	1.04827	0.105	0.052	1	SYK	5145	pDC
198	chr15-91022141-91023018	0.130705	0.901989	0.105	0.062	1	VPS33B	0	pDC
199	chr1-31763841-31764788	0.138399	0.878913	0.105	0.052	1	ADGRB2	0	pDC
200	chr1-184547835-184548757	0.140253	0.902207	0.105	0.062	1	C1orf21	0	pDC

## Sheet: pDC_NOTCH
	coord	p_val	avg_log2FC	pct.1	pct.2	p_val_adj	gene	distance	celltype
1	chr2-44708069-44708967	0.00358223	-2.40023	0.023	0.146	1	CAMKMT	0	pDC
2	chr8-79767610-79768539	0.00530824	-1.37364	0.128	0.281	1	HEY1	0	pDC
3	chr12-124914426-124915198	0.0121652	-0.94774	0.218	0.427	1	UBC	0	pDC
4	chr20-62382433-62383340	0.0212117	-2.24367	0.023	0.115	1	RPS21	3775	pDC
5	chr19-15197300-15198066	0.0220938	-0.716554	0.271	0.458	1	NOTCH3	0	pDC
6	chr5-138464755-138465656	0.0299462	-0.736296	0.263	0.469	1	EGR1	0	pDC
7	chr11-128725274-128726115	0.032761	0.902272	0.165	0.094	1	FLI1	0	pDC
8	chr1-39639283-39640209	0.0422404	-1.46523	0.053	0.146	1	HEYL	0	pDC
9	chr5-179732294-179733174	0.0492539	0.480501	0.398	0.354	1	MAML1	0	pDC
10	chr6-170306223-170307141	0.0661005	0.377377	0.256	0.198	1	DLL1	0	pDC
11	chr19-49495753-49496660	0.113331	-0.655732	0.278	0.417	1	RPS11	0	pDC
12	chr2-55232112-55233022	0.113931	0.378993	0.271	0.208	1	RPS27A	0	pDC
13	chrX-72276793-72277671	0.118418	-0.817334	0.128	0.26	1	RPS4X	0	pDC
14	chr21-38831248-38832151	0.175406	0.488016	0.143	0.115	1	ETS2	6292	pDC
15	chr17-7573475-7574272	0.227367	-0.67732	0.15	0.229	1	EIF4A1	0	pDC
16	chr4-26141686-26142589	0.238203	-0.816786	0.098	0.177	1	RBPJ	20865	pDC
17	chr1-150268574-150269422	0.244482	-0.558669	0.233	0.333	1	APH1A	0	pDC
18	chr16-18789902-18790781	0.254135	-0.619613	0.233	0.333	1	RPS15A	0	pDC
19	chr8-116755402-116756324	0.276278	0.105863	0.143	0.125	1	EIF3H	0	pDC
20	chr20-10673834-10674648	0.299255	-0.573371	0.188	0.292	1	JAG1	0	pDC
21	chr9-136551922-136552805	0.29946	-0.589538	0.075	0.115	1	NOTCH1	6059	pDC
22	chr2-207529410-207530338	0.332747	-0.358749	0.398	0.542	1	CREB1	0	pDC
23	chr19-3989884-3990778	0.336043	-0.823941	0.09	0.135	1	EEF2	4414	pDC
24	chr7-74173883-74174757	0.341469	-0.558147	0.226	0.333	1	EIF4H	0	pDC
25	chr12-96193887-96194780	0.361938	-0.772709	0.083	0.125	1	ELK3	0	pDC
26	chr19-41859483-41860372	0.372628	0.144164	0.421	0.458	1	RPS19	0	pDC
27	chr11-96242974-96243891	0.380819	-0.66068	0.09	0.156	1	MAML2	0	pDC
28	chr5-82277978-82278913	0.381769	-0.46586	0.195	0.323	1	RPS23	0	pDC
29	chr19-39502513-39503417	0.399944	0.173676	0.128	0.125	1	DLL3	0	pDC
30	chr8-100721931-100722818	0.444243	0.117887	0.444	0.542	1	PABPC1	0	pDC
31	chr6-32195380-32196296	0.445394	0.143366	0.286	0.333	1	NOTCH4	0	pDC
32	chr11-47378125-47379023	0.459826	-0.813452	0.075	0.115	1	SPI1	0	pDC
33	chr22-41068757-41069657	0.485143	-0.944043	0.068	0.104	1	EP300	22128	pDC
34	chr8-22693093-22693971	0.498146	-0.802467	0.068	0.115	1	EGR3	0	pDC
35	chr1-205630986-205631510	0.519558	-0.508648	0.165	0.219	1	ELK4	0	pDC
36	chr10-119080403-119081233	0.609672	-0.359219	0.18	0.26	1	EIF3A	0	pDC
37	chr16-1964447-1965328	0.613593	-0.252171	0.263	0.354	1	RPS2	0	pDC
38	chr11-128522003-128522897	0.680752	-0.49967	0.143	0.208	1	ETS1	0	pDC
39	chr6-73523278-73524205	0.71214	-0.542509	0.09	0.135	1	EEF1A1	0	pDC
40	chr2-73290954-73291798	0.767109	-0.392704	0.09	0.115	1	EGR4	0	pDC
41	chr19-58386716-58387587	0.792596	-0.321372	0.195	0.271	1	RPS5	0	pDC
42	chrX-47650288-47651211	0.861463	-0.170653	0.271	0.312	1	ELK1	0	pDC
43	chr1-153990303-153991197	0.877689	-0.169347	0.18	0.219	1	RPS27	0	pDC
44	chr15-40927496-40928419	0.93342	-0.254587	0.098	0.125	1	DLL4	920	pDC
45	chr9-19379813-19380681	0.997027	-0.182103	0.248	0.271	1	RPS6	0	pDC

## Sheet: cDC1_All
	p_val	avg_log2FC	pct.1	pct.2	p_val_adj	gene	distance
chr2-232365236-232366142	0.00977509	14.4871	0.538	0	1	ALPP	12391
chr2-96674789-96675649	0.0763143	14.4718	0.385	0	1	FER1L5	0
chr18-69978732-69979598	0.0312813	14.349	0.385	0	1	CD226	16928
chr7-115065900-115066775	0.0683756	14.337	0.385	0	1	LINC01392	0
chr10-79355892-79356746	0.022796	14.2889	0.462	0	1	PPIF	554
chr13-91278644-91279544	0.0771504	14.2618	0.385	0	1	MIR17HG	68275
chr6-151822217-151823137	0.0744162	14.2467	0.385	0	1	ESR1	0
chr10-74836052-74836830	0.0823397	14.2275	0.308	0	1	KAT6B	0
chr5-55636590-55637440	0.119239	14.1461	0.308	0	1	SLC38A9	0
chr3-53212010-53212832	0.0465302	14.1174	0.385	0	1	TKT	11874
chr16-89855418-89856344	0.0462814	14.0992	0.385	0	1	SPIRE2	0
chr1-42993560-42994429	0.0768886	14.0961	0.385	0	1	SLC2A1-AS1	10201
chr11-69141495-69142385	0.121905	14.0948	0.308	0	1	TPCN2	0
chr7-117011508-117012341	0.058746	14.0873	0.385	0	1	ST7	0
chr2-48768477-48769399	0.125082	14.0683	0.308	0	1	STON1-GTF2A1L	0
chr17-77548719-77549634	0.0764244	14.0647	0.385	0	1	RP11-13K12.1	0
chr12-47868304-47869181	0.0762209	14.062	0.385	0	1	VDR	0
chr9-112444935-112445826	0.124263	14.0563	0.308	0	1	HSDL2	0
chr7-17946350-17947242	0.0910868	14.0298	0.308	0	1	SNX13	5848
chr11-110088124-110088878	0.124216	14.0294	0.308	0	1	ZC3H12C	4482
chr9-70557642-70558550	0.0764244	14.014	0.385	0	1	TRPM3	0
chr2-58701498-58702360	0.0725071	14.011	0.308	0	1	LINC01122	0
chrX-39159113-39159988	0.121529	14.0087	0.308	0	1	RP11-265P11.1	66114
chr1-9593211-9594097	0.00377977	14.0003	0.538	0	1	TMEM201	0
chr10-22743940-22744589	0.10129	14.0001	0.308	0	1	PIP4K2A	29384
chr9-99875957-99876862	0.121229	13.9913	0.308	0	1	NR4A3	9065
chr20-2390700-2391602	0.124369	13.9895	0.308	0	1	TGM6	0
chr1-93705690-93706605	0.124528	13.9607	0.308	0	1	BCAR3	0
chr4-10954546-10955443	0.0189898	13.9607	0.462	0	1	RP11-61G19.2	204959
chr18-11149181-11150090	0.11558	13.9601	0.308	0	1	PIEZO2	418
chr2-64681376-64682256	0.113773	13.9385	0.308	0	1	SERTAD2	0
chr3-194942686-194943571	0.0361622	13.9271	0.462	0	1	AC090505.1	110093
chr9-75184192-75184867	0.0994791	13.9235	0.308	0	1	OSTF1	36926
chr11-79482612-79483466	0.0418883	13.9084	0.308	0	1	TENM4	41663
chr17-2070138-2070997	0.0684048	13.9076	0.385	0	1	SMG6	0
chr14-21050319-21051210	0.15692	13.8946	0.231	0	1	NDRG2	0
chr13-26601461-26602344	0.0418883	13.8935	0.308	0	1	WASF3	0
chr3-179608708-179609542	0.0769996	13.8918	0.385	0	1	NDUFB5	0
chr22-24053514-24054421	0.124254	13.8906	0.308	0	1	CABIN1	0
chr6-108882912-108883731	0.121211	13.8857	0.308	0	1	ARMC2	0
chr10-79293602-79294441	0.0443629	13.8818	0.462	0	1	ZMIZ1	0
chr7-28509144-28509990	0.101608	13.871	0.308	0	1	CREB5	0
chr1-229023330-229024051	0.116339	13.868	0.308	0	1	RP5-1065P14.3	0
chr8-21896940-21897848	0.125161	13.8573	0.308	0	1	DOK2	11024
chr3-96812999-96813823	0.10129	13.8428	0.308	0	1	EPHA6	757
chr10-96747735-96748658	0.00502257	13.8421	0.462	0	1	PIK3AP1	27220
chr11-86416242-86417140	0.0858418	13.8386	0.308	0	1	CCDC81	0
chr10-86580164-86581057	0.0261181	13.8358	0.385	0	1	WAPL	58348
chr2-129483133-129484027	0.120711	13.8356	0.308	0	1	AC079586.1	209284
chr6-16824689-16825630	0.118045	13.8074	0.308	0	1	RP1-151F17.2	57805
chr18-2657922-2658754	0.0933407	13.8031	0.308	0	1	SMCHD1	0
chr13-98596161-98597017	0.064449	13.8026	0.308	0	1	STK24	18220
chr1-15514843-15515772	0.170132	13.8018	0.231	0	1	CASP9	0
chr1-234881961-234882534	0.0998066	13.8004	0.308	0	1	RP11-443B7.2	74696
chr10-63707036-63707947	0.10384	13.7961	0.308	0	1	RP11-170M17.1	0
chr12-32906433-32907316	0.187152	13.7897	0.231	0	1	PKP2	9592
chrX-1517158-1517944	0.0261181	13.7859	0.385	0	1	P2RY8	0
chr9-112726565-112727452	0.0730791	13.7772	0.385	0	1	INIP	8328
chr4-56803186-56804081	0.110134	13.7762	0.308	0	1	SPINK2	5778
chr17-80819230-80820109	0.024507	13.768	0.385	0	1	RPTOR	0
chr3-47663273-47664144	0.193908	13.7674	0.231	0	1	SMARCC1	0
chr11-86161927-86162670	0.120272	13.7579	0.308	0	1	RP11-12D16.2	30116
chr16-53865077-53866021	0.106015	13.7536	0.308	0	1	FTO	0
chr4-140790644-140791500	0.0459797	13.7511	0.462	0	1	RP11-102N12.3	32722
chr8-124256586-124257499	0.115646	13.7356	0.308	0	1	RP11-37N22.1	9187
chr5-36417111-36417967	0.192423	13.7329	0.231	0	1	RNA5SP181	67375
chr13-22073475-22074312	0.170266	13.7268	0.231	0	1	LINC00540	0
chr18-496732-497619	0.0956038	13.7241	0.308	0	1	COLEC12	0
chr1-58596331-58597129	0.157286	13.7207	0.231	0	1	TACSTD2	18557
chr2-68388715-68389428	0.0935907	13.7202	0.308	0	1	PLEK	0
chr10-49076527-49077435	0.185164	13.716	0.231	0	1	VSTM4	0
chr5-82173948-82174763	0.115287	13.7069	0.308	0	1	ATG10	0
chr10-12333369-12334273	0.124984	13.7054	0.308	0	1	CAMK1D	15208
chr6-117771183-117772073	0.188783	13.6971	0.231	0	1	NUS1	60542
chr4-8226986-8227743	0.125082	13.6943	0.308	0	1	SH3TC1	0
chr13-110665432-110666286	0.0684206	13.6943	0.385	0	1	CARS2	0
chr2-46469962-46470867	0.0476473	13.6941	0.385	0	1	TMEM247	0
chr1-153743686-153744486	0.167597	13.6936	0.231	0	1	INTS3	0
chr7-106062639-106063424	0.179074	13.693	0.231	0	1	SYPL1	27078
chr10-3208436-3209238	0.0618978	13.6916	0.308	0	1	RP11-298E9.5	14577
chr4-53039386-53040268	0.160449	13.6896	0.231	0	1	SCFD2	0
chr2-12731650-12732517	0.159329	13.689	0.231	0	1	TRIB2	0
chr16-4047762-4048527	0.18953	13.6791	0.231	0	1	ADCY9	0
chr1-117622231-117623137	0.114261	13.6761	0.308	0	1	FAM46C	0
chr14-95520353-95520933	0.120398	13.6725	0.308	0	1	RP11-1070N10.3	2441
chr2-16653483-16654328	0.119216	13.6724	0.308	0	1	FAM49A	0
chr12-89919261-89920067	0.199417	13.6705	0.231	0	1	RP11-654D12.2	0
chr14-105388294-105389196	0.12202	13.668	0.308	0	1	PACS2	0
chr5-62730728-62731568	0.178412	13.667	0.231	0	1	IPO11	102145
chr3-124829523-124830426	0.120711	13.6632	0.308	0	1	ITGB5	0
chrX-46716666-46717432	0.199382	13.6622	0.231	0	1	SLC9A7	0
chr3-186150907-186151791	0.116167	13.6616	0.308	0	1	DGKG	0
chr16-58420885-58421753	0.198387	13.6616	0.231	0	1	RP11-481J2.2	0
chr6-142784065-142784972	0.031891	13.6608	0.385	0	1	HIVEP2	0
chr8-33682851-33683765	0.197329	13.6544	0.231	0	1	RP11-317N12.1	0
chr3-8491407-8492253	0.199328	13.6531	0.231	0	1	LMCD1	9453
chr14-71130430-71131333	0.10211	13.6474	0.308	0	1	RP6-91H8.3	9791
chr12-108335461-108336392	0.170594	13.6435	0.231	0	1	CMKLR1	0
chrX-2232785-2233704	0.199382	13.6429	0.231	0	1	DHRSX	0
chr2-176967802-176968724	0.189394	13.6425	0.231	0	1	AC079305.11	21783
chr10-78578709-78579564	0.0618978	13.6384	0.308	0	1	RP11-90J7.3	0
chr8-48034755-48035571	0.188783	13.6365	0.231	0	1	UBE2V2	0
chr13-31968211-31969130	0.179814	13.6331	0.231	0	1	LINC01073	16554
chr1-17431370-17432221	0.0185858	13.6306	0.462	0	1	RCC2	0
chr4-107926273-107926995	0.197303	13.63	0.231	0	1	CYP2U1	4373
chr6-138806628-138807529	0.196915	13.6262	0.231	0	1	ECT2L	0
chr1-225712182-225713077	0.056765	13.625	0.385	0	1	ENAH	59039
chr1-239024956-239025820	0.192911	13.6217	0.231	0	1	RP11-544D21.2	221987
chr1-111497443-111498280	0.10298	13.6204	0.308	0	1	TMIGD3	0
chr14-56422333-56423205	0.173784	13.6199	0.231	0	1	TMEM260	65148
chr17-42704556-42705464	0.125082	13.6177	0.308	0	1	EZH1	0
chr15-32718507-32719371	0.187871	13.6163	0.231	0	1	GREM1	0
chr6-81744815-81745708	0.11389	13.6156	0.308	0	1	FAM46A	0
chr2-189513827-189514726	0.121609	13.6138	0.308	0	1	WDR75	38261
chr2-100853846-100854649	0.156774	13.6132	0.231	0	1	NPAS2	0
chr9-6893723-6894687	0.18742	13.6122	0.231	0	1	KDM4C	0
chr1-169902526-169903380	0.199151	13.61	0.231	0	1	SCYL3	8258
chr9-78248370-78249281	0.185164	13.6088	0.231	0	1	CEP78	0
chr14-37595675-37596534	0.188819	13.6061	0.231	0	1	TTC6	0
chr20-44535986-44536885	0.168851	13.6058	0.231	0	1	PKIG	0
chr1-43978869-43979673	0.069996	13.6057	0.385	0	1	B4GALT2	0
chr4-105060405-105061211	0.0737845	13.6025	0.385	0	1	RP11-556I14.1	0
chr2-219087166-219087902	0.174616	13.6012	0.231	0	1	RP11-33O4.2	0
chr4-41216140-41217007	0.07288	13.6005	0.308	0	1	APBB2	0
chr7-103379035-103379897	0.187191	13.5991	0.231	0	1	SLC26A5	0
chr17-35381219-35382093	0.07288	13.5937	0.308	0	1	SLFN11	7517
chr21-25405786-25406608	0.195596	13.5937	0.231	0	1	LINC00158	0
chr2-158312895-158313697	0.174616	13.5918	0.231	0	1	CCDC148	0
chr1-51172655-51173509	0.18742	13.59	0.231	0	1	LINC01562	21585
chr1-206770678-206771471	0.112996	13.5884	0.308	0	1	IL10	0
chr6-17884586-17885431	0.116776	13.5876	0.308	0	1	KIF13A	0
chr10-78960259-78961159	0.198817	13.5861	0.231	0	1	RP11-481G8.2	39324
chr5-143113270-143114134	0.189726	13.5836	0.231	0	1	ARHGAP26	0
chr1-248785947-248786834	0.125099	13.5811	0.308	0	1	SH3BP5L	23611
chr3-41137496-41138283	0.192311	13.5797	0.231	0	1	RP11-372H2.1	24003
chr11-76392732-76393598	0.073978	13.5762	0.308	0	1	RP11-111M22.2	0
chrX-16903360-16904228	0.0858418	13.575	0.308	0	1	RBBP7	32945
chr2-129758610-129759502	0.109381	13.5748	0.308	0	1	AC079776.1	109690
chr3-46926793-46927656	0.00846063	13.5685	0.462	0	1	CCDC12	0
chr2-37295104-37295945	0.178365	13.5677	0.231	0	1	PRKD3	0
chr16-56118963-56119819	0.193679	13.5665	0.231	0	1	RP11-355E10.1	0
chr17-28192903-28193783	0.176323	13.5647	0.231	0	1	NLK	0
chr13-79227089-79228010	0.184493	13.5612	0.231	0	1	RBM26	83813
chr6-6793673-6794588	0.121511	13.5589	0.308	0	1	RP3-470L22.1	34381
chr17-41490107-41491015	0.10211	13.5574	0.308	0	1	KRT36	0
chr6-15683141-15683998	0.188819	13.5541	0.231	0	1	DTNBP1	20082
chr17-56786806-56787721	0.0177161	13.5527	0.462	0	1	C17orf67	4191
chr11-76857618-76858489	0.103033	13.5524	0.308	0	1	ACER3	2377
chr3-71925918-71926735	0.198184	13.5507	0.231	0	1	LINC00877	108564
chr9-35833461-35834354	0.0491301	13.5453	0.385	0	1	TMEM8B	0
chr16-55564865-55565743	0.199382	13.5434	0.231	0	1	LPCAT2	0
chr16-72908010-72908924	0.103033	13.541	0.308	0	1	ZFHX3	0
chr9-128078251-128079151	0.167921	13.5377	0.231	0	1	SLC25A25	0
chr20-32351792-32352652	0.196915	13.537	0.231	0	1	RP11-358N2.2	2400
chr12-124545376-124546229	0.0310601	13.5353	0.385	0	1	NCOR2	0
chr16-71700502-71701371	0.0983055	13.5334	0.231	0	1	PHLPP2	0
chr10-35136010-35136907	0.15692	13.5314	0.231	0	1	CREM	0
chr11-110113352-110114209	0.147464	13.5309	0.231	0	1	ZC3H12C	0
chr1-162613377-162614257	0.18742	13.5295	0.231	0	1	UAP1	13534
chr5-58238632-58239475	0.195235	13.5285	0.231	0	1	CTD-2037L6.2	116290
chr15-33737520-33738413	0.189592	13.5265	0.231	0	1	RYR3	0
chr16-56295757-56296627	0.192311	13.5245	0.231	0	1	GNAO1	0
chr3-61894807-61895695	0.0418883	13.523	0.308	0	1	PTPRG	0
chr5-76525700-76526575	0.192911	13.5198	0.231	0	1	IQGAP2	0
chr1-35899087-35899819	0.17899	13.5189	0.231	0	1	AGO1	0
chr1-113692067-113692967	0.199392	13.5189	0.231	0	1	PHTF1	3863
chr3-122952192-122953096	0.171326	13.5174	0.231	0	1	SEMA5B	0
chr6-110944382-110945301	0.0772407	13.5143	0.385	0	1	GTF3C6	13258
chr10-73243653-73244574	0.193486	13.5136	0.231	0	1	DNAJC9	0
chr12-29152060-29152963	0.122257	13.5132	0.308	0	1	FAR2	0
chr19-51816452-51817334	0.1994	13.513	0.231	0	1	FPR3	0
chr17-19418445-19419319	0.17928	13.5119	0.231	0	1	AC004448.5	0
chr15-60408191-60409092	0.107099	13.5113	0.308	0	1	ANXA2	5307
chr1-65811744-65812646	0.033711	13.5098	0.385	0	1	PDE4B	0
chr5-170215962-170216871	0.192104	13.5078	0.231	0	1	C5orf58	15575
chr8-143112461-143113375	0.108226	13.5067	0.308	0	1	LY6L	29459
chr4-70713409-70714336	0.116269	13.505	0.308	0	1	RUFY3	0
chr3-32198492-32199323	0.146876	13.5024	0.231	0	1	GPD1L	29778
chr2-229333150-229334054	0.179265	13.5003	0.231	0	1	DNER	23574
chr18-59953324-59954191	0.0418883	13.4992	0.308	0	1	PMAIP1	49017
chr6-90485448-90486288	0.195212	13.4981	0.231	0	1	MAP3K7	27284
chr3-69458581-69459468	0.169952	13.4979	0.231	0	1	FRMD4B	0
chr11-131691272-131692141	0.184493	13.4963	0.231	0	1	NTM	0
chr17-20059448-20060337	0.0858418	13.4959	0.308	0	1	SPECC1	0
chr8-27962631-27963526	0.07288	13.4951	0.308	0	1	SCARA5	0
chr8-26445853-26446734	0.124369	13.4929	0.308	0	1	BNIP3L	0
chr5-77483422-77484288	0.187804	13.4883	0.231	0	1	WDR41	0
chr4-151035635-151036486	0.169952	13.4876	0.231	0	1	LRBA	19907
chr6-170476069-170476974	0.19302	13.4855	0.231	0	1	PSMB1	58142
chr5-32537752-32538587	0.123188	13.485	0.308	0	1	SUB1	0
chr7-98186661-98187575	0.187191	13.4837	0.231	0	1	LMTK2	0
chr7-3201815-3202741	0.174616	13.4834	0.231	0	1	AC073316.2	3558
chr16-85947514-85948418	0.117244	13.483	0.308	0	1	RP11-542M13.3	11290
chr3-152964681-152965585	0.283658	13.4824	0.154	0	1	P2RY1	123241
chr6-154603725-154604548	0.0983055	13.4817	0.231	0	1	CNKSR3	93065
chr14-24361242-24361865	0.199392	13.4816	0.231	0	1	NFATC4	3807
chr17-45077480-45078339	0.161073	13.4811	0.231	0	1	NMT1	0
chr3-23067846-23068717	0.199382	13.4801	0.231	0	1	UBE2E2	134302
chr2-11933632-11934531	0.101608	13.4798	0.308	0	1	MIR3681HG	0
chr11-1896730-1897624	0.0779164	13.4787	0.308	0	1	LSP1	4462
chr5-160500550-160501438	0.11562	13.4785	0.308	0	1	MIR3142HG	13123
chr11-33731923-33732818	0.180659	13.4771	0.231	0	1	CD59	0
chr8-39848430-39849334	0.198044	13.4765	0.231	0	1	ADAM2	10140
chr4-71338632-71339538	0.197329	13.474	0.231	0	1	SLC4A4	0
chr17-74631629-74632474	0.0540877	13.4724	0.385	0	1	CD300E	7890
chr17-4759611-4760524	0.125197	13.4716	0.308	0	1	TM4SF5	11359
chr1-21322266-21323162	0.0418883	13.4708	0.308	0	1	ECE1	0
chr11-110098337-110099207	0.196915	13.4701	0.231	0	1	ZC3H12C	0
chr20-47694994-47695903	0.195596	13.4692	0.231	0	1	SULF2	0
chr3-117602897-117603755	0.0983055	13.4677	0.231	0	1	RP11-384F7.2	68398
chr14-93073167-93073820	0.119981	13.4671	0.308	0	1	ITPK1	0
chr4-39754045-39754950	0.197303	13.4663	0.231	0	1	UBE2K	0
chr10-13712741-13713643	0.107731	13.466	0.308	0	1	FRMD4A	0
chr15-75090042-75090937	0.180648	13.4631	0.231	0	1	PPCDC	0
chr8-18839202-18839972	0.199392	13.4615	0.231	0	1	PSD3	0
chr14-92753042-92753922	0.168975	13.4602	0.231	0	1	LGMN	4339
chr2-230666908-230667726	0.121512	13.4594	0.308	0	1	AC098823.3	23194
chr20-1033777-1034706	0.174778	13.459	0.231	0	1	RSPO4	31512
chr9-20370780-20371696	0.199417	13.459	0.231	0	1	MLLT3	0
chr21-14858110-14858948	0.187871	13.4579	0.231	0	1	AF127936.7	0
chr2-37394013-37394886	0.041287	13.4577	0.308	0	1	QPCT	20690
chr1-17141377-17142248	0.119795	13.4555	0.308	0	1	PADI2	21941
chrX-148542299-148543175	0.184154	13.4555	0.231	0	1	AFF2	0
chr3-160801434-160802330	0.0653165	13.4533	0.385	0	1	PPM1L	0
chr4-168853408-168854214	0.185164	13.4529	0.231	0	1	PALLD	0
chr18-62828494-62829324	0.157286	13.4492	0.231	0	1	PHLPP1	0
chr10-58592717-58593623	0.197298	13.4461	0.231	0	1	BICC1	0
chr13-22800788-22801672	0.192911	13.4438	0.231	0	1	LINC00621	92983
chrX-18543498-18544395	0.193307	13.4436	0.231	0	1	CDKL5	0
chr9-33751857-33752737	0.192311	13.4432	0.231	0	1	PRSS3	0
chr4-118834822-118835448	0.0730791	13.4421	0.385	0	1	SEC24D	0
chrX-19566248-19567134	0.112247	13.441	0.308	0	1	SH3KBP1	0
chr1-212861842-212862738	0.191587	13.436	0.231	0	1	FLVCR1	0
chr21-34845588-34846406	0.178464	13.4308	0.231	0	1	RUNX1	0
chr12-48294366-48295255	0.0983055	13.4275	0.231	0	1	RP11-370I10.2	10155
chr12-96176757-96177666	0.124369	13.4269	0.308	0	1	RP11-256L6.5	4630
chrX-10119216-10120127	0.0429909	13.4248	0.462	0	1	WWC3	0
chr3-139934664-139935555	0.0983055	13.4245	0.231	0	1	CLSTN2	0
chr5-67991068-67991941	0.244169	13.4239	0.154	0	1	RP11-83M16.6	88467
chr4-143921018-143921901	0.198492	13.4236	0.231	0	1	RP11-673E1.1	0
chr9-107867995-107868823	0.17928	13.4225	0.231	0	1	RNA5SP293	50042
chr3-195042532-195043399	0.196403	13.4223	0.231	0	1	XXYLT1	24879
chr20-31674631-31675498	0.0721407	13.4222	0.385	0	1	BCL2L1	0
chr22-45235046-45235949	0.0764614	13.4221	0.385	0	1	KIAA0930	0
chr1-186655683-186656534	0.101608	13.422	0.308	0	1	PTGS2	15256
chr2-164597593-164598450	0.291547	13.4218	0.154	0	1	GRB14	0
chr8-37948435-37949339	0.0935907	13.4202	0.308	0	1	GOT1L1	8305
chr6-158039254-158040111	0.185492	13.4201	0.231	0	1	SYNJ2	0
chr11-64810242-64811156	0.00655126	13.4199	0.615	0	1	MEN1	0
chr11-9017562-9018474	0.118707	13.4195	0.308	0	1	SCUBE2	1916
chr22-22720161-22720943	0.0737687	13.4187	0.385	0	1	LL22NC03-102D1.18	26848
chr2-225270551-225271429	0.101608	13.4162	0.308	0	1	NYAP2	128280
chr1-220786449-220787355	0.186549	13.4157	0.231	0	1	MARC1	0
chr9-37925887-37926703	0.147464	13.4153	0.231	0	1	RP11-613M10.9	0
chrX-1239459-1240377	0.00593806	13.4135	0.462	0	1	CRLF2	26708
chr8-93935315-93935980	0.07288	13.4108	0.308	0	1	PDP1	9248
chr3-194592496-194593348	0.195596	13.4091	0.231	0	1	TMEM44	0
chr10-11551830-11552734	0.178464	13.4085	0.231	0	1	USP6NL	0
chr22-43001207-43002091	0.107454	13.4039	0.308	0	1	PACSIN2	0
chr14-61636504-61637396	0.199328	13.4003	0.231	0	1	FLJ22447	0
chr10-45380062-45380708	0.121211	13.3979	0.308	0	1	ALOX5	0
chrX-67720250-67721114	0.26678	13.3953	0.154	0	1	AR	0
chr3-4507359-4508159	0.198492	13.3931	0.231	0	1	ITPR1	0
chr5-1563768-1564651	0.07288	13.389	0.308	0	1	CTD-2245E15.3	12057
chr7-106644774-106645661	0.197435	13.388	0.231	0	1	CCDC71L	11103
chr14-88668493-88669165	0.196915	13.3851	0.231	0	1	EML5	0
chr6-13464437-13465295	0.175101	13.3829	0.231	0	1	GFOD1	0
chr19-44754420-44755015	0.0629422	13.3829	0.385	0	1	BCL3	0
chr3-153130325-153131195	0.195235	13.3828	0.231	0	1	RAP2B	31074
chr12-11780473-11781392	0.199382	13.3805	0.231	0	1	ETV6	0
chr3-122797034-122797962	0.180648	13.3803	0.231	0	1	DIRC2	0
chr7-2728305-2729169	0.0418883	13.3802	0.308	0	1	GNA12	0
chr1-24248762-24249650	0.182138	13.3794	0.231	0	1	RP11-10N16.2	37068
chr1-224113744-224114582	0.0453817	13.3788	0.462	0	1	FBXO28	0
chr1-184482998-184483907	0.198492	13.3787	0.231	0	1	C1orf21	0
chr13-33757439-33758322	0.181708	13.3777	0.231	0	1	RFC3	59726
chr2-62119369-62120281	0.197056	13.3769	0.231	0	1	COMMD1	0
chr18-3247140-3248039	0.00257252	13.3757	0.615	0	1	MYL12A	0
chr2-100142157-100143044	0.0745465	13.3745	0.385	0	1	AFF3	0
chr16-10865579-10866466	0.169952	13.3733	0.231	0	1	CIITA	0
chr2-174059311-174060206	0.187659	13.3731	0.231	0	1	OLA1	12240
chr16-16007588-16008228	0.07288	13.3728	0.308	0	1	ABCC1	0
chr3-46929917-46930746	0.167597	13.3668	0.231	0	1	CCDC12	0
chr1-169451264-169452107	0.0983055	13.3665	0.231	0	1	CCDC181	0
chr1-161268125-161268843	0.156774	13.3662	0.231	0	1	PCP4L1	0
chr2-224025633-224026533	0.0192917	13.3653	0.462	0	1	SERPINE2	0
chr8-102197091-102197976	0.030651	13.3646	0.385	0	1	RRM2B	6525
chr15-72397796-72398653	0.146876	13.3645	0.231	0	1	TMEM202	0
chr1-95095560-95096452	0.197056	13.3635	0.231	0	1	TMEM56	20885
chr1-115771575-115772488	0.232964	13.3613	0.154	0	1	CASQ2	2793
chr16-27374663-27375359	0.0113658	13.3599	0.385	0	1	IL4R	9884
chr8-69676045-69676925	0.0779164	13.3599	0.308	0	1	SLCO5A1	0
chr5-97048926-97049798	0.178365	13.3597	0.231	0	1	LNPEP	11410
chr17-30104331-30105248	0.0705669	13.3559	0.385	0	1	EFCAB5	0
chr3-5139537-5140297	0.0725071	13.3558	0.308	0	1	ARL8B	0
chr11-11416380-11417277	0.198044	13.353	0.231	0	1	GALNT18	0
chr10-100282662-100283557	0.189394	13.3524	0.231	0	1	BLOC1S2	0
chr3-157436275-157437108	0.195235	13.3511	0.231	0	1	PTX3	0
chr12-29241842-29242761	0.113773	13.3503	0.308	0	1	FAR2	0
chr2-30298013-30298905	0.146876	13.3501	0.231	0	1	LBH	0
chr2-28474676-28475623	0.182138	13.3498	0.231	0	1	PLB1	0
chr20-3672347-3673266	0.1923	13.3493	0.231	0	1	ADAM33	0
chr9-36378803-36379662	0.184493	13.3492	0.231	0	1	RNF38	0
chr9-99244641-99245442	0.197352	13.3492	0.231	0	1	SEC61B	14025
chr1-235047847-235048698	0.193679	13.3485	0.231	0	1	LINC01348	16780
chr5-60820434-60821310	0.273515	13.3482	0.154	0	1	ELOVL7	0
chr16-4420409-4421320	0.0994791	13.3474	0.308	0	1	CORO7-PAM16	0
chr10-128049377-128050299	0.107731	13.3473	0.308	0	1	PTPRE	0
chr15-74460746-74461659	0.0112376	13.3445	0.615	0	1	UBL7	0
chr8-143120652-143121539	0.167339	13.3442	0.231	0	1	LY6H	36374
chr5-159361939-159362844	0.10129	13.3439	0.308	0	1	IL12B	31051
chr8-115446227-115447083	0.197056	13.3395	0.231	0	1	TRPS1	0
chr10-78764223-78765126	0.157286	13.3391	0.231	0	1	RP11-31E13.2	67200
chr13-112693852-112694734	0.197825	13.3372	0.231	0	1	ATP11A	0
chr19-16104517-16105437	0.178145	13.3372	0.231	0	1	CTD-2231E14.5	262
chr12-52118181-52119071	0.118126	13.3369	0.308	0	1	RP1-288H2.2	13883
chr4-8221264-8222170	0.0748009	13.3367	0.385	0	1	SH3TC1	0
chr10-63067970-63068878	0.169952	13.3355	0.231	0	1	NRBF2	64368
chr11-123263537-123264345	0.197352	13.3353	0.231	0	1	RP11-109E10.1	49328
chr4-94548388-94549265	0.199382	13.3349	0.231	0	1	PDLIM5	0
chr11-84549084-84549951	0.199392	13.3337	0.231	0	1	DLG2	0
chr10-104613977-104614874	0.169952	13.3324	0.231	0	1	RP11-127O4.2	1227
chr8-102956267-102957092	0.197056	13.3319	0.231	0	1	KB-1507C5.4	21692
chr6-149248690-149249567	0.188783	13.33	0.231	0	1	RP1-111D6.5	0
chr5-98933152-98934058	0.0712468	13.3299	0.385	0	1	CTD-2007H13.3	0
chr7-155282409-155283321	0.0418883	13.3298	0.308	0	1	AC144652.1	12596
chr3-66856253-66857172	0.147464	13.3286	0.231	0	1	KBTBD8	141134
chr3-113171646-113172553	0.256258	13.3284	0.154	0	1	RP11-572M11.3	3826
chr4-1830706-1831470	0.253839	13.3276	0.154	0	1	LETM1	0
chr17-39018282-39019180	0.0858418	13.3274	0.308	0	1	RP1-56K13.5	5249
chr4-139674961-139675836	0.177613	13.3272	0.231	0	1	MGST2	0
chr1-26144843-26145742	0.123686	13.3257	0.308	0	1	FAM110D	13277
chr2-98551196-98552064	0.1923	13.3248	0.231	0	1	INPP4A	0
chr12-47871572-47872377	0.192311	13.3244	0.231	0	1	VDR	0
chr17-31584524-31585394	0.199382	13.3237	0.231	0	1	RP1-41C23.1	0
chr8-55930195-55931079	0.0651471	13.3232	0.385	0	1	LYN	0
chr3-37309966-37310504	0.273515	13.3231	0.154	0	1	GOLGA4	0
chr19-2677767-2678672	0.125118	13.3228	0.308	0	1	GNG7	0
chr10-46106195-46107048	0.0279181	13.3222	0.462	0	1	MSMB	59925
chr6-149450796-149451699	0.125082	13.3221	0.308	0	1	ZC3H12D	0
chrX-155334520-155335258	0.147464	13.3213	0.231	0	1	CLIC2	0
chr10-33620802-33621683	0.197435	13.3212	0.231	0	1	RP11-476F14.1	20761
chr3-72427376-72428017	0.179864	13.321	0.231	0	1	RYBP	0
chr8-134682899-134683819	0.179931	13.3205	0.231	0	1	ZFAT	0
chr18-77101107-77101951	0.111147	13.3203	0.308	0	1	MBP	0
chr3-100047433-100048356	0.121529	13.3187	0.308	0	1	CMSS1	0
chr3-190120380-190121199	0.184154	13.3186	0.231	0	1	P3H2	0
chr9-128115424-128116313	0.125197	13.3186	0.308	0	1	PTGES2	4379
chr14-20891016-20891943	0.192311	13.318	0.231	0	1	RNASE3	0
chr1-15345642-15346550	0.110453	13.3175	0.308	0	1	FHAD1	0
chr2-27290279-27291177	0.1923	13.3171	0.231	0	1	TRIM54	0
chr19-1690557-1691428	0.198817	13.3158	0.231	0	1	TCF3	37951
chr20-15922823-15923707	0.197825	13.3148	0.231	0	1	MACROD2	0
chr15-65295589-65296516	0.0457686	13.3146	0.462	0	1	PARP16	0
chr10-49135530-49136406	0.197352	13.3126	0.231	0	1	FAM170B	1521
chr17-43395874-43396742	0.192911	13.3121	0.231	0	1	ARL4D	2216
chr6-44655207-44656112	0.031891	13.3083	0.385	0	1	RP3-449H6.1	128452
chr6-6803414-6804326	0.188959	13.3065	0.231	0	1	RP3-470L22.1	44122
chr1-223674212-223675123	0.199382	13.306	0.231	0	1	CAPN8	8477
chr4-144357768-144358634	0.147464	13.3053	0.231	0	1	RP11-361D14.2	147265
chr10-71343126-71343997	0.187003	13.3049	0.231	0	1	SLC29A3	0
chr15-72774704-72775578	0.178365	13.3045	0.231	0	1	ADPGK	0
chr3-140731452-140732382	0.197647	13.3041	0.231	0	1	TRIM42	30301
chr8-29634746-29635614	0.184015	13.3036	0.231	0	1	LINC00589	38307
chr1-48195955-48196862	0.197303	13.3032	0.231	0	1	RP5-1024N4.2	0
chrX-53594073-53594844	0.272296	13.303	0.154	0	1	HUWE1	0
chr4-144337910-144338817	0.272296	13.3025	0.154	0	1	RP11-361D14.2	167082
chr6-84093365-84094257	0.287603	13.302	0.154	0	1	MRAP2	2483
chr6-130120481-130121368	0.235695	13.3018	0.154	0	1	L3MBTL3	0
chr2-191666504-191667398	0.188923	13.2986	0.231	0	1	NABP1	10669
chr15-58447042-58447943	0.199382	13.298	0.231	0	1	ALDH1A2	0
chr7-38353295-38353973	0.186771	13.2972	0.231	0	1	RP11-121A8.1	23651
chr1-27357175-27358058	0.0771224	13.2967	0.385	0	1	MAP3K6	0
chr4-167233790-167234700	0.19302	13.2961	0.231	0	1	SPOCK3	0
chr7-130925870-130926761	0.073978	13.2953	0.308	0	1	AC016831.7	0
chr19-45590683-45591582	0.183006	13.2928	0.231	0	1	GPR4	0
chr8-142277151-142278060	0.191587	13.2923	0.231	0	1	TSNARE1	0
chr1-39875977-39876765	0.1923	13.2916	0.231	0	1	TRIT1	0
chr1-46699403-46700318	0.176323	13.2888	0.231	0	1	EFCAB14	0
chr6-7277500-7278370	0.160518	13.2886	0.231	0	1	SSR1	0
chr6-15427152-15428005	0.193761	13.2882	0.231	0	1	JARID2	0
chr19-48659470-48660049	0.19302	13.2881	0.231	0	1	NTN5	1357
chr19-9927088-9928001	0.199392	13.2876	0.231	0	1	OLFM2	0
chr17-16987875-16988757	0.0641801	13.2874	0.385	0	1	AC104024.2	0
chr10-96743847-96744754	0.189726	13.2868	0.231	0	1	PIK3AP1	23332
chr2-151238579-151239457	0.172688	13.2851	0.231	0	1	RBM43	8482
chr16-17439364-17440226	0.197719	13.2836	0.231	0	1	XYLT1	0
chr3-57093759-57094670	0.241616	13.2834	0.154	0	1	IL17RD	0
chr8-21672017-21672919	0.185434	13.2834	0.231	0	1	GFRA2	17483
chr10-6151017-6151960	0.0143807	13.2832	0.462	0	1	PFKFB3	0
chrX-110171954-110172858	0.169188	13.2806	0.231	0	1	TMEM164	0
chr22-41009249-41010119	0.250981	13.2804	0.154	0	1	RBX1	35939
chr9-76614830-76615728	0.196915	13.2803	0.231	0	1	PRUNE2	0
chr15-40306161-40306911	0.125185	13.2799	0.308	0	1	PLCB2	0
chr1-70978390-70979225	0.157286	13.2794	0.231	0	1	PTGER3	0
chr5-65825668-65826589	0.191587	13.2781	0.231	0	1	NLN	0
chr1-17493993-17494893	0.180919	13.2779	0.231	0	1	ARHGEF10L	44941
chr9-36690501-36691384	0.193307	13.277	0.231	0	1	MELK	12817
chr5-36744621-36745447	0.117342	13.2745	0.308	0	1	SLC1A3	56286
chr2-202609338-202610155	0.064449	13.2743	0.308	0	1	FAM117B	25032
chr1-35062059-35062803	0.157286	13.2738	0.231	0	1	ZMYM1	0
chr9-37913347-37914250	0.0755553	13.2725	0.385	0	1	RP11-613M10.9	0
chr2-8415027-8415924	0.199392	13.2716	0.231	0	1	LINC00299	31405
chr18-3161075-3161958	0.157286	13.2711	0.231	0	1	MYOM1	0
chr7-127828819-127829719	0.0983055	13.2705	0.231	0	1	SND1	0
chr10-78577436-78578201	0.192104	13.2701	0.231	0	1	RP11-90J7.3	0
chr4-54315323-54316215	0.185492	13.2693	0.231	0	1	RP11-231C18.1	16676
chr13-58579180-58580070	0.274018	13.2689	0.154	0	1	LINC00374	346062
chr12-92702551-92703430	0.17651	13.2684	0.231	0	1	C12orf74	0
chr20-45290628-45291526	0.175593	13.2682	0.231	0	1	MATN4	1918
chr7-112509836-112510667	0.179265	13.2678	0.231	0	1	LSMEM1	18773
chr8-133693960-133694818	0.176323	13.2676	0.231	0	1	CTD-2588J1.1	76590
chr9-34983016-34983694	0.197696	13.2662	0.231	0	1	PHF24	471
chr7-74643072-74643999	0.187191	13.2653	0.231	0	1	GTF2I	13667
chr4-48196614-48197384	0.271969	13.2646	0.154	0	1	TEC	0
chr1-157937525-157938432	0.157286	13.2637	0.231	0	1	CD5L	39268
chr10-95266438-95267331	0.041287	13.2637	0.308	0	1	PDLIM1	0
chr20-24318458-24319322	0.288248	13.2625	0.154	0	1	RP4-564O4.1	371
chr4-87044639-87045384	0.157286	13.2616	0.231	0	1	AFF1	0
chr19-55340991-55341763	0.149902	13.2615	0.231	0	1	KMT5C	0
chr15-83062510-83063280	0.193781	13.2608	0.231	0	1	BTBD1	0
chr1-16350610-16351265	0.0418883	13.2578	0.308	0	1	FBXO42	0
chr3-42263099-42263983	0.199382	13.2555	0.231	0	1	CCK	0
chr7-129134437-129135357	0.189592	13.2555	0.231	0	1	RP11-286H14.4	3643
chr3-32577499-32578393	0.188602	13.2545	0.231	0	1	DYNC1LI1	6624
chr5-131357603-131358478	0.167658	13.2541	0.231	0	1	CDC42SE2	0
chr1-222287780-222288665	0.146876	13.2537	0.231	0	1	RP11-400N13.1	0
chr5-140634714-140635615	0.12064	13.2529	0.308	0	1	CD14	1012
chr1-153556207-153556929	0.256258	13.2525	0.154	0	1	S100A2	4178
chr9-70563420-70564281	0.0434863	13.2525	0.462	0	1	TRPM3	0
chr1-186738715-186739606	0.157286	13.2508	0.231	0	1	PACERR	57268
chr5-139646657-139647331	0.197825	13.2499	0.231	0	1	CXXC5	0
chr17-44888209-44888952	0.10298	13.2491	0.308	0	1	EFTUD2	0
chr10-30420493-30421300	0.193486	13.2491	0.231	0	1	MAP3K8	12636
chr8-132895322-132896247	0.0858418	13.2486	0.308	0	1	TG	0
chr1-40890469-40891383	0.156774	13.248	0.231	0	1	CITED4	28102
chr18-26458368-26459197	0.288323	13.248	0.154	0	1	KCTD1	0
chr15-79181708-79182601	0.274338	13.2464	0.154	0	1	ANKRD34C-AS1	9105
chr20-23193723-23194647	0.0983055	13.2456	0.231	0	1	RP4-737E23.2	3415
chr2-64679158-64679854	0.184154	13.2454	0.231	0	1	SERTAD2	0
chr12-50934380-50935283	0.176323	13.2433	0.231	0	1	RP11-407N8.6	0
chr15-80333072-80333834	0.28952	13.2433	0.154	0	1	LINC00927	0
chr8-25184230-25185138	0.0981755	13.2432	0.308	0	1	DOCK5	0
chr3-172061554-172062476	0.12476	13.2417	0.308	0	1	FNDC3B	0
chr4-74018569-74019387	0.179864	13.2414	0.231	0	1	CXCL3	17201
chr15-63990213-63991097	0.199392	13.2413	0.231	0	1	DAPK2	0
chr7-101981629-101982527	0.0983055	13.2401	0.231	0	1	CUX1	0
chr8-37574060-37574947	0.125304	13.2399	0.308	0	1	RP11-150O12.5	8682
chr10-62839331-62840244	0.0983055	13.2396	0.231	0	1	EGR2	0
chr4-53929739-53930638	0.23499	13.2396	0.154	0	1	RP11-231C18.3	0
chr11-62005578-62006356	0.0983055	13.2395	0.231	0	1	FTH1	37917
chr18-58541766-58542628	0.116508	13.2384	0.308	0	1	ALPK2	0
chr13-94620029-94620899	0.183006	13.2378	0.231	0	1	GPR180	0
chr16-30715417-30716225	0.119222	13.2373	0.308	0	1	SRCAP	0
chr1-183604218-183605156	0.110649	13.2353	0.308	0	1	SMG7	5971
chr1-51551865-51552654	0.273515	13.2348	0.154	0	1	OSBPL9	24524
chr5-66822702-66823529	0.274338	13.2342	0.154	0	1	MAST4	0
chr7-131021383-131022216	0.199382	13.2336	0.231	0	1	RP11-138A9.2	81721
chr6-116568635-116569558	0.242282	13.2329	0.154	0	1	RWDD1	1808
chr15-101187672-101188551	0.147464	13.2304	0.231	0	1	CHSY1	0
chr2-181991214-181992120	0.191468	13.2282	0.231	0	1	PPP1R1C	0
chr10-132575139-132575996	0.125082	13.2275	0.308	0	1	INPP5A	0
chr18-80148704-80149296	0.188783	13.2272	0.231	0	1	ADNP2	1180
chr5-136036832-136037741	0.159037	13.2269	0.231	0	1	TGFBI	0
chr6-148869709-148870617	0.27206	13.2255	0.154	0	1	UST	0
chr11-77448734-77449618	0.0418883	13.2253	0.308	0	1	PAK1	0
chr7-73581679-73582544	0.101608	13.2253	0.308	0	1	TBL2	2887
chr10-95814046-95814984	0.242164	13.2252	0.154	0	1	ENTPD1	0
chr17-9958839-9959675	0.179931	13.2245	0.231	0	1	GAS7	0
chr18-48931848-48932617	0.185434	13.2229	0.231	0	1	SMAD7	0
chr4-86331056-86331556	0.316988	13.2221	0.154	0	1	MAPK10	0
chr6-24766444-24767334	0.197719	13.2213	0.231	0	1	GMNN	7596
chr9-130268578-130269433	0.169952	13.2209	0.231	0	1	HMCN2	0
chr2-68438276-68439167	0.199382	13.2184	0.231	0	1	FBXO48	20251
chr6-160986578-160987469	0.0983055	13.2173	0.231	0	1	MAP3K4	4257
chr20-23602038-23602938	0.185164	13.2157	0.231	0	1	CST9	0
chr9-112771658-112772554	0.195235	13.2147	0.231	0	1	SNX30	0
chr10-124067127-124068008	0.187871	13.2147	0.231	0	1	CHST15	0
chr1-234512325-234513233	0.0418883	13.2134	0.308	0	1	LINC01354	14657
chr14-92241399-92242181	0.316933	13.2132	0.154	0	1	RP11-472N19.3	11311
chr12-46237137-46238030	0.176888	13.213	0.231	0	1	SLC38A1	0
chr9-131700884-131701775	0.192423	13.2126	0.231	0	1	RAPGEF1	0
chr22-21939370-21940090	0.0858418	13.2125	0.308	0	1	PPM1F	0
chr18-62815123-62815995	0.187871	13.2124	0.231	0	1	PHLPP1	0
chr5-132477493-132478424	0.196241	13.212	0.231	0	1	C5orf56	1448
chr4-56806561-56807399	0.259078	13.2107	0.154	0	1	SPINK2	2460
chrX-16119273-16120177	0.19302	13.2098	0.231	0	1	GRPR	3378
chr15-91780088-91780982	0.271969	13.2092	0.154	0	1	SLCO3A1	72712
chr2-20186211-20187000	0.196915	13.2075	0.231	0	1	SDC1	13796
chr2-144133722-144134561	0.291547	13.2073	0.154	0	1	GTDC1	0
chr7-19116819-19117700	0.199392	13.2071	0.231	0	1	TWIST1	0
chr10-80597853-80598749	0.191468	13.2063	0.231	0	1	SH2D4B	0
chr6-149015752-149016533	0.274338	13.2051	0.154	0	1	UST	0
chr8-47509276-47510161	0.184493	13.2039	0.231	0	1	SPIDR	0
chr3-57840204-57841077	0.192104	13.2036	0.231	0	1	SLMAP	0
chr2-173264387-173265296	0.0541558	13.2033	0.385	0	1	AC013461.1	0
chr16-89059940-89060823	0.19302	13.2027	0.231	0	1	CTD-2555A7.2	6974
chr19-39745401-39746268	0.27206	13.2012	0.154	0	1	CLC	7372
chr22-45284453-45285349	0.0113658	13.2009	0.385	0	1	UPK3A	0
chr10-72561604-72562434	0.239569	13.2009	0.154	0	1	MICU1	0
chr2-58449348-58450248	0.196941	13.2008	0.231	0	1	LINC01122	0
chr1-204971832-204972700	0.169952	13.2007	0.231	0	1	NFASC	0
chr1-207811626-207812511	0.199382	13.1989	0.231	0	1	C1orf132	0
chr20-41369616-41370381	0.28494	13.1968	0.154	0	1	EMILIN3	2788
chr12-113322085-113323000	0.196797	13.1966	0.231	0	1	SLC8B1	0
chr10-43140186-43141107	0.0539285	13.1965	0.385	0	1	CSGALNACT2	0
chr8-27890002-27890667	0.274338	13.1964	0.154	0	1	SCARA5	0
chr18-62565933-62566832	0.182138	13.1962	0.231	0	1	ZCCHC2	0
chr5-40502433-40503307	0.197458	13.1961	0.231	0	1	TTC33	9025
chr11-86156293-86157198	0.156774	13.1957	0.231	0	1	RP11-12D16.2	35588
chr1-182484293-182485205	0.187191	13.1953	0.231	0	1	RGSL1	0
chr8-35897563-35898422	0.189726	13.1949	0.231	0	1	RP11-473J6.1	0
chr8-93880008-93880914	0.178464	13.194	0.231	0	1	PDP1	0
chr3-141854578-141855255	0.292756	13.194	0.154	0	1	ATP1B3	20868
chr9-121253602-121254516	0.199382	13.1936	0.231	0	1	GSN	0
chr1-150273127-150274003	0.157286	13.1936	0.231	0	1	C1orf54	0
chr4-54005218-54006100	0.258498	13.1917	0.154	0	1	RP11-231C18.3	0
chr6-56932961-56933536	0.272387	13.191	0.154	0	1	DST	0
chr3-128684851-128685640	0.187871	13.1909	0.231	0	1	RPN1	3775
chr1-39960241-39961137	0.121229	13.1907	0.308	0	1	MFSD2A	0
chr2-53987119-53987970	0.28717	13.1905	0.154	0	1	ACYP2	0
chr4-37864532-37865300	0.0983055	13.1898	0.231	0	1	AC021106.1	1260
chr10-3959388-3960080	0.274018	13.1892	0.154	0	1	RP11-464C19.3	23574
chr11-67081277-67082113	0.0627392	13.1879	0.385	0	1	RHOD	9263
chr4-17476616-17477522	0.198044	13.1866	0.231	0	1	QDPR	0
chr14-52311298-52312223	0.108552	13.1864	0.308	0	1	PTGER2	2081
chr11-115975355-115976208	0.293148	13.1845	0.154	0	1	AP000797.4	32359
chr5-172701196-172702050	0.041287	13.1836	0.308	0	1	NEURL1B	9655
chr15-30649920-30650771	0.0994791	13.1831	0.308	0	1	ARHGAP11B	0
chr1-174008714-174009578	0.178365	13.183	0.231	0	1	RC3H1	0
chr19-51531296-51532201	0.117601	13.1821	0.308	0	1	SIGLEC6	0
chr12-31598803-31599705	0.183006	13.1809	0.231	0	1	DENND5B	7705
chr12-113341265-113342177	0.174616	13.1806	0.231	0	1	SLC8B1	0
chr2-208315083-208315937	0.256718	13.1803	0.154	0	1	PIKFYVE	0
chr1-201540078-201540790	0.1923	13.1789	0.231	0	1	RP11-134G8.5	9603
chr8-96282648-96283400	0.167658	13.1789	0.231	0	1	PTDSS1	0
chr3-4983796-4984667	0.11492	13.1784	0.308	0	1	BHLHE40	0
chr9-121285748-121286507	0.1923	13.1782	0.231	0	1	GSN	0
chr1-178283872-178284624	0.292756	13.1778	0.154	0	1	RASAL2	0
chr1-23916503-23917321	0.0454948	13.1773	0.385	0	1	CNR2	3140
chr5-157729599-157730344	0.189592	13.1764	0.231	0	1	THG1L	852
chrX-154661138-154661709	0.292756	13.1758	0.154	0	1	CTAG2	7558
chr3-69433311-69434131	0.255664	13.1753	0.154	0	1	FRMD4B	0
chr2-199910914-199911787	0.0309643	13.1749	0.462	0	1	C2orf69	0
chr12-89306798-89307694	0.196403	13.1732	0.231	0	1	RP11-13A1.3	0
chr5-83363148-83363917	0.282792	13.1723	0.154	0	1	XRCC4	9360
chr21-14880268-14880822	0.28952	13.1694	0.154	0	1	AF127936.7	0
chr17-38333376-38334245	0.244169	13.169	0.154	0	1	GPR179	0
chr7-2851236-2852091	0.199322	13.1685	0.231	0	1	GNA12	6911
chr1-157106128-157107037	0.10129	13.1684	0.308	0	1	ETV3L	6319
chr13-76811912-76812785	0.291547	13.1665	0.154	0	1	KCTD12	67380
chr9-121159758-121160646	0.184015	13.1655	0.231	0	1	CNTRL	0
chr16-55833871-55834723	0.174616	13.1652	0.231	0	1	CES1	533
chr6-144395564-144396449	0.287603	13.1644	0.154	0	1	UTRN	0
chr10-91298031-91298928	0.122158	13.1641	0.308	0	1	PCGF5	13699
chr20-36866744-36867658	0.197647	13.1633	0.231	0	1	SOGA1	3057
chr7-50416229-50417107	0.124404	13.1632	0.308	0	1	IKZF1	11127
chr8-133341104-133342036	0.199382	13.1628	0.231	0	1	NDRG1	39081
chr8-23068648-23069563	0.0190226	13.1624	0.462	0	1	TNFRSF10B	0
chr4-2412735-2413617	0.0254694	13.1622	0.538	0	1	ZFYVE28	0
chr3-10148979-10149877	0.184154	13.1619	0.231	0	1	VHL	0
chr1-27779121-27779540	0.288248	13.1617	0.154	0	1	STX12	0
chr10-32065680-32066564	0.174616	13.1602	0.231	0	1	KIF5B	9248
chr1-184892010-184892809	0.24796	13.1594	0.154	0	1	FAM129A	0
chr17-78892582-78893470	0.244169	13.1586	0.154	0	1	CEP295NL	0
chr11-118979117-118979951	0.253839	13.1582	0.154	0	1	FOXR1	0
chr22-26435012-26435866	0.273515	13.1581	0.154	0	1	ASPHD2	0
chr1-206067645-206068441	0.253839	13.1576	0.154	0	1	C1orf186	0
chr21-29348088-29348981	0.0739153	13.1575	0.308	0	1	BACH1	0
chr4-142278187-142278955	0.316988	13.1575	0.154	0	1	INPP4B	0
chr11-63620845-63621752	0.188015	13.1569	0.231	0	1	ATL3	2334
chr2-231343324-231344094	0.273837	13.1563	0.154	0	1	ARMC9	0
chr2-195512925-195513814	0.291547	13.1559	0.154	0	1	RP11-762E8.1	0
chr10-97445632-97446552	0.0432808	13.1552	0.462	0	1	EXOSC1	0
chr2-172168633-172169487	0.27206	13.1551	0.154	0	1	DLX2-AS1	58650
chr14-102644269-102645138	0.244169	13.155	0.154	0	1	RCOR1	0
chr4-74369590-74370225	0.292756	13.1547	0.154	0	1	EREG	0
chr2-64771573-64772275	0.316933	13.1545	0.154	0	1	SERTAD2	20567
chrX-20515811-20516701	0.17899	13.1544	0.231	0	1	RP11-203E14.1	23461
chr5-119016122-119017017	0.102137	13.1544	0.308	0	1	DMXL1	20754
chr17-4933935-4934851	0.192311	13.1542	0.231	0	1	GP1BA	0
chr8-81009682-81010552	0.178761	13.154	0.231	0	1	PAG1	0
chr16-46620926-46621812	0.105197	13.1538	0.308	0	1	SHCBP1	0
chr6-52155784-52156682	0.28952	13.1515	0.154	0	1	LINCMD1	4664
chr22-23276613-23277512	0.197647	13.1514	0.231	0	1	BCR	0
chr3-72756671-72757581	0.0919395	13.1512	0.308	0	1	SHQ1	0
chr12-6927496-6928435	0.0745019	13.151	0.385	0	1	ATN1	0
chr19-46845813-46846675	0.193307	13.1495	0.231	0	1	AP2S1	0
chr13-99464333-99465187	0.198476	13.1494	0.231	0	1	LINC01232	21774
chr1-25127989-25128868	0.31711	13.1493	0.154	0	1	RP4-799D16.1	14868
chr19-11699904-11700798	0.192311	13.1485	0.231	0	1	CTC-499B15.5	13334
chr11-102919769-102920669	0.07288	13.1484	0.308	0	1	MMP13	22325
chr12-9732903-9733734	0.176888	13.1483	0.231	0	1	CLECL1	0
chr8-123178580-123179480	0.157286	13.1482	0.231	0	1	FAM83A	0
chr18-46341735-46342627	0.169952	13.1482	0.231	0	1	RNF165	0
chr5-135451977-135452900	0.0983055	13.1479	0.231	0	1	TIFAB	0
chr1-40968119-40968945	0.27206	13.1461	0.154	0	1	CTPS1	10389
chr9-93231090-93232008	0.284112	13.146	0.154	0	1	WNK2	0
chr15-52085771-52086659	0.0983055	13.1455	0.231	0	1	CTD-2184D3.3	0
chr13-42569237-42570055	0.298726	13.1453	0.154	0	1	TNFSF11	0
chr11-78143105-78143988	0.156774	13.1453	0.231	0	1	ALG8	3444
chr2-48250754-48251635	0.195596	13.1451	0.231	0	1	AC079807.4	9770
chr18-49360510-49361288	0.298726	13.1445	0.154	0	1	DYM	0
chr1-168228650-168229529	0.179931	13.1445	0.231	0	1	SFT2D2	0
chr20-16572998-16573873	0.0757469	13.144	0.385	0	1	KIF16B	0
chr2-37672216-37673037	0.0645747	13.1434	0.385	0	1	CDC42EP3	0
chr4-38023426-38024327	0.0935907	13.1429	0.308	0	1	TBC1D1	0
chr12-65163449-65164311	0.157286	13.1419	0.231	0	1	LEMD3	5259
chr17-44097866-44098724	0.197352	13.1413	0.231	0	1	HDAC5	0
chr13-98853595-98854463	0.289933	13.1406	0.154	0	1	DOCK9	0
chr18-47951791-47952544	0.285221	13.1402	0.154	0	1	SMAD2	20644
chr7-10645997-10646915	0.199382	13.1398	0.231	0	1	CTD-2060L22.1	0
chr1-151539820-151540728	0.0262558	13.1397	0.538	0	1	TUFT1	0
chr1-100683410-100684262	0.256718	13.1395	0.154	0	1	VCAM1	35479
chr8-139405489-139406366	0.258498	13.1394	0.154	0	1	RP11-398H6.1	53695
chr9-107883461-107884376	0.198044	13.1392	0.231	0	1	RNA5SP293	34489
chr5-180126784-180127675	0.192423	13.1392	0.231	0	1	RASGEF1C	0
chr12-111635293-111636167	0.28952	13.1392	0.154	0	1	BRAP	5978
chr13-32317753-32318674	0.191468	13.1387	0.231	0	1	BRCA2	0
chr16-72124681-72125543	0.197696	13.1375	0.231	0	1	PMFBP1	0
chr19-10460841-10461768	0.0437169	13.1369	0.462	0	1	PDE4A	0
chr10-119517603-119518378	0.121512	13.1369	0.308	0	1	RGS10	0
chr4-99861164-99862021	0.291547	13.1362	0.154	0	1	DAPP1	0
chr2-168635003-168635933	0.273515	13.136	0.154	0	1	CERS6	0
chr10-101049957-101050850	0.0677245	13.1358	0.385	0	1	SFXN3	8712
chr4-152637984-152638889	0.273837	13.1356	0.154	0	1	TMEM154	0
chrX-101617485-101618313	0.058746	13.1354	0.385	0	1	ARMCX6	0
chr15-67825134-67825873	0.187659	13.1351	0.231	0	1	SKOR1	0
chr3-178000091-178000897	0.157286	13.1343	0.231	0	1	RP11-2L8.2	40292
chr6-139016278-139017108	0.267322	13.1342	0.154	0	1	ABRACL	11573
chr8-66539924-66540817	0.147464	13.1336	0.231	0	1	MYBL1	21357
chr3-46130338-46131182	0.174616	13.1335	0.231	0	1	CCR3	32421
chr8-55871274-55872181	0.197647	13.1334	0.231	0	1	LYN	7631
chr2-165007204-165008017	0.291618	13.1334	0.154	0	1	SLC38A11	51678
chr2-68203330-68204252	0.197056	13.1317	0.231	0	1	PPP3R1	0
chr15-88683235-88684073	0.253946	13.1311	0.154	0	1	ISG20	26751
chr1-174109665-174110553	0.271969	13.1307	0.154	0	1	RP11-160H22.5	4746
chr22-31916963-31917871	0.197435	13.1305	0.231	0	1	DEPDC5	9928
chr3-143977312-143978016	0.178761	13.1297	0.231	0	1	C3orf58	0
chr16-3017896-3018696	0.197329	13.1286	0.231	0	1	TNFRSF12A	0
chr19-35408185-35409064	0.0983055	13.1274	0.231	0	1	LINC01531	0
chr1-99699784-99700690	0.179931	13.1273	0.231	0	1	PALMD	5242
chr14-76742800-76743688	0.182138	13.1271	0.231	0	1	RP11-99E15.2	0
chr12-50257451-50258195	0.28494	13.1265	0.154	0	1	LIMA1	0
chr20-31516616-31517207	0.28717	13.126	0.154	0	1	HM13	0
chr1-10169834-10170700	0.274018	13.126	0.154	0	1	UBE4B	0
chr5-35697970-35698808	0.156774	13.1249	0.231	0	1	SPEF2	0
chr1-93703832-93704744	0.188959	13.1242	0.231	0	1	BCAR3	0
chr13-48680850-48681697	0.297026	13.1234	0.154	0	1	CYSLTR2	0
chr4-110310508-110311418	0.288323	13.1233	0.154	0	1	ENPEP	54314
chr21-26546420-26547332	0.169952	13.1231	0.231	0	1	CYYR1	0
chr1-178119379-178120285	0.146876	13.1227	0.231	0	1	RASAL2	0
chr18-46013213-46014089	0.156774	13.1224	0.231	0	1	PSTPIP2	0
chr3-156298716-156299630	0.274338	13.1224	0.154	0	1	KCNAB1	0
chr5-10800515-10801389	0.288248	13.1211	0.154	0	1	CTD-2154B17.1	23452
chr3-172144996-172145909	0.28717	13.1205	0.154	0	1	FNDC3B	0
chr18-63963408-63964305	0.180919	13.1204	0.231	0	1	HMSD	0
chr1-111489388-111490267	0.256718	13.1201	0.154	0	1	TMIGD3	0
chr15-100919028-100919819	0.107059	13.1199	0.308	0	1	LRRK1	0
chr1-243421534-243422384	0.0956038	13.1187	0.308	0	1	SDCCAG8	0
chr12-123062941-123063446	0.181708	13.1185	0.231	0	1	PITPNM2	0
chr2-168189876-168190772	0.274338	13.1182	0.154	0	1	STK39	0
chr13-99290782-99291560	0.176888	13.1178	0.231	0	1	UBAC2	0
chr10-70786640-70787501	0.299847	13.1172	0.154	0	1	TBATA	1238
chr12-48939936-48940831	0.17651	13.1169	0.231	0	1	ARF3	0
chr20-44586026-44586914	0.118126	13.1163	0.308	0	1	PKIG	0
chr9-2209074-2209946	0.0983055	13.1156	0.231	0	1	SMARCA2	15449
chr7-10888781-10889709	0.0418883	13.1154	0.308	0	1	NDUFA4	42241
chr11-104402734-104403623	0.314623	13.1149	0.154	0	1	RP11-886D15.1	42244
chr6-16647837-16648729	0.289933	13.1141	0.154	0	1	ATXN1	0
chr17-1762572-1763376	0.193486	13.1139	0.231	0	1	SERPINF1	0
chr8-76580561-76581357	0.176888	13.1138	0.231	0	1	LINC01111	56204
chr17-60092732-60093554	0.146876	13.1133	0.231	0	1	WFDC21P	846
chr21-35297391-35298121	0.282792	13.1124	0.154	0	1	RUNX1	0
chr10-119784457-119785311	0.197352	13.112	0.231	0	1	INPP5F	0
chr3-143134938-143135810	0.195596	13.1116	0.231	0	1	RP11-80H8.4	3044
chr10-4269926-4270820	0.28494	13.1114	0.154	0	1	LINC00702	26013
chr19-35609576-35610463	0.125082	13.1111	0.308	0	1	AC002115.9	0
chr3-124886866-124887656	0.0998066	13.1108	0.308	0	1	ITGB5	0
chr1-113662881-113663764	0.197458	13.1105	0.231	0	1	MAGI3	0
chr7-90567985-90568866	0.178761	13.1093	0.231	0	1	CDK14	0
chr2-28224839-28225765	0.292756	13.1083	0.154	0	1	BRE	0
chr1-109762851-109763745	0.169952	13.1075	0.231	0	1	EPS8L3	0
chr7-17058323-17059227	0.185492	13.1074	0.231	0	1	AGR3	176335
chr5-148790361-148791020	0.273091	13.1064	0.154	0	1	ADRB2	34224
chr1-173201943-173202845	0.0983055	13.1064	0.231	0	1	TNFSF4	0
chr10-110421299-110422077	0.156774	13.106	0.231	0	1	RP11-525A16.4	6762
chr3-124784414-124785304	0.157286	13.1057	0.231	0	1	ITGB5	0
chr12-10094496-10095360	0.174616	13.1056	0.231	0	1	CLEC1A	0
chr7-29189470-29190376	0.195235	13.1053	0.231	0	1	CPVL	0
chr17-19610650-19611529	0.156774	13.1048	0.231	0	1	SLC47A1	31615
chr12-104966444-104967319	0.274018	13.1037	0.154	0	1	SLC41A2	7699
chr17-30840486-30841387	0.180648	13.1034	0.231	0	1	ATAD5	0
chr1-109619286-109620114	0.04591	13.1022	0.462	0	1	GNAT2	0
chr7-106952611-106953501	0.196915	13.1017	0.231	0	1	PIK3CG	45465
chr7-143049270-143050118	0.291618	13.1016	0.154	0	1	OR6V1	2201
chr6-110713961-110714832	0.27206	13.1015	0.154	0	1	CDK19	0
chr4-162892191-162893062	0.307208	13.1009	0.154	0	1	AC005150.1	150142
chr8-102567694-102568610	0.0739153	13.0997	0.308	0	1	ODF1	6676
chr5-115603514-115604323	0.18558	13.0996	0.231	0	1	TMED7-TICAM2	0
chr18-35811635-35812535	0.283658	13.0993	0.154	0	1	RP11-873E20.1	93656
chr8-115588662-115589556	0.156774	13.0975	0.231	0	1	TRPS1	0
chr12-4438968-4439867	0.169952	13.097	0.231	0	1	FGF6	0
chr4-87058138-87059069	0.317104	13.0969	0.154	0	1	AFF1	0
chr7-139483426-139484117	0.116508	13.0967	0.308	0	1	KLRG2	0
chrX-136797465-136798302	0.296335	13.0962	0.154	0	1	ARHGEF6	15376
chr20-24918024-24918938	0.189726	13.0957	0.231	0	1	RP4-568C11.4	12901
chr8-10716602-10717379	0.274018	13.0953	0.154	0	1	RP1L1	4414
chr4-145481556-145482320	0.170266	13.095	0.231	0	1	SMAD1	0
chr6-4593688-4594585	0.285221	13.0948	0.154	0	1	RP4-529N6.2	4701
chr10-100185621-100186537	0.0542515	13.0943	0.385	0	1	ERLIN1	0
chr7-151759295-151760194	0.23499	13.0925	0.154	0	1	PRKAG2	0
chr5-168851701-168852606	0.274338	13.0925	0.154	0	1	SLIT3	0
chr17-27238754-27239642	0.199382	13.0915	0.231	0	1	RP11-663N22.1	0
chr11-93541925-93542595	0.176007	13.0915	0.231	0	1	SMCO4	0
chr10-70493153-70493993	0.197056	13.0906	0.231	0	1	PALD1	0
chr3-53716743-53717652	0.0983055	13.0906	0.231	0	1	CACNA1D	0
chr3-185646657-185647549	0.0983055	13.0902	0.231	0	1	IGF2BP2	0
chr1-45033170-45034023	0.0983055	13.0901	0.231	0	1	ZSWIM5	0
chr4-150038409-150039262	0.187003	13.09	0.231	0	1	DCLK2	39011
chr20-50276062-50276777	0.184154	13.0899	0.231	0	1	LINC01272	0
chr11-61168458-61169373	0.147464	13.0897	0.231	0	1	VPS37C	6840
chr14-104896397-104897292	0.0858418	13.0897	0.308	0	1	CEP170B	0
chr10-35462295-35463028	0.199382	13.0883	0.231	0	1	CCNY	0
chr1-24857034-24857798	0.185492	13.0883	0.231	0	1	CLIC4	12709
chr7-5538412-5539299	0.176323	13.0881	0.231	0	1	ACTB	0
chrX-46713428-46714319	0.273837	13.0879	0.154	0	1	SLC9A7	0
chr19-51819717-51820615	0.176888	13.0862	0.231	0	1	FPR3	0
chr11-35878469-35879379	0.316933	13.0846	0.154	0	1	TRIM44	60461
chr6-42533830-42534590	0.28952	13.084	0.154	0	1	UBR2	29471
chr6-11139109-11140019	0.30144	13.0831	0.154	0	1	SMIM13	375
chr3-47163784-47164665	0.00640368	13.083	0.538	0	1	SETD2	0
chr11-108697664-108698542	0.191468	13.0828	0.231	0	1	DDX10	0
chr8-132687120-132687988	0.282792	13.0827	0.154	0	1	TMEM71	0
chr1-15434486-15435386	0.187191	13.0824	0.231	0	1	CTRC	3052
chr1-97895068-97895939	0.298726	13.0818	0.154	0	1	DPYD	0
chr8-144474563-144475430	0.169468	13.0816	0.231	0	1	FOXH1	0
chr16-13957454-13958276	0.1994	13.0811	0.231	0	1	CTD-2135D7.3	2628
chr16-27246900-27247765	0.292756	13.0807	0.154	0	1	NSMCE1	0
chr1-15258672-15259310	0.271969	13.0801	0.154	0	1	FHAD1	0
chr8-69720620-69721498	0.273515	13.0794	0.154	0	1	SLCO5A1	0
chr22-42889009-42889906	0.113281	13.0793	0.308	0	1	PACSIN2	0
chr6-87114883-87115316	0.309262	13.0789	0.154	0	1	CGA	19476
chr7-39609318-39610209	0.183006	13.0784	0.231	0	1	YAE1D1	0
chr11-122733075-122733979	0.157286	13.0781	0.231	0	1	UBASH3B	0
chr4-156968301-156969200	0.191587	13.0777	0.231	0	1	PDGFC	0
chr14-89303661-89304500	0.117929	13.0776	0.308	0	1	FOXN3	0
chr2-230924698-230925491	0.178464	13.0774	0.231	0	1	GPR55	0
chr14-24390585-24391382	0.283081	13.0771	0.154	0	1	NYNRIN	7403
chr13-31876303-31877215	0.285221	13.0766	0.154	0	1	RXFP2	72914
chr6-119312578-119313360	0.178195	13.0762	0.231	0	1	MAN1A1	0
chr10-73229393-73230267	0.259078	13.0762	0.154	0	1	FAM149B1	0
chr6-38483294-38484200	0.195596	13.0755	0.231	0	1	BTBD9	0
chr1-180888681-180889561	0.274338	13.0747	0.154	0	1	XPR1	0
chr19-35994763-35995628	0.0100431	13.074	0.538	0	1	SDHAF1	0
chr13-27595011-27595823	0.273515	13.0739	0.154	0	1	LNX2	0
chr10-6266977-6267890	0.125118	13.0732	0.308	0	1	RP11-563J2.2	9796
chr2-64860281-64860784	0.232837	13.073	0.154	0	1	AC007880.1	0
chr4-128570100-128570979	0.182138	13.0717	0.231	0	1	RP11-184M15.1	0
chr8-133902908-133903757	0.293148	13.0717	0.154	0	1	RP11-157E21.1	500
chr16-85988705-85989510	0.253839	13.0715	0.154	0	1	RP11-542M13.2	3981
chr4-16037159-16038080	0.296335	13.0712	0.154	0	1	PROM1	0
chr20-1537419-1538183	0.116508	13.0709	0.308	0	1	SIRPD	0
chr8-70348284-70349189	0.30144	13.0703	0.154	0	1	NCOA2	0
chr11-119615287-119616211	0.241497	13.0701	0.154	0	1	NECTIN1	7196
chr4-173128350-173129184	0.316988	13.07	0.154	0	1	GALNT7	39568
chr10-101060528-101061424	0.0434784	13.0681	0.462	0	1	RP11-108L7.15	0
chr10-99994014-99994878	0.0762919	13.0648	0.385	0	1	DNMBP	0
chr17-74545609-74546481	0.116508	13.0648	0.308	0	1	CD300C	0
chr19-44685624-44686467	0.193781	13.0636	0.231	0	1	CEACAM19	1264
chrX-129539935-129540763	0.181439	13.0633	0.231	0	1	OCRL	0
chr17-60385928-60386770	0.289933	13.0633	0.154	0	1	USP32	0
chr15-79307234-79308079	0.288323	13.0619	0.154	0	1	TMED3	2982
chr20-46544803-46545715	0.0779164	13.0611	0.308	0	1	OCSTAMP	0
chr9-69180403-69181199	0.157286	13.0609	0.231	0	1	TJP2	0
chr3-143585754-143586603	0.28717	13.0608	0.154	0	1	SLC9A9	0
chr12-106873865-106874723	0.28494	13.0597	0.154	0	1	RIC8B	0
chr4-8191014-8191878	0.179863	13.0596	0.231	0	1	SH3TC1	0
chr9-21983076-21983932	0.182138	13.059	0.231	0	1	CDKN2A	0
chr15-94413073-94413932	0.147464	13.0589	0.231	0	1	MCTP2	0
chr1-41862569-41863347	0.273515	13.0582	0.154	0	1	HIVEP3	0
chr2-129463796-129464717	0.293148	13.0578	0.154	0	1	AC079586.1	189947
chr17-58376460-58377318	0.317045	13.0569	0.154	0	1	RNF43	0
chr2-232562352-232563255	0.199382	13.0563	0.231	0	1	EIF4E2	0
chr3-112779926-112780794	0.293148	13.056	0.154	0	1	RP11-180K7.1	21683
chr17-34376791-34377663	0.291618	13.0554	0.154	0	1	CCL1	13559
chr6-42520742-42521600	0.273515	13.0554	0.154	0	1	UBR2	42461
chr3-113223705-113224604	0.253946	13.0553	0.154	0	1	BOC	0
chr17-27654366-27655269	0.183276	13.0549	0.231	0	1	LGALS9	4805
chr21-34889666-34890529	0.0319228	13.0544	0.462	0	1	RUNX1	0
chr2-96144990-96145763	0.0769938	13.0541	0.385	0	1	DUSP2	0
chr5-50852918-50853826	0.193781	13.0536	0.231	0	1	RP11-317O24.1	4933
chr3-71513258-71514047	0.274338	13.0535	0.154	0	1	FOXP1	0
chr3-124985050-124985962	0.256258	13.0534	0.154	0	1	HEG1	0
chr1-110084306-110085123	0.122153	13.0523	0.308	0	1	STRIP1	9664
chr2-7014072-7014959	0.185164	13.0519	0.231	0	1	RNF144A	0
chr9-131356132-131357015	0.18953	13.0511	0.231	0	1	PRRC2B	37077
chr1-157142101-157142888	0.309415	13.051	0.154	0	1	ETV3	3626
chr7-26590390-26591321	0.28494	13.0506	0.154	0	1	AC004947.2	33189
chr10-95387178-95388071	0.199382	13.0502	0.231	0	1	SORBS1	0
chr6-13253049-13253965	0.193307	13.0496	0.231	0	1	PHACTR1	0
chr8-17926046-17926954	0.189394	13.0495	0.231	0	1	PCM1	0
chr16-67394594-67395474	0.041287	13.0485	0.308	0	1	ZDHHC1	0
chr11-119168417-119169260	0.0768552	13.0484	0.385	0	1	NLRX1	0
chr6-33029154-33030018	0.0308711	13.0473	0.385	0	1	HLA-DOA	19541
chr7-69182326-69183230	0.0983055	13.0458	0.231	0	1	RP11-3P22.1	4602
chrX-12962037-12962828	0.28952	13.0457	0.154	0	1	TMSB4X	12279
chr13-50091631-50092513	0.273515	13.0454	0.154	0	1	DLEU1	0
chr7-66812859-66813775	0.282792	13.0445	0.154	0	1	RABGEF1	1394
chr3-122054938-122055824	0.0418883	13.0444	0.308	0	1	CD86	0
chr2-102664130-102665033	0.298726	13.0438	0.154	0	1	SLC9A2	0
chr13-27960305-27961251	0.176888	13.0434	0.231	0	1	CDX2	885
chr9-35635883-35636797	0.169952	13.0433	0.231	0	1	CD72	0
chr20-35791480-35792406	0.167339	13.0432	0.231	0	1	PHF20	0
chr11-12130111-12130936	0.288323	13.0431	0.154	0	1	MICAL2	0
chr6-16982599-16983497	0.298726	13.043	0.154	0	1	STMND1	118760
chr15-68783433-68784328	0.180659	13.0428	0.231	0	1	ANP32A	0
chr2-38665533-38666450	0.124204	13.0423	0.308	0	1	GALM	0
chr16-17380407-17381300	0.199382	13.0423	0.231	0	1	XYLT1	0
chr11-2190891-2191761	0.197056	13.0411	0.231	0	1	TH	19013
chr10-49168655-49169547	0.274338	13.041	0.154	0	1	C10orf128	0
chr5-114953402-114954273	0.316988	13.0409	0.154	0	1	RP11-438C19.2	76999
chrX-3762767-3763682	0.307377	13.0404	0.154	0	1	PRKX	49158
chr7-143484913-143485797	0.146876	13.0403	0.231	0	1	TAS2R41	6116
chr18-9191461-9192327	0.296335	13.0401	0.154	0	1	ANKRD12	0
chr6-39289222-39290135	0.27206	13.0399	0.154	0	1	KCNK17	8865
chr17-44004461-44005246	0.160837	13.0399	0.231	0	1	NAGS	0
chr19-48806362-48807267	0.199417	13.0392	0.231	0	1	BCAT2	0
chr8-93884094-93884951	0.169952	13.039	0.231	0	1	PDP1	0
chr3-139353778-139354596	0.309262	13.039	0.154	0	1	MRPS22	0
chr14-75427541-75428393	0.00593806	13.0376	0.462	0	1	JDP2	0
chr5-10631903-10632831	0.182	13.0374	0.231	0	1	ANKRD33B	0
chr5-178677301-178678221	0.299847	13.0373	0.154	0	1	ZNF354A	33370
chr17-39376249-39377100	0.31711	13.037	0.154	0	1	FBXL20	0
chr14-70887284-70887696	0.185434	13.0368	0.231	0	1	RP1-292L20.3	18960
chr14-81767331-81768216	0.30144	13.0368	0.154	0	1	RP11-666E17.1	0
chr3-125136200-125137096	0.256258	13.0364	0.154	0	1	SLC12A8	0
chr15-85499731-85500527	0.27206	13.0362	0.154	0	1	AKAP13	0
chr9-2227871-2228604	0.298726	13.0361	0.154	0	1	SMARCA2	34246
chr13-49500012-49500851	0.256718	13.0354	0.154	0	1	PHF11	0
chr17-50624261-50625070	0.146876	13.0351	0.231	0	1	CACNA1G	0
chr15-85832098-85832992	0.187871	13.0351	0.231	0	1	KLHL25	37067
chr18-9055242-9056070	0.303211	13.0349	0.154	0	1	NDUFV2	46559
chr11-131840839-131841675	0.28717	13.0343	0.154	0	1	NTM	0
chr17-31679813-31680724	0.176888	13.0339	0.231	0	1	RP1-41C23.1	42269
chr6-10659496-10660427	0.179864	13.0334	0.231	0	1	C6orf52	10990
chr19-2616473-2617363	0.195719	13.0334	0.231	0	1	GNG7	0
chr2-68341438-68342240	0.293148	13.0333	0.154	0	1	CNRIP1	21386
chr7-96287124-96287908	0.273837	13.0332	0.154	0	1	SLC25A13	0
chr5-100852714-100853609	0.0618978	13.033	0.308	0	1	ST8SIA4	0
chr15-101175173-101176054	0.242164	13.0329	0.154	0	1	CHSY1	0
chr5-83155737-83156471	0.296335	13.0325	0.154	0	1	XRCC4	0
chr9-89770508-89771340	0.30144	13.0325	0.154	0	1	RP5-1050E16.2	28354
chr11-100684834-100685648	0.314623	13.0322	0.154	0	1	ARHGAP42	2004
chr4-158208957-158209798	0.185492	13.0319	0.231	0	1	TMEM144	0
chr10-119705420-119706097	0.244169	13.0312	0.154	0	1	INPP5F	19999
chr1-212794246-212795157	0.172354	13.031	0.231	0	1	TATDN3	0
chr6-6806551-6807449	0.0956038	13.0309	0.308	0	1	RP3-470L22.1	47259
chr12-116133072-116133844	0.256258	13.0308	0.154	0	1	MED13L	0
chr6-27671997-27672909	0.256718	13.0306	0.154	0	1	LINC01012	21125
chr12-14955968-14956862	0.168637	13.0299	0.231	0	1	ARHGDIB	0
chr3-151330649-151331495	0.156774	13.0291	0.231	0	1	MED12L	0
chr10-95767663-95768581	0.187003	13.0286	0.231	0	1	ENTPD1	0
chr5-143582843-143583582	0.167339	13.0286	0.231	0	1	CTD-2050E21.2	20294
chr10-75611065-75611931	0.197647	13.0283	0.231	0	1	C10orf11	0
chr2-36553369-36554273	0.256822	13.028	0.154	0	1	FEZ2	0
chr4-8198688-8199558	0.0639347	13.0277	0.385	0	1	SH3TC1	0
chr1-172769846-172770744	0.0983055	13.0272	0.231	0	1	RP1-15D23.2	5160
chr11-61733145-61734054	0.167921	13.0271	0.231	0	1	DAGLA	0
chr8-102384374-102385193	0.282792	13.0265	0.154	0	1	UBR5	0
chr7-116165513-116166371	0.102137	13.0263	0.308	0	1	TFEC	5616
chrX-44921437-44922215	0.197647	13.0258	0.231	0	1	KDM6A	0
chr1-154819984-154820647	0.191587	13.0257	0.231	0	1	KCNN3	0
chr5-115097851-115098738	0.256822	13.0255	0.154	0	1	RP11-438C19.1	9375
chr2-149561030-149561930	0.167339	13.0246	0.231	0	1	MMADHC	7703
chr7-28248899-28249736	0.307208	13.0245	0.154	0	1	CREB5	49584
chr8-6428534-6429443	0.191587	13.0242	0.231	0	1	MCPH1	0
chr7-76592606-76593278	0.309415	13.0239	0.154	0	1	POMZP3	16707
chr12-26863271-26864120	0.28494	13.0235	0.154	0	1	ITPR2	30072
chr20-47479252-47480038	0.28494	13.0235	0.154	0	1	NCOA3	21863
chr2-218063298-218064190	0.187804	13.0235	0.231	0	1	RUFY4	0
chr11-76118779-76119606	0.291547	13.0221	0.154	0	1	UVRAG	0
chr18-13481999-13482878	0.146876	13.0212	0.231	0	1	LDLRAD4	0
chr20-46624682-46625562	0.288323	13.0209	0.154	0	1	SLC13A3	0
chr11-31798464-31799386	0.274018	13.0207	0.154	0	1	PAX6	0
chr4-174358524-174359334	0.316933	13.0205	0.154	0	1	RP11-51M24.1	0
chr1-235980642-235981504	0.156774	13.0202	0.231	0	1	NID1	0
chr6-111410117-111411024	0.253839	13.02	0.154	0	1	REV3L	0
chrX-71637912-71638677	0.317084	13.0199	0.154	0	1	CXCR3	19394
chr12-122926594-122927499	0.184154	13.0188	0.231	0	1	ABCB9	0
chr15-101124604-101125501	0.178365	13.0176	0.231	0	1	RP11-424I19.1	7057
chr6-159961309-159962175	0.28952	13.0171	0.154	0	1	IGF2R	6923
chr6-106648635-106649531	0.256258	13.0168	0.154	0	1	QRSL1	0
chr11-15770577-15771461	0.315582	13.0166	0.154	0	1	RP11-396O20.2	11678
chr5-101943602-101944469	0.316988	13.0155	0.154	0	1	RNA5SP188	186537
chr1-42784983-42785877	0.178412	13.0147	0.231	0	1	RP5-994D16.11	0
chr5-36724622-36725534	0.0308711	13.0142	0.385	0	1	SLC1A3	36287
chr10-103757490-103758305	0.146876	13.0139	0.231	0	1	SH3PXD2A	0
chr5-160499501-160500121	0.309262	13.0136	0.154	0	1	MIR3142HG	12074
chr19-3145668-3146259	0.169952	13.0131	0.231	0	1	GNA15	0
chr13-29664359-29665219	0.315582	13.013	0.154	0	1	SLC7A1	68670
chr15-76663324-76664172	0.296335	13.0125	0.154	0	1	SCAPER	0
chr2-102509714-102510422	0.157286	13.0112	0.231	0	1	SLC9A4	0
chr1-18820484-18821399	0.284112	13.0109	0.154	0	1	TAS1R2	18199
chr2-127128223-127129137	0.193486	13.0109	0.231	0	1	BIN1	20867
chr10-102478685-102479591	0.0672294	13.0105	0.385	0	1	ACTR1A	0
chr5-135345874-135346804	0.242282	13.0097	0.154	0	1	H2AFY	0
chr18-55996932-55997819	0.316933	13.0095	0.154	0	1	CTD-2008L17.1	0
chr14-34077765-34078660	0.274338	13.0087	0.154	0	1	EGLN3	0
chr3-98587283-98588121	0.256258	13.0086	0.154	0	1	CPOX	0
chr15-70336220-70337097	0.309262	13.0085	0.154	0	1	RP11-543G18.1	9477
chr1-43991212-43992103	0.115177	13.0084	0.308	0	1	CCDC24	0
chr17-40153133-40154039	0.292756	13.0082	0.154	0	1	CASC3	0
chr1-228650015-228650824	0.283081	13.0074	0.154	0	1	RNA5SP18	1982
chr13-48477275-48478143	0.298726	13.0068	0.154	0	1	RB1	0
chr12-41932260-41933127	0.197647	13.0065	0.231	0	1	RP11-630C16.2	0
chr1-151547216-151548096	0.291618	13.0064	0.154	0	1	TUFT1	0
chr19-24086755-24087626	0.0633724	13.0062	0.385	0	1	ZNF254	0
chr11-73424822-73425723	0.0983055	13.0062	0.231	0	1	FAM168A	0
chr6-117352222-117353144	0.298726	13.0061	0.154	0	1	ROS1	0
chr4-151276507-151277412	0.317104	13.0055	0.154	0	1	PRSS48	0
chr1-211416306-211417224	0.181708	13.0054	0.231	0	1	LINC00467	0
chr7-2248882-2249737	0.184493	13.0046	0.231	0	1	NUDT1	0
chr7-73826418-73827246	0.185434	13.0045	0.231	0	1	CLDN4	0
chr9-9998665-9999463	0.309262	13.0043	0.154	0	1	PTPRD	0
chr12-25356891-25357847	0.298726	13.0041	0.154	0	1	RP11-707G18.1	27822
chr7-129614789-129615666	0.197352	13.0036	0.231	0	1	NRF1	0
chr16-6827057-6827929	0.307208	13.0034	0.154	0	1	RBFOX1	0
chr2-132384158-132385002	0.193486	13.0033	0.231	0	1	GPR39	31571
chr5-1008367-1009245	0.107975	13.0031	0.308	0	1	NKD2	0
chrX-112668747-112669597	0.269237	13.0023	0.154	0	1	LHFPL1	0
chr11-47001841-47002632	0.314623	13.0023	0.154	0	1	C11orf49	0
chr3-104521651-104522557	0.199392	13.0021	0.231	0	1	ALCAM	844351
chr8-19135572-19136393	0.314623	13.0003	0.154	0	1	RP11-1080G15.1	0
chr16-22572295-22573199	0.256258	12.9999	0.154	0	1	NPIPB5	35773
chr20-5009933-5010783	0.271969	12.9994	0.154	0	1	SLC23A2	0
chr3-42057427-42058316	0.288248	12.9992	0.154	0	1	TRAK1	0
chr3-4601706-4602607	0.27206	12.9991	0.154	0	1	ITPR1	0
chr17-44533300-44534188	0.198387	12.9988	0.231	0	1	FZD2	23270
chr7-3068415-3069280	0.179931	12.9986	0.231	0	1	AC024028.1	13971
chr3-58200832-58201612	0.288323	12.9977	0.154	0	1	DNASE1L3	0
chr22-22450218-22451095	0.0956038	12.9963	0.308	0	1	ZNF280B	33325
chr20-53829844-53830713	0.064449	12.9958	0.308	0	1	AC006076.1	28525
chr18-23540638-23541515	0.0418883	12.9954	0.308	0	1	NPC1	0
chr3-46095048-46095960	0.10129	12.9951	0.308	0	1	XCR1	67305
chr12-13179387-13180260	0.191587	12.995	0.231	0	1	EMP1	16455
chr14-50029812-50030697	0.157286	12.9949	0.231	0	1	LINC01588	0
chr1-6037074-6037936	0.317084	12.9939	0.154	0	1	KCNAB2	0
chr7-105678828-105679621	0.17651	12.9936	0.231	0	1	ATXN7L1	0
chr14-90658455-90659322	0.267322	12.9933	0.154	0	1	TTC7B	0
chr2-111238957-111239641	0.309262	12.9929	0.154	0	1	MIR4435-2HG	0
chr16-20300195-20301104	0.296335	12.9929	0.154	0	1	GP2	8467
chr1-236491583-236492078	0.309262	12.9924	0.154	0	1	EDARADD	6668
chrX-66638805-66639615	0.272296	12.9916	0.154	0	1	EDA2R	0
chr9-68844473-68845326	0.179864	12.9911	0.231	0	1	PIP5K1B	0
chrX-154515909-154516799	0.124574	12.9901	0.308	0	1	FAM3A	0
chr9-27367007-27367844	0.288248	12.9896	0.154	0	1	MOB3B	0
chr10-88642735-88643616	0.147464	12.9895	0.231	0	1	LIPF	20824
chr11-9947235-9948158	0.28494	12.9894	0.154	0	1	SBF2	0
chr4-102586399-102587245	0.193781	12.9892	0.231	0	1	NFKB1	0
chr1-90710393-90711321	0.292756	12.9888	0.154	0	1	BARHL2	217
chr1-76075743-76076561	0.0418883	12.9886	0.308	0	1	ST6GALNAC3	0
chr3-187000402-187001321	0.185492	12.9885	0.231	0	1	ST6GAL1	0
chr5-130323769-130324664	0.297026	12.9883	0.154	0	1	CHSY3	137134
chr17-41479843-41480687	0.271969	12.9882	0.154	0	1	KRT35	0
chr1-152170340-152171150	0.291618	12.9877	0.154	0	1	RPTN	11111
chr4-105713970-105714862	0.182138	12.9875	0.231	0	1	GSTCD	0
chr6-150145509-150146435	0.272387	12.9875	0.154	0	1	PPP1R14C	0
chr6-13216494-13217278	0.28952	12.9871	0.154	0	1	PHACTR1	0
chr9-97407239-97408099	0.297026	12.987	0.154	0	1	TDRD7	3850
chr12-92862930-92863854	0.307208	12.9868	0.154	0	1	EEA1	0
chr8-70641544-70642454	0.283658	12.9866	0.154	0	1	LACTB2	0
chr7-28694059-28694890	0.309415	12.9865	0.154	0	1	CREB5	0
chr19-19380939-19381837	0.289933	12.9854	0.154	0	1	GATAD2A	3988
chr5-32578219-32579069	0.291547	12.985	0.154	0	1	SUB1	0
chr2-182080188-182081065	0.315582	12.985	0.154	0	1	PPP1R1C	0
chr16-12817976-12818736	0.28952	12.9847	0.154	0	1	CPPED1	13958
chr8-102617309-102618181	0.157286	12.9843	0.231	0	1	KLF10	30597
chr6-15451869-15452759	0.0983055	12.9841	0.231	0	1	JARID2	0
chr10-44479093-44479972	0.309262	12.9838	0.154	0	1	CXCL12	92599
chr1-214122910-214123803	0.289933	12.9837	0.154	0	1	RP11-53A1.3	0
chr15-69099763-69100651	0.307208	12.9836	0.154	0	1	RP11-809H16.5	0
chr20-36949729-36950515	0.101608	12.9836	0.308	0	1	SAMHD1	0
chr6-63628867-63629761	0.273837	12.9823	0.154	0	1	PHF3	6058
chr1-237864204-237865021	0.30144	12.9807	0.154	0	1	ZP4	12842
chr2-61334093-61334930	0.307208	12.9807	0.154	0	1	USP34	0
chr15-55405809-55406491	0.282792	12.9801	0.154	0	1	CCPG1	0
chr6-33091674-33092575	0.199392	12.9801	0.231	0	1	HLA-DPB1	4472
chr1-218164543-218165451	0.199382	12.9801	0.231	0	1	RP11-152L7.2	105402
chr1-33346021-33346478	0.307208	12.9793	0.154	0	1	PHC2	0
chr13-28055326-28056080	0.309262	12.9792	0.154	0	1	FLT3	0
chr1-113192044-113192717	0.313579	12.9789	0.154	0	1	LRIG2	59783
chr2-227237984-227238883	0.292756	12.9788	0.154	0	1	COL4A3	0
chr17-739967-740880	0.0113658	12.9788	0.385	0	1	FAM57A	0
chr6-37709381-37710286	0.292756	12.9784	0.154	0	1	MDGA1	10074
chr8-58864404-58865295	0.314623	12.9781	0.154	0	1	TOX	0
chr20-53696520-53697332	0.288248	12.978	0.154	0	1	AC005808.3	61929
chr16-50577972-50578809	0.307208	12.9776	0.154	0	1	NKD1	0
chr13-19601617-19602492	0.195719	12.9776	0.231	0	1	LINC00350	13266
chr3-5431519-5432416	0.291547	12.9774	0.154	0	1	AC026202.5	174757
chr11-77033839-77034688	0.296335	12.9772	0.154	0	1	B3GNT6	0
chr1-200654454-200655343	0.316933	12.9771	0.154	0	1	DDX59	0
chr11-130414294-130415166	0.313579	12.977	0.154	0	1	ADAMTS8	0
chr17-35755992-35756880	0.291618	12.9764	0.154	0	1	MMP28	0
chr2-38388276-38389139	0.125099	12.976	0.308	0	1	ATL2	10990
chr2-235493665-235494508	0.256258	12.9758	0.154	0	1	AGAP1	0
chr5-75668794-75669701	0.191468	12.9757	0.231	0	1	ANKDD1B	0
chr18-23091075-23091998	0.169952	12.9744	0.231	0	1	CABLES1	42565
chr10-13911684-13912589	0.315582	12.9742	0.154	0	1	FRMD4A	0
chr18-58887277-58888150	0.193781	12.9742	0.231	0	1	ZNF532	0
chr10-92699200-92700135	0.197056	12.9737	0.231	0	1	HHEX	3553
chr18-31680943-31681830	0.292756	12.9736	0.154	0	1	B4GALT6	0
chr2-61905233-61906124	0.116339	12.9735	0.308	0	1	COMMD1	0
chrX-20317822-20318682	0.316988	12.973	0.154	0	1	RP11-1037J10.1	38
chr14-32206902-32207537	0.315582	12.9729	0.154	0	1	ARHGAP5	47173
chr11-119458450-119459297	0.296335	12.9716	0.154	0	1	THY1	33464
chr13-20525513-20526362	0.0702346	12.971	0.385	0	1	CRYL1	0
chr3-100084138-100085040	0.291547	12.9706	0.154	0	1	CMSS1	0
chr19-19134398-19135285	0.18558	12.9705	0.231	0	1	TMEM161A	0
chr10-58585172-58586076	0.296335	12.9703	0.154	0	1	BICC1	0
chr15-82832472-82833362	0.317045	12.9701	0.154	0	1	WHAMM	0
chr19-19377482-19378388	0.316988	12.97	0.154	0	1	GATAD2A	7437
chr16-69203897-69204628	0.316933	12.9683	0.154	0	1	UTP4	0
chr8-80089782-80090591	0.31711	12.9679	0.154	0	1	TPD52	0
chr1-86061360-86062254	0.273515	12.9677	0.154	0	1	COL24A1	0
chr13-97849011-97849875	0.303211	12.9675	0.154	0	1	RP11-383H17.4	89480
chr6-15150948-15151837	0.041287	12.9668	0.308	0	1	RP11-146I2.1	60944
chr10-67772695-67773599	0.125118	12.9666	0.308	0	1	DNAJC12	23065
chr16-89986356-89987252	0.271969	12.9665	0.154	0	1	CENPBD1	13821
chr16-14345315-14346199	0.316988	12.9661	0.154	0	1	RP11-65J21.1	16909
chr12-96417569-96418380	0.296335	12.9653	0.154	0	1	RP11-510I5.4	3945
chr20-33408907-33409777	0.266435	12.9647	0.154	0	1	SNTA1	0
chr12-11578197-11579090	0.282792	12.9646	0.154	0	1	LINC01252	0
chr5-159458073-159458980	0.0983055	12.9639	0.231	0	1	AC008703.1	0
chr4-86909741-86910463	0.291547	12.9636	0.154	0	1	C4orf36	0
chr15-66252318-66252842	0.199382	12.9634	0.231	0	1	MEGF11	0
chr11-61716555-61717418	0.288248	12.963	0.154	0	1	DAGLA	0
chr16-70804225-70805068	0.282792	12.9624	0.154	0	1	RP11-424M24.5	1384
chr6-83514589-83515494	0.146876	12.9617	0.231	0	1	PRSS35	0
chr17-7045509-7046288	0.0540877	12.9617	0.385	0	1	SLC16A11	1585
chr2-42117930-42118830	0.108505	12.9615	0.308	0	1	EML4	50519
chr2-75431420-75432234	0.282792	12.9614	0.154	0	1	EVA1A	37067
chr2-60317645-60318541	0.28717	12.9613	0.154	0	1	AC007381.3	32053
chr1-246214723-246215587	0.196797	12.9601	0.231	0	1	SMYD3	0
chr3-97815355-97816246	0.271969	12.9593	0.154	0	1	CRYBG3	5793
chr15-41323478-41324342	0.28494	12.9591	0.154	0	1	OIP5	0
chr4-162274099-162274981	0.307208	12.9584	0.154	0	1	FSTL5	110063
chr7-18317101-18318015	0.199382	12.9583	0.231	0	1	HDAC9	0
chr19-44606759-44607631	0.156774	12.9582	0.231	0	1	IGSF23	5998
chr11-118803895-118804819	0.314623	12.958	0.154	0	1	RP11-158I9.8	10757
chr10-114519981-114520883	0.241497	12.958	0.154	0	1	ABLIM1	0
chr10-67837733-67838626	0.259078	12.9577	0.154	0	1	DNAJC12	0
chr18-9061866-9062774	0.0983055	12.9571	0.231	0	1	NDUFV2	39855
chr19-15587438-15588319	0.191587	12.957	0.231	0	1	AD000091.2	24927
chr11-44350734-44351645	0.178761	12.9565	0.231	0	1	ALX4	40567
chr5-142758205-142759097	0.193307	12.9565	0.231	0	1	AC005592.1	0
chr1-32694844-32695730	0.289933	12.9563	0.154	0	1	SYNC	0
chr13-51561925-51562823	0.176888	12.9556	0.231	0	1	WDFY2	21631
chr2-67974661-67975533	0.313579	12.9555	0.154	0	1	C1D	65596
chr17-4739383-4740209	0.0591557	12.955	0.385	0	1	CXCL16	0
chr10-69057191-69058125	0.192911	12.9547	0.231	0	1	KIF1BP	13646
chr17-42518556-42519236	0.244169	12.9541	0.154	0	1	ATP6V0A1	0
chr6-16494678-16495503	0.298726	12.954	0.154	0	1	ATXN1	0
chr3-177134110-177135058	0.289933	12.9536	0.154	0	1	TBL1XR1	0
chr4-145480013-145480831	0.0983055	12.9531	0.231	0	1	SMAD1	362
chr2-127143611-127144480	0.297026	12.9529	0.154	0	1	BIN1	36255
chr3-37996570-37997470	0.112287	12.9527	0.308	0	1	VILL	0
chr11-121898739-121899679	0.299847	12.9526	0.154	0	1	MIR100HG	128647
chr3-15556191-15557000	0.189726	12.9519	0.231	0	1	HACL1	3703
chr19-6631736-6632604	0.0618978	12.9514	0.308	0	1	CD70	27632
chr11-64331482-64332386	0.114219	12.951	0.308	0	1	CCDC88B	7836
chr14-55097990-55098880	0.184015	12.9504	0.231	0	1	LGALS3	25229
chr11-7520723-7521614	0.193781	12.9503	0.231	0	1	PPFIBP2	0
chr3-138412789-138413712	0.167339	12.95	0.231	0	1	MRAS	7254
chr2-144137790-144138691	0.317104	12.95	0.154	0	1	GTDC1	0
chr2-69824602-69825463	0.292756	12.9493	0.154	0	1	ANXA4	0
chr11-43941999-43942891	0.199431	12.9489	0.231	0	1	C11orf96	0
chr14-92407140-92408034	0.195719	12.9486	0.231	0	1	SLC24A4	0
chr3-59134882-59135782	0.309415	12.9486	0.154	0	1	CTD-2185K10.1	15372
chr10-73287232-73288139	0.297026	12.9483	0.154	0	1	CFAP70	0
chr7-25862112-25863024	0.17928	12.9482	0.231	0	1	CTD-2227E11.1	85632
chr19-15986501-15987385	0.299847	12.9475	0.154	0	1	LINC00661	27901
chr8-22973945-22974823	0.195596	12.9474	0.231	0	1	PEBP4	0
chr20-35325713-35326579	0.313579	12.947	0.154	0	1	UQCC1	0
chr17-58954072-58954994	0.292756	12.947	0.154	0	1	PPM1E	0
chr17-42010075-42010897	0.258498	12.9456	0.154	0	1	DNAJC7	0
chr7-5502516-5503384	0.316988	12.9456	0.154	0	1	FBXL18	0
chr9-96484327-96485214	0.298726	12.9455	0.154	0	1	HABP4	0
chr8-79767610-79768539	0.00443612	12.9454	0.538	0	1	HEY1	0
chr15-20653558-20654268	0.307208	12.9447	0.154	0	1	RP11-467L19.16	10109
chr19-12867215-12868124	0.117388	12.9446	0.308	0	1	MAST1	0
chr14-68383044-68383808	0.30144	12.944	0.154	0	1	RAD51B	0
chr5-18698131-18699010	0.117929	12.9437	0.308	0	1	CTD-2023M8.1	5422
chr14-76863730-76864609	0.0418883	12.9433	0.308	0	1	LRRC74A	0
chr17-51355180-51356098	0.303211	12.9433	0.154	0	1	RP11-1018N14.2	12608
chr19-54100405-54101273	0.197303	12.9431	0.231	0	1	OSCAR	0
chr2-105712925-105713836	0.317104	12.9428	0.154	0	1	NCK2	31060
chr6-25137952-25138830	0.00593806	12.9427	0.462	0	1	RP3-425P12.2	74444
chr4-68319052-68319815	0.315582	12.9422	0.154	0	1	YTHDC1	0
chr14-59275499-59276278	0.298726	12.9417	0.154	0	1	DAAM1	0
chr5-171960793-171961688	0.299847	12.9414	0.154	0	1	FBXW11	0
chr2-126644570-126645465	0.041287	12.9409	0.308	0	1	GYPC	10467
chr22-44128717-44129614	0.296335	12.9408	0.154	0	1	PARVB	0
chr6-119462834-119463714	0.317104	12.9404	0.154	0	1	MAN1A1	113072
chr4-15189190-15189612	0.309415	12.9403	0.154	0	1	CPEB2	119036
chr2-60699427-60700281	0.30144	12.9402	0.154	0	1	PAPOLG	55948
chr11-128772533-128773412	0.191587	12.94	0.231	0	1	FLI1	0
chr12-152912-153794	0.256258	12.94	0.154	0	1	IQSEC3	0
chr22-50562520-50563396	0.0365047	12.9389	0.462	0	1	SYCE3	0
chr9-84667997-84668861	0.296335	12.9389	0.154	0	1	NTRK2	0
chr14-89241165-89241940	0.289933	12.9387	0.154	0	1	FOXN3	0
chr6-4281574-4282492	0.182138	12.9381	0.231	0	1	RP3-527G5.1	63250
chr8-125698467-125699332	0.125099	12.9375	0.308	0	1	RP11-697B24.1	49722
chr17-38857434-38858337	0.273837	12.9373	0.154	0	1	RPL23	3590
chr11-4453708-4454497	0.307208	12.937	0.154	0	1	OR52K2	3346
chr6-149259473-149260388	0.0935907	12.9367	0.308	0	1	TAB2	0
chr4-47442757-47443608	0.0983055	12.9365	0.231	0	1	COMMD8	7187
chr15-40232413-40233183	0.285221	12.9364	0.154	0	1	BUB1B-PAK6	0
chr5-160268752-160269654	0.18953	12.9362	0.231	0	1	CCNJL	0
chr2-190528326-190529108	0.274018	12.9358	0.154	0	1	NEMP2	0
chr8-29403457-29404342	0.297026	12.9355	0.154	0	1	DUSP4	52788
chr3-187011697-187012359	0.271969	12.9349	0.154	0	1	ST6GAL1	0
chr19-51824333-51825225	0.193307	12.9348	0.231	0	1	FPR3	0
chr12-68978384-68979211	0.273837	12.9347	0.154	0	1	CPM	6813
chr12-55926659-55927523	0.0705721	12.9342	0.385	0	1	PYM1	0
chr15-67139932-67140827	0.287603	12.9341	0.154	0	1	SMAD3	0
chr5-103166448-103167317	0.309262	12.934	0.154	0	1	PPIP5K2	0
chr2-181170023-181170747	0.31711	12.9338	0.154	0	1	AC104820.2	0
chr2-132352350-132353131	0.313579	12.9337	0.154	0	1	RP11-725P16.2	5052
chr17-14321187-14321968	0.299847	12.9336	0.154	0	1	HS3ST3B1	0
chr2-219638868-219639768	0.282792	12.9331	0.154	0	1	SLC4A3	0
chr14-45254724-45255458	0.273515	12.9323	0.154	0	1	MIS18BP1	1183
chr9-129570518-129571313	0.288248	12.9319	0.154	0	1	NTMT1	37570
chr13-45694891-45695779	0.157286	12.9319	0.231	0	1	LINC01055	0
chr10-31918594-31919500	0.298726	12.9298	0.154	0	1	ARHGAP12	0
chr7-26101046-26102009	0.0779164	12.9298	0.308	0	1	NFE2L3	50230
chrX-107025300-107026160	0.309262	12.9293	0.154	0	1	MORC4	25055
chr17-17632403-17633259	0.28494	12.9292	0.154	0	1	PEMT	40694
chr5-113213257-113214144	0.309415	12.9284	0.154	0	1	MCC	0
chr11-9091100-9092001	0.259078	12.9282	0.154	0	1	SCUBE2	0
chr11-112622744-112623605	0.307377	12.9279	0.154	0	1	RP11-65M17.3	1014
chr12-50050365-50051234	0.193486	12.9277	0.231	0	1	ASIC1	6313
chr3-9915039-9915950	0.114683	12.9276	0.308	0	1	IL17RE	0
chr19-17850241-17851167	0.122257	12.9275	0.308	0	1	JAK3	2169
chr3-52121291-52122189	0.156774	12.9275	0.231	0	1	POC1A	0
chr11-87351443-87351993	0.315582	12.9273	0.154	0	1	TMEM135	27684
chrX-148024513-148025416	0.282792	12.9272	0.154	0	1	FMR1NB	0
chr17-14352061-14352588	0.199382	12.9269	0.231	0	1	HS3ST3B1	2656
chr18-35153543-35154428	0.197303	12.9265	0.231	0	1	RP11-294N21.3	8125
chr18-25282101-25282818	0.307208	12.9264	0.154	0	1	ZNF521	0
chr9-6416996-6417893	0.0983055	12.9258	0.231	0	1	UHRF2	0
chr12-108948103-108948962	0.272296	12.9257	0.154	0	1	SVOP	0
chr12-47900241-47900869	0.0983055	12.9256	0.231	0	1	VDR	0
chr8-118281679-118282596	0.197329	12.9255	0.231	0	1	SAMD12	0
chr4-2058875-2059765	0.179561	12.9253	0.231	0	1	NAT8L	0
chr3-136728291-136729164	0.258498	12.9248	0.154	0	1	STAG1	0
chr2-158456340-158457231	0.0625814	12.9245	0.385	0	1	CCDC148	0
chr1-145960159-145961085	0.107731	12.9243	0.308	0	1	ANKRD34A	0
chr5-111779684-111780355	0.309262	12.9242	0.154	0	1	NREP	0
chr20-1623628-1624494	0.197303	12.9241	0.231	0	1	SIRPB1	3566
chr6-43629884-43630606	0.0639347	12.9241	0.385	0	1	MAD2L1BP	0
chr2-226406874-226407663	0.307377	12.924	0.154	0	1	AC068138.1	221502
chr1-206005667-206006540	0.315582	12.9236	0.154	0	1	RAB7B	2205
chr9-107496703-107497615	0.299847	12.923	0.154	0	1	KLF4	6220
chr10-49138804-49139693	0.315582	12.9229	0.154	0	1	FAM170B	4795
chr3-173397356-173398252	0.307377	12.9228	0.154	0	1	NLGN1	0
chr3-185152474-185153411	0.266435	12.9226	0.154	0	1	C3orf70	0
chr11-126337370-126338204	0.299847	12.9219	0.154	0	1	DCPS	0
chr2-165587214-165588084	0.297026	12.9211	0.154	0	1	CSRNP3	0
chr8-42376692-42377645	0.309262	12.9209	0.154	0	1	DKK4	0
chr3-62318661-62319500	0.184154	12.9207	0.231	0	1	C3orf14	0
chr2-217798720-217799634	0.239569	12.9203	0.154	0	1	TNS1	154
chr8-37915915-37916826	0.178365	12.9197	0.231	0	1	RAB11FIP1	16447
chr14-100433931-100434831	0.192104	12.9192	0.231	0	1	WDR25	0
chr14-72164207-72165022	0.260988	12.9192	0.154	0	1	RGS6	0
chr8-32918866-32919470	0.315582	12.9192	0.154	0	1	RP11-11N9.4	76707
chr1-62810613-62811491	0.288248	12.9191	0.154	0	1	ATG4C	0
chr7-102061732-102062634	0.182748	12.9187	0.231	0	1	CUX1	0
chr15-49714916-49715781	0.307208	12.9186	0.154	0	1	DTWD1	58683
chr8-19767149-19767975	0.307208	12.9186	0.154	0	1	CSGALNACT1	9119
chr8-47597896-47598751	0.187152	12.9181	0.231	0	1	SPIDR	0
chr10-90777431-90778316	0.289933	12.9178	0.154	0	1	HTR7	0
chr13-51104487-51105362	0.302866	12.9176	0.154	0	1	LINC00371	0
chr11-17163647-17164468	0.269237	12.9174	0.154	0	1	PIK3C2A	0
chr3-46186630-46187535	0.193307	12.9165	0.231	0	1	CCR3	0
chr7-23272803-23273716	0.160905	12.9158	0.231	0	1	GPNMB	0
chr1-111129460-111130126	0.307208	12.9155	0.154	0	1	DRAM2	0
chr21-15211974-15212813	0.291547	12.9153	0.154	0	1	AF127577.12	144136
chr12-103698574-103699344	0.307208	12.9143	0.154	0	1	STAB2	0
chr2-226842897-226843769	0.28952	12.9143	0.154	0	1	RHBDD1	0
chr5-68041823-68042614	0.1923	12.9133	0.231	0	1	RP11-83M16.6	139222
chr17-51078702-51079606	0.307377	12.9131	0.154	0	1	SPAG9	0
chr10-22251626-22252291	0.122158	12.9129	0.308	0	1	RP11-573G6.6	5494
chr5-140533505-140534400	0.299847	12.9129	0.154	0	1	ANKHD1-EIF4EBP3	0
chr7-16753344-16754160	0.188959	12.9126	0.231	0	1	TSPAN13	0
chr13-58586896-58587796	0.288323	12.9125	0.154	0	1	LINC00374	353778
chr1-93817880-93818804	0.256258	12.9122	0.154	0	1	BCAR3	0
chr8-118060495-118061406	0.193781	12.9121	0.231	0	1	EXT1	0
chr11-76444382-76445293	0.0163826	12.912	0.538	0	1	EMSY	0
chr4-148834786-148835713	0.28952	12.9117	0.154	0	1	CTB-191D16.1	105227
chr16-57324565-57325441	0.274018	12.9115	0.154	0	1	CCL22	33330
chr4-74932744-74933552	0.199392	12.9105	0.231	0	1	PARM1	0
chr8-73694806-73695688	0.297026	12.9104	0.154	0	1	RP11-463D19.1	0
chr16-19113685-19114534	0.195596	12.9104	0.231	0	1	CTD-2349B8.1	0
chr9-2570464-2571339	0.28494	12.9102	0.154	0	1	RP11-91N2.3	28828
chr1-17629745-17630646	0.108273	12.9099	0.308	0	1	ARHGEF10L	0
chr4-83075488-83076279	0.28952	12.9095	0.154	0	1	COPS4	0
chr3-127821166-127821940	0.297026	12.9077	0.154	0	1	MGLL	0
chr8-12436396-12437280	0.125185	12.907	0.308	0	1	FAM86B2	52
chr4-183621591-183622480	0.157286	12.9064	0.231	0	1	RWDD4	17154
chr6-111441569-111442489	0.167339	12.9062	0.231	0	1	REV3L	0
chr6-63685230-63686142	0.1923	12.9061	0.231	0	1	PHF3	0
chr11-86688120-86688985	0.315582	12.906	0.154	0	1	CTD-2005H7.1	14113
chr10-93346371-93347265	0.315582	12.9059	0.154	0	1	MYOF	0
chr9-81737499-81738413	0.299847	12.9057	0.154	0	1	RP11-154D17.1	0
chr10-69953659-69954560	0.309262	12.9053	0.154	0	1	COL13A1	0
chr1-91652987-91653878	0.316933	12.9052	0.154	0	1	TGFBR3	26464
chr11-64247366-64247639	0.184618	12.9047	0.231	0	1	RP11-783K16.13	0
chr3-33659102-33659834	0.107169	12.9046	0.308	0	1	CLASP2	0
chr9-90789075-90789975	0.316933	12.9045	0.154	0	1	SYK	11811
chr7-157357290-157358140	0.288323	12.9037	0.154	0	1	DNAJB6	0
chr2-85510814-85511654	0.315582	12.9035	0.154	0	1	MAT2A	27510
chr6-35493872-35494768	0.176888	12.9034	0.231	0	1	TEAD3	0
chr1-241551685-241552573	0.0113658	12.9032	0.385	0	1	KMO	0
chr5-75567920-75568678	0.309262	12.9032	0.154	0	1	POLK	0
chr14-75196227-75197133	0.199382	12.9025	0.231	0	1	CTD-3075F15.1	18808
chr2-9642663-9643351	0.296335	12.9023	0.154	0	1	RP11-521D12.1	0
chr7-47191814-47192641	0.313579	12.9021	0.154	0	1	TNS3	82512
chr2-118928863-118929708	0.30144	12.9018	0.154	0	1	MARCO	12457
chr1-6259725-6260605	0.125293	12.9018	0.308	0	1	GPR153	0
chr14-69481648-69482498	0.315582	12.9015	0.154	0	1	PLEKHD1	2193
chr14-94153782-94154541	0.307208	12.9012	0.154	0	1	PPP4R4	0
chr5-124848677-124849595	0.30144	12.9008	0.154	0	1	RP11-284A20.3	18386
chr5-160692003-160692909	0.302866	12.8997	0.154	0	1	ATP10B	0
chr12-103632326-103633236	0.307208	12.8996	0.154	0	1	STAB2	0
chr6-113662653-113663496	0.309262	12.8996	0.154	0	1	RP11-367G18.1	12578
chr6-132650760-132651637	0.31711	12.8994	0.154	0	1	TAAR1	4756
chr11-111428804-111429646	0.274338	12.8991	0.154	0	1	POU2AF1	0
chr2-122737426-122738317	0.315582	12.8989	0.154	0	1	AC062020.2	327003
chr1-150579237-150580137	0.0415071	12.8986	0.462	0	1	MCL1	0
chr10-47165484-47166380	0.0448094	12.8986	0.385	0	1	GDF10	134005
chrX-150526822-150527694	0.309262	12.8983	0.154	0	1	MAMLD1	12643
chr12-132772384-132773150	0.185164	12.898	0.231	0	1	GOLGA3	0
chr10-15035034-15035937	0.176888	12.8979	0.231	0	1	OLAH	0
chr15-64695208-64696110	0.178761	12.8976	0.231	0	1	OAZ2	0
chr2-61124899-61125794	0.296335	12.8972	0.154	0	1	RP11-493E12.3	0
chr5-43602715-43603577	0.106299	12.8971	0.308	0	1	NNT	0
chr2-74824409-74825278	0.174616	12.8968	0.231	0	1	RP11-259N19.1	7376
chr3-186361725-186362626	0.07288	12.8964	0.308	0	1	DGKG	0
chr1-110305625-110306558	0.314623	12.8963	0.154	0	1	KCNC4	22524
chr10-23521556-23522445	0.292756	12.8962	0.154	0	1	OTUD1	79165
chr10-22374358-22375277	0.307377	12.8961	0.154	0	1	SPAG6	0
chr18-57621493-57622398	0.0442534	12.8961	0.462	0	1	NARS	0
chr20-8272709-8273514	0.316933	12.8958	0.154	0	1	PLCB1	0
chr16-23968048-23968827	0.31711	12.8957	0.154	0	1	PRKCB	0
chr10-33772723-33773554	0.291618	12.8947	0.154	0	1	LINC00838	64
chr2-23351282-23352202	0.0983055	12.8936	0.231	0	1	AC012506.2	0
chr1-42816825-42817693	0.0136483	12.8935	0.538	0	1	SVBP	0
chr18-13557846-13558735	0.284112	12.8934	0.154	0	1	LDLRAD4	0
chr4-25970023-25970907	0.273515	12.8933	0.154	0	1	SMIM20	40148
chr14-95519468-95520230	0.193761	12.8929	0.231	0	1	RP11-1070N10.3	1556
chr19-51509722-51510591	0.297026	12.8923	0.154	0	1	SIGLEC12	7932
chr1-207996383-207997078	0.307208	12.8922	0.154	0	1	PLXNA2	25163
chr2-257286-257931	0.273091	12.8921	0.154	0	1	SH3YL1	0
chr6-12199757-12200671	0.296335	12.8917	0.154	0	1	HIVEP1	34757
chr9-112837954-112838644	0.260988	12.8911	0.154	0	1	SNX30	0
chr17-38591720-38592380	0.1923	12.891	0.231	0	1	SRCIN1	0
chr12-110088003-110088766	0.199392	12.8909	0.231	0	1	C12orf76	14316
chr17-34299195-34300025	0.307377	12.8907	0.154	0	1	CCL11	10860
chr6-340951-341803	0.176323	12.8902	0.231	0	1	DUSP22	0
chr14-103280108-103280709	0.307208	12.8901	0.154	0	1	EIF5	52834
chr2-160062034-160062954	0.293148	12.8898	0.154	0	1	PLA2R1	0
chr1-161044522-161045285	0.0673746	12.8898	0.385	0	1	USF1	0
chr12-31323766-31324658	0.00593806	12.8896	0.462	0	1	FAM60A	0
chr1-24737226-24738088	0.307208	12.8896	0.154	0	1	CLIC4	7268
chr17-3639820-3640691	0.291547	12.8895	0.154	0	1	CTNS	0
chr7-100745022-100745896	0.167339	12.8889	0.231	0	1	ZAN	0
chr6-134422595-134423434	0.299847	12.8888	0.154	0	1	RP11-557H15.3	4805
chr10-114708622-114709498	0.297026	12.8888	0.154	0	1	ABLIM1	23618
chr7-157397665-157398559	0.317104	12.8886	0.154	0	1	DNAJB6	0
chr18-57554878-57555775	0.30144	12.8884	0.154	0	1	FECH	0
chr1-37368621-37369525	0.297026	12.8883	0.154	0	1	RP5-1180C18.1	43520
chr11-102546766-102547585	0.191468	12.8882	0.231	0	1	MMP7	16012
chr2-37706092-37706994	0.288323	12.888	0.154	0	1	CDC42EP3	0
chr3-13413878-13414777	0.0716791	12.8878	0.385	0	1	NUP210	0
chr3-32516133-32517020	0.178145	12.8866	0.231	0	1	DYNC1LI1	8950
chr2-70793192-70794117	0.197303	12.8866	0.231	0	1	FIGLA	2548
chr13-27477074-27477987	0.167339	12.8866	0.231	0	1	MTIF3	26482
chr2-100077135-100078004	0.307377	12.8853	0.154	0	1	AFF3	0
chr1-38173879-38174597	0.313579	12.8848	0.154	0	1	LINC01343	34436
chr11-117899981-117900908	0.196797	12.8845	0.231	0	1	TMPRSS13	0
chr13-32736812-32737728	0.073978	12.8844	0.308	0	1	PDS5B	0
chr20-48823757-48824588	0.179864	12.8843	0.231	0	1	RP5-906C1.1	0
chr6-32536306-32537178	0.315582	12.8843	0.154	0	1	HLA-DRB5	6018
chr17-34246261-34247211	0.198492	12.8842	0.231	0	1	CCL2	8006
chr14-50064706-50065613	0.124493	12.884	0.308	0	1	LINC01588	0
chr19-13147754-13148306	0.169952	12.8832	0.231	0	1	STX10	0
chr10-59991402-59992321	0.182138	12.883	0.231	0	1	LINC01553	30488
chr6-63683003-63683853	0.309262	12.8829	0.154	0	1	PHF3	0
chr4-158170347-158171237	0.174616	12.8827	0.231	0	1	FAM198B	0
chr16-27285757-27286441	0.288323	12.8823	0.154	0	1	NSMCE1	16962
chr9-70551380-70552287	0.289933	12.882	0.154	0	1	TRPM3	0
chr9-75505502-75506335	0.307377	12.8819	0.154	0	1	RP11-470F18.1	73333
chr2-85611583-85612500	0.0771182	12.8819	0.385	0	1	USP39	0
chr15-78681834-78682646	0.307377	12.8814	0.154	0	1	CHRNB4	0
chr11-63505578-63506420	0.182138	12.8812	0.231	0	1	LGALS12	0
chr2-138087341-138088212	0.273091	12.8812	0.154	0	1	AC069394.1	13671
chr12-112864139-112865034	0.307208	12.8809	0.154	0	1	RPH3A	0
chr7-143437253-143438106	0.316988	12.8809	0.154	0	1	TAS2R60	5346
chr16-53216615-53217491	0.169952	12.8807	0.231	0	1	AC007906.1	0
chr5-10505344-10506217	0.174616	12.8806	0.231	0	1	RP11-1C1.5	0
chr1-183584790-183585625	0.28494	12.8803	0.154	0	1	SMG7	0
chr1-94792239-94793137	0.147464	12.8799	0.231	0	1	SLC44A3	27204
chr8-42175116-42175995	0.28494	12.8799	0.154	0	1	PLAT	0
chr19-42466979-42467777	0.31711	12.8792	0.154	0	1	CXCL17	23930
chr22-45683936-45684805	0.273837	12.879	0.154	0	1	ATXN10	0
chr16-53872059-53872933	0.307208	12.879	0.154	0	1	FTO	0
chr9-95919793-95920684	0.317104	12.8787	0.154	0	1	ERCC6L2	0
chr10-100339450-100339993	0.288248	12.8785	0.154	0	1	SCD	7130
chr11-13744916-13745759	0.303211	12.8781	0.154	0	1	FAR1	12569
chr4-663374-664160	0.119795	12.878	0.308	0	1	PDE6B	0
chr9-77020405-77021238	0.289933	12.8779	0.154	0	1	FOXB2	0
chr16-31128580-31129501	0.125118	12.8774	0.308	0	1	KAT8	0
chr5-100774532-100775431	0.317104	12.877	0.154	0	1	ST8SIA4	31503
chr3-53217877-53218776	0.272387	12.8769	0.154	0	1	TKT	5930
chr5-14362192-14363065	0.316988	12.8767	0.154	0	1	TRIO	0
chr4-40576796-40577713	0.124263	12.8764	0.308	0	1	RBM47	0
chr11-86143345-86144257	0.157286	12.8761	0.231	0	1	RP11-12D16.2	48529
chr6-83859217-83860101	0.0756229	12.8761	0.385	0	1	CYB5R4	0
chr5-11683397-11684188	0.260988	12.8757	0.154	0	1	CTNND2	0
chr7-70736580-70737430	0.314623	12.8756	0.154	0	1	AUTS2	0
chr18-12038625-12039465	0.122485	12.8755	0.308	0	1	IMPA2	7741
chr19-37931944-37932715	0.199382	12.8754	0.231	0	1	SIPA1L3	0
chr3-146549799-146550661	0.285221	12.8754	0.154	0	1	PLSCR1	4934
chr12-66693638-66694538	0.199392	12.8753	0.231	0	1	GRIP1	0
chr3-125316764-125317508	0.315582	12.8753	0.154	0	1	ZNF148	0
chr14-54450279-54451162	0.174616	12.875	0.231	0	1	CNIH1	8847
chr7-87475602-87476383	0.182138	12.8743	0.231	0	1	ABCB4	0
chr8-96657054-96657970	0.176888	12.8742	0.231	0	1	CPQ	0
chr14-52307559-52308451	0.291547	12.8742	0.154	0	1	PTGER2	5853
chr1-153790742-153791644	0.0113658	12.874	0.385	0	1	GATAD2B	0
chr16-88971509-88972404	0.178761	12.874	0.231	0	1	CBFA2T3	0
chr11-57397250-57398130	0.303211	12.8734	0.154	0	1	RP11-872D17.8	0
chr19-49145645-49146550	0.174721	12.8733	0.231	0	1	PPFIA3	0
chr17-21171133-21172018	0.317104	12.8732	0.154	0	1	DHRS7B	0
chr17-34254681-34255618	0.309415	12.8726	0.154	0	1	CCL2	0
chr12-28223016-28223849	0.167339	12.8725	0.231	0	1	CCDC91	0
chr15-84814786-84815599	0.296335	12.8725	0.154	0	1	ALPK3	1080
chr2-112658808-112659676	0.316933	12.8722	0.154	0	1	SLC20A1	0
chr6-42166223-42167110	0.181439	12.872	0.231	0	1	GUCA1A	0
chr8-867190-868086	0.298726	12.8715	0.154	0	1	DLGAP2	0
chr2-98764174-98765097	0.28952	12.8712	0.154	0	1	AC109826.1	0
chr4-40377492-40378418	0.307208	12.8708	0.154	0	1	CHRNA9	22274
chr5-143413871-143414787	0.283081	12.8707	0.154	0	1	NR3C1	0
chr7-157628567-157629439	0.31711	12.8701	0.154	0	1	PTPRN2	0
chr3-45987822-45988731	0.289933	12.8699	0.154	0	1	FYCO1	0
chr6-106519469-106520204	0.172354	12.8696	0.231	0	1	AIM1	0
chr8-59260618-59261503	0.272387	12.8685	0.154	0	1	TOX	141409
chr5-77116887-77117778	0.309262	12.8682	0.154	0	1	ZBED3	29563
chr3-15361390-15362054	0.167339	12.8681	0.231	0	1	METTL6	19220
chr4-17664540-17665394	0.285221	12.8677	0.154	0	1	FAM184B	0
chr1-184806319-184807054	0.146876	12.8675	0.231	0	1	FAM129A	0
chr13-29125093-29125708	0.299847	12.867	0.154	0	1	MTUS2	0
chr6-25446838-25447170	0.317104	12.8669	0.154	0	1	CARMIL1	0
chr19-12995131-12995983	0.0312813	12.8669	0.385	0	1	NFIX	0
chr5-148456987-148457829	0.31711	12.8666	0.154	0	1	HTR4	0
chr1-165674363-165675252	0.313579	12.8665	0.154	0	1	ALDH9A1	0
chr10-30763658-30764578	0.316988	12.8658	0.154	0	1	RP11-14C22.6	39917
chr4-186134028-186134946	0.309262	12.8637	0.154	0	1	FAM149A	0
chr1-206970743-206971620	0.285221	12.8633	0.154	0	1	FCAMR	117
chr11-22333872-22334728	0.309415	12.8633	0.154	0	1	SLC17A6	3368
chr14-75283697-75284460	0.115386	12.8632	0.308	0	1	FOS	1466
chr2-61978336-61979221	0.282792	12.863	0.154	0	1	COMMD1	0
chr7-69412365-69413265	0.28952	12.8628	0.154	0	1	RP11-3P22.2	0
chr13-45827977-45828892	0.260988	12.8627	0.154	0	1	SIAH3	0
chr1-157249090-157249987	0.315582	12.8626	0.154	0	1	RP11-85G21.1	11953
chr5-75513557-75514411	0.297026	12.8622	0.154	0	1	POLK	0
chr13-26557196-26558062	0.273515	12.8612	0.154	0	1	WASF3	0
chr15-47471220-47472100	0.307208	12.8611	0.154	0	1	SEMA6D	0
chr11-8774147-8774941	0.260988	12.8609	0.154	0	1	ST5	0
chr10-70832886-70833731	0.309262	12.8608	0.154	0	1	SGPL1	0
chr11-35065744-35066481	0.274338	12.8607	0.154	0	1	PDHX	45152
chr2-201441348-201442206	0.30144	12.8604	0.154	0	1	STRADB	0
chr11-16741135-16742006	0.273837	12.8601	0.154	0	1	C11orf58	0
chr16-30183326-30183771	0.0312813	12.86	0.385	0	1	CORO1A	0
chr16-86018229-86019127	0.187003	12.8597	0.231	0	1	RP11-542M13.2	33505
chr22-19085459-19086363	0.182138	12.8596	0.231	0	1	DGCR2	0
chr17-7122388-7123069	0.297026	12.8596	0.154	0	1	ASGR2	6687
chr1-204398241-204399155	0.183276	12.8591	0.231	0	1	PPP1R15B	4231
chr3-151086432-151087326	0.108552	12.8589	0.308	0	1	MED12L	0
chr1-169047865-169048756	0.309415	12.8587	0.154	0	1	RNA5SP66	18507
chr17-63654195-63655064	0.317104	12.8585	0.154	0	1	MAP3K3	0
chr2-226306038-226306772	0.302866	12.8582	0.154	0	1	AC068138.1	120666
chr10-80132320-80133134	0.307208	12.8582	0.154	0	1	PLAC9	0
chr3-197982349-197983147	0.30144	12.8582	0.154	0	1	LMLN	0
chr8-18196946-18197779	0.176888	12.8579	0.231	0	1	NAT1	0
chr9-99514829-99515724	0.297026	12.8579	0.154	0	1	RP11-547C13.1	15971
chr8-95168797-95169754	0.314623	12.8574	0.154	0	1	PLEKHF2	12112
chr10-27241693-27242550	0.0759681	12.8569	0.385	0	1	ACBD5	0
chr1-220747946-220748851	0.147464	12.8569	0.231	0	1	MARC2	0
chr12-66379388-66380256	0.299847	12.8563	0.154	0	1	GRIP1	0
chr12-49176444-49177317	0.31711	12.8562	0.154	0	1	TUBA1A	7478
chr5-67206649-67207533	0.076343	12.8559	0.385	0	1	CD180	9849
chr6-157761023-157761930	0.0418883	12.8551	0.308	0	1	SNX9	0
chr8-16764187-16765041	0.313579	12.8551	0.154	0	1	RP11-13N12.1	0
chr3-122233061-122233906	0.093212	12.8551	0.308	0	1	CASR	0
chr10-124685024-124685896	0.199392	12.8548	0.231	0	1	RP11-12J10.3	0
chr6-11206806-11207668	0.064449	12.8536	0.308	0	1	NEDD9	0
chr11-47899580-47900492	0.0418883	12.8535	0.308	0	1	NUP160	51024
chr1-205625941-205626839	0.271969	12.8534	0.154	0	1	ELK4	0
chr8-19614090-19614961	0.274018	12.8533	0.154	0	1	CSGALNACT1	0
chr6-73610203-73611090	0.178365	12.8533	0.231	0	1	SLC17A5	0
chr6-49462829-49463741	0.0184394	12.8532	0.462	0	1	CENPQ	0
chr13-31987265-31988172	0.283081	12.8526	0.154	0	1	LINC01073	0
chr2-25742990-25743849	0.192423	12.852	0.231	0	1	ASXL2	0
chr6-16184108-16184810	0.282792	12.8515	0.154	0	1	MYLIP	35859
chr5-155004043-155004947	0.273091	12.8515	0.154	0	1	KIF4B	8807
chr2-172977301-172978048	0.298726	12.8513	0.154	0	1	RAPGEF4	0
chr6-137775163-137775914	0.309262	12.851	0.154	0	1	RP11-95M15.1	11178
chr11-130085572-130086350	0.307208	12.851	0.154	0	1	APLP2	0
chr10-3330498-3331369	0.317104	12.851	0.154	0	1	RP11-195B3.1	63482
chr2-102435942-102436854	0.28494	12.8509	0.154	0	1	IL18RAP	0
chr2-84816976-84817890	0.289933	12.8505	0.154	0	1	DNAH6	0
chr4-6991414-6992329	0.287603	12.8505	0.154	0	1	TBC1D14	0
chr1-9181058-9181905	0.192423	12.8504	0.231	0	1	MIR34A	0
chr8-127759596-127760450	0.197458	12.8503	0.231	0	1	MYC	18161
chr3-46029736-46030576	0.298726	12.85	0.154	0	1	XCR1	1993
chr3-134483002-134483931	0.283081	12.8498	0.154	0	1	ANAPC13	0
chr8-143948187-143949090	0.124482	12.8497	0.308	0	1	PLEC	0
chr17-57860812-57861656	0.196915	12.8496	0.231	0	1	CUEDC1	0
chr10-62842778-62843514	0.260988	12.8492	0.154	0	1	EGR2	0
chr1-41678295-41679158	0.0983055	12.8485	0.231	0	1	HIVEP3	0
chr19-49478495-49479401	0.176888	12.8483	0.231	0	1	FLT3LG	0
chr11-10041602-10042492	0.272296	12.8481	0.154	0	1	SBF2	0
chr10-97506081-97506917	0.307208	12.848	0.154	0	1	UBTD1	0
chr15-62742123-62742995	0.293148	12.8478	0.154	0	1	TLN2	0
chr7-101186668-101187572	0.292756	12.8475	0.154	0	1	NAT16	6391
chr6-137224581-137225456	0.195719	12.8474	0.231	0	1	IFNGR1	5131
chr12-120253150-120253981	0.193761	12.8468	0.231	0	1	PXN	0
chr3-172134054-172134910	0.271969	12.8464	0.154	0	1	FNDC3B	0
chr3-53845813-53846683	0.0983055	12.8462	0.231	0	1	IL17RB	0
chr17-37609034-37609947	0.0100431	12.8451	0.538	0	1	SYNRG	0
chr10-24879773-24880693	0.307377	12.8448	0.154	0	1	PRTFDC1	0
chr13-31963380-31964146	0.309415	12.8446	0.154	0	1	LINC01073	21538
chr2-42752065-42752947	0.0952343	12.8442	0.308	0	1	MTA3	0
chr1-84388633-84389494	0.283081	12.8441	0.154	0	1	SAMD13	0
chr3-188664535-188665435	0.296335	12.8437	0.154	0	1	LPP	0
chr4-77152811-77153690	0.307377	12.8433	0.154	0	1	CCNG2	3460
chr9-92359831-92360661	0.307377	12.843	0.154	0	1	CENPP	0
chr9-125960730-125961631	0.309415	12.8429	0.154	0	1	PBX3	0
chr5-115475492-115476389	0.307208	12.8427	0.154	0	1	FEM1C	44518
chr7-149600571-149601387	0.192911	12.8424	0.231	0	1	ZNF746	102753
chr7-127594206-127595078	0.157286	12.8423	0.231	0	1	FSCN3	0
chr11-43944498-43945345	0.0983055	12.8423	0.231	0	1	RP11-613D13.8	0
chr12-92457536-92458399	0.31711	12.842	0.154	0	1	RP11-693J15.5	8051
chr3-129525890-129526784	0.181953	12.8417	0.231	0	1	RHO	1855
chr3-33717748-33718648	0.0768389	12.8411	0.385	0	1	CLASP2	0
chr17-8382987-8383859	0.0750106	12.8411	0.385	0	1	RPL26	0
chr17-63834573-63835459	0.0418883	12.8401	0.308	0	1	SMARCD2	0
chr2-65025404-65026277	0.185164	12.8398	0.231	0	1	SLC1A4	1538
chr17-17682459-17683312	0.0627392	12.8384	0.385	0	1	RAI1	0
chr13-110575310-110576225	0.147464	12.8381	0.231	0	1	RAB20	13576
chr7-66768847-66769738	0.269237	12.8381	0.154	0	1	RABGEF1	0
chr9-96413354-96414249	0.195596	12.838	0.231	0	1	ZNF367	0
chr1-16154491-16155320	0.0418883	12.8379	0.308	0	1	EPHA2	0
chr8-47513428-47514333	0.256718	12.8373	0.154	0	1	SPIDR	0
chr15-77387203-77388045	0.313579	12.8372	0.154	0	1	PEAK1	0
chr19-53906447-53907363	0.195212	12.837	0.231	0	1	PRKCG	0
chr14-32349744-32350634	0.309262	12.837	0.154	0	1	AKAP6	0
chr17-28893156-28894049	0.17651	12.8368	0.231	0	1	FLOT2	0
chr15-85729961-85730853	0.179265	12.8368	0.231	0	1	AKAP13	0
chr7-18290024-18290772	0.255664	12.8367	0.154	0	1	HDAC9	0
chr12-104764392-104765329	0.199382	12.8366	0.231	0	1	CHST11	2377
chr2-201915287-201916138	0.317104	12.8357	0.154	0	1	CDK15	19736
chr6-35299420-35300332	0.195719	12.8354	0.231	0	1	DEF6	0
chr1-92804445-92805357	0.256718	12.8353	0.154	0	1	EVI5	12040
chr2-275349-276107	0.260988	12.8353	0.154	0	1	ACP1	0
chr2-238158549-238159462	0.170594	12.8351	0.231	0	1	ERFE	0
chr12-101647707-101648659	0.315582	12.8349	0.154	0	1	MYBPC1	0
chr1-119323431-119324204	0.315582	12.8348	0.154	0	1	RP11-418J17.3	0
chr3-46193155-46194059	0.288248	12.8343	0.154	0	1	CCR3	0
chr12-69008390-69009212	0.271969	12.8342	0.154	0	1	CPM	36819
chr2-37637070-37637832	0.288323	12.834	0.154	0	1	CDC42EP3	4049
chr10-113442050-113442869	0.307377	12.8333	0.154	0	1	HABP2	107967
chr13-50898047-50898943	0.296335	12.8332	0.154	0	1	RNASEH2B	10734
chr13-30477515-30478417	0.274018	12.8332	0.154	0	1	HMGB1	0
chr8-53875168-53876000	0.273091	12.8329	0.154	0	1	RGS20	0
chr8-9088491-9089356	0.193679	12.8329	0.231	0	1	ERI1	0
chr1-58883195-58884152	0.0418883	12.8329	0.308	0	1	RP4-794H19.1	0
chr19-54673801-54674557	0.296335	12.8328	0.154	0	1	LILRB4	3441
chr1-176017466-176018319	0.302866	12.8326	0.154	0	1	RFWD2	0
chr10-17128099-17128977	0.28494	12.8322	0.154	0	1	CUBN	0
chr14-74860652-74861558	0.0618978	12.8322	0.308	0	1	PROX2	0
chr2-219085958-219086837	0.288323	12.8321	0.154	0	1	RP11-33O4.2	0
chr4-139470872-139471688	0.309262	12.8316	0.154	0	1	RAB33B	0
chr3-60076062-60076926	0.307208	12.8315	0.154	0	1	FHIT	0
chr11-43367275-43368196	0.315582	12.8314	0.154	0	1	TTC17	0
chr2-201237663-201238433	0.283081	12.8314	0.154	0	1	CASP8	0
chr20-45841878-45842796	0.199392	12.8308	0.231	0	1	ACOT8	0
chr16-23923825-23924735	0.157286	12.8308	0.231	0	1	PRKCB	0
chr12-26298757-26299672	0.189726	12.8304	0.231	0	1	SSPN	0
chr1-146376419-146377353	0.0715228	12.8301	0.385	0	1	AC243756.1	31628
chr19-50340806-50341699	0.19302	12.8299	0.231	0	1	NR1H2	0
chr8-102403417-102404238	0.283081	12.8299	0.154	0	1	UBR5	0
chr22-30386951-30387836	0.0714215	12.8295	0.385	0	1	RNF215	0
chr10-92268482-92269352	0.307208	12.8294	0.154	0	1	CPEB3	0
chr12-11884481-11885314	0.28494	12.8293	0.154	0	1	ETV6	0
chr13-79382268-79383189	0.256822	12.8292	0.154	0	1	RBM26	0
chr3-45631246-45632156	0.147464	12.8287	0.231	0	1	LIMD1	0
chr8-39954062-39954917	0.303211	12.8283	0.154	0	1	IDO2	0
chr1-27427071-27427950	0.27206	12.8281	0.154	0	1	WASF2	0
chr5-142045891-142046774	0.307377	12.8272	0.154	0	1	GNPDA1	32849
chr6-31615469-31616304	0.184154	12.8271	0.231	0	1	AIF1	0
chr2-128642628-128643553	0.314623	12.8269	0.154	0	1	AC012451.1	61051
chr15-56866503-56867412	0.260988	12.8269	0.154	0	1	ZNF280D	0
chr20-44954997-44955916	0.309415	12.8267	0.154	0	1	TOMM34	0
chr3-129975110-129975896	0.0983055	12.8264	0.231	0	1	TRH	0
chr19-43690617-43691508	0.30144	12.8262	0.154	0	1	PLAUR	20069
chr1-184649064-184649919	0.315582	12.8261	0.154	0	1	C1orf21	20043
chr6-35213739-35214658	0.317045	12.8257	0.154	0	1	SCUBE3	0
chr8-102095447-102096219	0.169952	12.8257	0.231	0	1	NCALD	0
chr16-85984680-85985578	0.178761	12.8256	0.231	0	1	RP11-542M13.2	0
chr17-59829017-59829905	0.041287	12.8253	0.308	0	1	VMP1	0
chr14-92659520-92660428	0.0779164	12.8249	0.308	0	1	RIN3	0
chr3-193865156-193866035	0.307377	12.8244	0.154	0	1	RP11-528A4.2	21131
chr3-14439249-14440113	0.259078	12.8242	0.154	0	1	SLC6A6	0
chr7-29208191-29208990	0.307377	12.8238	0.154	0	1	CHN2	0
chr4-17595333-17596237	0.174616	12.8236	0.231	0	1	LAP3	0
chr4-17781090-17782010	0.309262	12.8234	0.154	0	1	FAM184B	0
chr18-54852475-54853382	0.303211	12.8232	0.154	0	1	RAB27B	0
chr12-49824843-49825696	0.17899	12.8232	0.231	0	1	NCKAP5L	0
chr11-57784879-57785778	0.274018	12.823	0.154	0	1	CTNND1	0
chr2-201151225-201152141	0.199392	12.823	0.231	0	1	CFLAR	0
chr4-52721968-52722870	0.00993206	12.8229	0.538	0	1	ERVMER34-1	0
chr10-61464463-61465314	0.292756	12.8226	0.154	0	1	TMEM26	11012
chr12-120301853-120302739	0.119171	12.8221	0.308	0	1	SIRT4	0
chr2-44550301-44551191	0.314623	12.8221	0.154	0	1	CAMKMT	0
chr13-44091931-44092786	0.303211	12.8215	0.154	0	1	LINC00390	13591
chr13-50366815-50367505	0.315582	12.8215	0.154	0	1	DLEU1	0
chr11-111938520-111939426	0.197056	12.8215	0.231	0	1	DIXDC1	0
chr16-2473605-2474402	0.0651471	12.8214	0.385	0	1	NTN3	0
chr11-130049014-130049846	0.292756	12.8214	0.154	0	1	APLP2	19990
chr9-76651033-76651888	0.178365	12.8213	0.231	0	1	PRUNE2	0
chr1-235025013-235025854	0.169952	12.8207	0.231	0	1	LINC01348	39624
chr8-60456551-60457459	0.302866	12.8206	0.154	0	1	LINC01301	0
chr13-28421391-28422126	0.297026	12.8205	0.154	0	1	FLT1	0
chr11-65859175-65859936	0.121978	12.82	0.308	0	1	CFL1	0
chr20-4665702-4666565	0.239569	12.8198	0.154	0	1	PRNP	19670
chr3-27666436-27667311	0.157286	12.8197	0.231	0	1	RP11-222K16.1	27659
chr1-13753616-13754461	0.288248	12.8197	0.154	0	1	PRDM2	0
chr10-91220232-91221110	0.0442626	12.8196	0.462	0	1	PCGF5	0
chr22-22404403-22405267	0.271969	12.8192	0.154	0	1	ZNF280B	79153
chr1-94105797-94106680	0.315582	12.8189	0.154	0	1	ABCA4	0
chr15-57306281-57307162	0.0779164	12.8187	0.308	0	1	LINC00926	0
chr11-35800808-35801731	0.30144	12.818	0.154	0	1	TRIM44	0
chr6-137767921-137768813	0.198044	12.8177	0.231	0	1	RP11-95M15.1	3936
chr16-66727933-66728814	0.185434	12.8177	0.231	0	1	DYNC1LI2	0
chrX-10171048-10171932	0.309262	12.8177	0.154	0	1	CLCN4	0
chr1-155028454-155029342	0.272387	12.8177	0.154	0	1	DCST2	0
chr20-2831728-2832630	0.288323	12.8175	0.154	0	1	PCED1A	2683
chr11-47484847-47485736	0.314623	12.8165	0.154	0	1	CELF1	0
chr10-11335101-11336025	0.176888	12.8158	0.231	0	1	CELF2	0
chr20-48772136-48773027	0.184154	12.8158	0.231	0	1	PREX1	0
chr11-35110739-35111646	0.297026	12.8156	0.154	0	1	CD44	27223
chr5-159905321-159906215	0.260988	12.8155	0.154	0	1	ADRA1B	10567
chr3-122975830-122976381	0.291618	12.8153	0.154	0	1	SEMA5B	0
chr17-10063511-10064395	0.183606	12.8147	0.231	0	1	GAS7	0
chr22-50271595-50272346	0.17651	12.814	0.231	0	1	MAPK11	827
chr22-29065305-29066166	0.298726	12.8139	0.154	0	1	C22orf31	3460
chr1-224168724-224169626	0.0952343	12.8134	0.308	0	1	DEGS1	6129
chr20-535697-536604	0.30144	12.8133	0.154	0	1	CSNK2A1	0
chr6-21970327-21971234	0.315582	12.8132	0.154	0	1	CASC15	0
chr17-3719901-3720727	0.191468	12.8127	0.231	0	1	ITGAE	0
chr4-159190203-159191044	0.303211	12.8125	0.154	0	1	RAPGEF2	0
chr20-40676180-40677074	0.260988	12.8124	0.154	0	1	MAFB	8773
chr17-74442624-74443510	0.1994	12.8123	0.231	0	1	GPRC5C	0
chr4-8167514-8168360	0.256822	12.8122	0.154	0	1	ABLIM2	8681
chr17-21405216-21406033	0.316988	12.8119	0.154	0	1	KCNJ12	0
chr22-22576067-22576964	0.31711	12.8118	0.154	0	1	PRAME	16705
chr12-8466167-8466797	0.28952	12.8118	0.154	0	1	CLEC6A	0
chr16-84996787-84997698	0.316988	12.8112	0.154	0	1	ZDHHC7	0
chr6-12232125-12232976	0.297026	12.811	0.154	0	1	EDN1	57386
chr4-139167587-139168485	0.157286	12.8107	0.231	0	1	ELF2	0
chr9-100598398-100599294	0.157526	12.8103	0.231	0	1	MURC	10491
chr10-96271122-96271979	0.193486	12.81	0.231	0	1	BLNK	0
chr20-58209539-58210446	0.107169	12.8097	0.308	0	1	ANKRD60	8048
chr19-934663-935587	0.174616	12.8096	0.231	0	1	ARID3A	0
chr20-36505962-36506843	0.282792	12.8095	0.154	0	1	DLGAP4	0
chr6-152099898-152100785	0.282792	12.8095	0.154	0	1	ESR1	0
chr8-6840471-6841322	0.198184	12.8094	0.231	0	1	GS1-24F4.2	0
chr3-39049755-39050557	0.316933	12.8084	0.154	0	1	WDR48	1440
chr1-181014912-181015768	0.157286	12.808	0.231	0	1	STX6	0
chr1-30801448-30802358	0.0779164	12.808	0.308	0	1	RP5-1125N11.1	8019
chr12-96484899-96485799	0.0618978	12.8078	0.308	0	1	RP11-510I5.4	0
chr13-46577658-46578387	0.282792	12.8077	0.154	0	1	LRCH1	0
chrX-11341436-11342266	0.283658	12.8077	0.154	0	1	ARHGAP6	0
chr10-27843930-27844835	0.309262	12.8075	0.154	0	1	ARMC4	0
chr5-78972798-78973675	0.309262	12.8075	0.154	0	1	ARSB	0
chr7-155590140-155591045	0.103367	12.8071	0.308	0	1	RP5-912I13.2	0
chr17-50956508-50957401	0.0956038	12.8069	0.308	0	1	SPAG9	4772
chr13-35495686-35496525	0.309262	12.8069	0.154	0	1	NBEA	0
chr10-46050755-46051690	0.315582	12.8067	0.154	0	1	MSMB	4485
chr10-101095336-101096226	0.287603	12.8066	0.154	0	1	TLX1NB	0
chr8-140216446-140217320	0.273091	12.8062	0.154	0	1	TRAPPC9	0
chr4-75942619-75943496	0.292756	12.8059	0.154	0	1	SDAD1	0
chr15-71295066-71295984	0.302866	12.8057	0.154	0	1	THSD4	0
chr2-159163893-159164828	0.309415	12.8054	0.154	0	1	TANC1	0
chr3-141787898-141788793	0.299847	12.8049	0.154	0	1	GRK7	0
chr8-19578575-19579470	0.315582	12.8049	0.154	0	1	CSGALNACT1	0
chr11-134266535-134267383	0.273091	12.8046	0.154	0	1	ACAD8	679
chr4-110032336-110033187	0.147464	12.8045	0.231	0	1	ELOVL6	12658
chr12-45244313-45245198	0.0983055	12.8036	0.231	0	1	ANO6	0
chr13-75504994-75505888	0.273515	12.8033	0.154	0	1	COMMD6	19330
chr9-27634702-27635568	0.285221	12.8031	0.154	0	1	C9orf72	60835
chr11-69515420-69516290	0.307377	12.8026	0.154	0	1	AP000439.3	35479
chr16-54193388-54194276	0.317104	12.8024	0.154	0	1	FTO	34875
chr3-13015202-13016014	0.0315138	12.8024	0.385	0	1	IQSEC1	0
chr10-124025449-124026281	0.317104	12.8017	0.154	0	1	CHST15	0
chr2-240626574-240627475	0.199382	12.8017	0.231	0	1	GPR35	0
chr7-100916272-100917189	0.28952	12.8016	0.154	0	1	ACHE	19297
chr3-69330679-69331580	0.273515	12.8016	0.154	0	1	FRMD4B	0
chr15-85580082-85580779	0.199382	12.8012	0.231	0	1	AKAP13	0
chr10-86688129-86689021	0.195719	12.8011	0.231	0	1	LDB3	0
chr20-53214924-53215754	0.317104	12.8008	0.154	0	1	TSHZ2	0
chr19-35913330-35914211	0.28494	12.7997	0.154	0	1	TYROBP	5034
chr3-53169981-53170842	0.196403	12.7996	0.231	0	1	PRKCD	0
chr4-123817044-123817939	0.298726	12.7989	0.154	0	1	LINC01091	0
chr13-43933103-43933961	0.309415	12.7985	0.154	0	1	LINC00284	0
chr15-40313331-40314230	0.0779164	12.7984	0.308	0	1	RP11-133K1.6	0
chr4-154618424-154619306	0.274338	12.7984	0.154	0	1	FGG	5456
chr13-42561569-42562516	0.307377	12.7984	0.154	0	1	TNFSF11	219
chr2-164975595-164976457	0.307377	12.7984	0.154	0	1	SLC38A11	20069
chr16-81967090-81967993	0.30144	12.798	0.154	0	1	PLCG2	4396
chr21-41316381-41317258	0.28494	12.798	0.154	0	1	FAM3B	0
chr12-122859982-122860899	0.0956038	12.7979	0.308	0	1	HIP1R	0
chr8-95144683-95145532	0.283081	12.7978	0.154	0	1	PLEKHF2	0
chr6-26545389-26546287	0.256258	12.7977	0.154	0	1	HMGN4	0
chr11-119205658-119206562	0.0359715	12.7975	0.462	0	1	CBL	0
chr9-109320631-109321477	0.103314	12.7965	0.308	0	1	EPB41L4B	0
chr16-67465518-67466427	0.185164	12.7965	0.231	0	1	ATP6V0D1	0
chr15-92714434-92715293	0.0779164	12.7964	0.308	0	1	FAM174B	0
chr6-104859371-104860262	0.0711851	12.7963	0.385	0	1	HACE1	0
chr1-20059679-20060548	0.157286	12.7963	0.231	0	1	PLA2G5	0
chr3-177358256-177359027	0.0858418	12.7961	0.308	0	1	RP11-706D8.3	9089
chr15-40891569-40892453	0.0983055	12.7959	0.231	0	1	VPS18	1976
chr5-173616314-173617104	0.0441886	12.7959	0.462	0	1	BOD1	0
chr15-64209425-64210316	0.299847	12.7958	0.154	0	1	CSNK1G1	0
chr5-56838176-56839040	0.1923	12.7957	0.231	0	1	MAP3K1	0
chr9-114820502-114821398	0.297026	12.7957	0.154	0	1	TNFSF15	14375
chr19-4732360-4733269	0.17651	12.7954	0.231	0	1	DPP9	7686
chr6-28368295-28369193	0.157286	12.7953	0.231	0	1	ZKSCAN3	0
chr2-8685426-8686250	0.124493	12.7951	0.308	0	1	ID2	972
chr14-32939298-32939937	0.316933	12.7949	0.154	0	1	NPAS3	0
chr2-46223184-46223979	0.316933	12.794	0.154	0	1	PRKCE	35193
chr19-49580156-49581060	0.0672294	12.794	0.385	0	1	NOSIP	0
chr9-93222933-93223814	0.31711	12.7939	0.154	0	1	WNK2	0
chr17-68491160-68492040	0.256822	12.7937	0.154	0	1	RP11-120M18.2	0
chr1-205313433-205314359	0.12378	12.7934	0.308	0	1	NUAK2	0
chr17-28293701-28294614	0.292756	12.7932	0.154	0	1	TMEM97	24480
chr9-127970405-127971279	0.116312	12.7931	0.308	0	1	FAM102A	0
chr19-30227328-30228241	0.31711	12.7928	0.154	0	1	ZNF536	48
chr15-40092968-40093868	0.317045	12.7927	0.154	0	1	BMF	0
chr3-152104668-152105550	0.314623	12.7924	0.154	0	1	RP11-246A10.1	12622
chr15-70322108-70322759	0.309415	12.7924	0.154	0	1	RP11-543G18.1	0
chr16-88905263-88906127	0.31711	12.7923	0.154	0	1	CBFA2T3	0
chr2-121287114-121287989	0.197303	12.7922	0.231	0	1	TFCP2L1	1906
chr21-34189322-34190221	0.315582	12.792	0.154	0	1	AP000320.7	0
chr2-46970307-46971193	0.146876	12.7918	0.231	0	1	TTC7A	0
chr1-17355801-17356544	0.273837	12.7916	0.154	0	1	PADI4	0
chr8-86515723-86516377	0.27206	12.7915	0.154	0	1	CPNE3	0
chr2-112799025-112799937	0.0983055	12.7915	0.231	0	1	IL1A	14434
chr14-55582562-55583430	0.293148	12.791	0.154	0	1	KTN1	0
chr6-63651433-63652362	0.307208	12.791	0.154	0	1	PHF3	0
chr13-76813621-76814502	0.314623	12.7908	0.154	0	1	KCTD12	65663
chr12-4243086-4243902	0.31711	12.7897	0.154	0	1	CCND2	29869
chr9-107760589-107761485	0.156774	12.7897	0.231	0	1	RNA5SP293	157380
chr11-61688566-61689421	0.0983055	12.7894	0.231	0	1	DAGLA	0
chr11-73384729-73385592	0.0491301	12.7892	0.385	0	1	RELT	0
chr16-73015773-73016674	0.307208	12.7892	0.154	0	1	ZFHX3	0
chr2-165877559-165878458	0.156774	12.789	0.231	0	1	TTC21B	0
chr5-135377186-135377920	0.298726	12.7889	0.154	0	1	H2AFY	0
chr2-47798504-47799354	0.199392	12.7888	0.231	0	1	MSH6	0
chr3-31628692-31629601	0.315582	12.7888	0.154	0	1	STT3B	0
chr6-72411938-72412837	0.17651	12.7887	0.231	0	1	RIMS1	8794
chr18-12702367-12703286	0.00377014	12.7884	0.538	0	1	CEP76	0
chr11-77473843-77474619	0.056765	12.7883	0.385	0	1	PAK1	0
chr19-12647326-12648188	0.192911	12.7883	0.231	0	1	CTD-2192J16.22	0
chr18-2337234-2338119	0.313579	12.7881	0.154	0	1	RP11-161I6.2	96386
chr2-230804952-230805899	0.260988	12.7881	0.154	0	1	CAB39	0
chr6-109978238-109979140	0.316933	12.7878	0.154	0	1	GPR6	0
chr5-177494072-177494980	0.188923	12.7878	0.231	0	1	PDLIM7	0
chr10-11215172-11216046	0.307377	12.7877	0.154	0	1	CELF2	0
chr14-24368423-24369332	0.193486	12.7873	0.231	0	1	NFATC4	0
chr10-69481086-69481998	0.307208	12.7871	0.154	0	1	TSPAN15	0
chr1-3677193-3677949	0.176888	12.787	0.231	0	1	TP73	0
chr15-88639904-88640670	0.189394	12.7868	0.231	0	1	ISG20	0
chr22-36862144-36862932	0.269237	12.7866	0.154	0	1	NCF4	0
chr10-19973876-19974792	0.296335	12.7864	0.154	0	1	PLXDC2	0
chr19-14114572-14115436	0.179931	12.7864	0.231	0	1	PRKACA	0
chr2-210072651-210073569	0.317104	12.7861	0.154	0	1	KANSL1L	0
chr1-42838206-42839040	0.260988	12.7861	0.154	0	1	ERMAP	0
chr4-54742426-54743284	0.307377	12.786	0.154	0	1	KIT	1710
chr10-52308129-52309002	0.30144	12.786	0.154	0	1	DKK1	5293
chr4-146062036-146062804	0.260988	12.7857	0.154	0	1	RP11-203B7.2	5273
chr11-60759139-60760042	0.307377	12.7855	0.154	0	1	MS4A15	0
chr16-381552-382470	0.0551508	12.7853	0.385	0	1	TMEM8A	0
chr6-24910530-24911466	0.178145	12.7851	0.231	0	1	FAM65B	0
chr3-112503875-112504742	0.315582	12.785	0.154	0	1	BTLA	4313
chr10-89887468-89888247	0.253946	12.785	0.154	0	1	LINC01374	0
chr3-183244089-183244892	0.288248	12.7849	0.154	0	1	MCF2L2	0
chr1-192604739-192605649	0.0983055	12.7848	0.231	0	1	RGS1	24707
chr3-150703510-150704346	0.111932	12.7845	0.308	0	1	ERICH6	0
chr5-112969210-112970072	0.309262	12.7844	0.154	0	1	DCP2	6629
chr13-50635309-50636177	0.125082	12.7843	0.308	0	1	DLEU1	0
chr2-152334830-152335725	0.188015	12.7843	0.231	0	1	FMNL2	0
chr19-10286620-10287561	0.191468	12.7842	0.231	0	1	ICAM4	0
chr7-69881981-69882874	0.309262	12.7839	0.154	0	1	AUTS2	0
chr2-47035152-47035946	0.198492	12.7839	0.231	0	1	TTC7A	0
chr1-89362982-89363847	0.31711	12.7839	0.154	0	1	GBP6	210
chr20-17916287-17917195	0.314623	12.7838	0.154	0	1	SNX5	24401
chr19-10979728-10980642	0.146876	12.7837	0.231	0	1	SMARCA4	0
chr20-51534625-51535498	0.31711	12.7833	0.154	0	1	NFATC2	0
chr2-105308964-105309838	0.296335	12.7832	0.154	0	1	TGFBRAP1	0
chr10-4514211-4515106	0.292756	12.7829	0.154	0	1	RP11-34C15.2	88031
chr10-60236762-60237695	0.124225	12.7829	0.308	0	1	ANK3	0
chr17-27635152-27636018	0.284112	12.7827	0.154	0	1	LGALS9	0
chr7-37461900-37462801	0.30144	12.7826	0.154	0	1	ELMO1	12650
chr11-10581353-10582248	0.193486	12.7822	0.231	0	1	MRVI1	0
chr14-93533668-93534576	0.293148	12.7815	0.154	0	1	UNC79	0
chr9-111597709-111598523	0.187871	12.7813	0.231	0	1	PTGR1	0
chr11-120210552-120211470	0.124592	12.7806	0.308	0	1	OAF	0
chr2-12587754-12588665	0.0779164	12.7806	0.308	0	1	MIR3681HG	9405
chr1-204975406-204976301	0.184154	12.7805	0.231	0	1	NFASC	0
chr16-15550531-15551391	0.302866	12.7804	0.154	0	1	C16orf45	0
chr11-72100225-72101111	0.288248	12.7802	0.154	0	1	LAMTOR1	0
chr12-69324795-69325678	0.316988	12.7802	0.154	0	1	RP11-1143G9.5	895
chr6-149373391-149374181	0.315582	12.7802	0.154	0	1	TAB2	0
chr19-16862772-16863648	0.298726	12.7795	0.154	0	1	SIN3B	0
chr7-2087550-2088421	0.27206	12.7793	0.154	0	1	MAD1L1	0
chr11-88327033-88327872	0.309415	12.7791	0.154	0	1	CTSC	0
chr9-131732682-131733569	0.183276	12.7791	0.231	0	1	RAPGEF1	0
chr1-236284233-236285009	0.256822	12.779	0.154	0	1	ERO1B	2247
chr14-89164998-89165825	0.147464	12.7789	0.231	0	1	FOXN3	0
chr1-9119626-9120228	0.298726	12.7783	0.154	0	1	GPR157	0
chr6-129623058-129623880	0.315582	12.7782	0.154	0	1	ARHGAP18	0
chr13-77448439-77449342	0.309262	12.7781	0.154	0	1	SCEL	86331
chr1-192550728-192551650	0.288323	12.7781	0.154	0	1	RP5-1011O1.3	12625
chr2-99156775-99157577	0.28494	12.7781	0.154	0	1	LIPT1	0
chr10-114130856-114131753	0.282792	12.778	0.154	0	1	CCDC186	0
chr3-17052113-17053010	0.316933	12.7777	0.154	0	1	PLCL2	0
chr2-179410566-179411427	0.285221	12.7773	0.154	0	1	ZNF385B	30554
chr11-75801361-75802176	0.293148	12.7771	0.154	0	1	DGAT2	0
chr10-60271394-60272296	0.292756	12.7771	0.154	0	1	ANK3	0
chr2-226875232-226876126	0.156774	12.7771	0.231	0	1	RHBDD1	0
chr3-31003801-31004631	0.302866	12.7766	0.154	0	1	GADL1	109035
chr10-30481475-30482281	0.309262	12.7766	0.154	0	1	MAP3K8	19641
chr6-142932597-142933513	0.291618	12.7766	0.154	0	1	HIVEP2	0
chr22-24486288-24487115	0.282792	12.7764	0.154	0	1	UPB1	6991
chr4-6992679-6993350	0.296335	12.7763	0.154	0	1	TBC1D14	0
chr3-24493955-24494686	0.293148	12.7763	0.154	0	1	THRB	0
chr13-29847355-29848146	0.167339	12.7763	0.231	0	1	UBL3	0
chr11-57356098-57356911	0.260988	12.7759	0.154	0	1	P2RX3	0
chr5-71529229-71530097	0.302866	12.7759	0.154	0	1	BDP1	0
chr1-166907607-166908452	0.309415	12.7757	0.154	0	1	ILDR2	0
chr13-29758460-29759363	0.191587	12.7757	0.231	0	1	UBL3	5007
chr1-8104339-8105252	0.291547	12.7754	0.154	0	1	RP11-431K24.1	0
chr3-23442444-23443301	0.274338	12.7751	0.154	0	1	UBE2E2	0
chr15-85706896-85707781	0.125299	12.7746	0.308	0	1	AKAP13	0
chr3-50254643-50255544	0.184493	12.7745	0.231	0	1	GNAI2	0
chr16-11258455-11259337	0.185492	12.7743	0.231	0	1	RMI2	0
chr5-74452676-74453591	0.31711	12.7741	0.154	0	1	LINC01331	0
chr13-30445361-30446242	0.0983055	12.774	0.231	0	1	HMGB1	10461
chr6-2695227-2696097	0.309262	12.774	0.154	0	1	MYLK4	0
chr22-30601872-30602719	0.31711	12.7738	0.154	0	1	PES1	0
chr10-72295731-72296329	0.176888	12.7734	0.231	0	1	DDIT4	19694
chr2-216475093-216476004	0.146876	12.7733	0.231	0	1	SMARCAL1	0
chr11-63501985-63502723	0.299847	12.7731	0.154	0	1	LGALS12	3360
chr3-104556217-104557146	0.303211	12.773	0.154	0	1	ALCAM	809762
chr11-59764800-59765700	0.314623	12.7725	0.154	0	1	STX3	0
chr4-40098765-40099658	0.309262	12.7725	0.154	0	1	N4BP2	0
chr15-83438412-83439322	0.297026	12.7724	0.154	0	1	SH3GL3	7905
chr22-45604143-45605025	0.307208	12.7723	0.154	0	1	FBLN1	3007
chr17-14693178-14694065	0.313579	12.772	0.154	0	1	AC013248.2	31663
chr5-170680851-170681724	0.296335	12.7718	0.154	0	1	KCNIP1	0
chr9-130715594-130716467	0.313579	12.7714	0.154	0	1	ABL1	0
chr16-10752826-10753738	0.195235	12.7714	0.231	0	1	NUBP1	0
chr6-5294187-5295085	0.309262	12.7713	0.154	0	1	FARS2	0
chr3-33252500-33253365	0.260988	12.7711	0.154	0	1	FBXL2	23659
chr14-101960834-101961721	0.1994	12.7708	0.231	0	1	DYNC1H1	2806
chr3-34364090-34364986	0.307208	12.7708	0.154	0	1	AC018359.1	0
chr6-89027254-89028186	0.273091	12.7703	0.154	0	1	PNRC1	52564
chr17-60142624-60143496	0.198044	12.7699	0.231	0	1	CTD-2319I12.5	2542
chr7-31811649-31812548	0.199431	12.7697	0.231	0	1	PDE1C	0
chr9-212026-212931	0.289933	12.7697	0.154	0	1	C9orf66	0
chrX-131728384-131729116	0.116508	12.7696	0.308	0	1	FIRRE	0
chr2-160351651-160352510	0.299847	12.7692	0.154	0	1	RBMS1	0
chr2-101117532-101118407	0.298726	12.7689	0.154	0	1	TBC1D8	0
chr18-60656306-60657199	0.309415	12.7689	0.154	0	1	RP11-325K19.1	0
chr8-13042052-13042941	0.289933	12.7688	0.154	0	1	KIAA1456	10548
chr1-93180186-93181029	0.0419809	12.7687	0.462	0	1	CCDC18	0
chr8-132676834-132677565	0.288248	12.7684	0.154	0	1	LRRC6	1216
chr2-174385021-174385787	0.260988	12.7682	0.154	0	1	CIR1	0
chr4-109996428-109997262	0.309415	12.7682	0.154	0	1	EGF	0
chr16-31253401-31254308	0.167339	12.7675	0.231	0	1	ITGAM	5681
chr7-33423297-33424179	0.296335	12.7673	0.154	0	1	BBS9	0
chr3-51670784-51671595	0.12513	12.7669	0.308	0	1	TEX264	0
chr14-73240589-73241438	0.299847	12.7668	0.154	0	1	PAPLN	0
chr12-71687803-71688675	0.256718	12.7653	0.154	0	1	TMEM19	0
chr12-121552410-121553275	0.267322	12.765	0.154	0	1	KDM2B	0
chr14-32683466-32684381	0.315582	12.765	0.154	0	1	AKAP6	0
chr7-28748965-28749854	0.260988	12.7646	0.154	0	1	CREB5	0
chr2-27809492-27810405	0.274018	12.7642	0.154	0	1	RBKS	0
chr7-38354093-38354779	0.199382	12.7639	0.231	0	1	RP11-121A8.1	24449
chr1-221069078-221069976	0.199392	12.7637	0.231	0	1	HLX	184018
chr7-139482867-139483312	0.182138	12.7627	0.231	0	1	KLRG2	0
chr12-13208327-13209124	0.283081	12.7627	0.154	0	1	EMP1	0
chr3-108036782-108037649	0.296335	12.7621	0.154	0	1	CD47	5648
chr19-35775012-35775905	0.0434863	12.7619	0.462	0	1	ARHGAP33	0
chr22-42227481-42228399	0.302866	12.7618	0.154	0	1	TCF20	0
chr16-11994462-11995335	0.293148	12.7618	0.154	0	1	SNX29	0
chr5-72017920-72018830	0.297026	12.7617	0.154	0	1	MAP1B	88403
chr1-143905471-143906328	0.307208	12.7612	0.154	0	1	HIST2H3PS2	0
chr5-21830944-21831858	0.302866	12.7611	0.154	0	1	CDH12	0
chr2-69390189-69391082	0.296335	12.761	0.154	0	1	GFPT1	2934
chr17-19372913-19373769	0.317104	12.7608	0.154	0	1	B9D1	0
chr6-167832657-167833393	0.260988	12.7607	0.154	0	1	AFDN	0
chr1-21524747-21525602	0.307208	12.7604	0.154	0	1	ALPL	0
chr10-86355242-86356015	0.272387	12.7598	0.154	0	1	GRID1	0
chr1-219945626-219946425	0.260988	12.7598	0.154	0	1	SLC30A10	0
chr5-135829841-135830735	0.260988	12.7598	0.154	0	1	RP11-119J18.1	3256
chr6-143732358-143733071	0.299847	12.7596	0.154	0	1	PHACTR2	0
chr12-105351766-105352508	0.260988	12.7593	0.154	0	1	C12orf75	0
chr2-65072114-65072841	0.309262	12.7586	0.154	0	1	CEP68	0
chr8-39002268-39003194	0.291547	12.7582	0.154	0	1	ADAM9	0
chr2-110819917-110820784	0.296335	12.758	0.154	0	1	ACOXL	0
chr1-11790596-11791512	0.199382	12.7577	0.231	0	1	MTHFR	0
chr1-233112721-233113604	0.199438	12.7576	0.231	0	1	PCNX2	0
chr15-99454739-99455604	0.283081	12.7574	0.154	0	1	RP11-20G13.1	23710
chr12-6766476-6767343	0.122153	12.7571	0.308	0	1	PTMS	0
chr6-7938409-7939218	0.273091	12.7571	0.154	0	1	BLOC1S5-TXNDC5	0
chr11-33881016-33881468	0.273091	12.7568	0.154	0	1	LMO2	0
chr7-116530000-116530843	0.309415	12.7564	0.154	0	1	CAV1	0
chr4-3708000-3708897	0.260988	12.7561	0.154	0	1	RP3-513G18.2	30144
chr9-98409959-98410753	0.260988	12.7561	0.154	0	1	GABBR2	0
chr1-89465153-89465999	0.296335	12.7558	0.154	0	1	LRRC8B	58836
chr17-31834190-31835111	0.298726	12.7558	0.154	0	1	CTC-542B22.1	2439
chrX-37785292-37786065	0.292756	12.7556	0.154	0	1	RP5-972B16.2	0
chr9-122900671-122901507	0.198044	12.7554	0.231	0	1	RC3H2	0
chr19-40822625-40823423	0.317104	12.7554	0.154	0	1	CTC-490E21.12	0
chr5-17399563-17400377	0.307377	12.7554	0.154	0	1	RP11-321E2.3	3641
chr12-26346479-26347336	0.260988	12.7552	0.154	0	1	ITPR2	0
chr12-89199976-89200895	0.309262	12.7551	0.154	0	1	RP11-13A1.3	0
chr6-152897593-152898469	0.293148	12.7551	0.154	0	1	RP1-200K18.1	65679
chr8-11250767-11251637	0.273515	12.7545	0.154	0	1	LINC00529	0
chr6-136771035-136771914	0.298726	12.7534	0.154	0	1	MAP3K5	0
chr8-61695229-61696078	0.273091	12.7533	0.154	0	1	ASPH	0
chr5-171968295-171969219	0.297026	12.7532	0.154	0	1	FBXW11	0
chr9-27352229-27353101	0.288248	12.753	0.154	0	1	MOB3B	0
chr10-92880018-92880920	0.0983055	12.7529	0.231	0	1	EXOC6	0
chr1-11784853-11785729	0.253839	12.7527	0.154	0	1	C1orf167	0
chrX-38327113-38327978	0.0683756	12.7527	0.385	0	1	RPGR	0
chr1-207025130-207025982	0.315582	12.7527	0.154	0	1	C1orf116	0
chr19-7293996-7294905	0.103314	12.7526	0.308	0	1	INSR	0
chr19-36036856-36037778	0.285221	12.7526	0.154	0	1	THAP8	0
chr3-188972028-188972899	0.260988	12.7525	0.154	0	1	TPRG1	0
chr19-15332107-15332789	0.0432237	12.7519	0.462	0	1	BRD4	0
chr14-57038397-57039268	0.302866	12.7517	0.154	0	1	OTX2-AS1	0
chr17-74591886-74592777	0.147464	12.7516	0.231	0	1	CD300LD	0
chr5-61408383-61409296	0.0772447	12.7515	0.385	0	1	ZSWIM6	0
chr13-45280835-45281704	0.298726	12.7513	0.154	0	1	GTF2F2	0
chr20-36843071-36843980	0.0113658	12.7513	0.385	0	1	SOGA1	0
chr10-113987515-113988418	0.274338	12.7508	0.154	0	1	ADRB1	55637
chr1-233328432-233329030	0.244169	12.7506	0.154	0	1	RP5-862P8.2	0
chr2-190996999-190997485	0.314623	12.7503	0.154	0	1	STAT1	0
chr14-106550955-106551865	0.315582	12.7503	0.154	0	1	LINC00221	29881
chr11-96299202-96300114	0.309415	12.7498	0.154	0	1	MAML2	0
chrX-30851173-30852074	0.260988	12.7497	0.154	0	1	TAB3	0
chr15-77419870-77420787	0.00240468	12.7495	0.615	0	1	PEAK1	0
chr18-36031213-36032088	0.297026	12.7495	0.154	0	1	RPRD1A	0
chr5-69105989-69106879	0.274338	12.7491	0.154	0	1	SLC30A5	0
chr7-27155849-27156634	0.174616	12.7489	0.231	0	1	HOXA7	0
chr10-30896948-30897791	0.302866	12.7489	0.154	0	1	ZNF438	0
chr20-59007832-59008605	0.184015	12.7487	0.231	0	1	CTSZ	584
chr13-28058878-28059726	0.315582	12.7479	0.154	0	1	FLT3	0
chr14-93394982-93395845	0.273091	12.7474	0.154	0	1	UNC79	0
chr16-84724324-84725110	0.316988	12.7472	0.154	0	1	USP10	0
chr11-44568851-44569718	0.178145	12.7471	0.231	0	1	CD82	0
chr16-56318008-56318893	0.041287	12.747	0.308	0	1	GNAO1	0
chr16-4206616-4207487	0.314623	12.747	0.154	0	1	SRL	0
chr4-26864654-26865566	0.291618	12.7468	0.154	0	1	STIM2	0
chr2-171409141-171410003	0.314623	12.7465	0.154	0	1	METTL8	0
chr2-176997059-176997972	0.147464	12.7463	0.231	0	1	AC079305.11	0
chr22-17799583-17800253	0.307208	12.7459	0.154	0	1	MICAL3	0
chr3-195110702-195111573	0.285221	12.7458	0.154	0	1	XXYLT1	0
chr21-33383058-33383953	0.168851	12.7457	0.231	0	1	IFNGR2	18942
chr5-135030900-135031810	0.259078	12.7455	0.154	0	1	PITX1	0
chr17-38685295-38686217	0.30144	12.7449	0.154	0	1	C17orf96	9873
chr22-24043734-24044622	0.303211	12.7447	0.154	0	1	CABIN1	0
chr2-111632309-111633190	0.282792	12.7445	0.154	0	1	RP11-68E19.2	0
chr19-49420749-49421607	0.146876	12.7443	0.231	0	1	PTH2	806
chr11-105080172-105081102	0.307377	12.7443	0.154	0	1	CARD16	0
chr2-224284005-224284918	0.31711	12.7442	0.154	0	1	FAM124B	93779
chr1-26259389-26260235	0.269237	12.7438	0.154	0	1	CEP85	0
chr21-29667487-29668356	0.309262	12.7436	0.154	0	1	GRIK1	0
chr9-122821269-122822167	0.259078	12.7434	0.154	0	1	PDCL	0
chr14-93007018-93007880	0.317104	12.7426	0.154	0	1	ITPK1	0
chr10-71474901-71475790	0.298726	12.7424	0.154	0	1	CDH23	0
chr10-7480749-7481652	0.241616	12.7423	0.154	0	1	RP5-1031D4.2	8806
chr11-6319806-6320539	0.285221	12.742	0.154	0	1	PRKCDBP	0
chr1-10298979-10299837	0.315582	12.7417	0.154	0	1	KIF1B	0
chr2-50492248-50493098	0.299847	12.7416	0.154	0	1	NRXN1	0
chr11-121309431-121310293	0.315582	12.7414	0.154	0	1	SC5D	736
chr1-197774936-197775757	0.0689007	12.7413	0.385	0	1	DENND1B	0
chr19-1069009-1069861	0.11562	12.7411	0.308	0	1	ARHGAP45	0
chr1-100152032-100152963	0.307208	12.7408	0.154	0	1	LRRC39	0
chr17-6910689-6911569	0.297026	12.7407	0.154	0	1	TEKT1	78927
chr1-68347152-68348061	0.174616	12.7406	0.231	0	1	RPE65	80760
chrX-72572578-72573380	0.198492	12.7404	0.231	0	1	HDAC8	0
chr4-77015235-77015948	0.273091	12.7403	0.154	0	1	SEPT11	0
chr9-87445410-87446295	0.291547	12.7401	0.154	0	1	DAPK1	50932
chr7-8174598-8175280	0.313579	12.74	0.154	0	1	ICA1	0
chr1-206001196-206002092	0.28494	12.74	0.154	0	1	RAB7B	0
chr10-78768608-78769465	0.260988	12.7399	0.154	0	1	RP11-31E13.2	71585
chr17-66466625-66467499	0.316933	12.7398	0.154	0	1	PRKCA	0
chr2-43333302-43334183	0.298726	12.7398	0.154	0	1	THADA	0
chr7-80107068-80107949	0.307208	12.7397	0.154	0	1	GNAI1	26005
chr14-58281077-58281986	0.199432	12.7396	0.231	0	1	C14orf37	0
chr10-33508980-33509819	0.293148	12.7393	0.154	0	1	RP11-476F14.1	69111
chr19-45691940-45692823	0.00316352	12.7393	0.615	0	1	QPCTL	0
chr6-20266820-20267677	0.313579	12.739	0.154	0	1	MBOAT1	54420
chr6-11774309-11775173	0.307208	12.7385	0.154	0	1	ADTRP	0
chr10-21710473-21711367	0.147464	12.7383	0.231	0	1	MLLT10	0
chr3-52490617-52491531	0.28952	12.7383	0.154	0	1	NISCH	0
chr3-9087594-9088528	0.293148	12.738	0.154	0	1	SRGAP3	0
chr1-223621148-223622035	0.293148	12.7378	0.154	0	1	CAPN8	0
chr21-43778588-43779476	0.284112	12.7372	0.154	0	1	CSTB	2142
chr12-31876481-31877246	0.282792	12.7371	0.154	0	1	RP11-428G5.5	0
chr2-232900593-232901442	0.315582	12.7368	0.154	0	1	NGEF	0
chr2-24790732-24791550	0.313579	12.7365	0.154	0	1	PTRHD1	0
chr15-41258878-41259793	0.317104	12.7365	0.154	0	1	CHP1	0
chr10-87775554-87776396	0.303211	12.7364	0.154	0	1	ATAD1	0
chr2-152499630-152500539	0.303211	12.7364	0.154	0	1	FMNL2	0
chr6-36874428-36875332	0.0764513	12.7362	0.385	0	1	PPIL1	0
chr12-116384839-116385742	0.282792	12.736	0.154	0	1	RP11-148B3.2	0
chr13-42068628-42069497	0.302866	12.735	0.154	0	1	DGKH	0
chr4-138304852-138305762	0.315582	12.735	0.154	0	1	LINC00498	0
chr3-46361049-46361869	0.317084	12.7347	0.154	0	1	CCR2	120
chr13-21075625-21076399	0.192104	12.7338	0.231	0	1	LATS2	14077
chr19-5628659-5629586	0.255664	12.7338	0.154	0	1	SAFB	0
chr21-14215747-14216614	0.0241196	12.7334	0.385	0	1	RBM11	0
chr1-32500292-32501199	0.184154	12.7331	0.231	0	1	RP1-27O5.3	0
chr10-70715726-70716630	0.289933	12.7327	0.154	0	1	ADAMTS14	0
chr4-155667297-155668061	0.199417	12.7326	0.231	0	1	GUCY1A3	0
chr3-33163851-33164749	0.31711	12.7324	0.154	0	1	SUSD5	0
chr20-19867830-19868710	0.157286	12.7317	0.231	0	1	RP5-999L4.2	3180
chr12-49243907-49244837	0.315582	12.7315	0.154	0	1	TUBA1C	0
chr5-96896244-96897137	0.125082	12.7313	0.308	0	1	ERAP2	0
chr10-63866267-63867125	0.316933	12.7312	0.154	0	1	RP11-170M17.1	0
chr9-84265830-84266710	0.260988	12.7312	0.154	0	1	SLC28A3	8746
chr2-8313852-8314701	0.291618	12.7311	0.154	0	1	LINC00299	0
chr15-84098930-84099842	0.309415	12.7307	0.154	0	1	ADAMTSL3	59087
chr7-151114935-151115803	0.197352	12.7307	0.231	0	1	AGAP3	0
chr2-48382776-48383675	0.309262	12.7306	0.154	0	1	FOXN2	3481
chr4-40433156-40434071	0.317045	12.7305	0.154	0	1	RBM47	0
chr1-223662721-223663606	0.302866	12.7303	0.154	0	1	CAPN8	0
chr6-138592936-138593755	0.041287	12.7302	0.308	0	1	NHSL1	0
chr14-101876303-101877203	0.0773902	12.73	0.308	0	1	PPP2R5C	0
chr18-70151454-70152368	0.315582	12.7298	0.154	0	1	RTTN	0
chr14-101927753-101928518	0.283081	12.7298	0.154	0	1	PPP2R5C	0
chr12-3363348-3364262	0.146876	12.7297	0.231	0	1	RP11-476M19.2	3570
chr8-117905582-117906443	0.260988	12.7286	0.154	0	1	EXT1	0
chr1-201559399-201560308	0.196797	12.7285	0.231	0	1	RP11-134G8.5	28924
chr20-45812068-45812967	0.0190142	12.728	0.462	0	1	UBE2C	0
chr2-46568936-46569821	0.241616	12.728	0.154	0	1	RHOQ	0
chr6-3750511-3751454	0.196915	12.7278	0.231	0	1	PXDC1	0
chr16-28326646-28327553	0.199392	12.7272	0.231	0	1	SBK1	2796
chr17-78761060-78761599	0.315582	12.7272	0.154	0	1	CYTH1	0
chr4-51885132-51885990	0.302866	12.7269	0.154	0	1	DCUN1D4	0
chr4-147780040-147780939	0.146876	12.7266	0.231	0	1	ARHGAP10	0
chr12-79105018-79105908	0.316933	12.7264	0.154	0	1	SYT1	0
chr13-29368743-29369631	0.307208	12.7262	0.154	0	1	MTUS2	0
chr6-37878042-37878946	0.273091	12.7261	0.154	0	1	ZFAND3	0
chr11-132126048-132126952	0.309415	12.7261	0.154	0	1	NTM	0
chr7-27251476-27252307	0.307377	12.7258	0.154	0	1	EVX1	982
chr3-105730627-105731520	0.307208	12.7257	0.154	0	1	CBLB	0
chr13-78021916-78022820	0.197435	12.7254	0.231	0	1	LINC00446	0
chr8-102653683-102654551	0.0190142	12.7253	0.462	0	1	KLF10	0
chr9-132079443-132080323	0.118181	12.7253	0.308	0	1	MED27	0
chr5-10441399-10442317	0.123609	12.7252	0.308	0	1	ROPN1L	0
chr14-95265239-95266128	0.157286	12.7252	0.231	0	1	CLMN	0
chr6-22020184-22021075	0.260988	12.7252	0.154	0	1	CASC15	0
chr1-197618860-197619728	0.307377	12.7251	0.154	0	1	DENND1B	0
chr6-14209303-14209934	0.31711	12.7247	0.154	0	1	RP11-359N11.1	19840
chr11-130269240-130270108	0.309415	12.7247	0.154	0	1	ZBTB44	0
chr8-66664345-66665244	0.291547	12.7246	0.154	0	1	VCPIP1	0
chr20-6700741-6701620	0.274018	12.7246	0.154	0	1	RP5-859D4.3	29637
chr12-111766454-111767370	0.185492	12.7245	0.231	0	1	ALDH2	0
chr3-63921913-63922785	0.199392	12.7242	0.231	0	1	ATXN7	0
chr7-45160057-45160965	0.313579	12.7238	0.154	0	1	RAMP3	0
[truncated: 26,897 more rows]

## Sheet: cDC1_Top200
	coord	p_val	avg_log2FC	pct.1	pct.2	p_val_adj	gene	distance	celltype
1	chr1-9593211-9594097	0.00377977	14.0003	0.538	0	1	TMEM201	0	pDC
2	chr10-96747735-96748658	0.00502257	13.8421	0.462	0	1	PIK3AP1	27220	pDC
3	chr3-46926793-46927656	0.00846063	13.5685	0.462	0	1	CCDC12	0	pDC
4	chr2-232365236-232366142	0.00977509	14.4871	0.538	0	1	ALPP	12391	pDC
5	chr17-56786806-56787721	0.0177161	13.5527	0.462	0	1	C17orf67	4191	pDC
6	chr1-17431370-17432221	0.0185858	13.6306	0.462	0	1	RCC2	0	pDC
7	chr4-10954546-10955443	0.0189898	13.9607	0.462	0	1	RP11-61G19.2	204959	pDC
8	chr10-79355892-79356746	0.022796	14.2889	0.462	0	1	PPIF	554	pDC
9	chr17-80819230-80820109	0.024507	13.768	0.385	0	1	RPTOR	0	pDC
10	chr10-86580164-86581057	0.0261181	13.8358	0.385	0	1	WAPL	58348	pDC
11	chrX-1517158-1517944	0.0261181	13.7859	0.385	0	1	P2RY8	0	pDC
12	chr12-124545376-124546229	0.0310601	13.5353	0.385	0	1	NCOR2	0	pDC
13	chr18-69978732-69979598	0.0312813	14.349	0.385	0	1	CD226	16928	pDC
14	chr6-142784065-142784972	0.031891	13.6608	0.385	0	1	HIVEP2	0	pDC
15	chr1-65811744-65812646	0.033711	13.5098	0.385	0	1	PDE4B	0	pDC
16	chr3-194942686-194943571	0.0361622	13.9271	0.462	0	1	AC090505.1	110093	pDC
17	chr2-37394013-37394886	0.041287	13.4577	0.308	0	1	QPCT	20690	pDC
18	chr13-26601461-26602344	0.0418883	13.8935	0.308	0	1	WASF3	0	pDC
19	chr3-61894807-61895695	0.0418883	13.523	0.308	0	1	PTPRG	0	pDC
20	chr11-79482612-79483466	0.0418883	13.9084	0.308	0	1	TENM4	41663	pDC
21	chr18-59953324-59954191	0.0418883	13.4992	0.308	0	1	PMAIP1	49017	pDC
22	chr1-21322266-21323162	0.0418883	13.4708	0.308	0	1	ECE1	0	pDC
23	chr10-79293602-79294441	0.0443629	13.8818	0.462	0	1	ZMIZ1	0	pDC
24	chr4-140790644-140791500	0.0459797	13.7511	0.462	0	1	RP11-102N12.3	32722	pDC
25	chr16-89855418-89856344	0.0462814	14.0992	0.385	0	1	SPIRE2	0	pDC
26	chr3-53212010-53212832	0.0465302	14.1174	0.385	0	1	TKT	11874	pDC
27	chr2-46469962-46470867	0.0476473	13.6941	0.385	0	1	TMEM247	0	pDC
28	chr9-35833461-35834354	0.0491301	13.5453	0.385	0	1	TMEM8B	0	pDC
29	chr17-74631629-74632474	0.0540877	13.4724	0.385	0	1	CD300E	7890	pDC
30	chr1-225712182-225713077	0.056765	13.625	0.385	0	1	ENAH	59039	pDC
31	chr7-117011508-117012341	0.058746	14.0873	0.385	0	1	ST7	0	pDC
32	chr10-78578709-78579564	0.0618978	13.6384	0.308	0	1	RP11-90J7.3	0	pDC
33	chr10-3208436-3209238	0.0618978	13.6916	0.308	0	1	RP11-298E9.5	14577	pDC
34	chr13-98596161-98597017	0.064449	13.8026	0.308	0	1	STK24	18220	pDC
35	chr3-160801434-160802330	0.0653165	13.4533	0.385	0	1	PPM1L	0	pDC
36	chr7-115065900-115066775	0.0683756	14.337	0.385	0	1	LINC01392	0	pDC
37	chr17-2070138-2070997	0.0684048	13.9076	0.385	0	1	SMG6	0	pDC
38	chr13-110665432-110666286	0.0684206	13.6943	0.385	0	1	CARS2	0	pDC
39	chr1-43978869-43979673	0.069996	13.6057	0.385	0	1	B4GALT2	0	pDC
40	chr2-58701498-58702360	0.0725071	14.011	0.308	0	1	LINC01122	0	pDC
41	chr8-27962631-27963526	0.07288	13.4951	0.308	0	1	SCARA5	0	pDC
42	chr17-35381219-35382093	0.07288	13.5937	0.308	0	1	SLFN11	7517	pDC
43	chr4-41216140-41217007	0.07288	13.6005	0.308	0	1	APBB2	0	pDC
44	chr4-118834822-118835448	0.0730791	13.4421	0.385	0	1	SEC24D	0	pDC
45	chr9-112726565-112727452	0.0730791	13.7772	0.385	0	1	INIP	8328	pDC
46	chr4-105060405-105061211	0.0737845	13.6025	0.385	0	1	RP11-556I14.1	0	pDC
47	chr11-76392732-76393598	0.073978	13.5762	0.308	0	1	RP11-111M22.2	0	pDC
48	chr6-151822217-151823137	0.0744162	14.2467	0.385	0	1	ESR1	0	pDC
49	chr12-47868304-47869181	0.0762209	14.062	0.385	0	1	VDR	0	pDC
50	chr2-96674789-96675649	0.0763143	14.4718	0.385	0	1	FER1L5	0	pDC
51	chr17-77548719-77549634	0.0764244	14.0647	0.385	0	1	RP11-13K12.1	0	pDC
52	chr1-42993560-42994429	0.0768886	14.0961	0.385	0	1	SLC2A1-AS1	10201	pDC
53	chr3-179608708-179609542	0.0769996	13.8918	0.385	0	1	NDUFB5	0	pDC
54	chr13-91278644-91279544	0.0771504	14.2618	0.385	0	1	MIR17HG	68275	pDC
55	chr6-110944382-110945301	0.0772407	13.5143	0.385	0	1	GTF3C6	13258	pDC
56	chr11-1896730-1897624	0.0779164	13.4787	0.308	0	1	LSP1	4462	pDC
57	chr10-74836052-74836830	0.0823397	14.2275	0.308	0	1	KAT6B	0	pDC
58	chr11-86416242-86417140	0.0858418	13.8386	0.308	0	1	CCDC81	0	pDC
59	chrX-16903360-16904228	0.0858418	13.575	0.308	0	1	RBBP7	32945	pDC
60	chr17-20059448-20060337	0.0858418	13.4959	0.308	0	1	SPECC1	0	pDC
61	chr7-17946350-17947242	0.0910868	14.0298	0.308	0	1	SNX13	5848	pDC
62	chr2-68388715-68389428	0.0935907	13.7202	0.308	0	1	PLEK	0	pDC
63	chr18-496732-497619	0.0956038	13.7241	0.308	0	1	COLEC12	0	pDC
64	chr16-71700502-71701371	0.0983055	13.5334	0.231	0	1	PHLPP2	0	pDC
65	chr3-117602897-117603755	0.0983055	13.4677	0.231	0	1	RP11-384F7.2	68398	pDC
66	chr6-154603725-154604548	0.0983055	13.4817	0.231	0	1	CNKSR3	93065	pDC
67	chr12-48294366-48295255	0.0983055	13.4275	0.231	0	1	RP11-370I10.2	10155	pDC
68	chr9-75184192-75184867	0.0994791	13.9235	0.308	0	1	OSTF1	36926	pDC
69	chr1-234881961-234882534	0.0998066	13.8004	0.308	0	1	RP11-443B7.2	74696	pDC
70	chr3-96812999-96813823	0.10129	13.8428	0.308	0	1	EPHA6	757	pDC
71	chr7-28509144-28509990	0.101608	13.871	0.308	0	1	CREB5	0	pDC
72	chr17-41490107-41491015	0.10211	13.5574	0.308	0	1	KRT36	0	pDC
73	chr14-71130430-71131333	0.10211	13.6474	0.308	0	1	RP6-91H8.3	9791	pDC
74	chr1-111497443-111498280	0.10298	13.6204	0.308	0	1	TMIGD3	0	pDC
75	chr11-76857618-76858489	0.103033	13.5524	0.308	0	1	ACER3	2377	pDC
76	chr16-72908010-72908924	0.103033	13.541	0.308	0	1	ZFHX3	0	pDC
77	chr10-63707036-63707947	0.10384	13.7961	0.308	0	1	RP11-170M17.1	0	pDC
78	chr16-53865077-53866021	0.106015	13.7536	0.308	0	1	FTO	0	pDC
79	chr15-60408191-60409092	0.107099	13.5113	0.308	0	1	ANXA2	5307	pDC
80	chr10-13712741-13713643	0.107731	13.466	0.308	0	1	FRMD4A	0	pDC
81	chr8-143112461-143113375	0.108226	13.5067	0.308	0	1	LY6L	29459	pDC
82	chr2-129758610-129759502	0.109381	13.5748	0.308	0	1	AC079776.1	109690	pDC
83	chr4-56803186-56804081	0.110134	13.7762	0.308	0	1	SPINK2	5778	pDC
84	chrX-19566248-19567134	0.112247	13.441	0.308	0	1	SH3KBP1	0	pDC
85	chr1-206770678-206771471	0.112996	13.5884	0.308	0	1	IL10	0	pDC
86	chr2-64681376-64682256	0.113773	13.9385	0.308	0	1	SERTAD2	0	pDC
87	chr6-81744815-81745708	0.11389	13.6156	0.308	0	1	FAM46A	0	pDC
88	chr1-117622231-117623137	0.114261	13.6761	0.308	0	1	FAM46C	0	pDC
89	chr5-82173948-82174763	0.115287	13.7069	0.308	0	1	ATG10	0	pDC
90	chr18-11149181-11150090	0.11558	13.9601	0.308	0	1	PIEZO2	418	pDC
91	chr5-160500550-160501438	0.11562	13.4785	0.308	0	1	MIR3142HG	13123	pDC
92	chr8-124256586-124257499	0.115646	13.7356	0.308	0	1	RP11-37N22.1	9187	pDC
93	chr4-70713409-70714336	0.116269	13.505	0.308	0	1	RUFY3	0	pDC
94	chr1-229023330-229024051	0.116339	13.868	0.308	0	1	RP5-1065P14.3	0	pDC
95	chr6-17884586-17885431	0.116776	13.5876	0.308	0	1	KIF13A	0	pDC
96	chr16-85947514-85948418	0.117244	13.483	0.308	0	1	RP11-542M13.3	11290	pDC
97	chr6-16824689-16825630	0.118045	13.8074	0.308	0	1	RP1-151F17.2	57805	pDC
98	chr2-16653483-16654328	0.119216	13.6724	0.308	0	1	FAM49A	0	pDC
99	chr5-55636590-55637440	0.119239	14.1461	0.308	0	1	SLC38A9	0	pDC
100	chr1-17141377-17142248	0.119795	13.4555	0.308	0	1	PADI2	21941	pDC
101	chr14-93073167-93073820	0.119981	13.4671	0.308	0	1	ITPK1	0	pDC
102	chr11-86161927-86162670	0.120272	13.7579	0.308	0	1	RP11-12D16.2	30116	pDC
103	chr14-95520353-95520933	0.120398	13.6725	0.308	0	1	RP11-1070N10.3	2441	pDC
104	chr2-129483133-129484027	0.120711	13.8356	0.308	0	1	AC079586.1	209284	pDC
105	chr6-108882912-108883731	0.121211	13.8857	0.308	0	1	ARMC2	0	pDC
106	chr9-99875957-99876862	0.121229	13.9913	0.308	0	1	NR4A3	9065	pDC
107	chr2-230666908-230667726	0.121512	13.4594	0.308	0	1	AC098823.3	23194	pDC
108	chrX-39159113-39159988	0.121529	14.0087	0.308	0	1	RP11-265P11.1	66114	pDC
109	chr11-69141495-69142385	0.121905	14.0948	0.308	0	1	TPCN2	0	pDC
110	chr14-105388294-105389196	0.12202	13.668	0.308	0	1	PACS2	0	pDC
111	chr5-32537752-32538587	0.123188	13.485	0.308	0	1	SUB1	0	pDC
112	chr11-110088124-110088878	0.124216	14.0294	0.308	0	1	ZC3H12C	4482	pDC
113	chr22-24053514-24054421	0.124254	13.8906	0.308	0	1	CABIN1	0	pDC
114	chr9-112444935-112445826	0.124263	14.0563	0.308	0	1	HSDL2	0	pDC
115	chr12-96176757-96177666	0.124369	13.4269	0.308	0	1	RP11-256L6.5	4630	pDC
116	chr8-26445853-26446734	0.124369	13.4929	0.308	0	1	BNIP3L	0	pDC
117	chr20-2390700-2391602	0.124369	13.9895	0.308	0	1	TGM6	0	pDC
118	chr1-93705690-93706605	0.124528	13.9607	0.308	0	1	BCAR3	0	pDC
119	chr10-12333369-12334273	0.124984	13.7054	0.308	0	1	CAMK1D	15208	pDC
120	chr17-42704556-42705464	0.125082	13.6177	0.308	0	1	EZH1	0	pDC
121	chr2-48768477-48769399	0.125082	14.0683	0.308	0	1	STON1-GTF2A1L	0	pDC
122	chr8-21896940-21897848	0.125161	13.8573	0.308	0	1	DOK2	11024	pDC
123	chr17-4759611-4760524	0.125197	13.4716	0.308	0	1	TM4SF5	11359	pDC
124	chr3-32198492-32199323	0.146876	13.5024	0.231	0	1	GPD1L	29778	pDC
125	chr2-100853846-100854649	0.156774	13.6132	0.231	0	1	NPAS2	0	pDC
126	chr14-21050319-21051210	0.15692	13.8946	0.231	0	1	NDRG2	0	pDC
127	chr1-58596331-58597129	0.157286	13.7207	0.231	0	1	TACSTD2	18557	pDC
128	chr18-62828494-62829324	0.157286	13.4492	0.231	0	1	PHLPP1	0	pDC
129	chr2-12731650-12732517	0.159329	13.689	0.231	0	1	TRIB2	0	pDC
130	chr4-53039386-53040268	0.160449	13.6896	0.231	0	1	SCFD2	0	pDC
131	chr17-45077480-45078339	0.161073	13.4811	0.231	0	1	NMT1	0	pDC
132	chr9-128078251-128079151	0.167921	13.5377	0.231	0	1	SLC25A25	0	pDC
133	chr14-92753042-92753922	0.168975	13.4602	0.231	0	1	LGMN	4339	pDC
134	chr3-69458581-69459468	0.169952	13.4979	0.231	0	1	FRMD4B	0	pDC
135	chr4-151035635-151036486	0.169952	13.4876	0.231	0	1	LRBA	19907	pDC
136	chr1-15514843-15515772	0.170132	13.8018	0.231	0	1	CASP9	0	pDC
137	chr12-108335461-108336392	0.170594	13.6435	0.231	0	1	CMKLR1	0	pDC
138	chr3-122952192-122953096	0.171326	13.5174	0.231	0	1	SEMA5B	0	pDC
139	chr14-56422333-56423205	0.173784	13.6199	0.231	0	1	TMEM260	65148	pDC
140	chr2-219087166-219087902	0.174616	13.6012	0.231	0	1	RP11-33O4.2	0	pDC
141	chr7-3201815-3202741	0.174616	13.4834	0.231	0	1	AC073316.2	3558	pDC
142	chr20-1033777-1034706	0.174778	13.459	0.231	0	1	RSPO4	31512	pDC
143	chr17-28192903-28193783	0.176323	13.5647	0.231	0	1	NLK	0	pDC
144	chr2-37295104-37295945	0.178365	13.5677	0.231	0	1	PRKD3	0	pDC
145	chr5-62730728-62731568	0.178412	13.667	0.231	0	1	IPO11	102145	pDC
146	chr1-35899087-35899819	0.17899	13.5189	0.231	0	1	AGO1	0	pDC
147	chr2-229333150-229334054	0.179265	13.5003	0.231	0	1	DNER	23574	pDC
148	chr17-19418445-19419319	0.17928	13.5119	0.231	0	1	AC004448.5	0	pDC
149	chr13-31968211-31969130	0.179814	13.6331	0.231	0	1	LINC01073	16554	pDC
150	chr11-33731923-33732818	0.180659	13.4771	0.231	0	1	CD59	0	pDC
151	chrX-148542299-148543175	0.184154	13.4555	0.231	0	1	AFF2	0	pDC
152	chr11-131691272-131692141	0.184493	13.4963	0.231	0	1	NTM	0	pDC
153	chr10-49076527-49077435	0.185164	13.716	0.231	0	1	VSTM4	0	pDC
154	chr9-78248370-78249281	0.185164	13.6088	0.231	0	1	CEP78	0	pDC
155	chr4-168853408-168854214	0.185164	13.4529	0.231	0	1	PALLD	0	pDC
156	chr12-32906433-32907316	0.187152	13.7897	0.231	0	1	PKP2	9592	pDC
157	chr7-98186661-98187575	0.187191	13.4837	0.231	0	1	LMTK2	0	pDC
158	chr7-103379035-103379897	0.187191	13.5991	0.231	0	1	SLC26A5	0	pDC
159	chr1-51172655-51173509	0.18742	13.59	0.231	0	1	LINC01562	21585	pDC
160	chr1-162613377-162614257	0.18742	13.5295	0.231	0	1	UAP1	13534	pDC
161	chr9-6893723-6894687	0.18742	13.6122	0.231	0	1	KDM4C	0	pDC
162	chr5-77483422-77484288	0.187804	13.4883	0.231	0	1	WDR41	0	pDC
163	chr15-32718507-32719371	0.187871	13.6163	0.231	0	1	GREM1	0	pDC
164	chr21-14858110-14858948	0.187871	13.4579	0.231	0	1	AF127936.7	0	pDC
165	chr6-117771183-117772073	0.188783	13.6971	0.231	0	1	NUS1	60542	pDC
166	chr14-37595675-37596534	0.188819	13.6061	0.231	0	1	TTC6	0	pDC
167	chr6-15683141-15683998	0.188819	13.5541	0.231	0	1	DTNBP1	20082	pDC
168	chr15-33737520-33738413	0.189592	13.5265	0.231	0	1	RYR3	0	pDC
169	chr1-212861842-212862738	0.191587	13.436	0.231	0	1	FLVCR1	0	pDC
170	chr5-170215962-170216871	0.192104	13.5078	0.231	0	1	C5orf58	15575	pDC
171	chr9-33751857-33752737	0.192311	13.4432	0.231	0	1	PRSS3	0	pDC
172	chr5-36417111-36417967	0.192423	13.7329	0.231	0	1	RNA5SP181	67375	pDC
173	chr5-76525700-76526575	0.192911	13.5198	0.231	0	1	IQGAP2	0	pDC
174	chr13-22800788-22801672	0.192911	13.4438	0.231	0	1	LINC00621	92983	pDC
175	chr1-239024956-239025820	0.192911	13.6217	0.231	0	1	RP11-544D21.2	221987	pDC
176	chr6-170476069-170476974	0.19302	13.4855	0.231	0	1	PSMB1	58142	pDC
177	chr10-73243653-73244574	0.193486	13.5136	0.231	0	1	DNAJC9	0	pDC
178	chr16-56118963-56119819	0.193679	13.5665	0.231	0	1	RP11-355E10.1	0	pDC
179	chr3-47663273-47664144	0.193908	13.7674	0.231	0	1	SMARCC1	0	pDC
180	chr6-90485448-90486288	0.195212	13.4981	0.231	0	1	MAP3K7	27284	pDC
181	chr5-58238632-58239475	0.195235	13.5285	0.231	0	1	CTD-2037L6.2	116290	pDC
182	chr21-25405786-25406608	0.195596	13.5937	0.231	0	1	LINC00158	0	pDC
183	chr20-47694994-47695903	0.195596	13.4692	0.231	0	1	SULF2	0	pDC
184	chr6-138806628-138807529	0.196915	13.6262	0.231	0	1	ECT2L	0	pDC
185	chr20-32351792-32352652	0.196915	13.537	0.231	0	1	RP11-358N2.2	2400	pDC
186	chr10-58592717-58593623	0.197298	13.4461	0.231	0	1	BICC1	0	pDC
187	chr4-107926273-107926995	0.197303	13.63	0.231	0	1	CYP2U1	4373	pDC
188	chr4-71338632-71339538	0.197329	13.474	0.231	0	1	SLC4A4	0	pDC
189	chr8-33682851-33683765	0.197329	13.6544	0.231	0	1	RP11-317N12.1	0	pDC
190	chr8-39848430-39849334	0.198044	13.4765	0.231	0	1	ADAM2	10140	pDC
191	chr16-58420885-58421753	0.198387	13.6616	0.231	0	1	RP11-481J2.2	0	pDC
192	chr1-169902526-169903380	0.199151	13.61	0.231	0	1	SCYL3	8258	pDC
193	chr3-8491407-8492253	0.199328	13.6531	0.231	0	1	LMCD1	9453	pDC
194	chrX-2232785-2233704	0.199382	13.6429	0.231	0	1	DHRSX	0	pDC
195	chrX-46716666-46717432	0.199382	13.6622	0.231	0	1	SLC9A7	0	pDC
196	chr3-23067846-23068717	0.199382	13.4801	0.231	0	1	UBE2E2	134302	pDC
197	chr16-55564865-55565743	0.199382	13.5434	0.231	0	1	LPCAT2	0	pDC
198	chr1-113692067-113692967	0.199392	13.5189	0.231	0	1	PHTF1	3863	pDC
199	chr8-18839202-18839972	0.199392	13.4615	0.231	0	1	PSD3	0	pDC
200	chr12-89919261-89920067	0.199417	13.6705	0.231	0	1	RP11-654D12.2	0	pDC

## Sheet: cDC1_NOTCH
	coord	p_val	avg_log2FC	pct.1	pct.2	p_val_adj	gene	distance	celltype
1	chr19-58386716-58387587	0.00390968	-3.19735	0.077	0.5	1	RPS5	0	cDC1
2	chr8-79767610-79768539	0.00443612	12.9454	0.538	0	1	HEY1	0	cDC1
3	chr2-55232112-55233022	0.00507795	-2.87328	0.154	0.5	1	RPS27A	0	cDC1
4	chr10-62853014-62853672	0.00985036	-14.2059	0	0.5	1	EGR2	0	cDC1
5	chr22-37848984-37849898	0.00985036	-13.3022	0	0.5	1	EIF3L	0	cDC1
6	chr2-207502739-207503602	0.0100739	-4.0169	0.077	0.5	1	CREB1	26134	cDC1
7	chr15-40941526-40942423	0.0113658	11.974	0.385	0	1	DLL4	2453	cDC1
8	chr8-116755402-116756324	0.0139959	-4.2167	0.077	0.5	1	EIF3H	0	cDC1
9	chr21-38805356-38806218	0.0179981	-3.32179	0.077	0.5	1	ETS2	0	cDC1
10	chr10-119080403-119081233	0.0319277	12.4028	0.385	0	1	EIF3A	0	cDC1
11	chr16-18789902-18790781	0.0320701	12.5309	0.462	0	1	RPS15A	0	cDC1
12	chr2-73290954-73291798	0.0418883	12.5588	0.308	0	1	EGR4	0	cDC1
13	chr10-78047023-78047936	0.0561549	-12.631	0	0.25	1	RPS24	0	cDC1
14	chr11-96013905-96014723	0.0561549	-12.2306	0	0.25	1	MAML2	0	cDC1
15	chr12-96241608-96242502	0.0561549	-11.4485	0	0.25	1	ELK3	0	cDC1
16	chr19-39498965-39499507	0.0561549	-13.1733	0	0.25	1	DLL3	0	cDC1
17	chr21-38386773-38387618	0.0561549	-13.6239	0	0.25	1	ERG	0	cDC1
18	chr12-124910824-124911560	0.0561549	-12.6598	0	0.25	1	UBC	43	cDC1
19	chr19-15177214-15178127	0.0561549	-12.0958	0	0.25	1	NOTCH3	0	cDC1
20	chr2-44612160-44613035	0.0561549	-13.691	0	0.25	1	CAMKMT	0	cDC1
21	chr22-41048736-41049500	0.0561549	-13.4265	0	0.25	1	EP300	42285	cDC1
22	chr4-26207603-26208502	0.0561549	-13.5089	0	0.25	1	RBPJ	0	cDC1
23	chr20-62386598-62387487	0.0618978	11.8329	0.308	0	1	RPS21	0	cDC1
24	chr5-179732294-179733174	0.0725451	-1.7388	0.385	0.5	1	MAML1	0	cDC1
25	chr11-128695583-128696488	0.07288	12.5163	0.308	0	1	FLI1	0	cDC1
26	chr11-128483248-128484001	0.0739493	-12.8741	0	0.25	1	ETS1	0	cDC1
27	chr6-32252318-32253218	0.0739493	-13.4752	0	0.25	1	NOTCH4	28250	cDC1
28	chr1-153990303-153991197	0.0841536	-2.47546	0.231	0.5	1	RPS27	0	cDC1
29	chr19-41872930-41873782	0.0844718	-13.211	0	0.25	1	RPS19	3	cDC1
30	chr6-125758910-125759748	0.0844718	-13.7536	0	0.25	1	HEY2	0	cDC1
31	chr1-44775179-44776071	0.0989362	-1.84358	0.154	0.5	1	RPS8	0	cDC1
32	chrX-72276793-72277671	0.121988	12.5667	0.308	0	1	RPS4X	0	cDC1
33	chr1-2529080-2529966	0.167339	12.2367	0.231	0	1	HES5	0	cDC1
34	chr11-47378125-47379023	0.168177	-1.42639	0.154	0.25	1	SPI1	0	cDC1
35	chr19-3987508-3988407	0.179863	12.2068	0.231	0	1	EEF2	2038	cDC1
36	chr19-49500598-49501499	0.182138	11.1435	0.231	0	1	RPS11	908	cDC1
37	chr9-136539451-136540222	0.184493	12.0214	0.231	0	1	NOTCH1	0	cDC1
38	chr7-74173883-74174757	0.20496	-1.52715	0.385	0.5	1	EIF4H	0	cDC1
39	chr8-100680585-100681482	0.239525	-2.38323	0.077	0.25	1	PABPC1	4333	cDC1
40	chr1-205625941-205626839	0.271969	12.8534	0.154	0	1	ELK4	0	cDC1
41	chr17-7573475-7574272	0.273091	10.6864	0.154	0	1	EIF4A1	0	cDC1
42	chr5-138463763-138464549	0.288544	-0.918536	0.231	0.25	1	EGR1	940	cDC1
43	chrX-47650288-47651211	0.291547	11.4576	0.154	0	1	ELK1	0	cDC1
44	chr6-170306223-170307141	0.301098	-1.3113	0.154	0.25	1	DLL1	0	cDC1
45	chr6-73523278-73524205	0.302092	-1.21136	0.308	0.5	1	EEF1A1	0	cDC1
46	chr8-22693093-22693971	0.32814	-1.40461	0.077	0.25	1	EGR3	0	cDC1
47	chr9-19379813-19380681	0.38462	-0.891474	0.385	0.5	1	RPS6	0	cDC1
48	chr20-10673834-10674648	0.590437	0.957703	0.231	0.25	1	JAG1	0	cDC1
49	chr1-150268574-150269422	0.61286	0.811318	0.385	0.25	1	APH1A	0	cDC1
50	chr15-82530370-82531286	0.668178	0.604931	0.231	0.25	1	RPS17	5466	cDC1
51	chr16-1964447-1965328	0.818768	0.121791	0.308	0.25	1	RPS2	0	cDC1
52	chr3-194134633-194135370	0.830546	-0.231437	0.154	0.25	1	HES1	774	cDC1
53	chr3-39406211-39407089	0.945161	0.292653	0.385	0.25	1	RPSA	0	cDC1

## Sheet: Motifs_cDC1
motif	observed	background	percent.observed	percent.background	fold.enrichment	pvalue	motif.name	p.adjust
MA0506.1	43	9806	64.1791	24.515	2.61795	7.33587e-12	NRF1	5.47256e-09
MA1513.1	56	18070	83.5821	45.175	1.85018	9.36048e-11	KLF15	3.49146e-08
MA1515.1	57	19598	85.0746	48.995	1.73639	7.47227e-10	KLF2	1.8581e-07
MA0162.4	53	17238	79.1045	43.095	1.83558	1.85095e-09	EGR1	3.45202e-07
MA1650.1	42	11370	62.6866	28.425	2.20533	5.57174e-09	ZBTB14	8.31303e-07
MA0740.1	43	12213	64.1791	30.5325	2.10199	1.37823e-08	KLF14	1.71361e-06
MA0131.2	27	5133	40.2985	12.8325	3.14035	1.72514e-08	HINFP	1.83851e-06
MA1564.1	52	17977	77.6119	44.9425	1.72692	4.89614e-08	SP9	4.56565e-06
MA0732.1	40	11481	59.7015	28.7025	2.08001	1.20916e-07	EGR3	1.00226e-05
MA1516.1	43	13196	64.1791	32.99	1.94541	1.68929e-07	KLF3	1.26021e-05
MA0742.1	35	10118	52.2388	25.295	2.06518	2.1039e-06	Klf12	0.000142682
MA0746.2	48	17736	71.6418	44.34	1.61574	5.52077e-06	SP3	0.000343208
MA0685.1	42	14680	62.6866	36.7	1.70808	1.38032e-05	SP4	0.000792094
MA0079.4	43	15434	64.1791	38.585	1.66332	1.95696e-05	SP1	0.00104278
MA0516.2	44	16084	65.6716	40.21	1.63322	2.22624e-05	SP2	0.00110718
MA0472.2	26	6986	38.806	17.465	2.22193	2.92485e-05	EGR2	0.00136371
MA1517.1	38	12970	56.7164	32.425	1.74916	3.56708e-05	KLF6	0.00156532
MA0812.1	30	8948	44.7761	22.37	2.00161	3.89623e-05	TFAP2B(var.2)	0.00161477
MA1569.1	30	9219	44.7761	23.0475	1.94278	7.03718e-05	TFAP2E	0.00275733
MA0039.4	57	25337	85.0746	63.3425	1.34309	7.47301e-05	KLF4	0.00275733
MA1122.1	27	7848	40.2985	19.62	2.05395	7.85954e-05	TFDP1	0.00275733
MA0471.2	44	16823	65.6716	42.0575	1.56147	8.13154e-05	E2F6	0.00275733
MA1511.1	41	15158	61.194	37.895	1.61483	9.26713e-05	KLF10	0.00291261
MA1512.1	43	16348	64.1791	40.87	1.57032	9.84429e-05	KLF11	0.00291261
MA1653.1	57	25510	85.0746	63.775	1.33398	9.85509e-05	ZNF148	0.00291261
MA1102.2	45	17554	67.1642	43.885	1.53046	0.000101512	CTCFL	0.00291261
MA0632.2	22	5937	32.8358	14.8425	2.21228	0.000171859	TCFL5	0.00474841
MA0527.1	14	2919	20.8955	7.2975	2.86338	0.000289473	ZBTB33	0.0077124
MA0814.2	38	14299	56.7164	35.7475	1.58658	0.000367626	TFAP2C(var.2)	0.00945685
MA0747.1	42	16675	62.6866	41.6875	1.50373	0.000421919	SP8	0.0104917
MA0146.2	45	18633	67.1642	46.5825	1.44183	0.000537373	Zfx	0.0129316
MA0599.1	54	24591	80.597	61.4775	1.311	0.000629064	KLF5	0.014665
MA1627.1	47	20798	70.1493	51.995	1.34915	0.00190481	Wt1	0.0430602
MA0834.1	8	1369	11.9403	3.4225	3.48877	0.00200876	ATF7	0.0440746
MA0733.1	25	8585	37.3134	21.4625	1.73854	0.00221194	EGR4	0.047146
MA0060.3	13	3259	19.403	8.1475	2.38146	0.00265605	NFYA	0.0550393
MA1596.1	54	25727	80.597	64.3175	1.25311	0.00286021	ZNF460	0.057668
MA0748.2	15	4198	22.3881	10.495	2.13321	0.00349898	YY2	0.0674112
MA0711.1	4	371	5.97015	0.9275	6.43682	0.00352418	OTX1	0.0674112
MA1136.1	7	1301	10.4478	3.2525	3.21222	0.00603477	FOSB::JUNB(var.2)	0.112548
MA0502.2	15	4563	22.3881	11.4075	1.96257	0.00758653	NFYB	0.138038
MA1584.1	27	10453	40.2985	26.1325	1.54208	0.0079031	ZIC5	0.138862
MA1107.2	43	19518	64.1791	48.795	1.31528	0.00800412	KLF9	0.138862
MA0767.1	8	1808	11.9403	4.52	2.64166	0.0104854	GCM2	0.177775
MA0741.1	43	19785	64.1791	49.4625	1.29753	0.0107381	KLF16	0.178013
MA0753.2	37	16316	55.2239	40.79	1.35386	0.0118471	ZNF740	0.192128
MA0076.2	20	7339	29.8507	18.3475	1.62697	0.0150131	ELK4	0.238293
MA1145.1	8	1948	11.9403	4.87	2.45181	0.0158596	FOSL2::JUND(var.2)	0.242516
MA0813.1	24	9421	35.8209	23.5525	1.5209	0.0159293	TFAP2B(var.3)	0.242516
MA1131.1	8	1958	11.9403	4.895	2.43928	0.0163083	FOSL2::JUN(var.2)	0.24332
MA1475.1	7	1593	10.4478	3.9825	2.62342	0.0170571	CREB3L4(var.2)	0.249502
MA1133.1	7	1685	10.4478	4.2125	2.48018	0.0224307	JUN::JUNB(var.2)	0.321794
MA0694.1	12	3818	17.9104	9.545	1.87642	0.0237179	ZBTB7B	0.333841
MA1651.1	14	4751	20.8955	11.8775	1.75925	0.0242021	ZFP42	0.334347
MA0083.3	5	1002	7.46269	2.505	2.97912	0.026338	SRF	0.352337
MA1630.1	33	14786	49.2537	36.965	1.33244	0.0264489	Znf281	0.352337
MA1522.1	42	20146	62.6866	50.365	1.24465	0.0284823	MAZ	0.372768
MA0006.1	23	9469	34.3284	23.6725	1.45014	0.0316957	Ahr::Arnt	0.400958
MA0155.1	25	10536	37.3134	26.34	1.41661	0.0317111	INSM1	0.400958
MA0750.2	23	9513	34.3284	23.7825	1.44343	0.0333059	ZBTB7A	0.410685
MA0003.4	27	11675	40.2985	29.1875	1.38068	0.0335815	TFAP2A	0.410685
MA1644.1	10	3131	14.9254	7.8275	1.90679	0.0349447	NFYC	0.413988
MA0736.1	18	6963	26.8657	17.4075	1.54334	0.0349615	GLIS2	0.413988
MA0751.1	23	9574	34.3284	23.935	1.43423	0.0356426	ZIC4	0.415459
MA1140.2	6	1504	8.95522	3.76	2.38171	0.0399619	JUNB(var.2)	0.458639
MA0645.1	17	6591	25.3731	16.4775	1.53987	0.0413658	ETV6	0.467559
MA0695.1	12	4165	17.9104	10.4125	1.72009	0.0425574	ZBTB7C	0.473848
MA0646.1	8	2415	11.9403	6.0375	1.97769	0.0481075	GCM1	0.527767
MA0104.4	10	3340	14.9254	8.35	1.78747	0.0506245	MYCN	0.542679
MA0163.1	34	16060	50.7463	40.15	1.26392	0.0509217	PLAG1	0.542679
MA0609.2	7	2034	10.4478	5.085	2.05462	0.0533496	CREM	0.551948
MA0098.3	11	3845	16.4179	9.6125	1.70798	0.0538448	ETS1	0.551948
MA0810.1	26	11606	38.806	29.015	1.33745	0.054011	TFAP2A(var.2)	0.551948
MA0145.3	4	902	5.97015	2.255	2.64752	0.06469	TFCP2	0.631203
MA1657.1	7	2128	10.4478	5.32	1.96386	0.0648382	ZNF652	0.631203
MA0696.1	23	10161	34.3284	25.4025	1.35138	0.0650654	ZIC1	0.631203
MA1139.1	5	1297	7.46269	3.2425	2.30152	0.0661979	FOSL2::JUNB(var.2)	0.631203
MA1126.1	6	1711	8.95522	4.2775	2.09356	0.0665597	FOS::JUN(var.2)	0.631203
MA0641.1	13	4968	19.403	12.42	1.56224	0.0668432	ELF4	0.631203
MA0656.1	6	1743	8.95522	4.3575	2.05513	0.0714243	JDP2(var.2)	0.666032
MA0156.2	9	3102	13.4328	7.755	1.73215	0.073208	FEV	0.674237
MA1599.1	25	11471	37.3134	28.6775	1.30114	0.0788699	ZNF682	0.717524
MA0095.2	13	5150	19.403	12.875	1.50703	0.0837879	YY1	0.753081
MA0840.1	5	1411	7.46269	3.5275	2.11557	0.0875495	Creb5	0.777523
MA0657.1	12	4767	17.9104	11.9175	1.50287	0.0968127	KLF13	0.839776
MA0815.1	20	8973	29.8507	22.4325	1.33069	0.0976881	TFAP2C(var.3)	0.839776
MA0891.1	5	1463	7.46269	3.6575	2.04038	0.0983677	GSC2	0.839776
MA0600.2	6	1910	8.95522	4.775	1.87544	0.100085	RFX2	0.839776
MA0647.1	4	1053	5.97015	2.6325	2.26786	0.100188	GRHL1	0.839776
MA1656.1	19	8498	28.3582	21.245	1.33482	0.103659	ZNF449	0.859218
MA0028.2	9	3419	13.4328	8.5475	1.57155	0.116073	ELK1	0.945159
MA0474.2	9	3437	13.4328	8.5925	1.56332	0.118862	ERG	0.945159
MA1476.1	3	717	4.47761	1.7925	2.49797	0.118993	DLX5	0.945159
MA0605.2	5	1555	7.46269	3.8875	1.91966	0.119095	ATF3	0.945159
MA1548.1	21	9801	31.3433	24.5025	1.27919	0.12417	PLAGL2	0.975063
MA0116.1	15	6565	22.3881	16.4125	1.36409	0.125503	Znf423	0.975266
MA1583.1	7	2523	10.4478	6.3075	1.6564	0.128572	ZFP57	0.988811
MA0759.1	9	3537	13.4328	8.8425	1.51912	0.135035	ELK3	1
MA1615.1	31	15593	46.2687	38.9825	1.18691	0.136305	Plagl1	1
MA0259.1	5	1637	7.46269	4.0925	1.8235	0.139191	ARNT::HIF1A	1
MA1127.1	5	1679	7.46269	4.1975	1.77789	0.150039	FOSB::JUN	1
MA1546.1	3	806	4.47761	2.015	2.22214	0.15285	PAX3(var.2)	1
MA0763.1	8	3147	11.9403	7.8675	1.51767	0.154678	ETV3	1
MA1578.1	15	6795	22.3881	16.9875	1.31791	0.15475	VEZF1	1
MA0510.2	6	2175	8.95522	5.4375	1.64694	0.156298	RFX5	1
MA0760.1	9	3717	13.4328	9.2925	1.44556	0.166951	ERF	1
MA0484.2	9	3729	13.4328	9.3225	1.4409	0.169202	HNF4G	1
MA1474.1	7	2725	10.4478	6.8125	1.53362	0.170346	CREB3L4	1
MA1538.1	7	2751	10.4478	6.8775	1.51912	0.176129	NR2F1(var.3)	1
MA0697.1	20	9709	29.8507	24.2725	1.22982	0.176856	ZIC3	1
MA0872.1	19	9155	28.3582	22.8875	1.23903	0.177261	TFAP2A(var.3)	1
MA1655.1	12	5351	17.9104	13.3775	1.33885	0.178653	ZNF341	1
MA0858.1	8	3274	11.9403	8.185	1.4588	0.180207	Rarb(var.2)	1
MA0799.1	6	2296	8.95522	5.74	1.56014	0.185879	RFX4	1
MA1466.1	5	1817	7.46269	4.5425	1.64286	0.188085	ATF6	1
MA0648.1	4	1345	5.97015	3.3625	1.77551	0.188406	GSC	1
MA0475.2	8	3313	11.9403	8.2825	1.44163	0.188413	FLI1	1
MA1498.1	3	900	4.47761	2.25	1.99005	0.191497	HOXA7	1
MA0910.2	3	900	4.47761	2.25	1.99005	0.191497	HOXD8	1
MA0777.1	2	482	2.98507	1.205	2.47724	0.193363	MYBL2	1
MA1502.1	3	911	4.47761	2.2775	1.96602	0.196178	HOXB8	1
MA0074.1	6	2353	8.95522	5.8825	1.52235	0.200553	RXRA::VDR	1
MA0101.1	10	4417	14.9254	11.0425	1.35163	0.201054	REL	1
MA0690.1	7	2920	10.4478	7.3	1.4312	0.215731	TBX21	1
MA0591.1	11	5055	16.4179	12.6375	1.29914	0.221	Bach1::Mafk	1
MA0653.1	9	4002	13.4328	10.005	1.34261	0.224185	IRF9	1
MA0778.1	12	5635	17.9104	14.0875	1.27137	0.228204	NFKB2	1
MA0765.2	12	5635	17.9104	14.0875	1.27137	0.228204	ETV5	1
MA0014.3	7	3007	10.4478	7.5175	1.38979	0.237346	PAX5	1
MA1542.1	5	1985	7.46269	4.9625	1.50382	0.238609	OSR1	1
MA1483.1	9	4139	13.4328	10.3475	1.29817	0.254206	ELF2	1
MA1129.1	3	1043	4.47761	2.6075	1.7172	0.254263	FOSL1::JUN(var.2)	1
MA1117.1	7	3077	10.4478	7.6925	1.35818	0.255261	RELB	1
MA0027.2	2	586	2.98507	1.465	2.03759	0.257387	EN1	1
MA0114.4	8	3621	11.9403	9.0525	1.31901	0.258492	HNF4A	1
MA1106.1	5	2061	7.46269	5.1525	1.44836	0.262659	HIF1A	1
MA1505.1	2	596	2.98507	1.49	2.00341	0.263599	HOXC8	1
MA1602.1	4	1563	5.97015	3.9075	1.52787	0.266137	ZSCAN29	1
MA1518.1	3	1071	4.47761	2.6775	1.67231	0.266928	LHX1	1
MA1565.1	13	6444	19.403	16.11	1.20441	0.276703	TBX18	1
MA1556.1	8	3699	11.9403	9.2475	1.29119	0.277498	RXRG(var.2)	1
MA1146.1	5	2115	7.46269	5.2875	1.41138	0.2801	NR1H4::RXRA	1
MA0831.2	6	2696	8.95522	6.74	1.32867	0.296671	TFE3	1
MA0493.1	26	14010	38.806	35.025	1.10795	0.298052	Klf1	1
MA0147.3	9	4350	13.4328	10.875	1.2352	0.302957	MYC	1
MA0688.1	6	2718	8.95522	6.795	1.31791	0.303183	TBX2	1
MA0902.2	2	668	2.98507	1.67	1.78747	0.308276	HOXB2	1
MA1597.1	13	6616	19.403	16.54	1.17309	0.310301	ZNF528	1
MA0772.1	9	4436	13.4328	11.09	1.21126	0.323523	IRF7	1
MA0509.2	7	3333	10.4478	8.3325	1.25386	0.323905	RFX1	1
MA0881.1	2	700	2.98507	1.75	1.70576	0.328006	Dlx4	1
MA0638.1	4	1728	5.97015	4.32	1.38198	0.328531	CREB3	1
MA0901.2	8	3927	11.9403	9.8175	1.21623	0.335142	HOXB13	1
MA0069.1	3	1221	4.47761	3.0525	1.46687	0.335722	PAX6	1
MA1099.2	10	5077	14.9254	12.6925	1.17592	0.342736	HES1	1
MA1550.1	8	3983	11.9403	9.9575	1.19913	0.349658	PPARD	1
MA1535.1	7	3436	10.4478	8.59	1.21627	0.352505	NR2C1	1
MA1143.1	3	1267	4.47761	3.1675	1.41361	0.3569	FOSL1::JUND(var.2)	1
MA0070.1	3	1268	4.47761	3.17	1.4125	0.35736	PBX1	1
MA1484.1	8	4036	11.9403	10.09	1.18338	0.363487	ETS2	1
MA0844.1	3	1287	4.47761	3.2175	1.39164	0.366089	XBP1	1
MA0018.4	6	2989	8.95522	7.4725	1.19842	0.38514	CREB1	1
MA0909.2	4	1877	5.97015	4.6925	1.27227	0.385748	HOXD13	1
MA0794.1	3	1338	4.47761	3.345	1.3386	0.389427	PROX1	1
MA0524.2	16	8751	23.8806	21.8775	1.09156	0.391744	TFAP2C	1
MA1147.1	5	2486	7.46269	6.215	1.20075	0.404172	NR4A2::RXRA	1
MA1509.1	2	838	2.98507	2.095	1.42486	0.411009	IRF6	1
MA1554.1	3	1389	4.47761	3.4725	1.28945	0.412575	RFX7	1
MA1528.1	11	5953	16.4179	14.8825	1.10317	0.412773	NFIX(var.2)	1
MA0159.1	9	4805	13.4328	12.0125	1.11824	0.414453	RARA::RXRA	1
MA1100.2	14	7706	20.8955	19.265	1.08464	0.415193	ASCL1	1
MA0105.4	11	5974	16.4179	14.935	1.09929	0.417546	NFKB1	1
MA0142.1	6	3095	8.95522	7.7375	1.15738	0.417559	Pou5f1::Sox2	1
MA0107.1	10	5406	14.9254	13.515	1.10436	0.420151	RELA	1
MA1573.1	11	5995	16.4179	14.9875	1.09544	0.422322	THAP11	1
MA0043.3	3	1413	4.47761	3.5325	1.26755	0.423384	HLF	1
MA0650.2	4	1980	5.97015	4.95	1.20609	0.425105	HOXA13	1
MA1150.1	4	2007	5.97015	5.0175	1.18987	0.435342	RORB	1
MA0507.1	6	3159	8.95522	7.8975	1.13393	0.437084	POU2F2	1
MA0692.1	5	2618	7.46269	6.545	1.14021	0.448496	TFEB	1
MA1105.2	5	2625	7.46269	6.5625	1.13717	0.45083	GRHL2	1
MA1545.1	1	360	1.49254	0.9	1.65837	0.454598	OVOL2	1
MA1575.1	6	3224	8.95522	8.06	1.11107	0.456821	THRB(var.2)	1
MA0864.2	2	918	2.98507	2.295	1.30069	0.456901	E2F2	1
MA0492.1	5	2646	7.46269	6.615	1.12815	0.457817	JUND(var.2)	1
MA1544.1	1	369	1.49254	0.9225	1.61793	0.46284	OVOL1	1
MA0469.3	1	371	1.49254	0.9275	1.6092	0.464654	E2F3	1
MA1631.1	22	12717	32.8358	31.7925	1.03282	0.472837	ASCL1(var.2)	1
MA1501.1	2	949	2.98507	2.3725	1.2582	0.474146	HOXB7	1
MA0689.1	5	2700	7.46269	6.75	1.10558	0.47568	TBX20	1
MA0730.1	8	4488	11.9403	11.22	1.0642	0.482435	RARA(var.2)	1
MA0616.2	6	3310	8.95522	8.275	1.0822	0.482716	HES2	1
MA0855.1	7	3905	10.4478	9.7625	1.07019	0.484305	RXRB	1
MA1563.1	5	2736	7.46269	6.84	1.09104	0.487494	SOX18	1
MA0836.2	4	2148	5.97015	5.37	1.11176	0.487941	CEBPD	1
MA0869.1	4	2152	5.97015	5.38	1.10969	0.489408	Sox11	1
MA1683.1	5	2746	7.46269	6.865	1.08706	0.490761	FOXA3	1
MA1470.1	2	983	2.98507	2.4575	1.21468	0.492686	BACH2(var.2)	1
MA1574.1	8	4534	11.9403	11.335	1.0534	0.494402	THRB	1
MA0811.1	15	8718	22.3881	21.795	1.02721	0.500932	TFAP2B	1
MA0779.1	3	1598	4.47761	3.995	1.1208	0.504173	PAX1	1
MA1485.1	10	5783	14.9254	14.4575	1.03236	0.509256	FERD3L	1
MA0877.2	1	425	1.49254	1.0625	1.40474	0.511433	BARHL1	1
MA1155.1	9	5222	13.4328	13.055	1.02894	0.517716	ZSCAN4	1
MA1533.1	5	2830	7.46269	7.075	1.0548	0.517918	NR1I2	1
MA0828.1	3	1636	4.47761	4.09	1.09477	0.520089	SREBF2(var.2)	1
MA0682.2	3	1642	4.47761	4.105	1.09077	0.522578	PITX1	1
MA1629.1	21	12425	31.3433	31.0625	1.00904	0.526167	Zic2	1
MA0037.3	3	1654	4.47761	4.135	1.08286	0.527536	GATA3	1
MA0839.1	4	2261	5.97015	5.6525	1.0562	0.528722	CREB3L1	1
MA0805.1	6	3475	8.95522	8.6875	1.03082	0.531381	TBX1	1
MA1628.1	22	13060	32.8358	32.65	1.00569	0.53298	Zic1::Zic2	1
MA0595.1	8	4688	11.9403	11.72	1.0188	0.533937	SREBF1	1
MA0792.1	4	2300	5.97015	5.75	1.03829	0.542451	POU5F1B	1
MA0025.2	3	1696	4.47761	4.24	1.05604	0.544671	NFIL3	1
MA0088.2	7	4129	10.4478	10.3225	1.01213	0.545386	ZNF143	1
MA0048.2	14	8355	20.8955	20.8875	1.00038	0.547645	NHLH1	1
MA0500.2	10	5982	14.9254	14.955	0.998019	0.555087	MYOG	1
MA0038.2	5	2949	7.46269	7.3725	1.01223	0.555386	GFI1	1
MA1495.1	1	491	1.49254	1.2275	1.21592	0.563166	HOXA1	1
MA0158.2	1	491	1.49254	1.2275	1.21592	0.563166	HOXA5	1
MA0904.2	1	491	1.49254	1.2275	1.21592	0.563166	HOXB5	1
MA1124.1	6	3589	8.95522	8.9725	0.998075	0.563972	ZNF24	1
MA0636.1	3	1747	4.47761	4.3675	1.02521	0.565005	BHLHE41	1
MA0878.2	3	1750	4.47761	4.375	1.02345	0.566185	CDX1	1
MA0112.3	7	4221	10.4478	10.5525	0.990075	0.569684	ESR1	1
MA1648.1	18	10874	26.8657	27.185	0.988254	0.569726	TCF12(var.2)	1
MA1529.1	13	7870	19.403	19.675	0.986175	0.571197	NHLH2	1
MA0652.1	5	3006	7.46269	7.515	0.993039	0.572854	IRF8	1
MA0132.2	1	510	1.49254	1.275	1.17062	0.577031	PDX1	1
MA0612.2	1	510	1.49254	1.275	1.17062	0.577031	EMX1	1
MA0893.2	1	510	1.49254	1.275	1.17062	0.577031	GSX2	1
MA0900.2	1	510	1.49254	1.275	1.17062	0.577031	HOXA2	1
MA0912.2	1	510	1.49254	1.275	1.17062	0.577031	HOXD3	1
MA0522.3	18	10915	26.8657	27.2875	0.984541	0.577125	TCF3	1
MA0059.1	5	3021	7.46269	7.5525	0.988108	0.577396	MAX::MYC	1
MA0785.1	4	2404	5.97015	6.01	0.993369	0.578082	POU2F1	1
MA0483.1	8	4876	11.9403	12.19	0.979516	0.580725	Gfi1b	1
MA0072.1	3	1801	4.47761	4.5025	0.994472	0.585945	RORA(var.2)	1
MA0699.1	2	1172	2.98507	2.93	1.0188	0.588081	LBX2	1
MA0898.1	3	1807	4.47761	4.5175	0.99117	0.588234	Hmx3	1
MA0164.1	4	2439	5.97015	6.0975	0.979114	0.589731	Nr2e3	1
MA0856.1	6	3684	8.95522	9.21	0.972337	0.59035	RXRG	1
MA0606.1	6	3704	8.95522	9.26	0.967087	0.595804	NFAT5	1
MA0885.1	2	1189	2.98507	2.9725	1.00423	0.595998	Dlx2	1
MA0883.1	2	1190	2.98507	2.975	1.00339	0.59646	Dmbx1	1
MA1587.1	23	14032	34.3284	35.08	0.978573	0.59671	ZNF135	1
MA0691.1	5	3104	7.46269	7.76	0.961686	0.60208	TFAP4	1
MA0798.2	6	3732	8.95522	9.33	0.959831	0.603379	RFX3	1
MA0153.2	2	1206	2.98507	3.015	0.990075	0.603803	HNF1B	1
MA1154.1	6	3738	8.95522	9.345	0.95829	0.604993	ZNF282	1
MA0603.1	4	2489	5.97015	6.2225	0.959445	0.606058	Arntl	1
MA0102.4	4	2506	5.97015	6.265	0.952937	0.611522	CEBPA	1
MA0737.1	7	4391	10.4478	10.9775	0.951743	0.613052	GLIS3	1
MA1531.1	8	5021	11.9403	12.5525	0.951229	0.615402	NR1D1	1
MA0139.1	23	14172	34.3284	35.43	0.968907	0.619769	CTCF	1
MA0136.2	9	5661	13.4328	14.1525	0.949149	0.620278	ELF5	1
MA0625.1	5	3178	7.46269	7.945	0.939293	0.623423	NFATC3	1
MA1473.1	3	1903	4.47761	4.7575	0.941169	0.623766	CDX4	1
MA1464.1	4	2548	5.97015	6.37	0.937229	0.62483	ARNT2	1
MA0712.2	3	1912	4.47761	4.78	0.936739	0.626991	OTX2	1
MA1149.1	8	5080	11.9403	12.7	0.940181	0.629109	RARA::RXRG	1
MA0800.1	4	2568	5.97015	6.42	0.92993	0.631069	EOMES	1
MA1523.1	7	4470	10.4478	11.175	0.934923	0.632446	MSANTD3	1
MA0601.1	3	1928	4.47761	4.82	0.928965	0.63268	Arid3b	1
MA0639.1	1	593	1.49254	1.4825	1.00677	0.632688	DBP	1
MA0857.1	8	5107	11.9403	12.7675	0.93521	0.635299	Rarb	1
MA0758.1	3	1946	4.47761	4.865	0.920372	0.63901	E2F7	1
MA0619.1	4	2598	5.97015	6.495	0.919192	0.640307	LIN54	1
MA0160.1	6	3873	8.95522	9.6825	0.924888	0.640393	NR4A2	1
MA1646.1	11	7005	16.4179	17.5125	0.937497	0.642937	OSR2	1
MA1491.1	13	8258	19.403	20.645	0.939839	0.646815	GLI3	1
MA0896.1	2	1310	2.98507	3.275	0.911473	0.649126	Hmx1	1
MA0035.4	2	1314	2.98507	3.285	0.908699	0.650786	GATA1	1
MA0803.1	8	5203	11.9403	13.0075	0.917955	0.656869	TBX15	1
MA0111.1	6	3945	8.95522	9.8625	0.908007	0.658525	Spz1	1
MA0725.1	1	636	1.49254	1.59	0.938703	0.658618	VSX1	1
MA0726.1	1	636	1.49254	1.59	0.938703	0.658618	VSX2	1
MA0143.4	3	2013	4.47761	5.0325	0.889739	0.661917	SOX2	1
MA0739.1	6	3963	8.95522	9.9075	0.903883	0.662973	Hic1	1
MA0843.1	1	649	1.49254	1.6225	0.9199	0.666096	TEF	1
MA0770.1	4	2693	5.97015	6.7325	0.886766	0.668592	HSF2	1
MA0789.1	3	2036	4.47761	5.09	0.879688	0.669542	POU3F4	1
MA0629.1	2	1362	2.98507	3.405	0.876674	0.670236	Rhox11	1
MA1539.1	4	2699	5.97015	6.7475	0.884794	0.670329	NR2F6(var.3)	1
MA0816.1	12	7777	17.9104	19.4425	0.921201	0.672251	Ascl2	1
MA0668.1	1	662	1.49254	1.655	0.901835	0.673413	NEUROD2	1
MA0068.2	1	662	1.49254	1.655	0.901835	0.673413	PAX4	1
MA0705.1	1	662	1.49254	1.655	0.901835	0.673413	Lhx8	1
MA1577.1	1	662	1.49254	1.655	0.901835	0.673413	TLX2	1
MA0701.2	1	662	1.49254	1.655	0.901835	0.673413	LHX9	1
MA0075.3	1	662	1.49254	1.655	0.901835	0.673413	PRRX2	1
MA1566.1	7	4651	10.4478	11.6275	0.898539	0.674864	TBX3	1
MA0775.1	4	2720	5.97015	6.8	0.877963	0.676358	MEIS3	1
MA1521.1	4	2730	5.97015	6.825	0.874747	0.679203	MAFA	1
MA0526.3	5	3387	7.46269	8.4675	0.881333	0.680044	USF2	1
MA1103.2	4	2737	5.97015	6.8425	0.87251	0.681185	FOXK2	1
MA1601.1	11	7217	16.4179	18.0425	0.909958	0.683948	ZNF75D	1
MA0762.1	5	3403	7.46269	8.5075	0.877189	0.684146	ETV2	1
MA1494.1	4	2755	5.97015	6.8875	0.866809	0.686243	HNF4A(var.2)	1
MA0604.1	1	686	1.49254	1.715	0.870284	0.686508	Atf1	1
MA0651.1	1	690	1.49254	1.725	0.865239	0.68864	HOXC11	1
MA0047.3	4	2784	5.97015	6.96	0.85778	0.694277	FOXA2	1
MA0886.1	1	702	1.49254	1.755	0.850449	0.69495	EMX2	1
MA1559.1	12	7925	17.9104	19.8125	0.903997	0.699037	SNAI3	1
MA1633.1	7	4774	10.4478	11.935	0.875388	0.701981	BACH1	1
MA0873.1	1	720	1.49254	1.8	0.829187	0.704179	HOXD12	1
MA0608.1	4	2832	5.97015	7.08	0.843241	0.707261	Creb3l2	1
MA0036.3	3	2156	4.47761	5.39	0.830726	0.707336	GATA2	1
MA0496.3	11	7351	16.4179	18.3775	0.89337	0.708486	MAFK	1
MA0485.2	1	739	1.49254	1.8475	0.807869	0.713622	HOXC9	1
MA0593.1	5	3524	7.46269	8.81	0.84707	0.714059	FOXP2	1
MA0481.3	4	2874	5.97015	7.185	0.830918	0.718302	FOXP1	1
MA0108.2	2	1496	2.98507	3.74	0.798148	0.719998	TBP	1
MA0040.1	3	2199	4.47761	5.4975	0.814481	0.720071	Foxq1	1
MA0113.3	2	1507	2.98507	3.7675	0.792322	0.723795	NR3C1	1
MA0664.1	2	1514	2.98507	3.785	0.788659	0.726189	MLXIPL	1
MA1625.1	6	4241	8.95522	10.6025	0.844633	0.727178	Stat5b	1
MA0722.1	1	768	1.49254	1.92	0.777363	0.727466	VAX1	1
MA0723.1	1	768	1.49254	1.92	0.777363	0.727466	VAX2	1
MA1481.1	1	768	1.49254	1.92	0.777363	0.727466	DRGX	1
MA0479.1	3	2232	4.47761	5.58	0.802439	0.729557	FOXH1	1
MA1420.1	3	2232	4.47761	5.58	0.802439	0.729557	IRF5	1
MA1557.1	1	774	1.49254	1.935	0.771337	0.730247	SMAD5	1
MA1118.1	3	2242	4.47761	5.605	0.79886	0.732383	SIX1	1
MA0727.1	2	1544	2.98507	3.86	0.773335	0.736254	NR3C2	1
MA0875.1	1	791	1.49254	1.9775	0.75476	0.737975	BARX1	1
MA1632.1	4	2958	5.97015	7.395	0.807322	0.739488	ATF2	1
MA0710.1	1	796	1.49254	1.99	0.750019	0.740207	NOTO	1
MA0911.1	1	798	1.49254	1.995	0.748139	0.741094	Hoxa11	1
MA0867.2	6	4311	8.95522	10.7775	0.830918	0.741976	SOX4	1
MA0832.1	4	2973	5.97015	7.4325	0.803249	0.743146	Tcf21	1
MA1558.1	14	9446	20.8955	23.615	0.884841	0.74339	SNAI1	1
MA0863.1	4	2976	5.97015	7.44	0.802439	0.743873	MTF1	1
MA0042.2	4	2983	5.97015	7.4575	0.800556	0.745563	FOXI1	1
MA0033.2	4	2983	5.97015	7.4575	0.800556	0.745563	FOXL1	1
MA0848.1	4	2983	5.97015	7.4575	0.800556	0.745563	FOXO4	1
MA0849.1	4	2983	5.97015	7.4575	0.800556	0.745563	FOXO6	1
MA0850.1	4	2983	5.97015	7.4575	0.800556	0.745563	FOXP3	1
MA1588.1	3	2292	4.47761	5.73	0.781433	0.746173	ZNF136	1
MA0004.1	10	6938	14.9254	17.345	0.8605	0.747151	Arnt	1
MA1643.1	11	7585	16.4179	18.9625	0.865809	0.748576	NFIB	1
MA0686.1	3	2301	4.47761	5.7525	0.778377	0.748596	SPDEF	1
MA1112.2	5	3682	7.46269	9.205	0.810721	0.750143	NR4A1	1
MA0865.1	4	3005	5.97015	7.5125	0.794695	0.750822	E2F8	1
MA0908.1	1	822	1.49254	2.055	0.726296	0.751511	HOXD11	1
MA1647.1	8	5678	11.9403	14.195	0.841162	0.752555	PRDM4	1
MA0482.2	3	2328	4.47761	5.82	0.769349	0.755757	GATA4	1
MA0149.1	27	17510	40.2985	43.775	0.920583	0.756217	EWSR1-FLI1	1
MA1500.1	1	837	1.49254	2.0925	0.713279	0.75781	HOXB6	1
MA0871.2	4	3045	5.97015	7.6125	0.784256	0.760177	TFEC	1
MA1503.1	1	843	1.49254	2.1075	0.708203	0.760286	HOXB9	1
MA0895.1	1	844	1.49254	2.11	0.707364	0.760696	HMBOX1	1
MA0830.2	18	12056	26.8657	30.14	0.891363	0.760756	TCF4	1
MA0774.1	5	3737	7.46269	9.3425	0.798789	0.76191	MEIS2	1
MA0050.2	19	12733	28.3582	31.8325	0.890857	0.768719	IRF1	1
MA0056.2	6	4455	8.95522	11.1375	0.804061	0.770661	MZF1	1
MA1639.1	2	1659	2.98507	4.1475	0.719729	0.772014	MEIS1(var.2)	1
MA1489.1	1	877	1.49254	2.1925	0.680747	0.77385	FOXN3	1
MA0663.1	2	1676	2.98507	4.19	0.712428	0.776934	MLX	1
MA0470.2	1	889	1.49254	2.2225	0.671558	0.778455	E2F4	1
MA0702.2	1	889	1.49254	2.2225	0.671558	0.778455	LMX1A	1
MA1506.1	1	890	1.49254	2.225	0.670803	0.778835	HOXD10	1
MA0642.1	1	892	1.49254	2.23	0.669299	0.779592	EN2	1
MA0620.3	2	1693	2.98507	4.2325	0.705275	0.781762	MITF	1
MA0897.1	2	1701	2.98507	4.2525	0.701958	0.784003	Hmx2	1
MA0512.2	5	3846	7.46269	9.615	0.77615	0.784031	Rxra	1
MA0624.1	4	3159	5.97015	7.8975	0.755954	0.78539	NFATC1	1
MA0141.3	4	3178	5.97015	7.945	0.751435	0.789386	ESRRB	1
MA0829.2	4	3181	5.97015	7.9525	0.750726	0.790012	SREBF1(var.2)	1
MA0497.1	9	6557	13.4328	16.3925	0.81945	0.790435	MEF2C	1
MA0661.1	1	925	1.49254	2.3125	0.645422	0.791722	MEOX1	1
MA0674.1	1	925	1.49254	2.3125	0.645422	0.791722	NKX6-1	1
MA0675.1	1	925	1.49254	2.3125	0.645422	0.791722	NKX6-2	1
MA1519.1	1	925	1.49254	2.3125	0.645422	0.791722	LHX5	1
MA1570.1	1	926	1.49254	2.315	0.644725	0.792079	TFAP4(var.2)	1
MA0866.1	2	1734	2.98507	4.335	0.688599	0.793039	SOX21	1
MA0463.2	3	2480	4.47761	6.2	0.722195	0.793116	BCL6	1
MA0087.1	2	1736	2.98507	4.34	0.687805	0.793576	Sox5	1
MA1534.1	2	1736	2.98507	4.34	0.687805	0.793576	NR1I3	1
MA0066.1	4	3200	5.97015	8	0.746269	0.793941	PPARG	1
MA0057.1	12	8530	17.9104	21.325	0.83988	0.794833	MZF1(var.2)	1
MA0795.1	1	937	1.49254	2.3425	0.637156	0.795968	SMAD3	1
MA0468.1	2	1750	2.98507	4.375	0.682303	0.797301	DUX4	1
MA0017.2	9	6611	13.4328	16.5275	0.812757	0.798695	NR2F1	1
MA1497.1	1	958	1.49254	2.395	0.623189	0.803194	HOXA6	1
MA1576.1	6	4640	8.95522	11.6	0.772002	0.804066	THRB(var.3)	1
MA0148.4	3	2536	4.47761	6.34	0.706248	0.805658	FOXA1	1
MA0611.1	1	968	1.49254	2.42	0.616751	0.806546	Dux	1
MA0679.2	3	2542	4.47761	6.355	0.704581	0.806964	ONECUT1	1
MA0152.1	8	6009	11.9403	15.0225	0.794828	0.807642	NFATC2	1
MA1116.1	12	8631	17.9104	21.5775	0.830052	0.808575	RBPJ	1
MA1585.1	2	1795	2.98507	4.4875	0.665198	0.808882	ZKSCAN1	1
MA1419.1	3	2557	4.47761	6.3925	0.700448	0.810197	IRF4	1
MA0649.1	3	2562	4.47761	6.405	0.699081	0.811265	HEY2	1
MA1151.1	2	1806	2.98507	4.515	0.661146	0.811623	RORC	1
MA0714.1	2	1815	2.98507	4.5375	0.657868	0.813841	PITX3	1
MA0669.1	1	991	1.49254	2.4775	0.602437	0.814043	NEUROG2	1
MA0913.2	2	1830	2.98507	4.575	0.652475	0.817486	HOXD9	1
MA1527.1	7	5406	10.4478	13.515	0.773049	0.818014	NFIC(var.2)	1
MA1568.1	1	1008	1.49254	2.52	0.592277	0.8194	TCF21(var.2)	1
MA0465.2	3	2604	4.47761	6.51	0.687805	0.820042	CDX2	1
MA0802.1	3	2607	4.47761	6.5175	0.687014	0.820655	TBR1	1
MA0258.2	8	6097	11.9403	15.2425	0.783356	0.820675	ESR2	1
MA0731.1	3	2611	4.47761	6.5275	0.685961	0.821471	BCL6B	1
MA0464.2	2	1847	2.98507	4.6175	0.64647	0.821541	BHLHE40	1
MA0786.1	3	2616	4.47761	6.54	0.68465	0.822486	POU3F1	1
MA1635.1	12	8740	17.9104	21.85	0.8197	0.822677	BHLHE22(var.2)	1
MA1553.1	2	1859	2.98507	4.6475	0.642297	0.824356	RARG(var.3)	1
MA0089.2	4	3368	5.97015	8.42	0.709044	0.82623	NFE2L1	1
MA0486.2	3	2645	4.47761	6.6125	0.677144	0.82828	HSF1	1
MA0735.1	4	3382	5.97015	8.455	0.706109	0.828726	GLIS1	1
MA0073.1	24	16316	35.8209	40.79	0.878178	0.829435	RREB1	1
MA0676.1	3	2651	4.47761	6.6275	0.675611	0.829458	Nr2e1	1
MA0093.3	4	3407	5.97015	8.5175	0.700927	0.833113	USF1	1
MA0852.2	3	2675	4.47761	6.6875	0.669549	0.834106	FOXK1	1
MA0677.1	5	4133	7.46269	10.3325	0.722254	0.834878	Nr2f6	1
MA0007.3	2	1920	2.98507	4.8	0.621891	0.838067	Ar	1
MA0144.2	8	6224	11.9403	15.56	0.767371	0.838318	STAT3	1
MA1148.1	4	3450	5.97015	8.625	0.692191	0.840445	PPARA::RXRA	1
MA1640.1	2	1932	2.98507	4.83	0.618028	0.84065	MEIS2(var.2)	1
MA0905.1	1	1083	1.49254	2.7075	0.55126	0.841274	HOXC10	1
MA0592.3	5	4186	7.46269	10.465	0.713109	0.843145	ESRRA	1
MA1110.1	2	1949	2.98507	4.8725	0.612637	0.844246	NR1H4	1
MA0091.1	3	2730	4.47761	6.825	0.65606	0.844357	TAL1::TCF3	1
MA0734.2	11	8280	16.4179	20.7	0.793136	0.845907	GLI2	1
MA0631.1	1	1104	1.49254	2.76	0.540774	0.846916	Six3	1
MA0614.1	2	1963	2.98507	4.9075	0.608268	0.847153	Foxj2	1
MA1589.1	5	4213	7.46269	10.5325	0.708539	0.847228	ZNF140	1
MA0854.1	1	1106	1.49254	2.765	0.539796	0.847443	Alx1	1
MA1480.1	1	1122	1.49254	2.805	0.532099	0.851595	DPRX	1
MA1493.1	3	2772	4.47761	6.93	0.64612	0.851819	HES6	1
MA1555.1	3	2773	4.47761	6.9325	0.645887	0.851993	RXRB(var.2)	1
MA0525.2	1	1129	1.49254	2.8225	0.5288	0.853376	TP63	1
MA1547.1	2	1999	2.98507	4.9975	0.597314	0.854408	PITX2	1
MA1514.1	19	13497	28.3582	33.7425	0.84043	0.85644	KLF17	1
MA0501.1	4	3552	5.97015	8.88	0.672314	0.856788	MAF::NFE2	1
MA1463.1	1	1144	1.49254	2.86	0.521866	0.857122	ARGFX	1
MA0728.1	7	5688	10.4478	14.22	0.734723	0.857353	Nr2f6(var.2)	1
MA1571.1	2	2017	2.98507	5.0425	0.591983	0.857918	TGIF2LX	1
MA0637.1	1	1154	1.49254	2.885	0.517344	0.859567	CENPB	1
MA0808.1	3	2820	4.47761	7.05	0.635122	0.859973	TEAD3	1
MA0442.2	5	4321	7.46269	10.8025	0.69083	0.862715	SOX10	1
MA0109.1	1	1181	1.49254	2.9525	0.505516	0.865964	HLTF	1
MA0610.1	1	1194	1.49254	2.985	0.500013	0.868941	DMRT3	1
MA1104.2	2	2089	2.98507	5.2225	0.57158	0.871214	GATA6	1
MA0860.1	6	5105	8.95522	12.7625	0.701683	0.871796	Rarg(var.2)	1
MA1560.1	2	2093	2.98507	5.2325	0.570487	0.871918	SOHLH2	1
MA0607.1	1	1212	1.49254	3.03	0.492587	0.872956	Bhlha15	1
MA0520.1	4	3664	5.97015	9.16	0.651763	0.873112	Stat6	1
MA1471.1	2	2103	2.98507	5.2575	0.567775	0.873665	BARX2	1
MA0706.1	1	1222	1.49254	3.055	0.488556	0.875134	MEOX2	1
MA0892.1	1	1227	1.49254	3.0675	0.486565	0.876209	GSX1	1
MA0103.3	18	13085	26.8657	32.7125	0.821266	0.876402	ZEB1	1
MA0666.1	1	1229	1.49254	3.0725	0.485773	0.876636	MSX1	1
MA0708.1	1	1229	1.49254	3.0725	0.485773	0.876636	MSX2	1
MA0876.1	1	1229	1.49254	3.0725	0.485773	0.876636	BSX	1
MA0498.2	3	2935	4.47761	7.3375	0.610237	0.877958	MEIS1	1
MA0756.1	1	1245	1.49254	3.1125	0.47953	0.880004	ONECUT2	1
MA0903.1	1	1248	1.49254	3.12	0.478377	0.880625	HOXB3	1
MA0634.1	1	1262	1.49254	3.155	0.47307	0.883483	ALX3	1
MA0626.1	3	2975	4.47761	7.4375	0.602032	0.883727	Npas2	1
MA1119.1	3	2975	4.47761	7.4375	0.602032	0.883727	SIX2	1
MA0119.1	6	5218	8.95522	13.045	0.686487	0.88503	NFIC::TLX1	1
MA0806.1	4	3765	5.97015	9.4125	0.634279	0.886465	TBX4	1
MA0807.1	4	3765	5.97015	9.4125	0.634279	0.886465	TBX5	1
MA0709.1	1	1279	1.49254	3.1975	0.466783	0.886862	Msx3	1
MA1654.1	10	8026	14.9254	20.065	0.743851	0.889068	ZNF16	1
MA0683.1	2	2198	2.98507	5.495	0.543235	0.889212	POU4F2	1
MA1520.1	2	2201	2.98507	5.5025	0.542494	0.889673	MAF	1
MA0819.1	1	1299	1.49254	3.2475	0.459596	0.890715	CLOCK	1
MA0745.2	9	7369	13.4328	18.4225	0.729154	0.891096	SNAI2	1
MA0488.1	3	3030	4.47761	7.575	0.591104	0.89127	JUN	1
MA1552.1	2	2214	2.98507	5.535	0.539309	0.891652	RARB(var.3)	1
MA0030.1	2	2222	2.98507	5.555	0.537367	0.892854	FOXF2	1
MA1478.1	1	1312	1.49254	3.28	0.455042	0.89315	DMRTA2	1
MA1606.1	3	3051	4.47761	7.6275	0.587035	0.894035	Foxf1	1
MA0138.2	10	8083	14.9254	20.2075	0.738606	0.894289	REST	1
MA0627.2	3	3068	4.47761	7.67	0.583783	0.896228	POU2F3	1
MA0833.2	2	2245	2.98507	5.6125	0.531862	0.896241	ATF4	1
MA0065.2	12	9465	17.9104	23.6625	0.756913	0.898035	Pparg::Rxra	1
MA0508.3	10	8133	14.9254	20.3325	0.734065	0.898707	PRDM1	1
MA1467.1	6	5374	8.95522	13.435	0.666559	0.901441	ATOH1(var.2)	1
MA1608.1	1	1371	1.49254	3.4275	0.435459	0.903544	Isl1	1
MA0019.1	2	2299	2.98507	5.7475	0.519369	0.903813	Ddit3::Cebpa	1
MA0071.1	2	2304	2.98507	5.76	0.518242	0.904488	RORA	1
MA0870.1	1	1381	1.49254	3.4525	0.432306	0.905204	Sox1	1
MA0809.2	3	3147	4.47761	7.8675	0.569128	0.905904	TEAD4	1
MA1152.1	4	3953	5.97015	9.8825	0.604113	0.908154	SOX15	1
MA0640.2	15	11563	22.3881	28.9075	0.774472	0.908189	ELF3	1
MA1479.1	1	1401	1.49254	3.5025	0.426135	0.90844	DMRTC2	1
MA0703.2	1	1403	1.49254	3.5075	0.425527	0.908758	LMX1B	1
MA1120.1	2	2337	2.98507	5.8425	0.510924	0.908834	SOX13	1
MA1580.1	1	1410	1.49254	3.525	0.423415	0.909861	ZBTB32	1
MA0713.1	1	1419	1.49254	3.5475	0.420729	0.91126	PHOX2A	1
MA0077.1	1	1420	1.49254	3.55	0.420433	0.911414	SOX9	1
MA0517.1	11	8969	16.4179	22.4225	0.732207	0.911737	STAT1::STAT2	1
MA1642.1	6	5484	8.95522	13.71	0.653189	0.911802	NEUROG2(var.2)	1
MA0773.1	5	4758	7.46269	11.895	0.62738	0.91283	MEF2D	1
MA0791.1	2	2370	2.98507	5.925	0.50381	0.912998	POU4F3	1
MA0031.1	1	1438	1.49254	3.595	0.41517	0.914143	FOXD1	1
MA0613.1	1	1438	1.49254	3.595	0.41517	0.914143	FOXG1	1
MA0157.2	1	1438	1.49254	3.595	0.41517	0.914143	FOXO3	1
MA1592.1	3	3223	4.47761	8.0575	0.555707	0.914451	ZNF274	1
MA1619.1	5	4778	7.46269	11.945	0.624754	0.914692	Ptf1a(var.2)	1
MA1537.1	5	4783	7.46269	11.9575	0.624101	0.915152	NR2F1(var.2)	1
MA0528.2	25	17957	37.3134	44.8925	0.831173	0.915671	ZNF263	1
MA1115.1	3	3240	4.47761	8.1	0.552792	0.916265	POU5F1	1
MA1418.1	7	6260	10.4478	15.65	0.667589	0.916493	IRF3	1
MA0137.3	4	4039	5.97015	10.0975	0.59125	0.916817	STAT1	1
MA0681.2	3	3258	4.47761	8.145	0.549738	0.918149	PHOX2B	1
MA1108.2	3	3272	4.47761	8.18	0.547385	0.919588	MXI1	1
MA0051.1	4	4076	5.97015	10.19	0.585883	0.92032	IRF2	1
MA1536.1	2	2434	2.98507	6.085	0.490563	0.920579	NR2C2(var.2)	1
MA0841.1	2	2444	2.98507	6.11	0.488556	0.921706	NFE2	1
MA0884.1	1	1495	1.49254	3.7375	0.399341	0.922251	DUXA	1
MA0715.1	1	1503	1.49254	3.7575	0.397216	0.923327	PROP1	1
MA1525.1	3	3318	4.47761	8.295	0.539796	0.924158	NFATC4	1
MA0899.1	2	2473	2.98507	6.1825	0.482826	0.924894	HOXA10	1
MA0820.1	5	4910	7.46269	12.275	0.607958	0.926145	FIGLA	1
MA0787.1	2	2488	2.98507	6.22	0.479916	0.926495	POU3F2	1
MA0100.3	2	2495	2.98507	6.2375	0.478569	0.927231	MYB	1
MA1594.1	2	2499	2.98507	6.2475	0.477803	0.927649	ZNF382	1
MA1472.1	5	4930	7.46269	12.325	0.605492	0.927759	BHLHA15(var.2)	1
MA0067.1	1	1539	1.49254	3.8475	0.387924	0.927989	Pax2	1
MA0150.2	4	4166	5.97015	10.415	0.573226	0.928306	Nfe2l2	1
MA1636.1	2	2506	2.98507	6.265	0.476468	0.928374	CEBPG(var.2)	1
MA0643.1	3	3413	4.47761	8.5325	0.524771	0.932866	Esrrg	1
MA1153.1	2	2553	2.98507	6.3825	0.467697	0.933074	Smad4	1
MA1109.1	6	5757	8.95522	14.3925	0.622215	0.933623	NEUROD1	1
MA0090.3	3	3427	4.47761	8.5675	0.522628	0.93407	TEAD1	1
MA0002.2	7	6506	10.4478	16.265	0.642346	0.934738	RUNX1	1
MA1114.1	7	6511	10.4478	16.2775	0.641853	0.93507	PBX3	1
MA0788.1	2	2602	2.98507	6.505	0.458889	0.937667	POU3F3	1
MA0801.1	4	4294	5.97015	10.735	0.556139	0.93845	MGA	1
MA0771.1	2	2617	2.98507	6.5425	0.456259	0.939013	HSF4	1
MA0117.2	2	2629	2.98507	6.5725	0.454176	0.94007	Mafb	1
MA0489.1	3	3521	4.47761	8.8025	0.508675	0.941663	JUN(var.2)	1
MA0596.1	4	4340	5.97015	10.85	0.550244	0.941771	SREBF2	1
MA0784.1	2	2654	2.98507	6.635	0.449898	0.942219	POU1F1	1
MA0597.1	7	6635	10.4478	16.5875	0.629857	0.942866	THAP1	1
MA0684.2	3	3562	4.47761	8.905	0.50282	0.944719	RUNX3	1
MA0519.1	4	4394	5.97015	10.985	0.543482	0.945466	Stat5a::Stat5b	1
MA0154.4	12	10194	17.9104	25.485	0.702784	0.945825	EBF1	1
MA0122.3	1	1709	1.49254	4.2725	0.349336	0.946496	Nkx3-2	1
MA1593.1	4	4410	5.97015	11.025	0.54151	0.94652	ZNF317	1
MA0707.1	1	1718	1.49254	4.295	0.347506	0.947333	MNX1	1
MA0673.1	2	2734	2.98507	6.835	0.436734	0.948619	NKX2-8	1
MA0797.1	2	2753	2.98507	6.8825	0.43372	0.950039	TGIF2	1
MA0124.2	1	1749	1.49254	4.3725	0.341346	0.950117	Nkx3-1	1
MA0825.1	2	2778	2.98507	6.945	0.429816	0.95185	MNT	1
MA0058.3	2	2786	2.98507	6.965	0.428582	0.952417	MAX	1
MA0781.1	1	1791	1.49254	4.4775	0.333342	0.95366	PAX9	1
MA0766.2	1	1797	1.49254	4.4925	0.332229	0.954146	GATA5	1
MA0665.1	3	3717	4.47761	9.2925	0.481852	0.955001	MSC	1
MA0845.1	2	2825	2.98507	7.0625	0.422665	0.955091	FOXB1	1
MA1616.1	5	5380	7.46269	13.45	0.554847	0.956798	Prdm15	1
MA0052.4	7	6912	10.4478	17.28	0.604616	0.957424	MEF2A	1
MA0503.1	4	4595	5.97015	11.4875	0.519708	0.957446	Nkx2-5(var.2)	1
MA0513.1	8	7655	11.9403	19.1375	0.623922	0.957896	SMAD2::SMAD3::SMAD4	1
MA1572.1	1	1849	1.49254	4.6225	0.322885	0.958148	TGIF2LY	1
MA0518.1	5	5417	7.46269	13.5425	0.551057	0.958644	Stat4	1
MA1641.1	4	4677	5.97015	11.6925	0.510596	0.96161	MYF5	1
MA1111.1	3	3842	4.47761	9.605	0.466175	0.961982	NR2F2	1
MA1113.2	1	1918	1.49254	4.795	0.31127	0.962932	PBX2	1
MA0046.2	1	1921	1.49254	4.8025	0.310783	0.963128	HNF1A	1
MA0738.1	6	6302	8.95522	15.755	0.568405	0.963654	HIC2	1
MA0115.1	2	2968	2.98507	7.42	0.402301	0.963733	NR1H2::RXRA	1
MA0135.1	1	1937	1.49254	4.8425	0.308216	0.964152	Lhx3	1
MA0851.1	3	3888	4.47761	9.72	0.46066	0.96429	Foxj3	1
MA1123.2	3	3909	4.47761	9.7725	0.458185	0.9653	TWIST1	1
MA0084.1	1	1966	1.49254	4.915	0.30367	0.965939	SRY	1
MA0511.2	1	1966	1.49254	4.915	0.30367	0.965939	RUNX2	1
MA0140.2	1	1968	1.49254	4.92	0.303361	0.966059	GATA1::TAL1	1
MA1567.1	3	3933	4.47761	9.8325	0.455389	0.966421	TBX6	1
MA1624.1	3	3940	4.47761	9.85	0.45458	0.966742	Stat5a	1
MA0821.1	2	3041	2.98507	7.6025	0.392644	0.967515	HES5	1
MA0499.2	8	7916	11.9403	19.79	0.60335	0.968133	MYOD1	1
MA1532.1	2	3055	2.98507	7.6375	0.390844	0.968196	NR1D2	1
MA0473.3	14	12123	20.8955	30.3075	0.689451	0.96865	ELF1	1
MA1121.1	2	3067	2.98507	7.6675	0.389315	0.96877	TEAD2	1
MA0743.2	2	3086	2.98507	7.715	0.386918	0.969657	SCRT1	1
MA0822.1	2	3087	2.98507	7.7175	0.386793	0.969703	HES7	1
MA0504.1	11	10140	16.4179	25.35	0.647649	0.970725	NR2C2	1
MA0655.1	1	2052	1.49254	5.13	0.290943	0.970736	JDP2	1
MA1581.1	10	9456	14.9254	23.64	0.631361	0.971314	ZBTB6	1
MA0757.1	1	2070	1.49254	5.175	0.288413	0.971652	ONECUT3	1
MA0622.1	1	2087	1.49254	5.2175	0.286064	0.972492	Mlxip	1
MA0514.1	6	6546	8.95522	16.365	0.547218	0.972638	Sox3	1
MA0660.1	3	4129	4.47761	10.3225	0.433772	0.974403	MEF2B	1
MA1101.2	1	2152	1.49254	5.38	0.277423	0.975482	BACH2	1
MA1132.1	1	2158	1.49254	5.395	0.276652	0.975741	JUN::JUNB	1
MA0161.2	3	4187	4.47761	10.4675	0.427763	0.976402	NFIC	1
MA1125.1	10	9667	14.9254	24.1675	0.61758	0.97707	ZNF384	1
MA0078.1	1	2193	1.49254	5.4825	0.272237	0.977201	Sox17	1
MA0847.2	2	3302	2.98507	8.255	0.361608	0.978203	FOXD2	1
MA1645.1	2	3346	2.98507	8.365	0.356853	0.979637	NKX2-2	1
MA0491.2	1	2291	1.49254	5.7275	0.260591	0.980843	JUND	1
MA1541.1	2	3396	2.98507	8.49	0.351599	0.981158	NR6A1	1
MA1600.1	5	6058	7.46269	15.145	0.492749	0.981199	ZNF684	1
MA0768.1	2	3407	2.98507	8.5175	0.350464	0.981477	LEF1	1
MA0667.1	1	2313	1.49254	5.7825	0.258113	0.981578	MYF6	1
MA0859.1	4	5265	5.97015	13.1625	0.453573	0.98217	Rarg	1
MA0782.2	4	5276	5.97015	13.19	0.452627	0.982432	PKNOX1	1
MA0476.1	2	3444	2.98507	8.61	0.346699	0.982515	FOS	1
MA0835.2	2	3444	2.98507	8.61	0.346699	0.982515	BATF3	1
MA0505.1	5	6117	7.46269	15.2925	0.487997	0.982566	Nr5a2	1
MA0598.3	11	10649	16.4179	26.6225	0.616693	0.982919	EHF	1
MA0490.2	1	2361	1.49254	5.9025	0.252865	0.983087	JUNB	1
MA0521.1	10	9946	14.9254	24.865	0.600256	0.983105	Tcf12	1
MA0783.1	2	3477	2.98507	8.6925	0.343408	0.983393	PKNOX2	1
MA0672.1	1	2393	1.49254	5.9825	0.249484	0.984025	NKX2-3	1
MA0693.2	2	3502	2.98507	8.755	0.340957	0.98403	VDR	1
MA0515.1	3	4472	4.47761	11.18	0.400502	0.984277	Sox6	1
MA0670.1	1	2404	1.49254	6.01	0.248342	0.984335	NFIA	1
MA1649.1	3	4484	4.47761	11.21	0.39943	0.984547	ZBTB12	1
MA0063.2	1	2445	1.49254	6.1125	0.244178	0.98544	NKX2-5	1
MA1421.1	2	3564	2.98507	8.91	0.335025	0.985511	TCF7L1	1
MA0846.1	3	4535	4.47761	11.3375	0.394938	0.985646	FOXC2	1
MA1138.1	1	2469	1.49254	6.1725	0.241804	0.986051	FOSL2::JUNB	1
MA1579.1	4	5454	5.97015	13.635	0.437855	0.986205	ZBTB26	1
MA0790.1	1	2484	1.49254	6.21	0.240344	0.98642	POU4F1	1
MA1634.1	2	3619	2.98507	9.0475	0.329934	0.986714	BATF	1
MA0462.2	2	3624	2.98507	9.06	0.329478	0.986819	BATF::JUN	1
MA0478.1	2	3634	2.98507	9.085	0.328572	0.987026	FOSL2	1
MA0523.1	2	3647	2.98507	9.1175	0.327401	0.98729	TCF7L2	1
MA1487.1	2	3653	2.98507	9.1325	0.326863	0.98741	FOXE1	1
MA1144.1	1	2542	1.49254	6.355	0.23486	0.987758	FOSL2::JUND	1
MA1134.1	1	2585	1.49254	6.4625	0.230954	0.988666	FOS::JUNB	1
MA1142.1	1	2585	1.49254	6.4625	0.230954	0.988666	FOSL1::JUND	1
MA0761.2	11	11036	16.4179	27.59	0.595067	0.988921	ETV1	1
MA1137.1	1	2682	1.49254	6.705	0.222601	0.990477	FOSL1::JUNB	1
MA1135.1	1	2709	1.49254	6.7725	0.220382	0.990928	FOSB::JUNB	1
MA0130.1	10	10502	14.9254	26.255	0.568477	0.991088	ZNF354C	1
MA1622.1	2	3924	2.98507	9.81	0.304289	0.991832	Smad2::Smad3	1
MA0769.2	1	2770	1.49254	6.925	0.215529	0.991871	TCF7	1
MA0092.1	1	2849	1.49254	7.1225	0.209552	0.99295	Hand1::Tcf3	1
MA0796.1	1	2864	1.49254	7.16	0.208455	0.993139	TGIF1	1
MA0099.3	1	2903	1.49254	7.2575	0.205654	0.993606	FOS::JUN	1
MA1623.1	9	10064	13.4328	25.16	0.533896	0.993821	Stat2	1
MA0062.3	11	11550	16.4179	28.875	0.568586	0.993953	GABPA	1
MA1130.1	1	2934	1.49254	7.335	0.203482	0.993954	FOSL2::JUN	1
MA1638.1	2	4130	2.98507	10.325	0.289111	0.99415	HAND2	1
MA0477.2	1	2979	1.49254	7.4475	0.200408	0.994427	FOSL1	1
MA0764.2	14	13770	20.8955	34.425	0.606987	0.994707	ETV4	1
MA1607.1	1	3040	1.49254	7.6	0.196386	0.995011	Foxl2	1
MA0480.1	2	4250	2.98507	10.625	0.280948	0.995193	Foxo1	1
MA0823.1	1	3133	1.49254	7.8325	0.190557	0.995786	HEY1	1
MA1128.1	1	3165	1.49254	7.9125	0.18863	0.996025	FOSL1::JUN	1
MA0659.2	1	3165	1.49254	7.9125	0.18863	0.996025	MAFG	1
MA1620.1	5	7293	7.46269	18.2325	0.409307	0.996474	Ptf1a(var.3)	1
MA0494.1	2	4460	2.98507	11.15	0.26772	0.996602	Nr1h3::Rxra	1
MA1621.1	5	7328	7.46269	18.32	0.407352	0.996647	Rbpjl	1
MA0032.2	1	3270	1.49254	8.175	0.182573	0.996717	FOXC1	1
MA0041.1	3	5588	4.47761	13.97	0.320516	0.997081	Foxd3	1
MA1141.1	1	3397	1.49254	8.4925	0.175748	0.997398	FOS::JUND	1
MA1637.1	7	9259	10.4478	23.1475	0.451356	0.997695	EBF3	1
MA1618.1	1	3465	1.49254	8.6625	0.172299	0.997703	Ptf1a	1
MA1652.1	13	13921	19.403	34.8025	0.557517	0.998164	ZKSCAN5	1
MA1540.1	2	4993	2.98507	12.4825	0.239141	0.998616	NR5A1	1
MA0687.1	3	6557	4.47761	16.3925	0.27315	0.999393	SPIC	1
MA1604.1	5	8713	7.46269	21.7825	0.3426	0.999589	Ebf2	1
MA1508.1	8	11274	11.9403	28.185	0.42364	0.999603	IKZF1	1
MA0151.1	6	9623	8.95522	24.0575	0.372242	0.999607	Arid3a	1
MA0698.1	1	5081	1.49254	12.7025	0.117499	0.999889	ZBTB18	1
MA0081.2	9	13473	13.4328	33.6825	0.398808	0.999957	SPIB	1
MA0080.5	8	14179	11.9403	35.4475	0.336845	0.999997	SPI1	1
MA0029.1	0	2173	0	5.4325	0	1	Mecom	1
MA0125.1	0	710	0	1.775	0	1	Nobox	1
MA0467.1	0	2328	0	5.82	0	1	Crx	1
MA0602.1	0	1656	0	4.14	0	1	Arid5a	1
MA0615.1	0	364	0	0.91	0	1	Gmeb1	1
MA0618.1	0	946	0	2.365	0	1	LBX1	1
MA0621.1	0	1380	0	3.45	0	1	mix-a	1
MA0628.1	0	670	0	1.675	0	1	POU6F1	1
MA0630.1	0	959	0	2.3975	0	1	SHOX	1
MA0633.1	0	1576	0	3.94	0	1	Twist2	1
MA0635.1	0	767	0	1.9175	0	1	BARHL2	1
MA0644.1	0	1062	0	2.655	0	1	ESX1	1
MA0654.1	0	959	0	2.3975	0	1	ISX	1
MA0658.1	0	734	0	1.835	0	1	LHX6	1
MA0662.1	0	1131	0	2.8275	0	1	MIXL1	1
MA0671.1	0	2900	0	7.25	0	1	NFIX	1
MA0678.1	0	738	0	1.845	0	1	OLIG2	1
MA0680.1	0	553	0	1.3825	0	1	PAX7	1
MA0009.2	0	1071	0	2.6775	0	1	TBXT	1
MA0704.1	0	937	0	2.3425	0	1	Lhx4	1
MA0716.1	0	959	0	2.3975	0	1	PRRX1	1
MA0717.1	0	959	0	2.3975	0	1	RAX2	1
MA0718.1	0	1142	0	2.855	0	1	RAX	1
MA0719.1	0	943	0	2.3575	0	1	RHOXF1	1
MA0720.1	0	959	0	2.3975	0	1	Shox2	1
MA0721.1	0	1433	0	3.5825	0	1	UNCX	1
MA0724.1	0	626	0	1.565	0	1	VENTX	1
MA0729.1	0	4210	0	10.525	0	1	RARA	1
MA0749.1	0	331	0	0.8275	0	1	ZBED1	1
MA0752.1	0	1408	0	3.52	0	1	ZNF410	1
MA0754.1	0	462	0	1.155	0	1	CUX1	1
MA0755.1	0	455	0	1.1375	0	1	CUX2	1
MA0776.1	0	476	0	1.19	0	1	MYBL1	1
MA0780.1	0	580	0	1.45	0	1	PAX3	1
MA0793.1	0	1505	0	3.7625	0	1	POU6F2	1
MA0804.1	0	1000	0	2.5	0	1	TBX19	1
MA0461.2	0	804	0	2.01	0	1	Atoh1	1
MA0817.1	0	784	0	1.96	0	1	BHLHE23	1
MA0818.1	0	745	0	1.8625	0	1	BHLHE22	1
MA0826.1	0	689	0	1.7225	0	1	OLIG1	1
MA0827.1	0	859	0	2.1475	0	1	OLIG3	1
MA0466.2	0	895	0	2.2375	0	1	CEBPB	1
MA0837.1	0	854	0	2.135	0	1	CEBPE	1
MA0838.1	0	1126	0	2.815	0	1	CEBPG	1
MA0853.1	0	969	0	2.4225	0	1	Alx4	1
MA0106.3	0	1594	0	3.985	0	1	TP53	1
MA0861.1	0	1750	0	4.375	0	1	TP73	1
MA0862.1	0	159	0	0.3975	0	1	GMEB2	1
MA0024.3	0	884	0	2.21	0	1	E2F1	1
MA0874.1	0	886	0	2.215	0	1	Arx	1
MA0879.1	0	974	0	2.435	0	1	Dlx1	1
MA0880.1	0	825	0	2.0625	0	1	Dlx3	1
MA0882.1	0	678	0	1.695	0	1	DLX6	1
MA0887.1	0	734	0	1.835	0	1	EVX1	1
MA0888.1	0	723	0	1.8075	0	1	EVX2	1
MA0889.1	0	857	0	2.1425	0	1	GBX1	1
MA0890.1	0	1130	0	2.825	0	1	GBX2	1
MA0894.1	0	931	0	2.3275	0	1	HESX1	1
MA0906.1	0	735	0	1.8375	0	1	HOXC12	1
MA0907.1	0	1267	0	3.1675	0	1	HOXC13	1
MA0914.1	0	1586	0	3.965	0	1	ISL2	1
MA1468.1	0	1333	0	3.3325	0	1	ATOH7	1
MA1496.1	0	753	0	1.8825	0	1	HOXA4	1
MA1499.1	0	1330	0	3.325	0	1	HOXB4	1
MA1504.1	0	981	0	2.4525	0	1	HOXC4	1
MA1507.1	0	1547	0	3.8675	0	1	HOXD4	1
MA1524.1	0	1550	0	3.875	0	1	MSGN1	1
MA1530.1	0	1476	0	3.69	0	1	NKX6-3	1
MA1549.1	0	1673	0	4.1825	0	1	POU6F1(var.2)	1
MA1561.1	0	931	0	2.3275	0	1	SOX12	1
MA1562.1	0	1231	0	3.0775	0	1	SOX14	1
MA1603.1	0	1659	0	4.1475	0	1	Dmrt1	1
MA0594.2	0	308	0	0.77	0	1	HOXA9	1
MA0623.2	0	746	0	1.865	0	1	NEUROG1	1
MA0842.2	0	2117	0	5.2925	0	1	NRL	1
MA0868.2	0	1910	0	4.775	0	1	SOX8	1
MA0700.2	0	1317	0	3.2925	0	1	LHX2	1
MA0495.3	0	2918	0	7.295	0	1	MAFF	1
MA0744.2	0	3361	0	8.4025	0	1	SCRT2	1

## Sheet: Motifs_pDC
motif	observed	background	percent.observed	percent.background	fold.enrichment	pvalue	motif.name	p.adjust
MA0506.1	43	9806	64.1791	24.515	2.61795	7.33587e-12	NRF1	5.47256e-09
MA1513.1	56	18070	83.5821	45.175	1.85018	9.36048e-11	KLF15	3.49146e-08
MA1515.1	57	19598	85.0746	48.995	1.73639	7.47227e-10	KLF2	1.8581e-07
MA0162.4	53	17238	79.1045	43.095	1.83558	1.85095e-09	EGR1	3.45202e-07
MA1650.1	42	11370	62.6866	28.425	2.20533	5.57174e-09	ZBTB14	8.31303e-07
MA0740.1	43	12213	64.1791	30.5325	2.10199	1.37823e-08	KLF14	1.71361e-06
MA0131.2	27	5133	40.2985	12.8325	3.14035	1.72514e-08	HINFP	1.83851e-06
MA1564.1	52	17977	77.6119	44.9425	1.72692	4.89614e-08	SP9	4.56565e-06
MA0732.1	40	11481	59.7015	28.7025	2.08001	1.20916e-07	EGR3	1.00226e-05
MA1516.1	43	13196	64.1791	32.99	1.94541	1.68929e-07	KLF3	1.26021e-05
MA0742.1	35	10118	52.2388	25.295	2.06518	2.1039e-06	Klf12	0.000142682
MA0746.2	48	17736	71.6418	44.34	1.61574	5.52077e-06	SP3	0.000343208
MA0685.1	42	14680	62.6866	36.7	1.70808	1.38032e-05	SP4	0.000792094
MA0079.4	43	15434	64.1791	38.585	1.66332	1.95696e-05	SP1	0.00104278
MA0516.2	44	16084	65.6716	40.21	1.63322	2.22624e-05	SP2	0.00110718
MA0472.2	26	6986	38.806	17.465	2.22193	2.92485e-05	EGR2	0.00136371
MA1517.1	38	12970	56.7164	32.425	1.74916	3.56708e-05	KLF6	0.00156532
MA0812.1	30	8948	44.7761	22.37	2.00161	3.89623e-05	TFAP2B(var.2)	0.00161477
MA1569.1	30	9219	44.7761	23.0475	1.94278	7.03718e-05	TFAP2E	0.00275733
MA0039.4	57	25337	85.0746	63.3425	1.34309	7.47301e-05	KLF4	0.00275733
MA1122.1	27	7848	40.2985	19.62	2.05395	7.85954e-05	TFDP1	0.00275733
MA0471.2	44	16823	65.6716	42.0575	1.56147	8.13154e-05	E2F6	0.00275733
MA1511.1	41	15158	61.194	37.895	1.61483	9.26713e-05	KLF10	0.00291261
MA1512.1	43	16348	64.1791	40.87	1.57032	9.84429e-05	KLF11	0.00291261
MA1653.1	57	25510	85.0746	63.775	1.33398	9.85509e-05	ZNF148	0.00291261
MA1102.2	45	17554	67.1642	43.885	1.53046	0.000101512	CTCFL	0.00291261
MA0632.2	22	5937	32.8358	14.8425	2.21228	0.000171859	TCFL5	0.00474841
MA0527.1	14	2919	20.8955	7.2975	2.86338	0.000289473	ZBTB33	0.0077124
MA0814.2	38	14299	56.7164	35.7475	1.58658	0.000367626	TFAP2C(var.2)	0.00945685
MA0747.1	42	16675	62.6866	41.6875	1.50373	0.000421919	SP8	0.0104917
MA0146.2	45	18633	67.1642	46.5825	1.44183	0.000537373	Zfx	0.0129316
MA0599.1	54	24591	80.597	61.4775	1.311	0.000629064	KLF5	0.014665
MA1627.1	47	20798	70.1493	51.995	1.34915	0.00190481	Wt1	0.0430602
MA0834.1	8	1369	11.9403	3.4225	3.48877	0.00200876	ATF7	0.0440746
MA0733.1	25	8585	37.3134	21.4625	1.73854	0.00221194	EGR4	0.047146
MA0060.3	13	3259	19.403	8.1475	2.38146	0.00265605	NFYA	0.0550393
MA1596.1	54	25727	80.597	64.3175	1.25311	0.00286021	ZNF460	0.057668
MA0748.2	15	4198	22.3881	10.495	2.13321	0.00349898	YY2	0.0674112
MA0711.1	4	371	5.97015	0.9275	6.43682	0.00352418	OTX1	0.0674112
MA1136.1	7	1301	10.4478	3.2525	3.21222	0.00603477	FOSB::JUNB(var.2)	0.112548
MA0502.2	15	4563	22.3881	11.4075	1.96257	0.00758653	NFYB	0.138038
MA1584.1	27	10453	40.2985	26.1325	1.54208	0.0079031	ZIC5	0.138862
MA1107.2	43	19518	64.1791	48.795	1.31528	0.00800412	KLF9	0.138862
MA0767.1	8	1808	11.9403	4.52	2.64166	0.0104854	GCM2	0.177775
MA0741.1	43	19785	64.1791	49.4625	1.29753	0.0107381	KLF16	0.178013
MA0753.2	37	16316	55.2239	40.79	1.35386	0.0118471	ZNF740	0.192128
MA0076.2	20	7339	29.8507	18.3475	1.62697	0.0150131	ELK4	0.238293
MA1145.1	8	1948	11.9403	4.87	2.45181	0.0158596	FOSL2::JUND(var.2)	0.242516
MA0813.1	24	9421	35.8209	23.5525	1.5209	0.0159293	TFAP2B(var.3)	0.242516
MA1131.1	8	1958	11.9403	4.895	2.43928	0.0163083	FOSL2::JUN(var.2)	0.24332
MA1475.1	7	1593	10.4478	3.9825	2.62342	0.0170571	CREB3L4(var.2)	0.249502
MA1133.1	7	1685	10.4478	4.2125	2.48018	0.0224307	JUN::JUNB(var.2)	0.321794
MA0694.1	12	3818	17.9104	9.545	1.87642	0.0237179	ZBTB7B	0.333841
MA1651.1	14	4751	20.8955	11.8775	1.75925	0.0242021	ZFP42	0.334347
MA0083.3	5	1002	7.46269	2.505	2.97912	0.026338	SRF	0.352337
MA1630.1	33	14786	49.2537	36.965	1.33244	0.0264489	Znf281	0.352337
MA1522.1	42	20146	62.6866	50.365	1.24465	0.0284823	MAZ	0.372768
MA0006.1	23	9469	34.3284	23.6725	1.45014	0.0316957	Ahr::Arnt	0.400958
MA0155.1	25	10536	37.3134	26.34	1.41661	0.0317111	INSM1	0.400958
MA0750.2	23	9513	34.3284	23.7825	1.44343	0.0333059	ZBTB7A	0.410685
MA0003.4	27	11675	40.2985	29.1875	1.38068	0.0335815	TFAP2A	0.410685
MA1644.1	10	3131	14.9254	7.8275	1.90679	0.0349447	NFYC	0.413988
MA0736.1	18	6963	26.8657	17.4075	1.54334	0.0349615	GLIS2	0.413988
MA0751.1	23	9574	34.3284	23.935	1.43423	0.0356426	ZIC4	0.415459
MA1140.2	6	1504	8.95522	3.76	2.38171	0.0399619	JUNB(var.2)	0.458639
MA0645.1	17	6591	25.3731	16.4775	1.53987	0.0413658	ETV6	0.467559
MA0695.1	12	4165	17.9104	10.4125	1.72009	0.0425574	ZBTB7C	0.473848
MA0646.1	8	2415	11.9403	6.0375	1.97769	0.0481075	GCM1	0.527767
MA0104.4	10	3340	14.9254	8.35	1.78747	0.0506245	MYCN	0.542679
MA0163.1	34	16060	50.7463	40.15	1.26392	0.0509217	PLAG1	0.542679
MA0609.2	7	2034	10.4478	5.085	2.05462	0.0533496	CREM	0.551948
MA0098.3	11	3845	16.4179	9.6125	1.70798	0.0538448	ETS1	0.551948
MA0810.1	26	11606	38.806	29.015	1.33745	0.054011	TFAP2A(var.2)	0.551948
MA0145.3	4	902	5.97015	2.255	2.64752	0.06469	TFCP2	0.631203
MA1657.1	7	2128	10.4478	5.32	1.96386	0.0648382	ZNF652	0.631203
MA0696.1	23	10161	34.3284	25.4025	1.35138	0.0650654	ZIC1	0.631203
MA1139.1	5	1297	7.46269	3.2425	2.30152	0.0661979	FOSL2::JUNB(var.2)	0.631203
MA1126.1	6	1711	8.95522	4.2775	2.09356	0.0665597	FOS::JUN(var.2)	0.631203
MA0641.1	13	4968	19.403	12.42	1.56224	0.0668432	ELF4	0.631203
MA0656.1	6	1743	8.95522	4.3575	2.05513	0.0714243	JDP2(var.2)	0.666032
MA0156.2	9	3102	13.4328	7.755	1.73215	0.073208	FEV	0.674237
MA1599.1	25	11471	37.3134	28.6775	1.30114	0.0788699	ZNF682	0.717524
MA0095.2	13	5150	19.403	12.875	1.50703	0.0837879	YY1	0.753081
MA0840.1	5	1411	7.46269	3.5275	2.11557	0.0875495	Creb5	0.777523
MA0657.1	12	4767	17.9104	11.9175	1.50287	0.0968127	KLF13	0.839776
MA0815.1	20	8973	29.8507	22.4325	1.33069	0.0976881	TFAP2C(var.3)	0.839776
MA0891.1	5	1463	7.46269	3.6575	2.04038	0.0983677	GSC2	0.839776
MA0600.2	6	1910	8.95522	4.775	1.87544	0.100085	RFX2	0.839776
MA0647.1	4	1053	5.97015	2.6325	2.26786	0.100188	GRHL1	0.839776
MA1656.1	19	8498	28.3582	21.245	1.33482	0.103659	ZNF449	0.859218
MA0028.2	9	3419	13.4328	8.5475	1.57155	0.116073	ELK1	0.945159
MA0474.2	9	3437	13.4328	8.5925	1.56332	0.118862	ERG	0.945159
MA1476.1	3	717	4.47761	1.7925	2.49797	0.118993	DLX5	0.945159
MA0605.2	5	1555	7.46269	3.8875	1.91966	0.119095	ATF3	0.945159
MA1548.1	21	9801	31.3433	24.5025	1.27919	0.12417	PLAGL2	0.975063
MA0116.1	15	6565	22.3881	16.4125	1.36409	0.125503	Znf423	0.975266
MA1583.1	7	2523	10.4478	6.3075	1.6564	0.128572	ZFP57	0.988811
MA0759.1	9	3537	13.4328	8.8425	1.51912	0.135035	ELK3	1
MA1615.1	31	15593	46.2687	38.9825	1.18691	0.136305	Plagl1	1
MA0259.1	5	1637	7.46269	4.0925	1.8235	0.139191	ARNT::HIF1A	1
MA1127.1	5	1679	7.46269	4.1975	1.77789	0.150039	FOSB::JUN	1
MA1546.1	3	806	4.47761	2.015	2.22214	0.15285	PAX3(var.2)	1
MA0763.1	8	3147	11.9403	7.8675	1.51767	0.154678	ETV3	1
MA1578.1	15	6795	22.3881	16.9875	1.31791	0.15475	VEZF1	1
MA0510.2	6	2175	8.95522	5.4375	1.64694	0.156298	RFX5	1
MA0760.1	9	3717	13.4328	9.2925	1.44556	0.166951	ERF	1
MA0484.2	9	3729	13.4328	9.3225	1.4409	0.169202	HNF4G	1
MA1474.1	7	2725	10.4478	6.8125	1.53362	0.170346	CREB3L4	1
MA1538.1	7	2751	10.4478	6.8775	1.51912	0.176129	NR2F1(var.3)	1
MA0697.1	20	9709	29.8507	24.2725	1.22982	0.176856	ZIC3	1
MA0872.1	19	9155	28.3582	22.8875	1.23903	0.177261	TFAP2A(var.3)	1
MA1655.1	12	5351	17.9104	13.3775	1.33885	0.178653	ZNF341	1
MA0858.1	8	3274	11.9403	8.185	1.4588	0.180207	Rarb(var.2)	1
MA0799.1	6	2296	8.95522	5.74	1.56014	0.185879	RFX4	1
MA1466.1	5	1817	7.46269	4.5425	1.64286	0.188085	ATF6	1
MA0648.1	4	1345	5.97015	3.3625	1.77551	0.188406	GSC	1
MA0475.2	8	3313	11.9403	8.2825	1.44163	0.188413	FLI1	1
MA1498.1	3	900	4.47761	2.25	1.99005	0.191497	HOXA7	1
MA0910.2	3	900	4.47761	2.25	1.99005	0.191497	HOXD8	1
MA0777.1	2	482	2.98507	1.205	2.47724	0.193363	MYBL2	1
MA1502.1	3	911	4.47761	2.2775	1.96602	0.196178	HOXB8	1
MA0074.1	6	2353	8.95522	5.8825	1.52235	0.200553	RXRA::VDR	1
MA0101.1	10	4417	14.9254	11.0425	1.35163	0.201054	REL	1
MA0690.1	7	2920	10.4478	7.3	1.4312	0.215731	TBX21	1
MA0591.1	11	5055	16.4179	12.6375	1.29914	0.221	Bach1::Mafk	1
MA0653.1	9	4002	13.4328	10.005	1.34261	0.224185	IRF9	1
MA0778.1	12	5635	17.9104	14.0875	1.27137	0.228204	NFKB2	1
MA0765.2	12	5635	17.9104	14.0875	1.27137	0.228204	ETV5	1
MA0014.3	7	3007	10.4478	7.5175	1.38979	0.237346	PAX5	1
MA1542.1	5	1985	7.46269	4.9625	1.50382	0.238609	OSR1	1
MA1483.1	9	4139	13.4328	10.3475	1.29817	0.254206	ELF2	1
MA1129.1	3	1043	4.47761	2.6075	1.7172	0.254263	FOSL1::JUN(var.2)	1
MA1117.1	7	3077	10.4478	7.6925	1.35818	0.255261	RELB	1
MA0027.2	2	586	2.98507	1.465	2.03759	0.257387	EN1	1
MA0114.4	8	3621	11.9403	9.0525	1.31901	0.258492	HNF4A	1
MA1106.1	5	2061	7.46269	5.1525	1.44836	0.262659	HIF1A	1
MA1505.1	2	596	2.98507	1.49	2.00341	0.263599	HOXC8	1
MA1602.1	4	1563	5.97015	3.9075	1.52787	0.266137	ZSCAN29	1
MA1518.1	3	1071	4.47761	2.6775	1.67231	0.266928	LHX1	1
MA1565.1	13	6444	19.403	16.11	1.20441	0.276703	TBX18	1
MA1556.1	8	3699	11.9403	9.2475	1.29119	0.277498	RXRG(var.2)	1
MA1146.1	5	2115	7.46269	5.2875	1.41138	0.2801	NR1H4::RXRA	1
MA0831.2	6	2696	8.95522	6.74	1.32867	0.296671	TFE3	1
MA0493.1	26	14010	38.806	35.025	1.10795	0.298052	Klf1	1
MA0147.3	9	4350	13.4328	10.875	1.2352	0.302957	MYC	1
MA0688.1	6	2718	8.95522	6.795	1.31791	0.303183	TBX2	1
MA0902.2	2	668	2.98507	1.67	1.78747	0.308276	HOXB2	1
MA1597.1	13	6616	19.403	16.54	1.17309	0.310301	ZNF528	1
MA0772.1	9	4436	13.4328	11.09	1.21126	0.323523	IRF7	1
MA0509.2	7	3333	10.4478	8.3325	1.25386	0.323905	RFX1	1
MA0881.1	2	700	2.98507	1.75	1.70576	0.328006	Dlx4	1
MA0638.1	4	1728	5.97015	4.32	1.38198	0.328531	CREB3	1
MA0901.2	8	3927	11.9403	9.8175	1.21623	0.335142	HOXB13	1
MA0069.1	3	1221	4.47761	3.0525	1.46687	0.335722	PAX6	1
MA1099.2	10	5077	14.9254	12.6925	1.17592	0.342736	HES1	1
MA1550.1	8	3983	11.9403	9.9575	1.19913	0.349658	PPARD	1
MA1535.1	7	3436	10.4478	8.59	1.21627	0.352505	NR2C1	1
MA1143.1	3	1267	4.47761	3.1675	1.41361	0.3569	FOSL1::JUND(var.2)	1
MA0070.1	3	1268	4.47761	3.17	1.4125	0.35736	PBX1	1
MA1484.1	8	4036	11.9403	10.09	1.18338	0.363487	ETS2	1
MA0844.1	3	1287	4.47761	3.2175	1.39164	0.366089	XBP1	1
MA0018.4	6	2989	8.95522	7.4725	1.19842	0.38514	CREB1	1
MA0909.2	4	1877	5.97015	4.6925	1.27227	0.385748	HOXD13	1
MA0794.1	3	1338	4.47761	3.345	1.3386	0.389427	PROX1	1
MA0524.2	16	8751	23.8806	21.8775	1.09156	0.391744	TFAP2C	1
MA1147.1	5	2486	7.46269	6.215	1.20075	0.404172	NR4A2::RXRA	1
MA1509.1	2	838	2.98507	2.095	1.42486	0.411009	IRF6	1
MA1554.1	3	1389	4.47761	3.4725	1.28945	0.412575	RFX7	1
MA1528.1	11	5953	16.4179	14.8825	1.10317	0.412773	NFIX(var.2)	1
MA0159.1	9	4805	13.4328	12.0125	1.11824	0.414453	RARA::RXRA	1
MA1100.2	14	7706	20.8955	19.265	1.08464	0.415193	ASCL1	1
MA0105.4	11	5974	16.4179	14.935	1.09929	0.417546	NFKB1	1
MA0142.1	6	3095	8.95522	7.7375	1.15738	0.417559	Pou5f1::Sox2	1
MA0107.1	10	5406	14.9254	13.515	1.10436	0.420151	RELA	1
MA1573.1	11	5995	16.4179	14.9875	1.09544	0.422322	THAP11	1
MA0043.3	3	1413	4.47761	3.5325	1.26755	0.423384	HLF	1
MA0650.2	4	1980	5.97015	4.95	1.20609	0.425105	HOXA13	1
MA1150.1	4	2007	5.97015	5.0175	1.18987	0.435342	RORB	1
MA0507.1	6	3159	8.95522	7.8975	1.13393	0.437084	POU2F2	1
MA0692.1	5	2618	7.46269	6.545	1.14021	0.448496	TFEB	1
MA1105.2	5	2625	7.46269	6.5625	1.13717	0.45083	GRHL2	1
MA1545.1	1	360	1.49254	0.9	1.65837	0.454598	OVOL2	1
MA1575.1	6	3224	8.95522	8.06	1.11107	0.456821	THRB(var.2)	1
MA0864.2	2	918	2.98507	2.295	1.30069	0.456901	E2F2	1
MA0492.1	5	2646	7.46269	6.615	1.12815	0.457817	JUND(var.2)	1
MA1544.1	1	369	1.49254	0.9225	1.61793	0.46284	OVOL1	1
MA0469.3	1	371	1.49254	0.9275	1.6092	0.464654	E2F3	1
MA1631.1	22	12717	32.8358	31.7925	1.03282	0.472837	ASCL1(var.2)	1
MA1501.1	2	949	2.98507	2.3725	1.2582	0.474146	HOXB7	1
MA0689.1	5	2700	7.46269	6.75	1.10558	0.47568	TBX20	1
MA0730.1	8	4488	11.9403	11.22	1.0642	0.482435	RARA(var.2)	1
MA0616.2	6	3310	8.95522	8.275	1.0822	0.482716	HES2	1
MA0855.1	7	3905	10.4478	9.7625	1.07019	0.484305	RXRB	1
MA1563.1	5	2736	7.46269	6.84	1.09104	0.487494	SOX18	1
MA0836.2	4	2148	5.97015	5.37	1.11176	0.487941	CEBPD	1
MA0869.1	4	2152	5.97015	5.38	1.10969	0.489408	Sox11	1
MA1683.1	5	2746	7.46269	6.865	1.08706	0.490761	FOXA3	1
MA1470.1	2	983	2.98507	2.4575	1.21468	0.492686	BACH2(var.2)	1
MA1574.1	8	4534	11.9403	11.335	1.0534	0.494402	THRB	1
MA0811.1	15	8718	22.3881	21.795	1.02721	0.500932	TFAP2B	1
MA0779.1	3	1598	4.47761	3.995	1.1208	0.504173	PAX1	1
MA1485.1	10	5783	14.9254	14.4575	1.03236	0.509256	FERD3L	1
MA0877.2	1	425	1.49254	1.0625	1.40474	0.511433	BARHL1	1
MA1155.1	9	5222	13.4328	13.055	1.02894	0.517716	ZSCAN4	1
MA1533.1	5	2830	7.46269	7.075	1.0548	0.517918	NR1I2	1
MA0828.1	3	1636	4.47761	4.09	1.09477	0.520089	SREBF2(var.2)	1
MA0682.2	3	1642	4.47761	4.105	1.09077	0.522578	PITX1	1
MA1629.1	21	12425	31.3433	31.0625	1.00904	0.526167	Zic2	1
MA0037.3	3	1654	4.47761	4.135	1.08286	0.527536	GATA3	1
MA0839.1	4	2261	5.97015	5.6525	1.0562	0.528722	CREB3L1	1
MA0805.1	6	3475	8.95522	8.6875	1.03082	0.531381	TBX1	1
MA1628.1	22	13060	32.8358	32.65	1.00569	0.53298	Zic1::Zic2	1
MA0595.1	8	4688	11.9403	11.72	1.0188	0.533937	SREBF1	1
MA0792.1	4	2300	5.97015	5.75	1.03829	0.542451	POU5F1B	1
MA0025.2	3	1696	4.47761	4.24	1.05604	0.544671	NFIL3	1
MA0088.2	7	4129	10.4478	10.3225	1.01213	0.545386	ZNF143	1
MA0048.2	14	8355	20.8955	20.8875	1.00038	0.547645	NHLH1	1
MA0500.2	10	5982	14.9254	14.955	0.998019	0.555087	MYOG	1
MA0038.2	5	2949	7.46269	7.3725	1.01223	0.555386	GFI1	1
MA1495.1	1	491	1.49254	1.2275	1.21592	0.563166	HOXA1	1
MA0158.2	1	491	1.49254	1.2275	1.21592	0.563166	HOXA5	1
MA0904.2	1	491	1.49254	1.2275	1.21592	0.563166	HOXB5	1
MA1124.1	6	3589	8.95522	8.9725	0.998075	0.563972	ZNF24	1
MA0636.1	3	1747	4.47761	4.3675	1.02521	0.565005	BHLHE41	1
MA0878.2	3	1750	4.47761	4.375	1.02345	0.566185	CDX1	1
MA0112.3	7	4221	10.4478	10.5525	0.990075	0.569684	ESR1	1
MA1648.1	18	10874	26.8657	27.185	0.988254	0.569726	TCF12(var.2)	1
MA1529.1	13	7870	19.403	19.675	0.986175	0.571197	NHLH2	1
MA0652.1	5	3006	7.46269	7.515	0.993039	0.572854	IRF8	1
MA0132.2	1	510	1.49254	1.275	1.17062	0.577031	PDX1	1
MA0612.2	1	510	1.49254	1.275	1.17062	0.577031	EMX1	1
MA0893.2	1	510	1.49254	1.275	1.17062	0.577031	GSX2	1
MA0900.2	1	510	1.49254	1.275	1.17062	0.577031	HOXA2	1
MA0912.2	1	510	1.49254	1.275	1.17062	0.577031	HOXD3	1
MA0522.3	18	10915	26.8657	27.2875	0.984541	0.577125	TCF3	1
MA0059.1	5	3021	7.46269	7.5525	0.988108	0.577396	MAX::MYC	1
MA0785.1	4	2404	5.97015	6.01	0.993369	0.578082	POU2F1	1
MA0483.1	8	4876	11.9403	12.19	0.979516	0.580725	Gfi1b	1
MA0072.1	3	1801	4.47761	4.5025	0.994472	0.585945	RORA(var.2)	1
MA0699.1	2	1172	2.98507	2.93	1.0188	0.588081	LBX2	1
MA0898.1	3	1807	4.47761	4.5175	0.99117	0.588234	Hmx3	1
MA0164.1	4	2439	5.97015	6.0975	0.979114	0.589731	Nr2e3	1
MA0856.1	6	3684	8.95522	9.21	0.972337	0.59035	RXRG	1
MA0606.1	6	3704	8.95522	9.26	0.967087	0.595804	NFAT5	1
MA0885.1	2	1189	2.98507	2.9725	1.00423	0.595998	Dlx2	1
MA0883.1	2	1190	2.98507	2.975	1.00339	0.59646	Dmbx1	1
MA1587.1	23	14032	34.3284	35.08	0.978573	0.59671	ZNF135	1
MA0691.1	5	3104	7.46269	7.76	0.961686	0.60208	TFAP4	1
MA0798.2	6	3732	8.95522	9.33	0.959831	0.603379	RFX3	1
MA0153.2	2	1206	2.98507	3.015	0.990075	0.603803	HNF1B	1
MA1154.1	6	3738	8.95522	9.345	0.95829	0.604993	ZNF282	1
MA0603.1	4	2489	5.97015	6.2225	0.959445	0.606058	Arntl	1
MA0102.4	4	2506	5.97015	6.265	0.952937	0.611522	CEBPA	1
MA0737.1	7	4391	10.4478	10.9775	0.951743	0.613052	GLIS3	1
MA1531.1	8	5021	11.9403	12.5525	0.951229	0.615402	NR1D1	1
MA0139.1	23	14172	34.3284	35.43	0.968907	0.619769	CTCF	1
MA0136.2	9	5661	13.4328	14.1525	0.949149	0.620278	ELF5	1
MA0625.1	5	3178	7.46269	7.945	0.939293	0.623423	NFATC3	1
MA1473.1	3	1903	4.47761	4.7575	0.941169	0.623766	CDX4	1
MA1464.1	4	2548	5.97015	6.37	0.937229	0.62483	ARNT2	1
MA0712.2	3	1912	4.47761	4.78	0.936739	0.626991	OTX2	1
MA1149.1	8	5080	11.9403	12.7	0.940181	0.629109	RARA::RXRG	1
MA0800.1	4	2568	5.97015	6.42	0.92993	0.631069	EOMES	1
MA1523.1	7	4470	10.4478	11.175	0.934923	0.632446	MSANTD3	1
MA0601.1	3	1928	4.47761	4.82	0.928965	0.63268	Arid3b	1
MA0639.1	1	593	1.49254	1.4825	1.00677	0.632688	DBP	1
MA0857.1	8	5107	11.9403	12.7675	0.93521	0.635299	Rarb	1
MA0758.1	3	1946	4.47761	4.865	0.920372	0.63901	E2F7	1
MA0619.1	4	2598	5.97015	6.495	0.919192	0.640307	LIN54	1
MA0160.1	6	3873	8.95522	9.6825	0.924888	0.640393	NR4A2	1
MA1646.1	11	7005	16.4179	17.5125	0.937497	0.642937	OSR2	1
MA1491.1	13	8258	19.403	20.645	0.939839	0.646815	GLI3	1
MA0896.1	2	1310	2.98507	3.275	0.911473	0.649126	Hmx1	1
MA0035.4	2	1314	2.98507	3.285	0.908699	0.650786	GATA1	1
MA0803.1	8	5203	11.9403	13.0075	0.917955	0.656869	TBX15	1
MA0111.1	6	3945	8.95522	9.8625	0.908007	0.658525	Spz1	1
MA0725.1	1	636	1.49254	1.59	0.938703	0.658618	VSX1	1
MA0726.1	1	636	1.49254	1.59	0.938703	0.658618	VSX2	1
MA0143.4	3	2013	4.47761	5.0325	0.889739	0.661917	SOX2	1
MA0739.1	6	3963	8.95522	9.9075	0.903883	0.662973	Hic1	1
MA0843.1	1	649	1.49254	1.6225	0.9199	0.666096	TEF	1
MA0770.1	4	2693	5.97015	6.7325	0.886766	0.668592	HSF2	1
MA0789.1	3	2036	4.47761	5.09	0.879688	0.669542	POU3F4	1
MA0629.1	2	1362	2.98507	3.405	0.876674	0.670236	Rhox11	1
MA1539.1	4	2699	5.97015	6.7475	0.884794	0.670329	NR2F6(var.3)	1
MA0816.1	12	7777	17.9104	19.4425	0.921201	0.672251	Ascl2	1
MA0668.1	1	662	1.49254	1.655	0.901835	0.673413	NEUROD2	1
MA0068.2	1	662	1.49254	1.655	0.901835	0.673413	PAX4	1
MA0705.1	1	662	1.49254	1.655	0.901835	0.673413	Lhx8	1
MA1577.1	1	662	1.49254	1.655	0.901835	0.673413	TLX2	1
MA0701.2	1	662	1.49254	1.655	0.901835	0.673413	LHX9	1
MA0075.3	1	662	1.49254	1.655	0.901835	0.673413	PRRX2	1
MA1566.1	7	4651	10.4478	11.6275	0.898539	0.674864	TBX3	1
MA0775.1	4	2720	5.97015	6.8	0.877963	0.676358	MEIS3	1
MA1521.1	4	2730	5.97015	6.825	0.874747	0.679203	MAFA	1
MA0526.3	5	3387	7.46269	8.4675	0.881333	0.680044	USF2	1
MA1103.2	4	2737	5.97015	6.8425	0.87251	0.681185	FOXK2	1
MA1601.1	11	7217	16.4179	18.0425	0.909958	0.683948	ZNF75D	1
MA0762.1	5	3403	7.46269	8.5075	0.877189	0.684146	ETV2	1
MA1494.1	4	2755	5.97015	6.8875	0.866809	0.686243	HNF4A(var.2)	1
MA0604.1	1	686	1.49254	1.715	0.870284	0.686508	Atf1	1
MA0651.1	1	690	1.49254	1.725	0.865239	0.68864	HOXC11	1
MA0047.3	4	2784	5.97015	6.96	0.85778	0.694277	FOXA2	1
MA0886.1	1	702	1.49254	1.755	0.850449	0.69495	EMX2	1
MA1559.1	12	7925	17.9104	19.8125	0.903997	0.699037	SNAI3	1
MA1633.1	7	4774	10.4478	11.935	0.875388	0.701981	BACH1	1
MA0873.1	1	720	1.49254	1.8	0.829187	0.704179	HOXD12	1
MA0608.1	4	2832	5.97015	7.08	0.843241	0.707261	Creb3l2	1
MA0036.3	3	2156	4.47761	5.39	0.830726	0.707336	GATA2	1
MA0496.3	11	7351	16.4179	18.3775	0.89337	0.708486	MAFK	1
MA0485.2	1	739	1.49254	1.8475	0.807869	0.713622	HOXC9	1
MA0593.1	5	3524	7.46269	8.81	0.84707	0.714059	FOXP2	1
MA0481.3	4	2874	5.97015	7.185	0.830918	0.718302	FOXP1	1
MA0108.2	2	1496	2.98507	3.74	0.798148	0.719998	TBP	1
MA0040.1	3	2199	4.47761	5.4975	0.814481	0.720071	Foxq1	1
MA0113.3	2	1507	2.98507	3.7675	0.792322	0.723795	NR3C1	1
MA0664.1	2	1514	2.98507	3.785	0.788659	0.726189	MLXIPL	1
MA1625.1	6	4241	8.95522	10.6025	0.844633	0.727178	Stat5b	1
MA0722.1	1	768	1.49254	1.92	0.777363	0.727466	VAX1	1
MA0723.1	1	768	1.49254	1.92	0.777363	0.727466	VAX2	1
MA1481.1	1	768	1.49254	1.92	0.777363	0.727466	DRGX	1
MA0479.1	3	2232	4.47761	5.58	0.802439	0.729557	FOXH1	1
MA1420.1	3	2232	4.47761	5.58	0.802439	0.729557	IRF5	1
MA1557.1	1	774	1.49254	1.935	0.771337	0.730247	SMAD5	1
MA1118.1	3	2242	4.47761	5.605	0.79886	0.732383	SIX1	1
MA0727.1	2	1544	2.98507	3.86	0.773335	0.736254	NR3C2	1
MA0875.1	1	791	1.49254	1.9775	0.75476	0.737975	BARX1	1
MA1632.1	4	2958	5.97015	7.395	0.807322	0.739488	ATF2	1
MA0710.1	1	796	1.49254	1.99	0.750019	0.740207	NOTO	1
MA0911.1	1	798	1.49254	1.995	0.748139	0.741094	Hoxa11	1
MA0867.2	6	4311	8.95522	10.7775	0.830918	0.741976	SOX4	1
MA0832.1	4	2973	5.97015	7.4325	0.803249	0.743146	Tcf21	1
MA1558.1	14	9446	20.8955	23.615	0.884841	0.74339	SNAI1	1
MA0863.1	4	2976	5.97015	7.44	0.802439	0.743873	MTF1	1
MA0042.2	4	2983	5.97015	7.4575	0.800556	0.745563	FOXI1	1
MA0033.2	4	2983	5.97015	7.4575	0.800556	0.745563	FOXL1	1
MA0848.1	4	2983	5.97015	7.4575	0.800556	0.745563	FOXO4	1
MA0849.1	4	2983	5.97015	7.4575	0.800556	0.745563	FOXO6	1
MA0850.1	4	2983	5.97015	7.4575	0.800556	0.745563	FOXP3	1
MA1588.1	3	2292	4.47761	5.73	0.781433	0.746173	ZNF136	1
MA0004.1	10	6938	14.9254	17.345	0.8605	0.747151	Arnt	1
MA1643.1	11	7585	16.4179	18.9625	0.865809	0.748576	NFIB	1
MA0686.1	3	2301	4.47761	5.7525	0.778377	0.748596	SPDEF	1
MA1112.2	5	3682	7.46269	9.205	0.810721	0.750143	NR4A1	1
MA0865.1	4	3005	5.97015	7.5125	0.794695	0.750822	E2F8	1
MA0908.1	1	822	1.49254	2.055	0.726296	0.751511	HOXD11	1
MA1647.1	8	5678	11.9403	14.195	0.841162	0.752555	PRDM4	1
MA0482.2	3	2328	4.47761	5.82	0.769349	0.755757	GATA4	1
MA0149.1	27	17510	40.2985	43.775	0.920583	0.756217	EWSR1-FLI1	1
MA1500.1	1	837	1.49254	2.0925	0.713279	0.75781	HOXB6	1
MA0871.2	4	3045	5.97015	7.6125	0.784256	0.760177	TFEC	1
MA1503.1	1	843	1.49254	2.1075	0.708203	0.760286	HOXB9	1
MA0895.1	1	844	1.49254	2.11	0.707364	0.760696	HMBOX1	1
MA0830.2	18	12056	26.8657	30.14	0.891363	0.760756	TCF4	1
MA0774.1	5	3737	7.46269	9.3425	0.798789	0.76191	MEIS2	1
MA0050.2	19	12733	28.3582	31.8325	0.890857	0.768719	IRF1	1
MA0056.2	6	4455	8.95522	11.1375	0.804061	0.770661	MZF1	1
MA1639.1	2	1659	2.98507	4.1475	0.719729	0.772014	MEIS1(var.2)	1
MA1489.1	1	877	1.49254	2.1925	0.680747	0.77385	FOXN3	1
MA0663.1	2	1676	2.98507	4.19	0.712428	0.776934	MLX	1
MA0470.2	1	889	1.49254	2.2225	0.671558	0.778455	E2F4	1
MA0702.2	1	889	1.49254	2.2225	0.671558	0.778455	LMX1A	1
MA1506.1	1	890	1.49254	2.225	0.670803	0.778835	HOXD10	1
MA0642.1	1	892	1.49254	2.23	0.669299	0.779592	EN2	1
MA0620.3	2	1693	2.98507	4.2325	0.705275	0.781762	MITF	1
MA0897.1	2	1701	2.98507	4.2525	0.701958	0.784003	Hmx2	1
MA0512.2	5	3846	7.46269	9.615	0.77615	0.784031	Rxra	1
MA0624.1	4	3159	5.97015	7.8975	0.755954	0.78539	NFATC1	1
MA0141.3	4	3178	5.97015	7.945	0.751435	0.789386	ESRRB	1
MA0829.2	4	3181	5.97015	7.9525	0.750726	0.790012	SREBF1(var.2)	1
MA0497.1	9	6557	13.4328	16.3925	0.81945	0.790435	MEF2C	1
MA0661.1	1	925	1.49254	2.3125	0.645422	0.791722	MEOX1	1
MA0674.1	1	925	1.49254	2.3125	0.645422	0.791722	NKX6-1	1
MA0675.1	1	925	1.49254	2.3125	0.645422	0.791722	NKX6-2	1
MA1519.1	1	925	1.49254	2.3125	0.645422	0.791722	LHX5	1
MA1570.1	1	926	1.49254	2.315	0.644725	0.792079	TFAP4(var.2)	1
MA0866.1	2	1734	2.98507	4.335	0.688599	0.793039	SOX21	1
MA0463.2	3	2480	4.47761	6.2	0.722195	0.793116	BCL6	1
MA0087.1	2	1736	2.98507	4.34	0.687805	0.793576	Sox5	1
MA1534.1	2	1736	2.98507	4.34	0.687805	0.793576	NR1I3	1
MA0066.1	4	3200	5.97015	8	0.746269	0.793941	PPARG	1
MA0057.1	12	8530	17.9104	21.325	0.83988	0.794833	MZF1(var.2)	1
MA0795.1	1	937	1.49254	2.3425	0.637156	0.795968	SMAD3	1
MA0468.1	2	1750	2.98507	4.375	0.682303	0.797301	DUX4	1
MA0017.2	9	6611	13.4328	16.5275	0.812757	0.798695	NR2F1	1
MA1497.1	1	958	1.49254	2.395	0.623189	0.803194	HOXA6	1
MA1576.1	6	4640	8.95522	11.6	0.772002	0.804066	THRB(var.3)	1
MA0148.4	3	2536	4.47761	6.34	0.706248	0.805658	FOXA1	1
MA0611.1	1	968	1.49254	2.42	0.616751	0.806546	Dux	1
MA0679.2	3	2542	4.47761	6.355	0.704581	0.806964	ONECUT1	1
MA0152.1	8	6009	11.9403	15.0225	0.794828	0.807642	NFATC2	1
MA1116.1	12	8631	17.9104	21.5775	0.830052	0.808575	RBPJ	1
MA1585.1	2	1795	2.98507	4.4875	0.665198	0.808882	ZKSCAN1	1
MA1419.1	3	2557	4.47761	6.3925	0.700448	0.810197	IRF4	1
MA0649.1	3	2562	4.47761	6.405	0.699081	0.811265	HEY2	1
MA1151.1	2	1806	2.98507	4.515	0.661146	0.811623	RORC	1
MA0714.1	2	1815	2.98507	4.5375	0.657868	0.813841	PITX3	1
MA0669.1	1	991	1.49254	2.4775	0.602437	0.814043	NEUROG2	1
MA0913.2	2	1830	2.98507	4.575	0.652475	0.817486	HOXD9	1
MA1527.1	7	5406	10.4478	13.515	0.773049	0.818014	NFIC(var.2)	1
MA1568.1	1	1008	1.49254	2.52	0.592277	0.8194	TCF21(var.2)	1
MA0465.2	3	2604	4.47761	6.51	0.687805	0.820042	CDX2	1
MA0802.1	3	2607	4.47761	6.5175	0.687014	0.820655	TBR1	1
MA0258.2	8	6097	11.9403	15.2425	0.783356	0.820675	ESR2	1
MA0731.1	3	2611	4.47761	6.5275	0.685961	0.821471	BCL6B	1
MA0464.2	2	1847	2.98507	4.6175	0.64647	0.821541	BHLHE40	1
MA0786.1	3	2616	4.47761	6.54	0.68465	0.822486	POU3F1	1
MA1635.1	12	8740	17.9104	21.85	0.8197	0.822677	BHLHE22(var.2)	1
MA1553.1	2	1859	2.98507	4.6475	0.642297	0.824356	RARG(var.3)	1
MA0089.2	4	3368	5.97015	8.42	0.709044	0.82623	NFE2L1	1
MA0486.2	3	2645	4.47761	6.6125	0.677144	0.82828	HSF1	1
MA0735.1	4	3382	5.97015	8.455	0.706109	0.828726	GLIS1	1
MA0073.1	24	16316	35.8209	40.79	0.878178	0.829435	RREB1	1
MA0676.1	3	2651	4.47761	6.6275	0.675611	0.829458	Nr2e1	1
MA0093.3	4	3407	5.97015	8.5175	0.700927	0.833113	USF1	1
MA0852.2	3	2675	4.47761	6.6875	0.669549	0.834106	FOXK1	1
MA0677.1	5	4133	7.46269	10.3325	0.722254	0.834878	Nr2f6	1
MA0007.3	2	1920	2.98507	4.8	0.621891	0.838067	Ar	1
MA0144.2	8	6224	11.9403	15.56	0.767371	0.838318	STAT3	1
MA1148.1	4	3450	5.97015	8.625	0.692191	0.840445	PPARA::RXRA	1
MA1640.1	2	1932	2.98507	4.83	0.618028	0.84065	MEIS2(var.2)	1
MA0905.1	1	1083	1.49254	2.7075	0.55126	0.841274	HOXC10	1
MA0592.3	5	4186	7.46269	10.465	0.713109	0.843145	ESRRA	1
MA1110.1	2	1949	2.98507	4.8725	0.612637	0.844246	NR1H4	1
MA0091.1	3	2730	4.47761	6.825	0.65606	0.844357	TAL1::TCF3	1
MA0734.2	11	8280	16.4179	20.7	0.793136	0.845907	GLI2	1
MA0631.1	1	1104	1.49254	2.76	0.540774	0.846916	Six3	1
MA0614.1	2	1963	2.98507	4.9075	0.608268	0.847153	Foxj2	1
MA1589.1	5	4213	7.46269	10.5325	0.708539	0.847228	ZNF140	1
MA0854.1	1	1106	1.49254	2.765	0.539796	0.847443	Alx1	1
MA1480.1	1	1122	1.49254	2.805	0.532099	0.851595	DPRX	1
MA1493.1	3	2772	4.47761	6.93	0.64612	0.851819	HES6	1
MA1555.1	3	2773	4.47761	6.9325	0.645887	0.851993	RXRB(var.2)	1
MA0525.2	1	1129	1.49254	2.8225	0.5288	0.853376	TP63	1
MA1547.1	2	1999	2.98507	4.9975	0.597314	0.854408	PITX2	1
MA1514.1	19	13497	28.3582	33.7425	0.84043	0.85644	KLF17	1
MA0501.1	4	3552	5.97015	8.88	0.672314	0.856788	MAF::NFE2	1
MA1463.1	1	1144	1.49254	2.86	0.521866	0.857122	ARGFX	1
MA0728.1	7	5688	10.4478	14.22	0.734723	0.857353	Nr2f6(var.2)	1
MA1571.1	2	2017	2.98507	5.0425	0.591983	0.857918	TGIF2LX	1
MA0637.1	1	1154	1.49254	2.885	0.517344	0.859567	CENPB	1
MA0808.1	3	2820	4.47761	7.05	0.635122	0.859973	TEAD3	1
MA0442.2	5	4321	7.46269	10.8025	0.69083	0.862715	SOX10	1
MA0109.1	1	1181	1.49254	2.9525	0.505516	0.865964	HLTF	1
MA0610.1	1	1194	1.49254	2.985	0.500013	0.868941	DMRT3	1
MA1104.2	2	2089	2.98507	5.2225	0.57158	0.871214	GATA6	1
MA0860.1	6	5105	8.95522	12.7625	0.701683	0.871796	Rarg(var.2)	1
MA1560.1	2	2093	2.98507	5.2325	0.570487	0.871918	SOHLH2	1
MA0607.1	1	1212	1.49254	3.03	0.492587	0.872956	Bhlha15	1
MA0520.1	4	3664	5.97015	9.16	0.651763	0.873112	Stat6	1
MA1471.1	2	2103	2.98507	5.2575	0.567775	0.873665	BARX2	1
MA0706.1	1	1222	1.49254	3.055	0.488556	0.875134	MEOX2	1
MA0892.1	1	1227	1.49254	3.0675	0.486565	0.876209	GSX1	1
MA0103.3	18	13085	26.8657	32.7125	0.821266	0.876402	ZEB1	1
MA0666.1	1	1229	1.49254	3.0725	0.485773	0.876636	MSX1	1
MA0708.1	1	1229	1.49254	3.0725	0.485773	0.876636	MSX2	1
MA0876.1	1	1229	1.49254	3.0725	0.485773	0.876636	BSX	1
MA0498.2	3	2935	4.47761	7.3375	0.610237	0.877958	MEIS1	1
MA0756.1	1	1245	1.49254	3.1125	0.47953	0.880004	ONECUT2	1
MA0903.1	1	1248	1.49254	3.12	0.478377	0.880625	HOXB3	1
MA0634.1	1	1262	1.49254	3.155	0.47307	0.883483	ALX3	1
MA0626.1	3	2975	4.47761	7.4375	0.602032	0.883727	Npas2	1
MA1119.1	3	2975	4.47761	7.4375	0.602032	0.883727	SIX2	1
MA0119.1	6	5218	8.95522	13.045	0.686487	0.88503	NFIC::TLX1	1
MA0806.1	4	3765	5.97015	9.4125	0.634279	0.886465	TBX4	1
MA0807.1	4	3765	5.97015	9.4125	0.634279	0.886465	TBX5	1
MA0709.1	1	1279	1.49254	3.1975	0.466783	0.886862	Msx3	1
MA1654.1	10	8026	14.9254	20.065	0.743851	0.889068	ZNF16	1
MA0683.1	2	2198	2.98507	5.495	0.543235	0.889212	POU4F2	1
MA1520.1	2	2201	2.98507	5.5025	0.542494	0.889673	MAF	1
MA0819.1	1	1299	1.49254	3.2475	0.459596	0.890715	CLOCK	1
MA0745.2	9	7369	13.4328	18.4225	0.729154	0.891096	SNAI2	1
MA0488.1	3	3030	4.47761	7.575	0.591104	0.89127	JUN	1
MA1552.1	2	2214	2.98507	5.535	0.539309	0.891652	RARB(var.3)	1
MA0030.1	2	2222	2.98507	5.555	0.537367	0.892854	FOXF2	1
MA1478.1	1	1312	1.49254	3.28	0.455042	0.89315	DMRTA2	1
MA1606.1	3	3051	4.47761	7.6275	0.587035	0.894035	Foxf1	1
MA0138.2	10	8083	14.9254	20.2075	0.738606	0.894289	REST	1
MA0627.2	3	3068	4.47761	7.67	0.583783	0.896228	POU2F3	1
MA0833.2	2	2245	2.98507	5.6125	0.531862	0.896241	ATF4	1
MA0065.2	12	9465	17.9104	23.6625	0.756913	0.898035	Pparg::Rxra	1
MA0508.3	10	8133	14.9254	20.3325	0.734065	0.898707	PRDM1	1
MA1467.1	6	5374	8.95522	13.435	0.666559	0.901441	ATOH1(var.2)	1
MA1608.1	1	1371	1.49254	3.4275	0.435459	0.903544	Isl1	1
MA0019.1	2	2299	2.98507	5.7475	0.519369	0.903813	Ddit3::Cebpa	1
MA0071.1	2	2304	2.98507	5.76	0.518242	0.904488	RORA	1
MA0870.1	1	1381	1.49254	3.4525	0.432306	0.905204	Sox1	1
MA0809.2	3	3147	4.47761	7.8675	0.569128	0.905904	TEAD4	1
MA1152.1	4	3953	5.97015	9.8825	0.604113	0.908154	SOX15	1
MA0640.2	15	11563	22.3881	28.9075	0.774472	0.908189	ELF3	1
MA1479.1	1	1401	1.49254	3.5025	0.426135	0.90844	DMRTC2	1
MA0703.2	1	1403	1.49254	3.5075	0.425527	0.908758	LMX1B	1
MA1120.1	2	2337	2.98507	5.8425	0.510924	0.908834	SOX13	1
MA1580.1	1	1410	1.49254	3.525	0.423415	0.909861	ZBTB32	1
MA0713.1	1	1419	1.49254	3.5475	0.420729	0.91126	PHOX2A	1
MA0077.1	1	1420	1.49254	3.55	0.420433	0.911414	SOX9	1
MA0517.1	11	8969	16.4179	22.4225	0.732207	0.911737	STAT1::STAT2	1
MA1642.1	6	5484	8.95522	13.71	0.653189	0.911802	NEUROG2(var.2)	1
MA0773.1	5	4758	7.46269	11.895	0.62738	0.91283	MEF2D	1
MA0791.1	2	2370	2.98507	5.925	0.50381	0.912998	POU4F3	1
MA0031.1	1	1438	1.49254	3.595	0.41517	0.914143	FOXD1	1
MA0613.1	1	1438	1.49254	3.595	0.41517	0.914143	FOXG1	1
MA0157.2	1	1438	1.49254	3.595	0.41517	0.914143	FOXO3	1
MA1592.1	3	3223	4.47761	8.0575	0.555707	0.914451	ZNF274	1
MA1619.1	5	4778	7.46269	11.945	0.624754	0.914692	Ptf1a(var.2)	1
MA1537.1	5	4783	7.46269	11.9575	0.624101	0.915152	NR2F1(var.2)	1
MA0528.2	25	17957	37.3134	44.8925	0.831173	0.915671	ZNF263	1
MA1115.1	3	3240	4.47761	8.1	0.552792	0.916265	POU5F1	1
MA1418.1	7	6260	10.4478	15.65	0.667589	0.916493	IRF3	1
MA0137.3	4	4039	5.97015	10.0975	0.59125	0.916817	STAT1	1
MA0681.2	3	3258	4.47761	8.145	0.549738	0.918149	PHOX2B	1
MA1108.2	3	3272	4.47761	8.18	0.547385	0.919588	MXI1	1
MA0051.1	4	4076	5.97015	10.19	0.585883	0.92032	IRF2	1
MA1536.1	2	2434	2.98507	6.085	0.490563	0.920579	NR2C2(var.2)	1
MA0841.1	2	2444	2.98507	6.11	0.488556	0.921706	NFE2	1
MA0884.1	1	1495	1.49254	3.7375	0.399341	0.922251	DUXA	1
MA0715.1	1	1503	1.49254	3.7575	0.397216	0.923327	PROP1	1
MA1525.1	3	3318	4.47761	8.295	0.539796	0.924158	NFATC4	1
MA0899.1	2	2473	2.98507	6.1825	0.482826	0.924894	HOXA10	1
MA0820.1	5	4910	7.46269	12.275	0.607958	0.926145	FIGLA	1
MA0787.1	2	2488	2.98507	6.22	0.479916	0.926495	POU3F2	1
MA0100.3	2	2495	2.98507	6.2375	0.478569	0.927231	MYB	1
MA1594.1	2	2499	2.98507	6.2475	0.477803	0.927649	ZNF382	1
MA1472.1	5	4930	7.46269	12.325	0.605492	0.927759	BHLHA15(var.2)	1
MA0067.1	1	1539	1.49254	3.8475	0.387924	0.927989	Pax2	1
MA0150.2	4	4166	5.97015	10.415	0.573226	0.928306	Nfe2l2	1
MA1636.1	2	2506	2.98507	6.265	0.476468	0.928374	CEBPG(var.2)	1
MA0643.1	3	3413	4.47761	8.5325	0.524771	0.932866	Esrrg	1
MA1153.1	2	2553	2.98507	6.3825	0.467697	0.933074	Smad4	1
MA1109.1	6	5757	8.95522	14.3925	0.622215	0.933623	NEUROD1	1
MA0090.3	3	3427	4.47761	8.5675	0.522628	0.93407	TEAD1	1
MA0002.2	7	6506	10.4478	16.265	0.642346	0.934738	RUNX1	1
MA1114.1	7	6511	10.4478	16.2775	0.641853	0.93507	PBX3	1
MA0788.1	2	2602	2.98507	6.505	0.458889	0.937667	POU3F3	1
MA0801.1	4	4294	5.97015	10.735	0.556139	0.93845	MGA	1
MA0771.1	2	2617	2.98507	6.5425	0.456259	0.939013	HSF4	1
MA0117.2	2	2629	2.98507	6.5725	0.454176	0.94007	Mafb	1
MA0489.1	3	3521	4.47761	8.8025	0.508675	0.941663	JUN(var.2)	1
MA0596.1	4	4340	5.97015	10.85	0.550244	0.941771	SREBF2	1
MA0784.1	2	2654	2.98507	6.635	0.449898	0.942219	POU1F1	1
MA0597.1	7	6635	10.4478	16.5875	0.629857	0.942866	THAP1	1
MA0684.2	3	3562	4.47761	8.905	0.50282	0.944719	RUNX3	1
MA0519.1	4	4394	5.97015	10.985	0.543482	0.945466	Stat5a::Stat5b	1
MA0154.4	12	10194	17.9104	25.485	0.702784	0.945825	EBF1	1
MA0122.3	1	1709	1.49254	4.2725	0.349336	0.946496	Nkx3-2	1
MA1593.1	4	4410	5.97015	11.025	0.54151	0.94652	ZNF317	1
MA0707.1	1	1718	1.49254	4.295	0.347506	0.947333	MNX1	1
MA0673.1	2	2734	2.98507	6.835	0.436734	0.948619	NKX2-8	1
MA0797.1	2	2753	2.98507	6.8825	0.43372	0.950039	TGIF2	1
MA0124.2	1	1749	1.49254	4.3725	0.341346	0.950117	Nkx3-1	1
MA0825.1	2	2778	2.98507	6.945	0.429816	0.95185	MNT	1
MA0058.3	2	2786	2.98507	6.965	0.428582	0.952417	MAX	1
MA0781.1	1	1791	1.49254	4.4775	0.333342	0.95366	PAX9	1
MA0766.2	1	1797	1.49254	4.4925	0.332229	0.954146	GATA5	1
MA0665.1	3	3717	4.47761	9.2925	0.481852	0.955001	MSC	1
MA0845.1	2	2825	2.98507	7.0625	0.422665	0.955091	FOXB1	1
MA1616.1	5	5380	7.46269	13.45	0.554847	0.956798	Prdm15	1
MA0052.4	7	6912	10.4478	17.28	0.604616	0.957424	MEF2A	1
MA0503.1	4	4595	5.97015	11.4875	0.519708	0.957446	Nkx2-5(var.2)	1
MA0513.1	8	7655	11.9403	19.1375	0.623922	0.957896	SMAD2::SMAD3::SMAD4	1
MA1572.1	1	1849	1.49254	4.6225	0.322885	0.958148	TGIF2LY	1
MA0518.1	5	5417	7.46269	13.5425	0.551057	0.958644	Stat4	1
MA1641.1	4	4677	5.97015	11.6925	0.510596	0.96161	MYF5	1
MA1111.1	3	3842	4.47761	9.605	0.466175	0.961982	NR2F2	1
MA1113.2	1	1918	1.49254	4.795	0.31127	0.962932	PBX2	1
MA0046.2	1	1921	1.49254	4.8025	0.310783	0.963128	HNF1A	1
MA0738.1	6	6302	8.95522	15.755	0.568405	0.963654	HIC2	1
MA0115.1	2	2968	2.98507	7.42	0.402301	0.963733	NR1H2::RXRA	1
MA0135.1	1	1937	1.49254	4.8425	0.308216	0.964152	Lhx3	1
MA0851.1	3	3888	4.47761	9.72	0.46066	0.96429	Foxj3	1
MA1123.2	3	3909	4.47761	9.7725	0.458185	0.9653	TWIST1	1
MA0084.1	1	1966	1.49254	4.915	0.30367	0.965939	SRY	1
MA0511.2	1	1966	1.49254	4.915	0.30367	0.965939	RUNX2	1
MA0140.2	1	1968	1.49254	4.92	0.303361	0.966059	GATA1::TAL1	1
MA1567.1	3	3933	4.47761	9.8325	0.455389	0.966421	TBX6	1
MA1624.1	3	3940	4.47761	9.85	0.45458	0.966742	Stat5a	1
MA0821.1	2	3041	2.98507	7.6025	0.392644	0.967515	HES5	1
MA0499.2	8	7916	11.9403	19.79	0.60335	0.968133	MYOD1	1
MA1532.1	2	3055	2.98507	7.6375	0.390844	0.968196	NR1D2	1
MA0473.3	14	12123	20.8955	30.3075	0.689451	0.96865	ELF1	1
MA1121.1	2	3067	2.98507	7.6675	0.389315	0.96877	TEAD2	1
MA0743.2	2	3086	2.98507	7.715	0.386918	0.969657	SCRT1	1
MA0822.1	2	3087	2.98507	7.7175	0.386793	0.969703	HES7	1
MA0504.1	11	10140	16.4179	25.35	0.647649	0.970725	NR2C2	1
MA0655.1	1	2052	1.49254	5.13	0.290943	0.970736	JDP2	1
MA1581.1	10	9456	14.9254	23.64	0.631361	0.971314	ZBTB6	1
MA0757.1	1	2070	1.49254	5.175	0.288413	0.971652	ONECUT3	1
MA0622.1	1	2087	1.49254	5.2175	0.286064	0.972492	Mlxip	1
MA0514.1	6	6546	8.95522	16.365	0.547218	0.972638	Sox3	1
MA0660.1	3	4129	4.47761	10.3225	0.433772	0.974403	MEF2B	1
MA1101.2	1	2152	1.49254	5.38	0.277423	0.975482	BACH2	1
MA1132.1	1	2158	1.49254	5.395	0.276652	0.975741	JUN::JUNB	1
MA0161.2	3	4187	4.47761	10.4675	0.427763	0.976402	NFIC	1
MA1125.1	10	9667	14.9254	24.1675	0.61758	0.97707	ZNF384	1
MA0078.1	1	2193	1.49254	5.4825	0.272237	0.977201	Sox17	1
MA0847.2	2	3302	2.98507	8.255	0.361608	0.978203	FOXD2	1
MA1645.1	2	3346	2.98507	8.365	0.356853	0.979637	NKX2-2	1
MA0491.2	1	2291	1.49254	5.7275	0.260591	0.980843	JUND	1
MA1541.1	2	3396	2.98507	8.49	0.351599	0.981158	NR6A1	1
MA1600.1	5	6058	7.46269	15.145	0.492749	0.981199	ZNF684	1
MA0768.1	2	3407	2.98507	8.5175	0.350464	0.981477	LEF1	1
MA0667.1	1	2313	1.49254	5.7825	0.258113	0.981578	MYF6	1
MA0859.1	4	5265	5.97015	13.1625	0.453573	0.98217	Rarg	1
MA0782.2	4	5276	5.97015	13.19	0.452627	0.982432	PKNOX1	1
MA0476.1	2	3444	2.98507	8.61	0.346699	0.982515	FOS	1
MA0835.2	2	3444	2.98507	8.61	0.346699	0.982515	BATF3	1
MA0505.1	5	6117	7.46269	15.2925	0.487997	0.982566	Nr5a2	1
MA0598.3	11	10649	16.4179	26.6225	0.616693	0.982919	EHF	1
MA0490.2	1	2361	1.49254	5.9025	0.252865	0.983087	JUNB	1
MA0521.1	10	9946	14.9254	24.865	0.600256	0.983105	Tcf12	1
MA0783.1	2	3477	2.98507	8.6925	0.343408	0.983393	PKNOX2	1
MA0672.1	1	2393	1.49254	5.9825	0.249484	0.984025	NKX2-3	1
MA0693.2	2	3502	2.98507	8.755	0.340957	0.98403	VDR	1
MA0515.1	3	4472	4.47761	11.18	0.400502	0.984277	Sox6	1
MA0670.1	1	2404	1.49254	6.01	0.248342	0.984335	NFIA	1
MA1649.1	3	4484	4.47761	11.21	0.39943	0.984547	ZBTB12	1
MA0063.2	1	2445	1.49254	6.1125	0.244178	0.98544	NKX2-5	1
MA1421.1	2	3564	2.98507	8.91	0.335025	0.985511	TCF7L1	1
MA0846.1	3	4535	4.47761	11.3375	0.394938	0.985646	FOXC2	1
MA1138.1	1	2469	1.49254	6.1725	0.241804	0.986051	FOSL2::JUNB	1
MA1579.1	4	5454	5.97015	13.635	0.437855	0.986205	ZBTB26	1
MA0790.1	1	2484	1.49254	6.21	0.240344	0.98642	POU4F1	1
MA1634.1	2	3619	2.98507	9.0475	0.329934	0.986714	BATF	1
MA0462.2	2	3624	2.98507	9.06	0.329478	0.986819	BATF::JUN	1
MA0478.1	2	3634	2.98507	9.085	0.328572	0.987026	FOSL2	1
MA0523.1	2	3647	2.98507	9.1175	0.327401	0.98729	TCF7L2	1
MA1487.1	2	3653	2.98507	9.1325	0.326863	0.98741	FOXE1	1
MA1144.1	1	2542	1.49254	6.355	0.23486	0.987758	FOSL2::JUND	1
MA1134.1	1	2585	1.49254	6.4625	0.230954	0.988666	FOS::JUNB	1
MA1142.1	1	2585	1.49254	6.4625	0.230954	0.988666	FOSL1::JUND	1
MA0761.2	11	11036	16.4179	27.59	0.595067	0.988921	ETV1	1
MA1137.1	1	2682	1.49254	6.705	0.222601	0.990477	FOSL1::JUNB	1
MA1135.1	1	2709	1.49254	6.7725	0.220382	0.990928	FOSB::JUNB	1
MA0130.1	10	10502	14.9254	26.255	0.568477	0.991088	ZNF354C	1
MA1622.1	2	3924	2.98507	9.81	0.304289	0.991832	Smad2::Smad3	1
MA0769.2	1	2770	1.49254	6.925	0.215529	0.991871	TCF7	1
MA0092.1	1	2849	1.49254	7.1225	0.209552	0.99295	Hand1::Tcf3	1
MA0796.1	1	2864	1.49254	7.16	0.208455	0.993139	TGIF1	1
MA0099.3	1	2903	1.49254	7.2575	0.205654	0.993606	FOS::JUN	1
MA1623.1	9	10064	13.4328	25.16	0.533896	0.993821	Stat2	1
MA0062.3	11	11550	16.4179	28.875	0.568586	0.993953	GABPA	1
MA1130.1	1	2934	1.49254	7.335	0.203482	0.993954	FOSL2::JUN	1
MA1638.1	2	4130	2.98507	10.325	0.289111	0.99415	HAND2	1
MA0477.2	1	2979	1.49254	7.4475	0.200408	0.994427	FOSL1	1
MA0764.2	14	13770	20.8955	34.425	0.606987	0.994707	ETV4	1
MA1607.1	1	3040	1.49254	7.6	0.196386	0.995011	Foxl2	1
MA0480.1	2	4250	2.98507	10.625	0.280948	0.995193	Foxo1	1
MA0823.1	1	3133	1.49254	7.8325	0.190557	0.995786	HEY1	1
MA1128.1	1	3165	1.49254	7.9125	0.18863	0.996025	FOSL1::JUN	1
MA0659.2	1	3165	1.49254	7.9125	0.18863	0.996025	MAFG	1
MA1620.1	5	7293	7.46269	18.2325	0.409307	0.996474	Ptf1a(var.3)	1
MA0494.1	2	4460	2.98507	11.15	0.26772	0.996602	Nr1h3::Rxra	1
MA1621.1	5	7328	7.46269	18.32	0.407352	0.996647	Rbpjl	1
MA0032.2	1	3270	1.49254	8.175	0.182573	0.996717	FOXC1	1
MA0041.1	3	5588	4.47761	13.97	0.320516	0.997081	Foxd3	1
MA1141.1	1	3397	1.49254	8.4925	0.175748	0.997398	FOS::JUND	1
MA1637.1	7	9259	10.4478	23.1475	0.451356	0.997695	EBF3	1
MA1618.1	1	3465	1.49254	8.6625	0.172299	0.997703	Ptf1a	1
MA1652.1	13	13921	19.403	34.8025	0.557517	0.998164	ZKSCAN5	1
MA1540.1	2	4993	2.98507	12.4825	0.239141	0.998616	NR5A1	1
MA0687.1	3	6557	4.47761	16.3925	0.27315	0.999393	SPIC	1
MA1604.1	5	8713	7.46269	21.7825	0.3426	0.999589	Ebf2	1
MA1508.1	8	11274	11.9403	28.185	0.42364	0.999603	IKZF1	1
MA0151.1	6	9623	8.95522	24.0575	0.372242	0.999607	Arid3a	1
MA0698.1	1	5081	1.49254	12.7025	0.117499	0.999889	ZBTB18	1
MA0081.2	9	13473	13.4328	33.6825	0.398808	0.999957	SPIB	1
MA0080.5	8	14179	11.9403	35.4475	0.336845	0.999997	SPI1	1
MA0029.1	0	2173	0	5.4325	0	1	Mecom	1
MA0125.1	0	710	0	1.775	0	1	Nobox	1
MA0467.1	0	2328	0	5.82	0	1	Crx	1
MA0602.1	0	1656	0	4.14	0	1	Arid5a	1
MA0615.1	0	364	0	0.91	0	1	Gmeb1	1
MA0618.1	0	946	0	2.365	0	1	LBX1	1
MA0621.1	0	1380	0	3.45	0	1	mix-a	1
MA0628.1	0	670	0	1.675	0	1	POU6F1	1
MA0630.1	0	959	0	2.3975	0	1	SHOX	1
MA0633.1	0	1576	0	3.94	0	1	Twist2	1
MA0635.1	0	767	0	1.9175	0	1	BARHL2	1
MA0644.1	0	1062	0	2.655	0	1	ESX1	1
MA0654.1	0	959	0	2.3975	0	1	ISX	1
MA0658.1	0	734	0	1.835	0	1	LHX6	1
MA0662.1	0	1131	0	2.8275	0	1	MIXL1	1
MA0671.1	0	2900	0	7.25	0	1	NFIX	1
MA0678.1	0	738	0	1.845	0	1	OLIG2	1
MA0680.1	0	553	0	1.3825	0	1	PAX7	1
MA0009.2	0	1071	0	2.6775	0	1	TBXT	1
MA0704.1	0	937	0	2.3425	0	1	Lhx4	1
MA0716.1	0	959	0	2.3975	0	1	PRRX1	1
MA0717.1	0	959	0	2.3975	0	1	RAX2	1
MA0718.1	0	1142	0	2.855	0	1	RAX	1
MA0719.1	0	943	0	2.3575	0	1	RHOXF1	1
MA0720.1	0	959	0	2.3975	0	1	Shox2	1
MA0721.1	0	1433	0	3.5825	0	1	UNCX	1
MA0724.1	0	626	0	1.565	0	1	VENTX	1
MA0729.1	0	4210	0	10.525	0	1	RARA	1
MA0749.1	0	331	0	0.8275	0	1	ZBED1	1
MA0752.1	0	1408	0	3.52	0	1	ZNF410	1
MA0754.1	0	462	0	1.155	0	1	CUX1	1
MA0755.1	0	455	0	1.1375	0	1	CUX2	1
MA0776.1	0	476	0	1.19	0	1	MYBL1	1
MA0780.1	0	580	0	1.45	0	1	PAX3	1
MA0793.1	0	1505	0	3.7625	0	1	POU6F2	1
MA0804.1	0	1000	0	2.5	0	1	TBX19	1
MA0461.2	0	804	0	2.01	0	1	Atoh1	1
MA0817.1	0	784	0	1.96	0	1	BHLHE23	1
MA0818.1	0	745	0	1.8625	0	1	BHLHE22	1
MA0826.1	0	689	0	1.7225	0	1	OLIG1	1
MA0827.1	0	859	0	2.1475	0	1	OLIG3	1
MA0466.2	0	895	0	2.2375	0	1	CEBPB	1
MA0837.1	0	854	0	2.135	0	1	CEBPE	1
MA0838.1	0	1126	0	2.815	0	1	CEBPG	1
MA0853.1	0	969	0	2.4225	0	1	Alx4	1
MA0106.3	0	1594	0	3.985	0	1	TP53	1
MA0861.1	0	1750	0	4.375	0	1	TP73	1
MA0862.1	0	159	0	0.3975	0	1	GMEB2	1
MA0024.3	0	884	0	2.21	0	1	E2F1	1
MA0874.1	0	886	0	2.215	0	1	Arx	1
MA0879.1	0	974	0	2.435	0	1	Dlx1	1
MA0880.1	0	825	0	2.0625	0	1	Dlx3	1
MA0882.1	0	678	0	1.695	0	1	DLX6	1
MA0887.1	0	734	0	1.835	0	1	EVX1	1
MA0888.1	0	723	0	1.8075	0	1	EVX2	1
MA0889.1	0	857	0	2.1425	0	1	GBX1	1
MA0890.1	0	1130	0	2.825	0	1	GBX2	1
MA0894.1	0	931	0	2.3275	0	1	HESX1	1
MA0906.1	0	735	0	1.8375	0	1	HOXC12	1
MA0907.1	0	1267	0	3.1675	0	1	HOXC13	1
MA0914.1	0	1586	0	3.965	0	1	ISL2	1
MA1468.1	0	1333	0	3.3325	0	1	ATOH7	1
MA1496.1	0	753	0	1.8825	0	1	HOXA4	1
MA1499.1	0	1330	0	3.325	0	1	HOXB4	1
MA1504.1	0	981	0	2.4525	0	1	HOXC4	1
MA1507.1	0	1547	0	3.8675	0	1	HOXD4	1
MA1524.1	0	1550	0	3.875	0	1	MSGN1	1
MA1530.1	0	1476	0	3.69	0	1	NKX6-3	1
MA1549.1	0	1673	0	4.1825	0	1	POU6F1(var.2)	1
MA1561.1	0	931	0	2.3275	0	1	SOX12	1
MA1562.1	0	1231	0	3.0775	0	1	SOX14	1
MA1603.1	0	1659	0	4.1475	0	1	Dmrt1	1
MA0594.2	0	308	0	0.77	0	1	HOXA9	1
MA0623.2	0	746	0	1.865	0	1	NEUROG1	1
MA0842.2	0	2117	0	5.2925	0	1	NRL	1
MA0868.2	0	1910	0	4.775	0	1	SOX8	1
MA0700.2	0	1317	0	3.2925	0	1	LHX2	1
MA0495.3	0	2918	0	7.295	0	1	MAFF	1
MA0744.2	0	3361	0	8.4025	0	1	SCRT2	1
