# Supplementary material for: AS04 drives superior cross-protective antibody response by increased NOTCH signaling of dendritic cells and proliferation of memory B cells
Source: Front Immunol. 2025 Jul 24;16:1623405. doi: 10.3389/fimmu.2025.1623405 (PMC12344523; doi:10.3389/fimmu.2025.1623405)
Supplement: Supplementary file 11 [file Table6.xlsx]

## Sheet: Legend
Tab	Description
Th_Frequencies	Relative T helper cell frequencies per subject per vaccine, scRNAseq analyzed cells annotated with azimuth
Th_DEGs	Differentially expressed genes in Thelper subsets between Cervarix and Gardasil
Others	Significantly enriched pathways for each Th subset between Cervarix and Gardasil

## Sheet: Th_Frequencies
subject	vaccine	Thelp	count	total_count	relative_freq	relative_freq_percent
Subject_005	CERVARIX	Tfh	40	4405	0.00908059023836549	0.908059023836549
Subject_005	CERVARIX	Th1	23	4405	0.00522133938706016	0.522133938706016
Subject_005	CERVARIX	Th17	103	4405	0.0233825198637911	233825198637911
Subject_005	CERVARIX	Th2	159	4405	0.0360953461975028	360953461975028
Subject_005	CERVARIX	Treg	181	4405	0.0410896708286039	410896708286039
Subject_005	CERVARIX	other CD4	3899	4405	0.885130533484677	885130533484677
Subject_006	GARDASIL	Tfh	53	3826	0.0138525875588082	138525875588082
Subject_006	GARDASIL	Th1	19	3826	0.00496602195504443	0.496602195504443
Subject_006	GARDASIL	Th17	113	3826	0.0295347621536853	295347621536853
Subject_006	GARDASIL	Th2	91	3826	0.023784631468897	23784631468897
Subject_006	GARDASIL	Treg	167	3826	0.0436487192890748	436487192890748
Subject_006	GARDASIL	other CD4	3383	3826	0.88421327757449	88421327757449
Subject_007	CERVARIX	Tfh	34	3311	0.0102688009664754	102688009664754
Subject_007	CERVARIX	Th1	67	3311	0.0202355783751133	202355783751133
Subject_007	CERVARIX	Th17	100	3311	0.0302023557837511	302023557837511
Subject_007	CERVARIX	Th2	92	3311	0.027786167321051	27786167321051
Subject_007	CERVARIX	Treg	105	3311	0.0317124735729387	317124735729387
Subject_007	CERVARIX	other CD4	2913	3311	0.87979462398067	879794623980671
Subject_008	GARDASIL	Tfh	40	4102	0.00975134080936129	0.975134080936129
Subject_008	GARDASIL	Th1	13	4102	0.00316918576304242	0.316918576304242
Subject_008	GARDASIL	Th17	90	4102	0.0219405168210629	219405168210629
Subject_008	GARDASIL	Th2	72	4102	0.0175524134568503	175524134568503
Subject_008	GARDASIL	Treg	112	4102	0.0273037542662116	273037542662116
Subject_008	GARDASIL	other CD4	3775	4102	0.920282788883471	920282788883471
Subject_009	GARDASIL	Tfh	59	3423	0.0172363423897166	172363423897166
Subject_009	GARDASIL	Th1	34	3423	0.00993280747881975	0.993280747881975
Subject_009	GARDASIL	Th17	87	3423	0.0254163014899211	254163014899211
Subject_009	GARDASIL	Th2	56	3423	0.016359918200409	16359918200409
Subject_009	GARDASIL	Treg	227	3423	0.0663160969909436	663160969909436
Subject_009	GARDASIL	other CD4	2960	3423	0.86473853345019	86473853345019
Subject_010	CERVARIX	Tfh	60	4775	0.012565445026178	12565445026178
Subject_010	CERVARIX	Th1	28	4775	0.00586387434554974	0.586387434554974
Subject_010	CERVARIX	Th17	131	4775	0.027434554973822	27434554973822
Subject_010	CERVARIX	Th2	91	4775	0.0190575916230366	190575916230366
Subject_010	CERVARIX	Treg	307	4775	0.0642931937172775	642931937172775
Subject_010	CERVARIX	other CD4	4158	4775	0.870785340314136	870785340314136
Subject_013	CERVARIX	Tfh	21	3548	0.00591882750845547	0.591882750845547
Subject_013	CERVARIX	Th1	7	3548	0.00197294250281849	0.197294250281849
Subject_013	CERVARIX	Th17	90	3548	0.0253664036076663	253664036076663
Subject_013	CERVARIX	Th2	59	3548	0.0166290868094701	166290868094701
Subject_013	CERVARIX	Treg	137	3548	0.0386133032694476	386133032694476
Subject_013	CERVARIX	other CD4	3234	3548	0.911499436302142	911499436302142
Subject_014	GARDASIL	Tfh	14	1647	0.0085003035822708	0.85003035822708
Subject_014	GARDASIL	Th1	10	1647	0.00607164541590771	0.607164541590771
Subject_014	GARDASIL	Th17	52	1647	0.0315725561627201	315725561627201
Subject_014	GARDASIL	Th2	36	1647	0.0218579234972678	218579234972678
Subject_014	GARDASIL	Treg	64	1647	0.0388585306618094	388585306618094
Subject_014	GARDASIL	other CD4	1471	1647	0.893139040680024	893139040680024

## Sheet: Th_DEGs
subset	p_val	avg_log2FC	pct.1	pct.2	p_val_adj	gene
other CD4	2.86338e-294	-0.500379	0.782	0.899	7.14787e-290	MTRNR2L12
other CD4	6.94225e-228	-0.429121	0.53	0.734	1.73299e-223	PLCG2
other CD4	1.78037e-177	-1.01139	0.203	0.355	4.44433e-173	IGKC
other CD4	3.18441e-164	0.475095	0.779	0.656	7.94924e-160	RPS12
other CD4	8.76517e-143	0.434838	0.78	0.663	2.18805e-138	RPLP1
other CD4	1.74249e-114	0.523178	0.573	0.441	4.34979e-110	RPL32
other CD4	1.39379e-109	0.415533	0.727	0.619	3.47931e-105	RPS14
other CD4	2.9471e-109	0.330444	0.826	0.738	7.35685e-105	RPLP2
other CD4	3.53427e-103	0.591446	0.446	0.32	8.8226e-99	RPS10
other CD4	2.56545e-98	0.478318	0.568	0.448	6.40412e-94	RPS20
other CD4	4.74392e-96	-1.10263	0.09	0.176	1.18423e-91	IGHM
other CD4	5.42431e-96	0.356836	0.748	0.649	1.35407e-91	RPL30
other CD4	2.26223e-95	0.325104	0.812	0.725	5.6472e-91	RPL10
other CD4	1.90005e-91	0.279617	0.892	0.831	4.74309e-87	RPL13A
other CD4	5.82884e-88	0.330321	0.794	0.716	1.45505e-83	RPS18
other CD4	1.35378e-80	0.218351	0.952	0.918	3.37945e-76	RPL13
other CD4	8.53306e-80	0.267526	0.858	0.79	2.13011e-75	RPS27A
other CD4	3.41501e-77	0.398852	0.565	0.458	8.52488e-73	RPL9
other CD4	1.44727e-75	0.311627	0.732	0.636	3.61283e-71	RPS23
other CD4	2.81307e-75	0.465672	0.484	0.377	7.02226e-71	RPL26
other CD4	7.57846e-75	0.40441	0.543	0.435	1.89181e-70	RPS15A
other CD4	9.0042e-72	0.358958	0.594	0.486	2.24772e-67	RPL39
other CD4	2.23933e-71	0.318772	0.709	0.613	5.59003e-67	RPL19
other CD4	5.86309e-70	0.302938	0.74	0.653	1.4636e-65	RPS19
other CD4	9.11621e-69	0.360315	0.632	0.532	2.27568e-64	RPS25
other CD4	2.45697e-68	0.359241	0.64	0.547	6.13334e-64	RPL27A
other CD4	6.51813e-68	-1.14554	0.05	0.108	1.62712e-63	IGHA1
other CD4	1.7503e-67	0.302915	0.761	0.684	4.36927e-63	RPL28
other CD4	3.28792e-67	0.412238	0.529	0.431	8.20763e-63	RPL17
other CD4	1.40425e-66	0.310674	0.72	0.635	3.50543e-62	RPS3
other CD4	2.13693e-66	0.227313	0.908	0.858	5.33442e-62	RPL41
other CD4	2.9597e-66	0.317958	0.667	0.57	7.3883e-62	RPL37
other CD4	3.12482e-66	0.380723	0.586	0.489	7.80048e-62	RPS21
other CD4	5.59261e-66	0.444753	0.451	0.349	1.39608e-61	RPS13
other CD4	1.2515e-64	0.353096	0.6	0.502	3.12413e-60	RPL35A
other CD4	3.75616e-62	-1.06112	0.058	0.116	9.3765e-58	IGLC2
other CD4	8.5465e-60	0.346037	0.591	0.498	2.13346e-55	TPT1
other CD4	2.0828e-59	0.427316	0.431	0.334	5.19929e-55	RPL29
other CD4	2.25955e-59	0.337993	0.606	0.515	5.64052e-55	RPS3A
other CD4	1.42963e-56	-1.43579	0.025	0.065	3.56879e-52	JCHAIN
other CD4	1.8744e-56	0.279172	0.726	0.644	4.67906e-52	RPS15
other CD4	4.04336e-56	0.280739	0.693	0.609	1.00934e-51	RPL21
other CD4	1.36302e-55	0.330259	0.558	0.462	3.40251e-51	RPL31
other CD4	4.26901e-55	0.375568	0.531	0.441	1.06567e-50	RPL23
other CD4	7.53147e-55	0.284754	0.675	0.589	1.88008e-50	RPL18
other CD4	7.52221e-54	0.392817	0.449	0.357	1.87777e-49	RPS7
other CD4	2.0993e-53	0.210421	0.858	0.796	5.24048e-49	RPL34
other CD4	1.397e-52	0.360922	0.504	0.414	3.48733e-48	RPL12
other CD4	5.71238e-52	0.239185	0.776	0.71	1.42598e-47	RPS16
other CD4	4.85711e-49	0.388286	0.422	0.335	1.21248e-44	RPL27
other CD4	1.04657e-48	0.20648	0.879	0.832	2.61254e-44	RPS27
other CD4	1.05121e-44	0.20547	0.8	0.748	2.62413e-40	RPS6
other CD4	3.99081e-44	0.232656	0.754	0.681	9.96226e-40	RPL23A
other CD4	1.45753e-41	0.338336	0.458	0.377	3.63842e-37	UBA52
other CD4	1.79676e-40	0.279009	0.564	0.489	4.48526e-36	RPS24
other CD4	8.07597e-40	0.256229	0.617	0.544	2.016e-35	RPS8
other CD4	2.74997e-36	0.155018	0.878	0.832	6.86475e-32	RPL11
other CD4	1.38027e-35	-0.49105	0.124	0.18	3.44556e-31	MTRNR2L8
other CD4	2.88094e-35	0.146881	0.894	0.85	7.19169e-31	RPS2
other CD4	2.88686e-34	0.284037	0.482	0.41	7.20647e-30	RPL7
other CD4	1.0357e-32	0.278338	0.499	0.43	2.58542e-28	RPL10A
other CD4	1.27889e-32	0.341421	0.382	0.312	3.1925e-28	RPL24
other CD4	2.01938e-32	-0.110847	0.998	0.995	5.04098e-28	MT-ND3
other CD4	6.07758e-32	0.204966	0.684	0.624	1.51715e-27	RPS29
other CD4	9.11487e-32	0.210556	0.75	0.7	2.27535e-27	RPS11
other CD4	4.77728e-31	0.243178	0.516	0.448	1.19255e-26	RPL14
other CD4	9.43906e-31	-0.878504	0.04	0.073	2.35627e-26	IGHGP
other CD4	3.94399e-27	0.183777	0.702	0.647	9.84539e-23	RPS4X
other CD4	4.96232e-27	0.207741	0.65	0.594	1.23874e-22	RPL18A
other CD4	6.3886e-27	0.231831	0.536	0.471	1.59479e-22	RPL7A
other CD4	1.51918e-26	0.206148	0.58	0.515	3.79232e-22	RPL35
other CD4	3.64293e-26	-0.432471	0.184	0.236	9.09385e-22	SNHG25
other CD4	1.31036e-25	0.113466	0.999	0.996	3.27106e-21	MT-ATP6
other CD4	1.22036e-24	0.204503	0.523	0.457	3.04638e-20	RPL6
other CD4	2.10931e-23	0.127512	0.846	0.807	5.26547e-19	RPL37A
other CD4	4.39529e-23	0.167348	0.675	0.623	1.0972e-18	FAU
other CD4	6.9375e-23	0.213099	0.482	0.42	1.73181e-18	RPS5
other CD4	2.37307e-22	0.284212	0.449	0.397	5.9239e-18	RPS26
other CD4	4.26543e-22	0.170778	0.637	0.58	1.06478e-17	RPS9
other CD4	1.06698e-21	0.174734	0.637	0.58	2.6635e-17	RPS17
other CD4	1.54823e-21	-0.287797	0.409	0.461	3.86485e-17	NEAT1
other CD4	4.35509e-21	-1.60139	0.007	0.02	1.08716e-16	IGHG1
other CD4	2.11647e-20	0.195344	0.518	0.464	5.28334e-16	RPL5
other CD4	3.22856e-20	0.190821	0.585	0.534	8.05946e-16	RPL8
other CD4	4.67453e-19	0.179457	0.603	0.552	1.1669e-14	RPL36
other CD4	1.22567e-18	0.182996	0.569	0.519	3.05965e-14	RPSA
other CD4	2.47178e-18	-0.246261	0.412	0.46	6.17031e-14	JUNB
other CD4	6.12613e-18	0.193317	0.553	0.505	1.52927e-13	RPL38
other CD4	1.11741e-17	0.536787	0.094	0.064	2.78938e-13	FMN1
other CD4	1.55335e-17	0.111916	0.801	0.757	3.87762e-13	RPS28
other CD4	2.89747e-17	-0.197278	0.491	0.535	7.23295e-13	MT-ND4L
other CD4	1.79979e-16	0.186024	0.497	0.448	4.49282e-12	RPL15
other CD4	2.65013e-16	-0.411553	0.125	0.16	6.61552e-12	FOS
other CD4	1.57663e-15	-0.78614	0.032	0.051	3.93574e-11	AC103591.3
other CD4	1.64939e-15	0.19959	0.385	0.337	4.11736e-11	TOMM7
other CD4	7.19832e-15	0.175309	0.436	0.388	1.79692e-10	RACK1
other CD4	9.79074e-15	0.18146	0.479	0.434	2.44406e-10	RPL22
other CD4	2.07062e-14	-0.149215	0.639	0.674	5.16888e-10	DDX5
other CD4	1.46707e-13	-0.471687	0.077	0.104	3.66225e-09	AC026979.2
other CD4	4.30404e-12	0.188255	0.407	0.368	1.07442e-07	FKBP5
other CD4	7.43291e-12	-0.555417	0.038	0.057	1.85548e-07	IGLC3
other CD4	8.52667e-12	0.639143	0.041	0.026	2.12851e-07	RBFOX2
other CD4	1.05315e-11	0.340519	0.115	0.089	2.62898e-07	COMMD6
other CD4	1.12755e-11	-0.246248	0.216	0.251	2.8147e-07	MT-ND6
other CD4	6.16534e-11	-0.285802	0.148	0.178	1.53905e-06	TNFRSF25
other CD4	1.0947e-10	-1.3021	0.006	0.013	2.7327e-06	MZB1
other CD4	1.92055e-10	0.36448	0.119	0.095	4.79426e-06	C12orf57
other CD4	1.94715e-10	0.167941	0.358	0.32	4.86066e-06	EEF1B2
other CD4	3.09487e-10	1.17594	0.012	0.005	7.72572e-06	SLC44A5
other CD4	9.05087e-10	0.340797	0.105	0.083	2.25937e-05	SNHG29
other CD4	1.13846e-09	0.104385	0.622	0.584	2.84194e-05	RPL36A
other CD4	1.31472e-09	-0.29103	0.109	0.134	3.28194e-05	LINC00486
other CD4	1.5697e-09	-0.634578	0.023	0.035	3.91843e-05	KMT2E-AS1
other CD4	2.61747e-09	0.895278	0.02	0.011	6.53399e-05	C5orf17
other CD4	2.90953e-09	0.281765	0.138	0.113	7.26305e-05	ATP5MG
other CD4	3.57741e-09	1.16191	0.01	0.004	8.93028e-05	PPBP
other CD4	3.62516e-09	1.06329	0.016	0.008	9.0495e-05	OOEP
other CD4	5.15939e-09	-0.560603	0.031	0.045	0.000128794	SNHG9
other CD4	7.71763e-09	-0.726237	0.013	0.022	0.000192655	TXNDC5
other CD4	8.22486e-09	0.125328	0.431	0.393	0.000205317	RPLP0
other CD4	1.78466e-08	0.193364	0.272	0.242	0.000445504	PFDN5
other CD4	2.9938e-08	-0.246778	0.181	0.207	0.000747342	TAGAP
other CD4	4.3866e-08	0.260837	0.14	0.117	0.00109503	UQCRB
other CD4	5.3395e-08	-0.213655	0.15	0.175	0.0013329	GOLGA8A
other CD4	5.36732e-08	0.217036	0.159	0.135	0.00133985	CD48
other CD4	5.79096e-08	-0.196517	0.209	0.237	0.0014456	LINC01138
other CD4	5.82963e-08	-0.229444	0.121	0.144	0.00145525	BRD9
other CD4	1.20025e-07	0.180155	0.224	0.197	0.00299619	FTL
other CD4	1.30495e-07	-1.10617	0.005	0.011	0.00325755	AL360012.1
other CD4	1.91201e-07	-0.513387	0.029	0.041	0.00477294	IGLC1
other CD4	2.26273e-07	-0.322281	0.061	0.077	0.00564844	NRDE2
other CD4	2.63236e-07	-0.378504	0.067	0.084	0.00657117	S100A8
other CD4	2.6401e-07	0.117078	0.625	0.596	0.00659049	PDE3B
other CD4	3.00133e-07	0.164247	0.183	0.158	0.00749223	HINT1
other CD4	3.177e-07	0.200484	0.16	0.136	0.00793073	BTF3
other CD4	3.49923e-07	-0.92539	0.007	0.014	0.00873513	RGPD2
other CD4	4.22253e-07	-0.579263	0.023	0.033	0.0105407	IFITM1
other CD4	5.58569e-07	-0.191413	0.209	0.235	0.0139435	CDC42SE1
other CD4	8.31983e-07	-0.240114	0.123	0.143	0.0207688	GABPB1-AS1
other CD4	1.313e-06	0.130127	0.348	0.32	0.0327764	NACA
other CD4	1.32195e-06	0.231153	0.099	0.081	0.0329998	SSR4
other CD4	1.59529e-06	-0.573649	0.021	0.03	0.0398232	A2M-AS1
other CD4	1.77883e-06	-0.473498	0.027	0.037	0.0444049	CPT1A
other CD4	1.78606e-06	-0.340016	0.063	0.078	0.0445854	AC009041.2
other CD4	2.14694e-06	-0.41956	0.032	0.043	0.0535941	AC027020.2
other CD4	2.73315e-06	0.137238	0.276	0.25	0.0682276	COX4I1
other CD4	2.95578e-06	-0.567302	0.018	0.027	0.0737853	NCMAP-DT
other CD4	3.25633e-06	-0.137725	0.376	0.401	0.0812877	EEF2
other CD4	3.28206e-06	0.190552	0.156	0.135	0.0819301	ZFAS1
other CD4	3.31944e-06	-0.227344	0.115	0.134	0.0828632	ATP2A3
other CD4	3.58214e-06	-0.189712	0.182	0.204	0.0894209	PPP6R2
other CD4	3.65994e-06	0.440998	0.037	0.027	0.0913632	PPFIBP2
other CD4	4.01662e-06	-0.569176	0.015	0.023	0.100267	ANKRD44-IT1
other CD4	5.1604e-06	0.334838	0.071	0.057	0.128819	TRMO
other CD4	5.23771e-06	-0.485797	0.03	0.041	0.130749	FAM106A
other CD4	6.02859e-06	0.428041	0.041	0.03	0.150492	PLEKHA7
other CD4	7.12251e-06	0.346396	0.057	0.045	0.177799	HIGD2A
other CD4	7.26659e-06	-0.150983	0.307	0.33	0.181396	LIMD2
other CD4	8.00963e-06	0.179788	0.16	0.14	0.199944	MZT2B
other CD4	8.16606e-06	-0.112392	0.425	0.449	0.203849	H3F3B
other CD4	8.98365e-06	0.290933	0.091	0.075	0.224259	UXT
other CD4	9.34391e-06	0.413412	0.037	0.027	0.233252	PDE12
other CD4	9.43829e-06	0.200919	0.145	0.126	0.235608	GAS5
other CD4	1.10284e-05	0.105174	0.381	0.355	0.275301	ITM2B
other CD4	1.1225e-05	0.196877	0.155	0.136	0.28021	SNHG6
other CD4	1.12919e-05	-0.657881	0.012	0.019	0.281879	CCDC173
other CD4	1.34064e-05	-0.299707	0.057	0.071	0.334664	PET100
other CD4	1.6215e-05	-0.320568	0.058	0.071	0.404776	EIF1B
other CD4	1.81919e-05	-0.237893	0.091	0.107	0.454125	DUSP1
other CD4	1.88917e-05	0.244615	0.082	0.068	0.471593	OST4
other CD4	1.92482e-05	-0.252867	0.078	0.093	0.480494	AC022217.3
other CD4	1.97842e-05	-0.140425	0.322	0.345	0.493873	HNRNPH1
other CD4	2.34386e-05	0.305394	0.048	0.037	0.585098	AF165147.1
other CD4	2.51818e-05	-0.286105	0.07	0.084	0.628613	MPZL3
other CD4	2.91807e-05	-0.199361	0.157	0.176	0.728438	TBC1D10C
other CD4	3.11961e-05	0.10444	0.388	0.364	0.778748	ANKRD11
other CD4	3.2109e-05	0.484901	0.032	0.024	0.801536	FAM174C
other CD4	3.40594e-05	-0.177288	0.147	0.166	0.850224	RNASET2
other CD4	5.10555e-05	-0.380477	0.04	0.051	1	TENT5C
other CD4	5.51082e-05	-0.161711	0.146	0.164	1	YPEL5
other CD4	5.71288e-05	0.281961	0.069	0.057	1	PPDPF
other CD4	6.57309e-05	0.18551	0.141	0.124	1	SESN1
other CD4	7.18492e-05	0.138413	0.212	0.192	1	EIF3E
other CD4	7.85983e-05	-0.328659	0.032	0.041	1	NECAP1
other CD4	8.1041e-05	-0.16518	0.162	0.18	1	PBXIP1
other CD4	8.11757e-05	0.340331	0.049	0.039	1	CD302
other CD4	0.000102312	-0.19009	0.112	0.128	1	GRK2
other CD4	0.000106922	-0.152091	0.153	0.171	1	AC016074.2
other CD4	0.000110449	-0.448449	0.025	0.033	1	FCN1
other CD4	0.00011326	-0.291678	0.05	0.062	1	GTF2IRD2B
other CD4	0.000124518	0.165432	0.16	0.143	1	C1GALT1
other CD4	0.000127795	-0.146678	0.266	0.286	1	CD2
other CD4	0.000133615	-0.116479	0.377	0.398	1	RCAN3
other CD4	0.000133947	-0.613421	0.009	0.014	1	PON2
other CD4	0.000135337	-0.654041	0.01	0.016	1	AL121944.1
other CD4	0.000151727	0.277246	0.07	0.059	1	AL136962.1
other CD4	0.000154444	-0.370332	0.027	0.035	1	IGHG3
other CD4	0.00015539	0.197188	0.161	0.144	1	SNHG5
other CD4	0.00015745	-0.238095	0.072	0.085	1	RBM23
other CD4	0.000165422	-0.256324	0.075	0.087	1	HOOK2
other CD4	0.000168726	-0.161523	0.141	0.158	1	AMD 1.00
other CD4	0.000175567	-0.238948	0.109	0.124	1	AC068587.4
other CD4	0.000186	0.208256	0.115	0.101	1	SUMO2
other CD4	0.000190959	0.175756	0.157	0.14	1	BACH1
other CD4	0.00019636	0.289473	0.047	0.037	1	DDT
other CD4	0.000203531	0.12577	0.231	0.212	1	MAN1C1
other CD4	0.000207108	0.353827	0.028	0.021	1	GADD45B
other CD4	0.000212794	0.630108	0.012	0.008	1	AC004448.2
other CD4	0.000225127	-0.200867	0.11	0.125	1	EIF3L
other CD4	0.000227879	0.223277	0.054	0.044	1	SNRPE
other CD4	0.000228796	-0.370637	0.027	0.035	1	SOCS3
other CD4	0.000234871	-0.174577	0.147	0.163	1	HSP90B1
other CD4	0.000236981	0.160953	0.134	0.119	1	ATP5MC2
other CD4	0.00023904	-0.227692	0.065	0.077	1	FOSB
other CD4	0.000241581	0.262937	0.061	0.05	1	AC068724.3
other CD4	0.000242763	-0.170315	0.104	0.119	1	DNAJB1
other CD4	0.000248547	0.384531	0.036	0.028	1	SIT 1.00
other CD4	0.000255522	-0.105289	0.236	0.256	1	SRSF10
other CD4	0.000256737	-0.528645	0.014	0.02	1	AP003717.4
other CD4	0.000260366	-0.209139	0.104	0.118	1	ZNF331
other CD4	0.000262472	-0.334591	0.038	0.048	1	UCKL1
other CD4	0.000269436	0.155193	0.224	0.206	1	LPIN2
other CD4	0.000273989	-0.118986	0.243	0.263	1	TCF25
other CD4	0.000275396	-0.257486	0.08	0.092	1	PRPF3
other CD4	0.000284975	-0.163238	0.15	0.166	1	ANXA1
other CD4	0.000302402	0.35892	0.029	0.022	1	AC093865.1
other CD4	0.000305889	-0.171026	0.143	0.159	1	TECR
other CD4	0.000311745	-0.35198	0.033	0.042	1	MUS81
other CD4	0.00032697	-0.40493	0.019	0.025	1	G2E3-AS1
other CD4	0.000331298	-0.158782	0.119	0.134	1	NMT2
other CD4	0.000333902	-0.134433	0.246	0.264	1	TRA2B
other CD4	0.000338836	0.100729	0.245	0.225	1	SERF2
other CD4	0.000348391	0.674469	0.014	0.009	1	AVIL
other CD4	0.000351799	0.415228	0.019	0.014	1	VAMP5
other CD4	0.000354336	-0.320236	0.038	0.047	1	PSTPIP1
other CD4	0.000366955	0.188516	0.211	0.194	1	STAT1
other CD4	0.000374446	-0.388178	0.022	0.029	1	RGS2
other CD4	0.000378654	-0.511822	0.017	0.023	1	LYPLA2
other CD4	0.000378915	-0.23569	0.051	0.062	1	EFCAB2
other CD4	0.00038037	-0.324517	0.039	0.048	1	NDUFV3
other CD4	0.000382358	0.66179	0.01	0.006	1	CEACAM1
other CD4	0.000386249	0.680464	0.011	0.007	1	U2AF1L5
other CD4	0.000390324	0.214277	0.061	0.051	1	SMDT1
other CD4	0.00040882	-0.293541	0.048	0.058	1	CCDC28A
other CD4	0.000415053	-0.153543	0.117	0.132	1	BORCS5
other CD4	0.000420884	-0.170635	0.12	0.134	1	VAMP2
other CD4	0.000448602	-0.125017	0.245	0.263	1	HNRNPA3
other CD4	0.000490639	0.110511	0.321	0.302	1	RESF1
other CD4	0.000503549	-0.120556	0.274	0.294	1	RSRP1
other CD4	0.000509432	0.217234	0.084	0.073	1	NME2
other CD4	0.000514338	-0.207951	0.107	0.12	1	BTG2
other CD4	0.000514461	0.409741	0.025	0.018	1	TAF12
other CD4	0.000518228	0.105796	0.339	0.32	1	PCM1
other CD4	0.000537008	-0.41983	0.021	0.027	1	THAP7
other CD4	0.000548203	-0.22908	0.075	0.087	1	AC092652.1
other CD4	0.00055786	-0.184591	0.111	0.125	1	PPP2R2D
other CD4	0.000563123	-0.321738	0.045	0.054	1	KIAA1324L
other CD4	0.000580805	0.199784	0.093	0.081	1	UBE2E3
other CD4	0.000613683	-0.148953	0.09	0.103	1	DCTN4
other CD4	0.000617996	-0.125597	0.2	0.218	1	ARHGAP45
other CD4	0.000636665	-0.284096	0.039	0.047	1	C19orf12
other CD4	0.000636796	-0.62889	0.007	0.011	1	ALDOA
other CD4	0.00064367	0.158155	0.173	0.157	1	LRRN3
other CD4	0.000644659	0.179193	0.101	0.088	1	SNHG32
other CD4	0.000647469	0.147512	0.149	0.134	1	MGA
other CD4	0.000653694	-0.21467	0.062	0.073	1	ATP5ME
other CD4	0.000666651	-0.273004	0.037	0.046	1	DDX39A
other CD4	0.000697448	0.124421	0.432	0.416	1	NELL2
other CD4	0.000717195	-0.182313	0.093	0.106	1	TMEM259
other CD4	0.000720089	-0.10775	0.308	0.327	1	PIK3IP1
other CD4	0.000727125	0.203154	0.06	0.05	1	KLRB1
other CD4	0.000729741	-0.28292	0.055	0.065	1	PHF1
other CD4	0.000740127	0.321883	0.043	0.034	1	CORO1B
other CD4	0.000740865	0.205265	0.074	0.064	1	DGUOK
other CD4	0.000755345	-0.255482	0.055	0.065	1	AL499604.1
other CD4	0.00076743	0.289329	0.044	0.036	1	UTP23
other CD4	0.000767916	0.575214	0.011	0.007	1	AC022973.4
other CD4	0.000773769	-0.20586	0.077	0.088	1	CLDND1
other CD4	0.000785294	-0.353506	0.023	0.03	1	GPR180
other CD4	0.000795165	0.385419	0.021	0.016	1	AC015923.1
other CD4	0.000825354	-0.134619	0.188	0.204	1	SNRNP70
other CD4	0.000849966	-0.225302	0.066	0.077	1	MAP7D1
other CD4	0.000863249	-0.147993	0.135	0.15	1	TBRG1
other CD4	0.000865636	-0.397442	0.019	0.025	1	AC114956.3
other CD4	0.00086949	-0.351524	0.02	0.026	1	MIR762HG
other CD4	0.000901399	-0.277968	0.043	0.051	1	EIF2B1
other CD4	0.00090206	0.378452	0.034	0.027	1	TG
other CD4	0.000903131	0.714364	0.011	0.007	1	SNHG31
other CD4	0.000908068	-0.366145	0.036	0.044	1	NAALADL2
other CD4	0.000942081	0.332063	0.029	0.023	1	LRP6
other CD4	0.000964705	0.234864	0.067	0.057	1	TSTD1
other CD4	0.000966867	-0.199136	0.12	0.134	1	IER2
other CD4	0.000967752	0.18609	0.115	0.102	1	SLA
other CD4	0.000973053	-0.371333	0.023	0.029	1	LINC00612
other CD4	0.00100354	-0.224989	0.07	0.081	1	DDX27
other CD4	0.00100608	0.138667	0.131	0.117	1	OCIAD1
other CD4	0.00111462	0.530887	0.011	0.007	1	ARMC9
other CD4	0.00112244	0.546981	0.015	0.01	1	AC069272.1
other CD4	0.00112791	-0.445544	0.018	0.024	1	U2AF1
other CD4	0.00113559	-0.309512	0.035	0.043	1	AC020911.2
other CD4	0.00117627	-0.331105	0.027	0.034	1	AL627171.2
other CD4	0.00119403	0.205246	0.101	0.089	1	RGS10
other CD4	0.00121388	0.362917	0.027	0.02	1	DIPK2A
other CD4	0.00123381	-0.162837	0.133	0.147	1	KIF5B
other CD4	0.00126087	-0.180122	0.105	0.118	1	FLT3LG
other CD4	0.00128929	0.100618	0.201	0.185	1	SLC25A6
other CD4	0.0013292	-0.343294	0.02	0.026	1	ISM1
other CD4	0.00133464	-0.192991	0.12	0.133	1	ITGB2-AS1
other CD4	0.00135273	-0.235335	0.059	0.069	1	PTGER4
other CD4	0.00135684	0.418447	0.028	0.022	1	NUDT2
other CD4	0.00137022	-0.167288	0.1	0.112	1	SH3BP5
other CD4	0.00137701	-0.243436	0.051	0.06	1	FBXW5
other CD4	0.00140588	-0.116162	0.183	0.199	1	UBXN4
other CD4	0.00144816	-0.22119	0.032	0.04	1	PITPNA
other CD4	0.0014637	0.327947	0.038	0.031	1	LINC00910
other CD4	0.00147155	-0.161207	0.074	0.085	1	N4BP2L1
other CD4	0.00148609	0.274626	0.072	0.062	1	GNLY
other CD4	0.00149434	-0.164765	0.084	0.095	1	ARHGDIA
other CD4	0.0015022	0.262009	0.045	0.037	1	GSTP1
other CD4	0.00150397	-0.168735	0.09	0.102	1	GRAMD1A
other CD4	0.00151084	-0.539298	0.01	0.014	1	AC130895.1
other CD4	0.00154537	0.275302	0.041	0.033	1	C1QBP
other CD4	0.00159489	-0.586323	0.008	0.012	1	NPIPB13
other CD4	0.00164202	-0.151005	0.136	0.149	1	SNRNP200
other CD4	0.00164447	-0.249341	0.06	0.07	1	AC092683.1
other CD4	0.00168823	-0.223222	0.066	0.076	1	ANKRD49
other CD4	0.00170088	0.371189	0.027	0.021	1	TOB2
other CD4	0.00171025	0.113445	0.212	0.196	1	CD3D
other CD4	0.00171833	-0.107596	0.182	0.197	1	SLC38A2
other CD4	0.00173116	0.104128	0.239	0.222	1	VPS13D
other CD4	0.00173761	0.211394	0.07	0.06	1	CPNE1
other CD4	0.00175128	-0.325343	0.039	0.047	1	PALM2-AKAP2
other CD4	0.00176605	0.158279	0.094	0.083	1	COX6B1
other CD4	0.00177444	0.202244	0.082	0.071	1	FRG1
other CD4	0.00178616	0.456481	0.019	0.014	1	PRDX3
other CD4	0.00178623	-0.223396	0.057	0.067	1	ZFP36
other CD4	0.00185293	-0.318036	0.019	0.025	1	HOXB-AS1
other CD4	0.0018902	0.571529	0.011	0.007	1	HDAC9
other CD4	0.00191152	-0.141747	0.173	0.188	1	H1FX
other CD4	0.00192359	0.275605	0.039	0.032	1	AFAP1
other CD4	0.00194916	0.184922	0.126	0.114	1	WDR37
other CD4	0.00195332	0.210164	0.083	0.073	1	KIF16B
other CD4	0.00198983	-0.53112	0.011	0.015	1	SCAMP1-AS1
other CD4	0.00199432	0.52705	0.014	0.01	1	CALHM6
other CD4	0.00200302	-0.127397	0.192	0.207	1	KLF6
other CD4	0.00202871	0.318977	0.035	0.029	1	LSM 3.00
other CD4	0.0020464	-0.55878	0.007	0.011	1	TMEM191B
other CD4	0.00205355	0.585153	0.011	0.008	1	SERTAD1
other CD4	0.00209553	-0.225659	0.053	0.062	1	LRRC37A2
other CD4	0.00212337	0.260495	0.071	0.062	1	NKG7
other CD4	0.00217525	0.449423	0.015	0.011	1	PAIP2B
other CD4	0.00217799	-0.198593	0.059	0.069	1	CLASRP
other CD4	0.00218836	0.242312	0.068	0.059	1	RPRD1B
other CD4	0.00224331	-0.122654	0.201	0.216	1	TUBA1A
other CD4	0.00224736	-0.218916	0.061	0.07	1	SIAH2
other CD4	0.00226786	-0.315794	0.037	0.044	1	C2orf81
other CD4	0.00229009	0.118661	0.167	0.153	1	PLCB1
other CD4	0.00231054	0.418214	0.032	0.025	1	RTKN2
other CD4	0.00233813	0.224383	0.057	0.048	1	HIST1H1E
other CD4	0.00235064	-0.138784	0.101	0.112	1	TARDBP
other CD4	0.00235275	0.105128	0.329	0.312	1	COMMD10
other CD4	0.00237603	0.129793	0.16	0.147	1	LIME1
other CD4	0.00250138	-0.265527	0.026	0.032	1	DNAJC27
other CD4	0.00251167	-0.607922	0.008	0.011	1	SLC29A2
other CD4	0.0025185	0.290461	0.049	0.041	1	ADPRM
other CD4	0.00259114	0.360531	0.019	0.014	1	MPZL1
other CD4	0.00259393	-0.160501	0.097	0.109	1	SAT1
other CD4	0.00270386	-0.143786	0.162	0.175	1	EIF1AX
other CD4	0.00273089	0.37357	0.04	0.033	1	CR1
other CD4	0.00275951	-0.20389	0.155	0.167	1	CRIP1
other CD4	0.00281642	0.237865	0.058	0.05	1	HIST1H1D
other CD4	0.00282715	-0.290429	0.03	0.037	1	NBPF26
other CD4	0.00288792	0.236238	0.043	0.035	1	ETFB
other CD4	0.00289902	-0.530375	0.014	0.018	1	ZNF793
other CD4	0.00291708	0.23777	0.052	0.044	1	PSMG4
other CD4	0.00297372	-0.293541	0.03	0.036	1	AC093010.2
other CD4	0.00297651	-0.186374	0.057	0.066	1	LTBP3
other CD4	0.00298581	0.284094	0.032	0.026	1	NUDT16L1
other CD4	0.00298749	0.12605	0.144	0.131	1	TANC2
other CD4	0.0030399	-0.125219	0.22	0.235	1	TSC22D3
other CD4	0.00304545	-0.329883	0.026	0.032	1	WDR54
other CD4	0.0031211	-0.465905	0.013	0.018	1	ATG9B
other CD4	0.00313726	0.155574	0.098	0.088	1	APRT
other CD4	0.00315431	0.282319	0.031	0.025	1	GCNA
other CD4	0.00315793	0.33053	0.028	0.023	1	CDKN2AIP
other CD4	0.00317148	0.354673	0.023	0.018	1	CEP57L1
other CD4	0.00322375	0.322483	0.03	0.024	1	SLC27A4
other CD4	0.0032354	0.11585	0.184	0.17	1	RNF13
other CD4	0.0032833	-0.235973	0.062	0.071	1	ZC3H12D
other CD4	0.00329208	-0.430477	0.015	0.02	1	TCTEX1D2
other CD4	0.00330595	-0.13179	0.099	0.11	1	TIA1
other CD4	0.00334379	0.359007	0.025	0.02	1	AZIN1-AS1
other CD4	0.00340087	-0.30253	0.021	0.026	1	HARS2
other CD4	0.0035171	0.333829	0.026	0.021	1	MRPL44
other CD4	0.00356836	-0.450267	0.012	0.016	1	MZF1-AS1
other CD4	0.00359546	-0.332015	0.022	0.027	1	MTHFD2
other CD4	0.00362792	-0.181911	0.064	0.073	1	ZER1
other CD4	0.00370772	0.429193	0.018	0.013	1	IFT122
other CD4	0.00371868	-0.372885	0.019	0.024	1	PYGO2
other CD4	0.00372853	-0.316502	0.024	0.03	1	HCG27
other CD4	0.00382455	-0.496756	0.008	0.011	1	NOTCH2NLA
other CD4	0.00385184	-0.156314	0.097	0.108	1	ARNTL
other CD4	0.00388298	0.457691	0.018	0.013	1	FKBP4
other CD4	0.00392183	0.45492	0.019	0.014	1	TXNDC17
other CD4	0.00392455	-0.311873	0.026	0.032	1	ST6GALNAC6
other CD4	0.00396989	0.164579	0.118	0.107	1	ROCK2
other CD4	0.00405702	0.369424	0.02	0.015	1	AC008731.1
other CD4	0.00405744	0.273863	0.042	0.035	1	CAMSAP2
other CD4	0.00412106	-0.221555	0.042	0.05	1	PTPN7
other CD4	0.00413738	0.200324	0.035	0.028	1	STARD4-AS1
other CD4	0.00414299	0.228239	0.053	0.045	1	POLR3B
other CD4	0.0042483	0.106879	0.228	0.213	1	NPM1
other CD4	0.00427525	0.409162	0.02	0.015	1	SPAG1
other CD4	0.00431493	0.291421	0.032	0.026	1	ZFAND1
other CD4	0.00432722	0.403532	0.021	0.016	1	RFNG
other CD4	0.00433075	0.164048	0.103	0.093	1	CNN2
other CD4	0.00433295	0.195662	0.042	0.035	1	STK3
other CD4	0.00433397	0.259	0.037	0.03	1	GOLPH3L
other CD4	0.0043378	0.446307	0.011	0.008	1	TCEANC
other CD4	0.00434794	0.143642	0.162	0.149	1	ZNF652
other CD4	0.00435196	0.184761	0.062	0.054	1	NDUFV2-AS1
other CD4	0.00436409	0.192774	0.062	0.054	1	AC026347.1
other CD4	0.00439143	-0.125921	0.116	0.128	1	AC005670.3
other CD4	0.0045442	0.273209	0.035	0.029	1	COX5A
other CD4	0.00460085	0.189491	0.06	0.052	1	RWDD1
other CD4	0.00462777	-0.231922	0.037	0.044	1	CCDC130
other CD4	0.00463394	-0.449111	0.014	0.018	1	MVD
other CD4	0.00463548	-0.472865	0.008	0.012	1	LINC02315
other CD4	0.00464165	0.277875	0.048	0.041	1	TP53
other CD4	0.0046572	-0.209135	0.079	0.089	1	RPF1
other CD4	0.00468561	0.171608	0.077	0.067	1	PSMB1
other CD4	0.00474127	-0.296595	0.031	0.037	1	PPM1M
other CD4	0.00476843	-0.286261	0.038	0.045	1	SYNJ2BP
other CD4	0.00478745	0.26794	0.033	0.027	1	ACTR3B
other CD4	0.00479776	-0.231887	0.048	0.055	1	PTOV1
other CD4	0.004805	-0.190362	0.07	0.08	1	A2M
other CD4	0.00481061	0.378133	0.024	0.019	1	ABT1
other CD4	0.00488335	-0.449412	0.01	0.013	1	DHODH
other CD4	0.00490366	-0.196297	0.041	0.048	1	RRN3
other CD4	0.00491932	0.182746	0.114	0.104	1	PIGK
other CD4	0.00493249	-0.126031	0.216	0.23	1	SRSF7
other CD4	0.00499964	-0.4041	0.014	0.019	1	LINC02520
other CD4	0.00501065	0.247027	0.04	0.034	1	NOC3L
other CD4	0.00503331	-0.236449	0.038	0.045	1	SRCAP
other CD4	0.0050363	-0.114853	0.292	0.306	1	SKP1
other CD4	0.00509941	-0.230215	0.042	0.05	1	XPOT
other CD4	0.00516344	-0.405652	0.02	0.025	1	LENG9
other CD4	0.00518516	-0.279397	0.027	0.033	1	AC009133.3
other CD4	0.00519413	0.180485	0.1	0.089	1	ACSL3
other CD4	0.00526333	-0.223639	0.046	0.053	1	NDUFA3
other CD4	0.00532755	-0.370847	0.019	0.024	1	EXPH5
other CD4	0.00534882	-0.162619	0.105	0.116	1	ILKAP
other CD4	0.00535042	0.349602	0.032	0.026	1	POLE4
other CD4	0.00541981	-0.352435	0.016	0.021	1	CACNA1I
other CD4	0.00544008	-0.140306	0.138	0.15	1	ARHGAP4
other CD4	0.00550051	-0.13155	0.229	0.242	1	TNFAIP3
other CD4	0.00553438	0.337964	0.024	0.019	1	TRUB1
other CD4	0.00566935	-0.470091	0.011	0.015	1	CACTIN
other CD4	0.00569473	0.320355	0.019	0.014	1	LSM 1.00
other CD4	0.00571663	-0.161961	0.083	0.093	1	CLOCK
other CD4	0.005723	-0.276862	0.034	0.041	1	NAIP
other CD4	0.0057639	-0.120066	0.129	0.141	1	ICOS
other CD4	0.00578329	0.307541	0.027	0.021	1	ZNF22
other CD4	0.00583058	0.24453	0.051	0.044	1	PDAP1
other CD4	0.00583755	0.150619	0.103	0.093	1	IMMT
other CD4	0.00588829	-0.100076	0.294	0.308	1	PCED1B-AS1
other CD4	0.00593239	-0.239465	0.039	0.046	1	TMA16
other CD4	0.00594237	-0.230146	0.036	0.042	1	AC105052.4
other CD4	0.00597006	-0.137372	0.103	0.114	1	AC004687.1
other CD4	0.0059794	0.143567	0.123	0.112	1	SSR2
other CD4	0.0060085	-0.533592	0.007	0.011	1	ZNF135
other CD4	0.00606339	0.236715	0.041	0.034	1	EPB41L4A-AS1
other CD4	0.00610836	-0.377199	0.018	0.023	1	ZNF584
other CD4	0.00614407	-0.205689	0.045	0.052	1	RNF220
other CD4	0.0061539	0.237266	0.036	0.03	1	AL662844.4
other CD4	0.00618317	-0.315635	0.02	0.025	1	MIAT
other CD4	0.00621456	0.106189	0.261	0.247	1	ATAD2B
other CD4	0.00624468	0.568955	0.01	0.007	1	GZMH
other CD4	0.00625029	-0.273476	0.047	0.054	1	DDX31
other CD4	0.00638178	0.570254	0.012	0.009	1	MSANTD3
other CD4	0.00639304	-0.225557	0.057	0.065	1	GPS2
other CD4	0.00645073	-0.115457	0.155	0.167	1	CENPK
other CD4	0.00649067	-0.113815	0.245	0.259	1	SLC2A3
other CD4	0.00651234	-0.111718	0.089	0.1	1	SLC9A3R1
other CD4	0.00658542	0.139462	0.093	0.084	1	LDAH
other CD4	0.00659001	-0.148801	0.082	0.091	1	AC243960.1
other CD4	0.00659599	0.166648	0.098	0.088	1	CCDC6
other CD4	0.00669091	-0.115509	0.333	0.348	1	LDLRAD4
other CD4	0.00670277	0.121671	0.156	0.144	1	TBCA
other CD4	0.0067034	-0.367542	0.016	0.021	1	RGPD8
other CD4	0.0067604	-0.51431	0.008	0.012	1	C4orf47
other CD4	0.0067734	0.348005	0.021	0.016	1	EXOSC5
other CD4	0.00683994	0.113138	0.173	0.16	1	UBE2E2
other CD4	0.00686368	0.101302	0.254	0.24	1	EPC2
other CD4	0.00686725	-0.211967	0.05	0.057	1	ACAA1
other CD4	0.00686978	0.233971	0.042	0.036	1	ANXA2R
other CD4	0.00687559	-0.179979	0.049	0.056	1	DCAF16
other CD4	0.0069413	-0.198039	0.068	0.076	1	MTCH1
other CD4	0.00695462	-0.138773	0.136	0.148	1	TARSL2
other CD4	0.00699826	0.356339	0.025	0.02	1	DEGS2
other CD4	0.00714174	-0.24957	0.035	0.041	1	SH3BP1
other CD4	0.00719678	0.443424	0.012	0.008	1	AC137932.3
other CD4	0.00731487	-0.269467	0.028	0.034	1	VIPR1
other CD4	0.00731755	-0.180153	0.086	0.096	1	GALNT1
other CD4	0.00734264	0.286008	0.023	0.018	1	MIR31HG
other CD4	0.00736246	-0.274744	0.019	0.024	1	SNHG19
other CD4	0.00736767	0.434587	0.014	0.01	1	BOLA3
other CD4	0.00737607	-0.142311	0.103	0.113	1	ATP8B2
other CD4	0.0074473	-0.336081	0.026	0.032	1	MTHFR
other CD4	0.00752278	-0.121326	0.145	0.157	1	CLK1
other CD4	0.00757464	-0.128042	0.111	0.121	1	PTCD3
other CD4	0.00760593	0.257975	0.03	0.025	1	AC013264.1
other CD4	0.00769302	-0.148921	0.102	0.112	1	LINC00623
other CD4	0.00776876	-0.178245	0.083	0.093	1	IPO7
other CD4	0.00792583	-0.113644	0.165	0.177	1	UBE2B
other CD4	0.00797102	-0.275839	0.025	0.031	1	TAF5L
other CD4	0.00802324	0.120759	0.152	0.14	1	FBXL5
other CD4	0.00807627	-0.126832	0.145	0.157	1	CIR1
other CD4	0.00808502	0.1523	0.105	0.095	1	PREP
other CD4	0.00810278	-0.350929	0.023	0.028	1	CKAP2
other CD4	0.00812202	0.164505	0.104	0.094	1	GTF3A
other CD4	0.00814246	0.22252	0.068	0.06	1	LRRC28
other CD4	0.0081529	0.212837	0.043	0.036	1	MDH2
other CD4	0.00816178	0.40198	0.023	0.018	1	HLA-DMA
other CD4	0.00816349	-0.212577	0.041	0.048	1	OTUB1
other CD4	0.00818797	-0.264541	0.013	0.016	1	TRIM39
other CD4	0.00828483	-0.227078	0.055	0.063	1	PAXX
other CD4	0.00831371	0.105514	0.125	0.114	1	ENOX2
other CD4	0.00832183	0.325671	0.04	0.034	1	ALKBH1
other CD4	0.00833035	-0.414293	0.008	0.011	1	F8A1
other CD4	0.00864752	0.189183	0.042	0.036	1	PSMD8
other CD4	0.00869601	0.15439	0.087	0.078	1	SELENOH
other CD4	0.00871225	-0.109834	0.184	0.197	1	AHNAK
other CD4	0.00871596	-0.467571	0.011	0.014	1	ZNF664
other CD4	0.00877702	-0.103438	0.148	0.16	1	KIAA0355
other CD4	0.0087808	-0.168533	0.094	0.104	1	SEL1L
other CD4	0.00881147	-0.234332	0.038	0.044	1	CYCS
other CD4	0.00883282	0.217334	0.052	0.045	1	NAA38
other CD4	0.00890586	-0.503961	0.007	0.011	1	SULT2B1
other CD4	0.00894911	-0.209259	0.036	0.042	1	AC068051.1
other CD4	0.00897562	-0.176728	0.053	0.06	1	RNPEPL1
other CD4	0.00903332	-0.315567	0.013	0.017	1	LINC02648
other CD4	0.00929422	0.257728	0.062	0.054	1	KRCC1
other CD4	0.00930227	0.144623	0.069	0.06	1	TRMT112
other CD4	0.00936094	0.475453	0.01	0.007	1	CDON
other CD4	0.00937133	0.158871	0.098	0.088	1	IKZF2
other CD4	0.00942703	-0.330417	0.02	0.025	1	HLA-F-AS1
other CD4	0.00943372	-0.396881	0.012	0.016	1	C9orf147
other CD4	0.00949267	0.295457	0.023	0.019	1	AC005726.1
other CD4	0.00957721	-0.149319	0.081	0.091	1	SARNP
other CD4	0.00967187	-0.181768	0.052	0.059	1	NPIPB4
other CD4	0.0097063	-0.223152	0.036	0.043	1	RMC1
other CD4	0.00979492	0.185214	0.072	0.064	1	OSBP
other CD4	0.00980885	-0.356382	0.02	0.024	1	TCIRG1
other CD4	0.00989155	0.477834	0.013	0.009	1	ZNF175
other CD4	0.00995237	-0.405807	0.011	0.015	1	SLC22A18
other CD4	0.00997997	0.416952	0.013	0.009	1	AL137139.2
other CD4	0.0100049	0.209074	0.064	0.057	1	WASHC5
other CD4	0.010007	0.107684	0.165	0.153	1	GGNBP2
other CD4	0.0100218	-0.354295	0.012	0.016	1	LGALS9
other CD4	0.0100793	0.112731	0.112	0.102	1	KLHDC2
other CD4	0.0101888	-0.147164	0.07	0.078	1	SUN1
other CD4	0.0101924	-0.217089	0.04	0.047	1	GTPBP6
other CD4	0.0101981	0.1072	0.228	0.215	1	PDS5B
other CD4	0.0102129	-0.131879	0.132	0.143	1	CLEC2B
other CD4	0.0102361	0.16202	0.087	0.078	1	CUTA
other CD4	0.0102824	-0.176531	0.045	0.051	1	TRIM26
other CD4	0.010288	-0.203584	0.037	0.044	1	NR4A2
other CD4	0.0102924	0.22783	0.045	0.038	1	MAML1
other CD4	0.0103168	-0.461141	0.009	0.013	1	AC008115.1
other CD4	0.0104211	-0.439219	0.011	0.014	1	ZFYVE19
other CD4	0.0104417	-0.195494	0.049	0.056	1	AL354733.3
other CD4	0.0105141	-0.165573	0.048	0.055	1	CAPNS1
other CD4	0.0105973	0.171954	0.078	0.069	1	MYC
other CD4	0.0106329	-0.279909	0.021	0.026	1	AGER
other CD4	0.0106922	-0.184607	0.05	0.057	1	AC137810.1
other CD4	0.0107088	0.188215	0.069	0.061	1	TMED5
other CD4	0.010716	-0.23426	0.041	0.047	1	AKIRIN2
other CD4	0.0108095	0.37631	0.019	0.014	1	EMC6
other CD4	0.0108105	0.250465	0.025	0.02	1	CHSY1
other CD4	0.0108838	-0.400456	0.008	0.011	1	ENDOV
other CD4	0.0109462	0.203397	0.03	0.024	1	CLPP
other CD4	0.0109565	-0.351129	0.014	0.018	1	CXorf56
other CD4	0.011005	-0.424328	0.009	0.012	1	AC004596.1
other CD4	0.0110611	-0.551693	0.01	0.013	1	AC087190.1
other CD4	0.0110812	0.210225	0.054	0.047	1	DHRS4L2
other CD4	0.0111065	-0.241074	0.033	0.039	1	ZSCAN18
other CD4	0.0111405	-0.153679	0.113	0.123	1	SRSF1
other CD4	0.0112136	-0.226694	0.048	0.055	1	PRMT9
other CD4	0.011253	-0.328731	0.01	0.014	1	GPKOW
other CD4	0.0113276	0.372721	0.019	0.015	1	LENG1
other CD4	0.0113313	-0.214521	0.052	0.059	1	SGSM3
other CD4	0.0113315	-0.185644	0.051	0.058	1	NFRKB
other CD4	0.0113534	-0.265595	0.028	0.033	1	PDHA1
other CD4	0.0113798	0.213419	0.043	0.037	1	CASP6
other CD4	0.0113923	-0.160886	0.079	0.087	1	TRABD
other CD4	0.0113952	-0.160485	0.081	0.09	1	CCDC14
other CD4	0.0113989	0.428474	0.011	0.008	1	ZBED5-AS1
other CD4	0.0114069	0.453426	0.013	0.009	1	LINC01806
other CD4	0.0114262	-0.500866	0.007	0.01	1	TRBV28
other CD4	0.0114949	-0.136816	0.087	0.096	1	CREBZF
other CD4	0.0114998	-0.129025	0.15	0.161	1	HIPK1
other CD4	0.0115546	-0.401026	0.012	0.016	1	CYB561
other CD4	0.0116103	0.150897	0.098	0.089	1	PECAM1
other CD4	0.0116342	0.223993	0.041	0.035	1	LAMTOR1
other CD4	0.0117451	0.143417	0.161	0.15	1	TMCC1
other CD4	0.0118733	-0.17231	0.063	0.07	1	RAD51-AS1
other CD4	0.0119003	0.272211	0.024	0.019	1	ARSK
other CD4	0.0119423	0.172028	0.126	0.116	1	MTMR3
other CD4	0.0119584	-0.201911	0.038	0.044	1	CBX4
other CD4	0.0120369	0.103852	0.136	0.125	1	NRIP1
other CD4	0.0122255	-0.128899	0.083	0.091	1	PRPF18
other CD4	0.0123007	-0.139237	0.058	0.065	1	KLRG1
other CD4	0.0123203	-0.377605	0.01	0.013	1	AMIGO1
other CD4	0.0123443	0.21955	0.044	0.038	1	TRMT2B
other CD4	0.0123628	0.265451	0.032	0.027	1	AC092640.1
other CD4	0.0123662	0.27526	0.035	0.03	1	RILPL2
other CD4	0.0125303	0.200742	0.052	0.045	1	CHCHD10
other CD4	0.0125608	0.464753	0.019	0.015	1	BLM
other CD4	0.0126069	-0.197326	0.044	0.051	1	CRCP
other CD4	0.0126172	-0.154029	0.102	0.111	1	NSMAF
other CD4	0.0126307	-0.110136	0.104	0.113	1	LINC00243
other CD4	0.0128594	0.315611	0.027	0.022	1	NDUFB3
other CD4	0.0129212	-0.258734	0.048	0.055	1	RPL34-AS1
other CD4	0.012953	-0.382976	0.011	0.015	1	AMDHD2
other CD4	0.0130144	-0.208963	0.037	0.043	1	SGSM2
other CD4	0.01303	0.159536	0.069	0.062	1	RSL24D1
other CD4	0.0130364	-0.233089	0.029	0.035	1	ORAI2
other CD4	0.0130486	0.269116	0.023	0.019	1	NET1
other CD4	0.013054	-0.190177	0.038	0.044	1	KATNA1
other CD4	0.0130615	0.117263	0.121	0.111	1	COX6C
other CD4	0.0130724	0.109796	0.132	0.122	1	LCORL
other CD4	0.013143	-0.205365	0.046	0.053	1	ZFYVE28
other CD4	0.0132716	0.355236	0.019	0.015	1	PLAGL1
other CD4	0.0132921	0.151342	0.075	0.067	1	ELOB
other CD4	0.0133785	0.173376	0.087	0.079	1	UQCRH
other CD4	0.0134047	0.108341	0.188	0.176	1	XKR6
other CD4	0.0134151	-0.225775	0.041	0.048	1	ARFGAP2
other CD4	0.0134656	-0.34721	0.023	0.028	1	PIM3
other CD4	0.013477	-0.141104	0.071	0.079	1	PPP6R1
other CD4	0.0135114	-0.456094	0.007	0.01	1	CD300A
other CD4	0.013563	-0.227412	0.036	0.042	1	C2orf68
other CD4	0.0136466	0.161025	0.073	0.065	1	ZNF14
other CD4	0.0137055	-0.234363	0.028	0.033	1	TMEM222
other CD4	0.0137437	-0.146259	0.067	0.075	1	PARVG
other CD4	0.0138281	0.308648	0.022	0.018	1	MRPS14
other CD4	0.01385	-0.34656	0.012	0.016	1	CFP
other CD4	0.0138526	0.135566	0.09	0.081	1	CACHD1
other CD4	0.0138934	-0.265796	0.027	0.032	1	ACTR3C
other CD4	0.0140054	0.162814	0.091	0.082	1	MZT2A
other CD4	0.0140472	-0.140721	0.13	0.14	1	WSB1
other CD4	0.0140607	-0.120411	0.083	0.092	1	AC090825.1
other CD4	0.0141751	-0.142316	0.1	0.11	1	DYNC1I2
other CD4	0.0143612	-0.377199	0.008	0.011	1	MAP3K10
other CD4	0.0144778	-0.157337	0.05	0.057	1	RPAIN
other CD4	0.0145705	0.295006	0.026	0.022	1	DESI1
other CD4	0.0145825	0.142288	0.07	0.062	1	CCL5
other CD4	0.0146382	-0.221626	0.031	0.036	1	DCTN2
other CD4	0.0146448	-0.252795	0.026	0.031	1	PCED1A
other CD4	0.0147814	-0.14535	0.053	0.06	1	DNAJC21
other CD4	0.0148485	0.402678	0.017	0.013	1	SFT2D3
other CD4	0.014995	0.4131	0.011	0.008	1	NEXMIF
other CD4	0.0150173	-0.206509	0.053	0.059	1	AL035530.2
other CD4	0.0150502	-0.274926	0.035	0.041	1	MRPL52
other CD4	0.0150888	0.115431	0.254	0.243	1	PSMA1
other CD4	0.015134	-0.129086	0.067	0.075	1	ZNF700
other CD4	0.0153028	-0.197254	0.044	0.051	1	SCAMP3
other CD4	0.015341	-0.148818	0.112	0.122	1	UCP2
other CD4	0.0154502	-0.189705	0.035	0.041	1	PAK1
other CD4	0.0154793	-0.362254	0.014	0.018	1	SNPH
other CD4	0.0154937	0.371275	0.016	0.012	1	ZNRF1
other CD4	0.0157013	0.247308	0.029	0.024	1	MORN3
other CD4	0.0157259	0.226954	0.063	0.056	1	IFT88
other CD4	0.0159584	-0.450642	0.007	0.01	1	FBXL19
other CD4	0.015992	-0.293541	0.011	0.015	1	C3orf20
other CD4	0.0160056	0.223357	0.04	0.034	1	SHARPIN
other CD4	0.0160911	-0.368395	0.011	0.014	1	KPNA2
other CD4	0.0161151	0.122983	0.118	0.108	1	CEPT1
other CD4	0.016209	0.350605	0.021	0.017	1	CARM1
other CD4	0.0162245	0.212182	0.054	0.047	1	C19orf53
other CD4	0.0163951	-0.499125	0.007	0.01	1	KLHL25
other CD4	0.0164398	0.185026	0.068	0.06	1	TSNAX
other CD4	0.0164617	0.196631	0.043	0.037	1	TMEM258
other CD4	0.0164764	0.212941	0.042	0.036	1	ECH1
other CD4	0.0164963	0.225079	0.048	0.042	1	LCMT1
other CD4	0.0164981	-0.249374	0.026	0.031	1	MCM7
other CD4	0.0164989	0.156299	0.113	0.104	1	AKAP11
other CD4	0.0165579	0.265087	0.036	0.031	1	RPL22L1
other CD4	0.0166805	-0.105234	0.108	0.118	1	ANKRD55
other CD4	0.016712	0.445499	0.014	0.011	1	C12orf40
other CD4	0.0167906	-0.250472	0.021	0.026	1	C1orf159
other CD4	0.0169062	0.286506	0.018	0.014	1	LINC00862
other CD4	0.0169814	-0.1252	0.12	0.13	1	LUC7L
other CD4	0.017015	0.240497	0.032	0.027	1	ZHX1
other CD4	0.0173376	0.184986	0.049	0.042	1	PRDX6
other CD4	0.0174218	0.104782	0.122	0.112	1	CSTF3
other CD4	0.0174728	0.125435	0.082	0.074	1	USPL1
other CD4	0.0174761	-0.243529	0.039	0.044	1	CCZ1B
other CD4	0.0174818	0.104521	0.182	0.171	1	EIF3F
other CD4	0.0174871	0.359536	0.014	0.01	1	AC008554.1
other CD4	0.0176959	0.239333	0.031	0.026	1	CHMP2B
other CD4	0.0177615	-0.121571	0.067	0.075	1	RABL6
other CD4	0.0177653	0.294689	0.028	0.023	1	CNIH1
other CD4	0.0178369	-0.104076	0.122	0.132	1	ERICH1
other CD4	0.0178572	-0.21038	0.04	0.046	1	HDGF
other CD4	0.0179972	0.24211	0.045	0.039	1	ZBTB10
other CD4	0.0180067	-0.174455	0.03	0.035	1	PML
other CD4	0.0180574	0.194444	0.071	0.063	1	FAM153CP
other CD4	0.0181073	0.150988	0.057	0.05	1	PIN4
other CD4	0.0182953	-0.129478	0.058	0.065	1	TRIM28
other CD4	0.0183982	-0.146251	0.093	0.102	1	EZH1
other CD4	0.0185581	-0.260591	0.021	0.025	1	AP005899.1
other CD4	0.0186015	-0.411035	0.011	0.014	1	MRPL30
other CD4	0.0187009	-0.157992	0.06	0.068	1	ODC1
other CD4	0.0187345	0.203636	0.05	0.044	1	LSM 5.00
other CD4	0.0189158	0.285243	0.035	0.03	1	PTPRK
other CD4	0.0190161	-0.222282	0.039	0.045	1	PPP1R15A
other CD4	0.0191407	-0.138964	0.071	0.079	1	SMU1
other CD4	0.0192329	-0.269177	0.025	0.03	1	MTSS1
other CD4	0.0192927	-0.263087	0.025	0.03	1	AGAP4
other CD4	0.019322	-0.26591	0.024	0.028	1	PRR5
other CD4	0.0193254	0.16198	0.052	0.045	1	AC144521.1
other CD4	0.0194536	0.356945	0.017	0.013	1	JAGN1
other CD4	0.0194807	-0.109322	0.168	0.179	1	AC079781.5
other CD4	0.0194855	-0.287895	0.017	0.021	1	FAM98C
other CD4	0.0195655	0.143991	0.103	0.094	1	ZC3H7A
other CD4	0.0196069	0.236974	0.017	0.013	1	AC009315.1
other CD4	0.0196969	-0.18909	0.04	0.046	1	AL021707.1
other CD4	0.0197171	-0.132055	0.052	0.059	1	YY1AP1
other CD4	0.0197202	-0.392031	0.012	0.015	1	RTCA-AS1
other CD4	0.0197745	0.28932	0.02	0.016	1	FUT10
other CD4	0.0198509	-0.474113	0.007	0.01	1	AL390728.5
other CD4	0.0198586	-0.157055	0.043	0.049	1	AGPAT4
other CD4	0.0199874	0.379808	0.016	0.013	1	TP53TG1
other CD4	0.0200431	-0.218221	0.052	0.058	1	NAF1
other CD4	0.0200525	-0.208187	0.03	0.035	1	RRP12
other CD4	0.0200982	-0.178465	0.039	0.045	1	AC010978.1
other CD4	0.0201347	0.448391	0.013	0.01	1	NBPF20
other CD4	0.0202698	-0.176801	0.029	0.034	1	ERI1
other CD4	0.0202939	-0.119177	0.133	0.143	1	EXOC1
other CD4	0.0203774	-0.469221	0.008	0.011	1	RSPH3
other CD4	0.0205793	-0.165534	0.055	0.062	1	RNF139
other CD4	0.0206945	0.230021	0.029	0.024	1	COPG2
other CD4	0.0207147	-0.151813	0.107	0.116	1	NDUFA10
other CD4	0.0207417	0.248311	0.032	0.027	1	NDUFAB1
other CD4	0.0208308	-0.38849	0.009	0.012	1	ZNF19
other CD4	0.0208364	0.225977	0.022	0.018	1	LRRC75A
other CD4	0.0209113	-0.416924	0.011	0.014	1	ZMYND19
other CD4	0.0211684	-0.293541	0.018	0.022	1	XAB2
other CD4	0.0213708	0.31999	0.019	0.015	1	LINC00598
other CD4	0.0213857	0.28855	0.044	0.038	1	EPB41L5
other CD4	0.0214031	-0.364425	0.019	0.023	1	ACOX3
other CD4	0.0214106	-0.251163	0.025	0.03	1	ACADVL
other CD4	0.0214671	0.260394	0.044	0.039	1	FO393401.1
other CD4	0.0216432	0.13565	0.088	0.08	1	TGS1
other CD4	0.0218196	-0.198682	0.034	0.04	1	PTPRE
other CD4	0.0218221	0.318388	0.02	0.016	1	AL158055.1
other CD4	0.0218525	0.416117	0.01	0.008	1	TMEM106A
other CD4	0.0218795	0.124012	0.144	0.135	1	PARP14
other CD4	0.0219341	0.106997	0.17	0.16	1	VAPA
other CD4	0.02209	-0.249952	0.022	0.027	1	NAA60
other CD4	0.0222786	0.159986	0.052	0.046	1	WDR12
other CD4	0.0223499	-0.11112	0.072	0.08	1	DDX1
other CD4	0.0223612	-0.199674	0.033	0.038	1	AP5Z1
other CD4	0.0223717	-0.170027	0.036	0.042	1	BET1
other CD4	0.0224892	0.14356	0.075	0.067	1	SIRT1
other CD4	0.0225453	-0.128482	0.102	0.11	1	RIOK3
other CD4	0.0225746	-0.277053	0.011	0.014	1	FKBP14
other CD4	0.0226243	0.191054	0.041	0.035	1	FAM227B
other CD4	0.0226318	-0.351547	0.013	0.017	1	ZNF514
other CD4	0.0227274	-0.106627	0.102	0.111	1	TM2D1
other CD4	0.0227912	-0.180501	0.045	0.051	1	MED21
other CD4	0.0228825	-0.176651	0.043	0.049	1	AC044849.1
other CD4	0.0228986	-0.306196	0.015	0.019	1	SGSH
other CD4	0.0229376	0.138029	0.099	0.091	1	UPF3A
other CD4	0.0229672	0.108488	0.135	0.125	1	SERP1
other CD4	0.0231352	0.358536	0.016	0.013	1	CCDC58
other CD4	0.0232654	0.207134	0.053	0.047	1	CLPX
other CD4	0.0233654	-0.337168	0.015	0.018	1	SLC22A5
other CD4	0.0234808	0.218993	0.033	0.028	1	PHB
other CD4	0.0236807	0.270227	0.026	0.022	1	LEKR1
other CD4	0.0238214	0.161254	0.06	0.054	1	ZNF512
other CD4	0.02384	-0.412594	0.012	0.016	1	C4orf19
other CD4	0.0239138	-0.224317	0.041	0.047	1	LSM 4.00
other CD4	0.0240284	0.359264	0.019	0.015	1	ZSCAN26
other CD4	0.0240426	0.279477	0.027	0.023	1	ERCC4
other CD4	0.0242064	0.197332	0.037	0.031	1	CCDC102B
other CD4	0.0243352	-0.140148	0.082	0.09	1	NORAD
other CD4	0.0245252	0.20828	0.056	0.05	1	TOMM6
other CD4	0.0245346	-0.148242	0.043	0.048	1	NMRAL1
other CD4	0.0246167	-0.151078	0.082	0.09	1	COX10-AS1
other CD4	0.0249857	0.337002	0.014	0.01	1	SLC27A5
other CD4	0.0252161	-0.117632	0.085	0.093	1	AIMP1
other CD4	0.0253117	-0.210424	0.033	0.038	1	DCXR
other CD4	0.0253307	0.124664	0.111	0.103	1	PSMB9
other CD4	0.0254257	-0.278539	0.019	0.023	1	ADRM1
other CD4	0.0254271	-0.190037	0.033	0.039	1	TIMM44
other CD4	0.025428	0.119871	0.058	0.052	1	TUFM
other CD4	0.0256587	0.286877	0.021	0.017	1	ATPSCKMT
other CD4	0.0256866	-0.165508	0.037	0.043	1	CLK3
other CD4	0.0257654	0.264799	0.023	0.019	1	AL034550.2
other CD4	0.0259068	0.122187	0.144	0.135	1	CPQ
other CD4	0.0259349	-0.147235	0.082	0.09	1	MRPS31
other CD4	0.0260215	0.122766	0.049	0.043	1	GADD45GIP1
other CD4	0.026023	-0.183753	0.029	0.034	1	IL3RA
other CD4	0.026141	-0.192662	0.053	0.06	1	REEP5
other CD4	0.0261583	0.309123	0.019	0.015	1	NENF
other CD4	0.0261737	0.435157	0.012	0.009	1	SMIM15
other CD4	0.026221	0.200692	0.032	0.027	1	C17orf49
other CD4	0.0263393	0.110079	0.151	0.142	1	DDX10
other CD4	0.026371	-0.101064	0.077	0.085	1	ADCY7
other CD4	0.026583	-0.133486	0.103	0.112	1	ZNF217
other CD4	0.0267191	0.236974	0.042	0.036	1	BTBD8
other CD4	0.0267347	-0.130475	0.098	0.106	1	CORO7
other CD4	0.0267377	0.236704	0.036	0.031	1	ZNF345
other CD4	0.026823	-0.157429	0.04	0.045	1	TRIM8
other CD4	0.0271516	0.152731	0.068	0.061	1	RCL1
other CD4	0.027261	-0.101724	0.13	0.14	1	NSUN6
other CD4	0.0273549	-0.221062	0.029	0.034	1	HDAC5
other CD4	0.0273716	-0.135029	0.069	0.076	1	CTC1
other CD4	0.0274451	0.12752	0.079	0.072	1	UGCG
other CD4	0.0274633	0.121326	0.153	0.143	1	FOCAD
other CD4	0.0274806	0.385939	0.013	0.01	1	PAFAH1B3
other CD4	0.0275327	-0.187958	0.043	0.048	1	CCDC144A
other CD4	0.0275631	-0.175937	0.024	0.029	1	SLC45A4
other CD4	0.0276732	-0.211373	0.018	0.022	1	GALNT12
other CD4	0.0276998	0.166778	0.074	0.067	1	YEATS2
other CD4	0.0277192	-0.514042	0.007	0.01	1	ADNP-AS1
other CD4	0.0278437	0.277414	0.027	0.023	1	MRPS18B
other CD4	0.0278961	-0.181111	0.054	0.06	1	PDE5A
other CD4	0.0278961	0.191886	0.017	0.014	1	ANKRD6
other CD4	0.0279233	-0.210848	0.046	0.052	1	ZNF346
other CD4	0.028065	0.171484	0.022	0.018	1	MRPL14
other CD4	0.0281519	-0.220478	0.059	0.066	1	POC1B
other CD4	0.0282798	-0.138692	0.068	0.075	1	TMEM248
other CD4	0.028319	0.311599	0.021	0.017	1	NBR2
other CD4	0.0283555	-0.403724	0.008	0.011	1	DAPK3
other CD4	0.0286019	0.227575	0.029	0.025	1	PRPS1
other CD4	0.0286249	-0.1262	0.049	0.055	1	SHFL
other CD4	0.0286499	-0.103314	0.119	0.128	1	H2AFY
other CD4	0.0286606	-0.444101	0.011	0.014	1	AC090204.1
other CD4	0.028816	-0.124859	0.171	0.181	1	AGFG1
other CD4	0.028846	-0.227653	0.029	0.034	1	INTS13
other CD4	0.0288989	-0.130083	0.09	0.098	1	JADE2
other CD4	0.0290452	0.362243	0.011	0.008	1	HOPX
other CD4	0.0290521	-0.246235	0.025	0.029	1	MOAP1
other CD4	0.0290753	0.117373	0.108	0.1	1	ARPC5
other CD4	0.0290905	-0.103159	0.085	0.093	1	PRKAR2A
other CD4	0.0291625	-0.149853	0.055	0.061	1	AKAP8L
other CD4	0.0291818	-0.153107	0.045	0.05	1	NUP188
other CD4	0.0294443	0.381934	0.014	0.011	1	OSMR
other CD4	0.0294563	-0.129698	0.064	0.07	1	CDK11B
other CD4	0.0294892	0.205915	0.029	0.024	1	LAMTOR2
other CD4	0.029672	-0.344167	0.009	0.012	1	FBLN7
other CD4	0.0296735	0.397621	0.01	0.008	1	KLF5
other CD4	0.0296818	-0.190746	0.035	0.04	1	VPS26B
other CD4	0.0297695	-0.255629	0.023	0.027	1	RAVER1
other CD4	0.0298339	-0.178064	0.021	0.025	1	MRPL23
other CD4	0.0300343	0.273499	0.022	0.018	1	FANCL
other CD4	0.0300645	-0.195729	0.047	0.052	1	PPIE
other CD4	0.0301672	-0.115882	0.116	0.124	1	TUG1
other CD4	0.0302725	-0.153702	0.148	0.157	1	STMN3
other CD4	0.0303467	-0.405434	0.008	0.011	1	AC021683.5
other CD4	0.0304333	-0.140409	0.09	0.098	1	FMR1
other CD4	0.0305631	0.205753	0.052	0.046	1	CCDC88A
other CD4	0.0305672	0.11134	0.117	0.108	1	CEP290
other CD4	0.0306358	-0.140885	0.046	0.052	1	OSGEP
other CD4	0.0307038	-0.268006	0.015	0.018	1	AC253572.2
other CD4	0.030706	-0.179029	0.064	0.071	1	MOB3A
other CD4	0.0307122	-0.140462	0.038	0.043	1	VASP
other CD4	0.0308266	-0.15801	0.043	0.049	1	STXBP2
other CD4	0.0308937	-0.195509	0.035	0.04	1	ELMO1-AS1
other CD4	0.0309051	-0.220988	0.024	0.028	1	TMEM127
other CD4	0.0310492	0.127509	0.071	0.065	1	NDUFS5
other CD4	0.0310634	-0.269615	0.02	0.024	1	PET117
other CD4	0.0312921	-0.171641	0.03	0.035	1	TSC2
other CD4	0.0313658	0.115166	0.049	0.043	1	CLIC1
other CD4	0.031509	-0.34563	0.009	0.012	1	YBX3
other CD4	0.0316508	-0.245494	0.031	0.036	1	SHOC1
other CD4	0.0316929	-0.113632	0.086	0.094	1	VGLL4
other CD4	0.031749	-0.17715	0.041	0.046	1	EZH2
other CD4	0.0318538	0.110309	0.13	0.122	1	SLC39A11
other CD4	0.0319245	0.456052	0.01	0.007	1	CCDC196
other CD4	0.0319738	0.114221	0.116	0.108	1	ICE2
other CD4	0.0320402	0.106678	0.123	0.114	1	PELI2
other CD4	0.0321074	0.325369	0.016	0.013	1	FANCB
other CD4	0.0322686	-0.150434	0.065	0.072	1	AL365361.1
other CD4	0.0322928	0.117597	0.092	0.084	1	TMEM14B
other CD4	0.0323831	0.250513	0.015	0.012	1	RNF19B
other CD4	0.032388	-0.307825	0.013	0.016	1	PLXNA3
other CD4	0.0324472	0.211223	0.044	0.039	1	BANF1
other CD4	0.0324567	0.138607	0.04	0.035	1	CHMP2A
other CD4	0.0327211	-0.116437	0.033	0.038	1	WDR19
other CD4	0.0327576	0.131738	0.176	0.167	1	TM9SF3
other CD4	0.0327829	-0.352037	0.01	0.012	1	CPT1B
other CD4	0.0330149	0.276262	0.026	0.022	1	XXYLT1
other CD4	0.0330349	-0.149632	0.071	0.077	1	CCDC84
other CD4	0.033096	0.324211	0.017	0.014	1	GCHFR
other CD4	0.0332034	-0.133248	0.062	0.069	1	LRRC37B
other CD4	0.0333627	0.124832	0.083	0.076	1	BZW1
other CD4	0.0333914	0.178028	0.047	0.042	1	FAM120AOS
other CD4	0.0333918	0.31218	0.018	0.015	1	TMEM42
other CD4	0.0334528	0.235785	0.042	0.036	1	HLA-DPA1
other CD4	0.0334885	-0.23651	0.024	0.028	1	CC2D2A
other CD4	0.0335313	-0.380564	0.013	0.016	1	PGD
other CD4	0.033611	-0.194191	0.037	0.042	1	HGS
other CD4	0.0336438	0.281437	0.013	0.011	1	ARHGAP11B
other CD4	0.033807	-0.149744	0.057	0.064	1	MARS
other CD4	0.0344189	-0.226291	0.033	0.038	1	KDM4A
other CD4	0.034485	-0.136898	0.056	0.062	1	WDR6
other CD4	0.0346104	0.1994	0.035	0.03	1	C1orf162
other CD4	0.0346237	0.163725	0.054	0.048	1	NSUN2
other CD4	0.0346387	0.20502	0.036	0.031	1	SLC14A1
other CD4	0.0347161	-0.243322	0.025	0.029	1	COA4
other CD4	0.0347737	-0.234244	0.018	0.021	1	AC092535.4
other CD4	0.0347833	-0.239004	0.042	0.047	1	WASHC1
other CD4	0.0349785	0.311321	0.017	0.014	1	NREP
other CD4	0.0349931	-0.151701	0.049	0.055	1	ADTRP
other CD4	0.03535	0.279758	0.019	0.016	1	BAG2
other CD4	0.0353508	0.153402	0.049	0.044	1	CWC15
other CD4	0.0353539	0.139204	0.113	0.105	1	VTA1
other CD4	0.0353697	0.271073	0.023	0.019	1	KDELR1
other CD4	0.0354453	-0.238876	0.034	0.039	1	METTL17
other CD4	0.0354474	0.262201	0.025	0.021	1	CD63
other CD4	0.0355306	-0.276733	0.017	0.02	1	CPOX
other CD4	0.0355548	-0.215539	0.021	0.025	1	P4HTM
other CD4	0.0355639	-0.249914	0.015	0.019	1	TSPYL4
other CD4	0.0356719	0.222545	0.026	0.022	1	PRDM1
other CD4	0.0358361	-0.173541	0.013	0.016	1	TBC1D2
other CD4	0.0358817	-0.192489	0.045	0.05	1	COMMD3
other CD4	0.0359065	-0.145952	0.045	0.051	1	DDX23
other CD4	0.0360242	-0.276958	0.012	0.015	1	CSRNP2
other CD4	0.0360797	-0.243931	0.024	0.028	1	GNPTG
other CD4	0.0360808	-0.170876	0.059	0.065	1	RAB11FIP1
other CD4	0.0361161	-0.144981	0.061	0.067	1	ZBTB4
other CD4	0.0362136	-0.138921	0.05	0.056	1	HMCES
other CD4	0.0362707	-0.319693	0.011	0.014	1	HIC2
other CD4	0.0367127	-0.198025	0.042	0.047	1	PIEZO1
other CD4	0.0368387	0.257011	0.019	0.016	1	POLR3H
other CD4	0.0368992	-0.307216	0.014	0.017	1	F11R
other CD4	0.0369685	0.107911	0.08	0.073	1	AL353660.1
other CD4	0.0370524	-0.12764	0.096	0.104	1	ADAM17
other CD4	0.0371374	0.360962	0.01	0.008	1	DPH6-DT
other CD4	0.0371425	-0.213781	0.033	0.038	1	GTF2IRD2
other CD4	0.0371843	0.346671	0.011	0.008	1	MID2
other CD4	0.0371884	-0.403595	0.011	0.013	1	CTSZ
other CD4	0.0373338	0.147569	0.084	0.077	1	LINC01876
other CD4	0.0374726	0.126266	0.09	0.083	1	TNIP1
other CD4	0.0374914	-0.337741	0.014	0.018	1	AC023389.1
other CD4	0.037513	-0.211493	0.04	0.046	1	CBWD5
other CD4	0.0375986	-0.146218	0.052	0.058	1	MTHFS
other CD4	0.0376645	0.203692	0.041	0.036	1	OSTC
other CD4	0.037719	0.129871	0.114	0.106	1	CSPP1
other CD4	0.037735	-0.189761	0.025	0.03	1	CLK2
other CD4	0.037768	-0.126032	0.081	0.088	1	SERINC3
other CD4	0.0377715	0.248536	0.023	0.019	1	DCTN6
other CD4	0.0378144	-0.235438	0.029	0.034	1	CCL28
other CD4	0.0378218	-0.105297	0.069	0.075	1	SPPL2A
other CD4	0.0378458	-0.299144	0.017	0.021	1	TP53I13
other CD4	0.0378943	-0.120118	0.088	0.095	1	LENG8
other CD4	0.0379201	-0.200432	0.015	0.019	1	ARHGAP18
other CD4	0.0379699	-0.287688	0.016	0.019	1	CYP51A1
other CD4	0.0379778	-0.300809	0.013	0.016	1	AC010359.3
other CD4	0.0380136	0.1677	0.044	0.039	1	LINC00402
other CD4	0.0382582	0.147273	0.06	0.054	1	AC079142.1
other CD4	0.0382718	0.150657	0.045	0.04	1	PSMD6
other CD4	0.038308	0.13843	0.084	0.077	1	SF3B3
other CD4	0.0383085	0.134459	0.072	0.065	1	RAN
other CD4	0.0385061	0.21573	0.099	0.092	1	EPHA1-AS1
other CD4	0.0386048	-0.221988	0.032	0.037	1	ING4
other CD4	0.0386192	0.271831	0.032	0.028	1	INSIG1
other CD4	0.0386656	-0.317789	0.008	0.01	1	LINC01730
other CD4	0.0386747	-0.317	0.008	0.01	1	APOBR
other CD4	0.0387023	0.164201	0.059	0.053	1	EFCAB13
other CD4	0.0387037	0.349524	0.013	0.011	1	CDC7
other CD4	0.038917	0.146142	0.067	0.06	1	CD81
other CD4	0.0389229	0.156311	0.047	0.041	1	TUBB
other CD4	0.0389574	-0.347989	0.01	0.013	1	CHAF1A
other CD4	0.039014	0.389985	0.01	0.008	1	RARG
other CD4	0.0390551	-0.315128	0.012	0.015	1	ADAL
other CD4	0.0391162	-0.142486	0.054	0.06	1	NRBP1
other CD4	0.0391553	-0.279233	0.02	0.023	1	AC068533.3
other CD4	0.0392717	0.118506	0.108	0.1	1	TRMT11
other CD4	0.0393119	0.366119	0.014	0.011	1	SEMA6A
other CD4	0.0393311	-0.141538	0.178	0.186	1	LYZ
other CD4	0.0394432	0.154627	0.058	0.052	1	COX8A
other CD4	0.0394981	0.172882	0.063	0.057	1	AL162253.2
other CD4	0.0396696	-0.121332	0.091	0.099	1	PPP1CC
other CD4	0.0397047	0.120226	0.131	0.123	1	TRAK2
other CD4	0.0397907	-0.225061	0.02	0.024	1	ASPSCR1
other CD4	0.039828	0.440179	0.01	0.007	1	CCNB1IP1
other CD4	0.0398666	0.110849	0.14	0.132	1	CNKSR2
other CD4	0.0399152	0.370277	0.018	0.015	1	C6orf226
other CD4	0.0399329	0.353578	0.011	0.008	1	DNAH7
other CD4	0.0399762	0.386579	0.01	0.007	1	AC008906.1
other CD4	0.0403621	-0.393846	0.008	0.011	1	AP5B1
other CD4	0.0408162	0.119469	0.077	0.07	1	S1PR1
other CD4	0.0409049	-0.163611	0.041	0.046	1	DYNLL2
other CD4	0.0410106	-0.124688	0.075	0.082	1	EHD1
other CD4	0.0411451	-0.162175	0.073	0.08	1	MITD1
other CD4	0.0411982	-0.187516	0.048	0.054	1	AQP3
other CD4	0.0413154	-0.154392	0.085	0.092	1	MHENCR
other CD4	0.041369	-0.182005	0.028	0.033	1	SMIM4
other CD4	0.0415526	-0.16076	0.042	0.047	1	ING3
other CD4	0.0415673	-0.199311	0.039	0.044	1	MROH1
other CD4	0.0417532	-0.236154	0.024	0.028	1	GTF3C5
other CD4	0.0417653	0.182818	0.05	0.045	1	POMP
other CD4	0.0418241	-0.110071	0.123	0.131	1	TRAM1
other CD4	0.0419032	0.175717	0.06	0.054	1	NDUFA12
other CD4	0.041937	0.406899	0.011	0.008	1	SORCS3
other CD4	0.0419863	-0.388319	0.011	0.013	1	CD14
other CD4	0.0420729	-0.159022	0.03	0.034	1	BORCS7
other CD4	0.0422082	0.178705	0.034	0.03	1	C1RL
other CD4	0.0422344	-0.110843	0.138	0.146	1	PSAP
other CD4	0.0422683	-0.180012	0.037	0.042	1	PSMD2
other CD4	0.0423051	-0.165991	0.042	0.048	1	SSBP4
other CD4	0.0423591	-0.234406	0.016	0.019	1	TINF2
other CD4	0.0424314	-0.180857	0.036	0.041	1	EED
other CD4	0.0424561	0.106638	0.062	0.056	1	ALKBH7
other CD4	0.0425012	-0.144631	0.044	0.049	1	NSUN5
other CD4	0.0425828	0.216014	0.014	0.011	1	AC124016.2
other CD4	0.042595	-0.199452	0.029	0.033	1	MIR4435-2HG
other CD4	0.0427067	0.151299	0.089	0.082	1	AL031772.1
other CD4	0.0427261	0.233971	0.021	0.018	1	IFIT5
other CD4	0.0427348	-0.224279	0.017	0.02	1	ROBO3
other CD4	0.0428066	0.247027	0.018	0.015	1	SLC16A4
other CD4	0.0428985	0.26254	0.032	0.028	1	AC023509.6
other CD4	0.0429818	-0.452239	0.008	0.01	1	AC090518.1
other CD4	0.0430246	0.155049	0.022	0.019	1	KYAT1
other CD4	0.0430736	-0.204043	0.043	0.048	1	LINC02256
other CD4	0.0431438	-0.393769	0.009	0.011	1	FGFR1
other CD4	0.0431857	-0.256066	0.016	0.019	1	GLYCTK
other CD4	0.0432142	0.146686	0.075	0.068	1	ASCC2
other CD4	0.0432226	-0.142675	0.045	0.05	1	TBCB
other CD4	0.0432324	0.287506	0.023	0.02	1	AC100810.1
other CD4	0.0433005	-0.177313	0.05	0.056	1	DYNC1LI1
other CD4	0.0434399	-0.126084	0.075	0.082	1	DBNL
other CD4	0.0434963	0.20471	0.042	0.037	1	METTL21A
other CD4	0.0435238	-0.197147	0.034	0.039	1	ACACB
other CD4	0.0435494	-0.134233	0.085	0.092	1	ATXN2L
other CD4	0.0436097	-0.121625	0.057	0.062	1	TGFBR3
other CD4	0.0436235	-0.187364	0.03	0.034	1	RAB11B
other CD4	0.0436891	-0.310514	0.011	0.014	1	SETD6
other CD4	0.0437986	0.128442	0.066	0.06	1	EVI2B
other CD4	0.0438168	-0.110336	0.059	0.065	1	NBPF19
other CD4	0.0438469	-0.133146	0.08	0.087	1	ATF4
other CD4	0.0438851	0.170951	0.094	0.087	1	SGPP1
other CD4	0.0439529	-0.131562	0.075	0.082	1	TRAF1
other CD4	0.0440264	-0.104699	0.085	0.092	1	PYROXD1
other CD4	0.0442464	0.227441	0.027	0.023	1	EPHX1
other CD4	0.0443376	-0.161716	0.022	0.026	1	PHLDB3
other CD4	0.0444468	-0.11799	0.107	0.115	1	RBBP4
other CD4	0.0445722	0.130172	0.069	0.063	1	CDC37L1
other CD4	0.0446182	-0.141538	0.041	0.046	1	PARP10
other CD4	0.0446758	0.102387	0.088	0.081	1	MARK2
other CD4	0.0446869	-0.125341	0.075	0.082	1	KIF13B
other CD4	0.0447066	-0.114673	0.116	0.124	1	SPG7
other CD4	0.0448431	-0.209179	0.039	0.044	1	THRA1/BTR
other CD4	0.0449592	0.148833	0.065	0.059	1	HSD17B11
other CD4	0.0451562	-0.317192	0.008	0.01	1	PLAGL2
other CD4	0.0451573	0.133786	0.066	0.06	1	TXLNG
other CD4	0.0451901	0.135657	0.079	0.072	1	SGO1-AS1
other CD4	0.0452532	-0.182267	0.043	0.048	1	TSEN2
other CD4	0.0454065	0.137151	0.066	0.06	1	RAB3IP
other CD4	0.0454238	-0.112881	0.069	0.075	1	MED10
other CD4	0.0454772	-0.195079	0.019	0.022	1	RARA
other CD4	0.0455165	0.167011	0.042	0.037	1	ATP5PD
other CD4	0.0455245	0.325588	0.016	0.013	1	OAS3
other CD4	0.0455379	-0.371544	0.009	0.012	1	RETSAT
other CD4	0.0456269	0.153402	0.049	0.044	1	HNRNPH2
other CD4	0.0456456	0.249055	0.027	0.023	1	ACSS2
other CD4	0.0457018	0.109311	0.093	0.086	1	VRK1
other CD4	0.045726	0.246192	0.037	0.032	1	LINC02245
other CD4	0.0459456	0.214658	0.038	0.034	1	COPS9
other CD4	0.0460165	-0.152893	0.045	0.051	1	LRCH4
other CD4	0.0460279	0.104218	0.148	0.14	1	USP10
other CD4	0.0460296	0.360283	0.015	0.012	1	FBXL18
other CD4	0.0462062	-0.167252	0.045	0.05	1	NARF
other CD4	0.0462702	-0.161765	0.058	0.064	1	SERPINB1
other CD4	0.0463483	-0.360139	0.008	0.011	1	NAA80
other CD4	0.0463786	0.228129	0.033	0.028	1	BTLA
other CD4	0.0464345	0.307686	0.014	0.011	1	LY96
other CD4	0.0464864	0.107019	0.14	0.131	1	MAP4K3
other CD4	0.0464944	0.106559	0.073	0.067	1	GMPS
other CD4	0.0466903	-0.180331	0.021	0.024	1	AMZ2
other CD4	0.046795	0.1572	0.039	0.034	1	GLRX
other CD4	0.046799	0.352028	0.01	0.008	1	PLCE1
other CD4	0.0468666	-0.35527	0.012	0.014	1	SGK1
other CD4	0.0468977	0.136324	0.021	0.018	1	CTSW
other CD4	0.0470341	-0.175923	0.037	0.042	1	TPP1
other CD4	0.0470413	-0.348403	0.008	0.011	1	CCDC62
other CD4	0.0473987	-0.235826	0.025	0.029	1	TATDN3
other CD4	0.047406	-0.360267	0.011	0.014	1	CIP2A
other CD4	0.0475139	0.498863	0.01	0.008	1	AC024257.3
other CD4	0.0476269	-0.215213	0.015	0.018	1	MCM8
other CD4	0.0476677	0.13388	0.075	0.069	1	DIS3
other CD4	0.0477858	0.224836	0.027	0.023	1	MTG2
other CD4	0.047794	0.314452	0.015	0.012	1	MRPL17
other CD4	0.047801	-0.189886	0.031	0.036	1	AC093323.1
other CD4	0.0478634	0.284535	0.014	0.011	1	CR2
other CD4	0.0479321	0.181238	0.069	0.063	1	ZNF138
other CD4	0.0480836	-0.125173	0.057	0.063	1	TNFRSF1B
other CD4	0.0481044	-0.150721	0.056	0.062	1	CFAP36
other CD4	0.0481932	-0.144914	0.043	0.048	1	GRIPAP1
other CD4	0.048233	-0.186314	0.047	0.052	1	AC127502.2
other CD4	0.0484638	0.108985	0.186	0.177	1	UHRF2
other CD4	0.0486493	-0.213265	0.025	0.03	1	TSEN54
other CD4	0.0487248	-0.173018	0.035	0.04	1	TIMM17A
other CD4	0.04875	0.230021	0.025	0.022	1	GAREM1
other CD4	0.0487988	-0.119282	0.071	0.077	1	STRAP
other CD4	0.0488372	-0.132999	0.07	0.077	1	THOC3
other CD4	0.048849	-0.43849	0.008	0.01	1	TIFA
other CD4	0.0489107	0.269595	0.02	0.017	1	MAP3K13
other CD4	0.0489184	-0.181109	0.055	0.061	1	ZNF251
other CD4	0.0489603	0.11238	0.093	0.086	1	C1orf112
other CD4	0.0489853	-0.218343	0.036	0.041	1	LINC01422
other CD4	0.0489993	0.380053	0.013	0.01	1	SURF2
other CD4	0.0490058	0.172122	0.047	0.042	1	COPB2
other CD4	0.0490993	-0.339835	0.012	0.015	1	SERPINB9P1
other CD4	0.0492299	0.133197	0.077	0.071	1	GZMM
other CD4	0.0492775	-0.25919	0.017	0.02	1	SGTA
other CD4	0.0493494	-0.257169	0.016	0.02	1	PHKG2
other CD4	0.0493772	-0.18955	0.028	0.032	1	PMPCA
other CD4	0.0494351	0.11525	0.1	0.093	1	TSC22D1
other CD4	0.0495309	0.251455	0.028	0.024	1	ALS2
other CD4	0.0495499	0.274743	0.014	0.012	1	NACC1
other CD4	0.0495718	-0.287616	0.016	0.02	1	HOXB2
other CD4	0.0496208	-0.315401	0.008	0.01	1	NINL
other CD4	0.0496672	-0.286162	0.013	0.016	1	ABCF3
other CD4	0.0497416	-0.16259	0.046	0.051	1	NEPRO
other CD4	0.0499596	-0.22577	0.033	0.037	1	AC092338.3
other CD4	0.050049	-0.18115	0.031	0.035	1	KHNYN
other CD4	0.0500546	-0.268304	0.011	0.014	1	RRP1
other CD4	0.0502722	-0.270458	0.008	0.01	1	RIPK3
other CD4	0.0502735	0.242126	0.024	0.021	1	DRG2
other CD4	0.0503278	0.123738	0.162	0.154	1	NAA15
other CD4	0.0503659	-0.28508	0.011	0.014	1	PANK4
other CD4	0.0503901	0.160458	0.075	0.069	1	AP000331.1
other CD4	0.0505404	-0.202688	0.027	0.032	1	MZF1
other CD4	0.0506736	-0.183065	0.041	0.046	1	CCDC88B
other CD4	0.0507164	0.20948	0.03	0.026	1	SELENOK
other CD4	0.0507364	0.300699	0.015	0.013	1	C1orf174
other CD4	0.050739	-0.246999	0.02	0.023	1	MASTL
other CD4	0.0508317	-0.370357	0.009	0.011	1	SLC51A
other CD4	0.0508578	0.143191	0.064	0.058	1	PPP6C
other CD4	0.0509949	-0.145846	0.03	0.035	1	XPO5
other CD4	0.0510095	0.242891	0.037	0.032	1	EIF3I
other CD4	0.0511091	0.209934	0.024	0.02	1	CEMIP
other CD4	0.0511287	-0.168446	0.04	0.045	1	ARAF
other CD4	0.0511569	-0.18913	0.029	0.033	1	SPATS2
other CD4	0.051171	0.261674	0.028	0.024	1	CDC26
other CD4	0.0512587	0.195497	0.03	0.026	1	CDCA7L
other CD4	0.0512757	-0.130758	0.052	0.057	1	NBPF11
other CD4	0.0512783	0.119927	0.112	0.105	1	ZNF107
other CD4	0.051316	-0.100478	0.145	0.153	1	GPR183
other CD4	0.0513268	-0.146011	0.052	0.058	1	ZNF224
other CD4	0.0513755	-0.16163	0.038	0.042	1	KLHL42
other CD4	0.0514748	0.21235	0.025	0.021	1	GLIS3
other CD4	0.0514858	0.197814	0.041	0.036	1	RBM12
other CD4	0.0515499	-0.32525	0.015	0.018	1	IRAK1
other CD4	0.0515709	0.127397	0.075	0.068	1	DHX29
other CD4	0.0515803	-0.241074	0.017	0.02	1	PCNX3
other CD4	0.0516525	0.276951	0.016	0.013	1	B3GAT2
other CD4	0.0516723	-0.219541	0.018	0.021	1	KIF5C
other CD4	0.0517004	-0.307709	0.019	0.023	1	MCOLN2
other CD4	0.0519421	-0.137633	0.05	0.055	1	PRR12
other CD4	0.0519535	-0.244867	0.013	0.016	1	AC040934.1
other CD4	0.0520967	-0.145149	0.083	0.089	1	CHMP4A
other CD4	0.0521351	-0.2104	0.016	0.019	1	COASY
other CD4	0.0522401	0.304942	0.017	0.014	1	CHP1
other CD4	0.052355	0.23126	0.022	0.018	1	TMEM45B
other CD4	0.0523703	0.23653	0.023	0.019	1	AL109824.1
other CD4	0.0523886	0.302228	0.013	0.01	1	AC024084.1
other CD4	0.0524623	0.50263	0.014	0.011	1	BLK
other CD4	0.0525035	0.112688	0.093	0.086	1	UBE2F
other CD4	0.0525362	-0.152365	0.037	0.042	1	ABCB10
other CD4	0.0528549	-0.351385	0.015	0.018	1	TOP3B
other CD4	0.052963	-0.137578	0.066	0.072	1	TEX10
other CD4	0.052966	0.102102	0.15	0.141	1	RPAP2
other CD4	0.0529966	0.255229	0.028	0.024	1	CRKL
other CD4	0.0530881	-0.117924	0.085	0.092	1	DHRSX
other CD4	0.053276	-0.301762	0.012	0.014	1	MCRIP2
other CD4	0.0532945	-0.252319	0.022	0.026	1	MIR3936HG
other CD4	0.0533394	-0.174642	0.05	0.055	1	PRKCI
other CD4	0.053361	-0.139996	0.039	0.044	1	FAM122C
other CD4	0.0534959	-0.100409	0.077	0.084	1	TPT1-AS1
other CD4	0.05352	0.165537	0.034	0.029	1	BNIP3
other CD4	0.053585	0.165326	0.061	0.055	1	PHF8
other CD4	0.0535854	-0.224193	0.018	0.022	1	MYD88
other CD4	0.0536201	-0.270082	0.016	0.02	1	APEH
other CD4	0.0536929	-0.198528	0.03	0.035	1	GDI1
other CD4	0.053824	-0.201423	0.025	0.029	1	PPP1R12C
other CD4	0.0540708	-0.179759	0.037	0.042	1	PLEKHM1
other CD4	0.0540922	-0.114453	0.104	0.111	1	PTPRM
other CD4	0.0543424	-0.189469	0.018	0.021	1	PRR14
other CD4	0.0543696	-0.318416	0.008	0.01	1	AC100793.3
other CD4	0.054399	-0.277944	0.012	0.015	1	UBE2M
other CD4	0.0546127	0.107092	0.177	0.169	1	CDK12
other CD4	0.0546754	-0.106053	0.073	0.08	1	MCM3AP
other CD4	0.0547783	-0.189031	0.027	0.031	1	MRPS18C
other CD4	0.0547867	-0.279327	0.014	0.017	1	WDR77
other CD4	0.0548366	-0.288416	0.019	0.022	1	IFT20
other CD4	0.0549959	-0.164074	0.043	0.048	1	CA6
other CD4	0.0550373	-0.281953	0.016	0.019	1	CBR1
other CD4	0.055063	0.239246	0.023	0.019	1	PILRA
other CD4	0.0550955	-0.367835	0.017	0.02	1	CCDC39
other CD4	0.0551003	0.11962	0.081	0.074	1	BIRC2
other CD4	0.055142	-0.267701	0.011	0.013	1	AMMECR1L
other CD4	0.0553696	-0.103922	0.118	0.125	1	UFL1
other CD4	0.0554399	-0.195013	0.027	0.031	1	CDK9
other CD4	0.0554438	-0.159772	0.028	0.032	1	ZNF565
other CD4	0.0554593	-0.202741	0.036	0.04	1	RHOT2
other CD4	0.0554709	-0.219541	0.012	0.014	1	IDUA
other CD4	0.0555266	-0.208023	0.036	0.041	1	ZADH2
other CD4	0.0558195	-0.458077	0.01	0.012	1	DTX1
other CD4	0.0558398	0.130819	0.055	0.049	1	AP2M1
other CD4	0.0559056	0.275302	0.012	0.009	1	AC010623.1
other CD4	0.0559485	0.101032	0.053	0.048	1	IFNGR2
other CD4	0.0561841	-0.180029	0.032	0.037	1	PLCB2
other CD4	0.0561901	0.189296	0.022	0.019	1	DDIT4
other CD4	0.0562371	-0.254964	0.023	0.027	1	WDR35
other CD4	0.0562829	0.147667	0.039	0.034	1	LINC00886
other CD4	0.0563173	0.117734	0.072	0.066	1	KLF9
other CD4	0.0563379	-0.313259	0.014	0.017	1	GABARAPL1
other CD4	0.0565448	-0.32413	0.009	0.011	1	PTCH2
other CD4	0.0565515	0.17172	0.023	0.019	1	PRIM1
other CD4	0.0567213	0.277147	0.022	0.018	1	KIZ-AS1
other CD4	0.0567824	-0.135169	0.072	0.079	1	KLHL36
other CD4	0.0567976	0.105827	0.196	0.188	1	STAU2
other CD4	0.0568478	0.202416	0.024	0.021	1	TMCO3
other CD4	0.0568782	0.562868	0.01	0.008	1	SLC4A10
other CD4	0.0573663	0.152876	0.064	0.058	1	ZRANB1
other CD4	0.0573853	0.123272	0.053	0.048	1	FYTTD1
other CD4	0.0576005	-0.137691	0.03	0.034	1	PLK3
other CD4	0.0576401	-0.241074	0.011	0.013	1	GZMB
other CD4	0.0576497	0.114488	0.091	0.085	1	ZNF302
other CD4	0.0579057	-0.159905	0.066	0.072	1	SSU72
other CD4	0.0580077	0.196658	0.036	0.031	1	MRFAP1L1
other CD4	0.0580929	0.304718	0.021	0.018	1	TMEM147
other CD4	0.0581916	-0.276667	0.015	0.018	1	USP54
other CD4	0.0582146	-0.22184	0.022	0.025	1	PMVK
other CD4	0.0582552	-0.120705	0.046	0.052	1	RANBP10
other CD4	0.0585178	-0.18983	0.023	0.026	1	DPH7
other CD4	0.0586725	-0.135134	0.036	0.041	1	BCOR
other CD4	0.058679	0.183156	0.044	0.039	1	TMOD2
other CD4	0.0588368	0.26152	0.013	0.01	1	AL512306.3
other CD4	0.0588802	0.16677	0.027	0.023	1	AL161725.1
other CD4	0.0590898	-0.140384	0.044	0.049	1	TIPRL
other CD4	0.0591673	0.115753	0.075	0.069	1	SNRPB
other CD4	0.059261	0.103099	0.172	0.164	1	SP140L
other CD4	0.0592915	-0.240548	0.02	0.024	1	CHST12
other CD4	0.0593471	-0.201423	0.032	0.036	1	ZMIZ2
other CD4	0.0594108	0.158655	0.044	0.04	1	ICA1L
other CD4	0.0594786	-0.177922	0.053	0.059	1	WBP1L
other CD4	0.0595334	-0.104714	0.144	0.152	1	TSIX
other CD4	0.0597238	-0.293541	0.013	0.016	1	RECQL5
other CD4	0.0597496	-0.102524	0.1	0.107	1	HM13
other CD4	0.059976	-0.236284	0.017	0.02	1	PLA2G6
other CD4	0.0601	0.269888	0.017	0.014	1	AC005532.1
other CD4	0.0601196	0.266547	0.013	0.01	1	NRGN
other CD4	0.060239	-0.192394	0.025	0.029	1	RAD1
other CD4	0.0602956	-0.316874	0.012	0.014	1	RCAN1
other CD4	0.0603285	0.191886	0.028	0.024	1	DDRGK1
other CD4	0.0603662	-0.239602	0.014	0.017	1	SBNO1-AS1
other CD4	0.0603976	-0.167612	0.042	0.046	1	POLR1A
other CD4	0.0604215	-0.111292	0.078	0.084	1	AL591895.1
other CD4	0.0605029	-0.132629	0.049	0.054	1	GNB2
other CD4	0.0605633	0.259943	0.014	0.011	1	TMEM266
other CD4	0.0605707	-0.183072	0.048	0.053	1	AP3D1
other CD4	0.0606474	-0.197858	0.024	0.028	1	ZNF140
other CD4	0.0606532	-0.189793	0.015	0.018	1	CCDC43
other CD4	0.0606956	0.13381	0.083	0.077	1	ABI2
other CD4	0.0608101	-0.130042	0.067	0.073	1	WDR36
other CD4	0.0608135	0.157285	0.069	0.063	1	PIGU
other CD4	0.0609455	0.215995	0.034	0.03	1	MPLKIP
other CD4	0.0610243	0.219571	0.037	0.033	1	AFF2
other CD4	0.0611609	-0.202477	0.025	0.028	1	RPP21
other CD4	0.0611698	-0.120674	0.055	0.06	1	REXO4
other CD4	0.0612045	-0.267663	0.012	0.015	1	TRIM2
other CD4	0.0612474	-0.271515	0.018	0.021	1	TGIF1
other CD4	0.0613654	0.338308	0.011	0.009	1	MAGEF1
other CD4	0.0614215	0.197116	0.042	0.038	1	ZSWIM5
other CD4	0.0614287	-0.219541	0.011	0.014	1	CERNA1
other CD4	0.0614819	0.35662	0.013	0.011	1	ID3
other CD4	0.0615017	-0.239903	0.018	0.021	1	GATD3B
other CD4	0.0615178	0.162899	0.035	0.03	1	MRPS24
other CD4	0.0615652	0.115245	0.077	0.071	1	CPEB4
other CD4	0.0615681	-0.214154	0.039	0.043	1	RNF167
other CD4	0.0616467	-0.285592	0.012	0.014	1	SMIM20
other CD4	0.0616547	-0.168735	0.045	0.05	1	ZSWIM7
other CD4	0.0617757	-0.217592	0.027	0.031	1	PPP3CB-AS1
other CD4	0.0619209	0.146355	0.048	0.043	1	RTCB
other CD4	0.062097	-0.284263	0.01	0.013	1	GHDC
other CD4	0.0621902	-0.339345	0.008	0.01	1	PARPBP
other CD4	0.0622871	-0.266574	0.014	0.017	1	TMEM254
other CD4	0.0623209	0.109961	0.059	0.054	1	BRI3
other CD4	0.0623714	-0.188188	0.026	0.03	1	SNHG22
other CD4	0.0625257	0.15142	0.043	0.038	1	ABHD17B
other CD4	0.0627907	-0.20168	0.02	0.023	1	UBAP1L
other CD4	0.062957	0.260203	0.011	0.009	1	AP001767.3
other CD4	0.0630051	-0.199162	0.025	0.028	1	PAN2
other CD4	0.0631167	-0.293541	0.012	0.015	1	CHTF18
other CD4	0.0632981	-0.411861	0.008	0.01	1	BTBD3
other CD4	0.0633477	0.242114	0.052	0.047	1	MTERF1
other CD4	0.0633944	0.109704	0.072	0.066	1	SIMC1
other CD4	0.0634147	0.203397	0.02	0.016	1	ZNF257
other CD4	0.0636036	0.105616	0.081	0.075	1	KARS
other CD4	0.0636211	0.246733	0.025	0.021	1	FRMD3
other CD4	0.0638027	-0.336246	0.015	0.018	1	RAB40C
other CD4	0.0638252	-0.136748	0.075	0.082	1	SNED1
other CD4	0.0640185	-0.262063	0.017	0.021	1	XYLB
other CD4	0.0641408	0.137305	0.057	0.051	1	LMAN2
other CD4	0.0642997	-0.213274	0.029	0.033	1	EML3
other CD4	0.064376	-0.198743	0.03	0.034	1	MRPL32
other CD4	0.0644033	0.164208	0.056	0.051	1	AL157402.2
other CD4	0.0644114	0.179395	0.042	0.037	1	PLEKHF2
other CD4	0.0645299	0.233607	0.027	0.023	1	ZNF562
other CD4	0.0645525	-0.122598	0.05	0.055	1	CPEB3
other CD4	0.0645829	0.321337	0.015	0.013	1	RMDN2
other CD4	0.0646804	-0.310615	0.023	0.026	1	APH1A
other CD4	0.0647457	0.224307	0.021	0.018	1	MMAA
other CD4	0.0648128	-0.109198	0.097	0.104	1	USO1
other CD4	0.0648271	0.146697	0.04	0.035	1	KDSR
other CD4	0.0649339	-0.169131	0.023	0.026	1	ZNF316
other CD4	0.0653739	0.239796	0.025	0.021	1	RGS12
other CD4	0.0654526	-0.160888	0.043	0.048	1	MSANTD2
other CD4	0.0654749	0.113963	0.038	0.034	1	BLOC1S1
other CD4	0.0655049	-0.30253	0.011	0.013	1	PFAS
other CD4	0.0655693	0.317184	0.015	0.012	1	CTU1
other CD4	0.0656935	-0.219721	0.027	0.031	1	ADAMTS10
other CD4	0.0657257	0.141179	0.078	0.072	1	ATP5F1B
other CD4	0.0658752	0.186149	0.033	0.029	1	MRPS26
other CD4	0.0658768	-0.229074	0.026	0.03	1	PABPC1L
other CD4	0.0659978	0.179888	0.027	0.023	1	DOCK3
other CD4	0.0660558	-0.329386	0.011	0.013	1	BOP 1.00
other CD4	0.0661331	-0.187342	0.028	0.032	1	CTNND1
other CD4	0.0664536	-0.162793	0.018	0.021	1	LZTR1
other CD4	0.0666288	-0.231736	0.02	0.023	1	METTL22
other CD4	0.0666849	-0.154067	0.055	0.061	1	VAC14
other CD4	0.0667905	0.251204	0.019	0.016	1	NAXE
other CD4	0.0668318	-0.185017	0.021	0.024	1	B3GALNT2
other CD4	0.0669975	-0.134803	0.053	0.058	1	IFRD1
other CD4	0.0670265	-0.177693	0.042	0.047	1	DCTN1
other CD4	0.067398	0.343083	0.013	0.01	1	YAE1
other CD4	0.0674199	-0.203509	0.017	0.02	1	WEE2-AS1
other CD4	0.0675816	-0.196591	0.044	0.049	1	GOLGA1
other CD4	0.0677069	0.116711	0.076	0.07	1	POLR1D
other CD4	0.0677306	0.260394	0.014	0.011	1	MRPS2
other CD4	0.0679156	0.143456	0.041	0.036	1	DHRS4-AS1
other CD4	0.0680648	0.158237	0.062	0.056	1	EGLN1
other CD4	0.0681983	-0.137078	0.047	0.052	1	CSKMT
other CD4	0.068218	-0.153907	0.036	0.04	1	UPK3BL1
other CD4	0.0682392	-0.159176	0.036	0.04	1	PNPLA2
other CD4	0.0683966	-0.166736	0.02	0.023	1	PPM1F
other CD4	0.0684547	-0.168505	0.016	0.019	1	CPVL
other CD4	0.0687807	-0.22058	0.024	0.028	1	CIZ1
other CD4	0.0688736	0.116843	0.07	0.064	1	TSPO
other CD4	0.0689038	0.281368	0.015	0.012	1	AC034195.1
other CD4	0.069073	-0.11758	0.03	0.034	1	EEF2K
other CD4	0.0692691	0.195409	0.035	0.031	1	IMPG2
other CD4	0.0693079	0.260659	0.015	0.013	1	TOLLIP
other CD4	0.0693103	-0.111715	0.114	0.121	1	SNRPA1
other CD4	0.0693387	0.189915	0.028	0.024	1	PNKD
other CD4	0.0694369	0.109408	0.067	0.061	1	NOP56
other CD4	0.0695867	-0.189652	0.026	0.03	1	ZCCHC9
other CD4	0.0697866	0.124362	0.043	0.038	1	TRMT1L
other CD4	0.0698052	-0.150889	0.025	0.029	1	COMMD9
other CD4	0.0699371	-0.313861	0.009	0.011	1	RFESD
other CD4	0.0699439	-0.144874	0.031	0.035	1	PDLIM2
other CD4	0.0699625	0.192987	0.035	0.031	1	AL355816.2
other CD4	0.069988	-0.187135	0.029	0.033	1	FAM199X
other CD4	0.0700112	-0.341238	0.008	0.01	1	TICAM1
other CD4	0.0700406	-0.18536	0.032	0.036	1	PPP4R1
other CD4	0.0702163	0.206688	0.033	0.029	1	LYAR
other CD4	0.070235	0.205521	0.033	0.029	1	TEX264
other CD4	0.0703764	-0.1717	0.057	0.062	1	PRRC2A
other CD4	0.0703999	-0.121655	0.052	0.057	1	FKBP3
other CD4	0.070497	0.246333	0.013	0.01	1	AC022973.3
other CD4	0.0705884	-0.149806	0.038	0.043	1	SAP25
other CD4	0.0708495	-0.125987	0.044	0.048	1	SCO1
other CD4	0.0709854	-0.163417	0.023	0.027	1	AC009226.1
other CD4	0.0710303	-0.178295	0.034	0.039	1	TBC1D20
other CD4	0.0713113	-0.189919	0.033	0.037	1	ZGPAT
other CD4	0.0713209	-0.140704	0.068	0.074	1	SLC30A5
other CD4	0.071354	-0.229883	0.028	0.032	1	COQ7
other CD4	0.0714181	0.529581	0.01	0.008	1	ZNF462
other CD4	0.0714463	0.26386	0.021	0.018	1	C12orf75
other CD4	0.0715868	0.104021	0.087	0.081	1	TMX3
other CD4	0.0716087	-0.163552	0.048	0.053	1	AC211433.1
other CD4	0.0716529	-0.126603	0.083	0.089	1	AC010260.1
other CD4	0.0717249	-0.20744	0.026	0.03	1	AC093110.1
other CD4	0.0717435	-0.431045	0.011	0.014	1	DLEU7
other CD4	0.0718027	0.433174	0.011	0.008	1	FMNL2
other CD4	0.0718032	-0.161604	0.037	0.041	1	ST3GAL2
other CD4	0.0720307	-0.13514	0.029	0.033	1	SNRNP48
other CD4	0.0720598	-0.112885	0.072	0.078	1	ARMH1
other CD4	0.072094	-0.2307	0.02	0.024	1	GRHPR
other CD4	0.0725077	0.32018	0.014	0.012	1	C12orf43
other CD4	0.0725559	-0.147114	0.048	0.052	1	TAZ
other CD4	0.0727158	-0.286555	0.014	0.016	1	SLC41A1
other CD4	0.0727725	-0.160674	0.031	0.035	1	RXRB
other CD4	0.0728358	0.410066	0.011	0.009	1	AC018511.2
other CD4	0.0729296	-0.187569	0.023	0.027	1	ZNF548
other CD4	0.0730811	0.183998	0.056	0.051	1	CYB5B
other CD4	0.0731463	0.127099	0.118	0.111	1	CLIP1
other CD4	0.0732887	-0.216235	0.022	0.025	1	KLHL23
other CD4	0.0733355	0.329605	0.017	0.014	1	STARD9
other CD4	0.0734029	-0.223152	0.029	0.033	1	BICD2
other CD4	0.0734284	0.306851	0.018	0.015	1	AP001347.1
other CD4	0.0735105	0.104382	0.054	0.049	1	AP1M1
other CD4	0.0735843	-0.231257	0.019	0.022	1	TBC1D17
other CD4	0.0735993	-0.197326	0.034	0.038	1	GPR137B
other CD4	0.0736996	-0.257562	0.013	0.016	1	DHRS1
other CD4	0.0738447	0.171036	0.02	0.017	1	MZT1
other CD4	0.0738458	0.14126	0.024	0.02	1	EEF1AKMT1
other CD4	0.073892	-0.32952	0.013	0.016	1	CIAO3
other CD4	0.0740051	-0.267389	0.011	0.013	1	SLC25A20
other CD4	0.0740341	-0.100169	0.119	0.126	1	IL4R
other CD4	0.0740346	0.242727	0.021	0.018	1	MIER3
other CD4	0.0741414	0.139418	0.039	0.035	1	PRELID1
other CD4	0.0742899	-0.136697	0.025	0.028	1	KIF27
other CD4	0.0742928	0.165231	0.035	0.031	1	SIVA1
other CD4	0.0743861	-0.197078	0.013	0.015	1	ZNF324
other CD4	0.0744549	-0.223936	0.018	0.021	1	PRPSAP1
other CD4	0.0745271	0.139215	0.024	0.02	1	BUD31
other CD4	0.0745653	0.186625	0.028	0.024	1	NTPCR
other CD4	0.0746018	0.272984	0.02	0.017	1	AL031280.1
other CD4	0.074972	-0.186036	0.025	0.028	1	AC090948.1
other CD4	0.0750137	-0.44164	0.01	0.012	1	C9orf40
other CD4	0.0750421	-0.230896	0.023	0.027	1	ENTPD6
other CD4	0.0751848	-0.155439	0.047	0.052	1	ZNF121
other CD4	0.0752086	-0.180012	0.025	0.028	1	RHBDD2
other CD4	0.0755904	0.123405	0.105	0.098	1	CHM
other CD4	0.0755973	-0.124184	0.1	0.107	1	IRF2BP2
other CD4	0.0758109	-0.293541	0.009	0.011	1	GLA
other CD4	0.0758686	-0.112191	0.039	0.044	1	PPCS
other CD4	0.0760149	0.159648	0.063	0.057	1	TRAPPC5
other CD4	0.0761942	-0.323536	0.016	0.019	1	WSB2
other CD4	0.0761982	-0.18637	0.029	0.033	1	TRIOBP
other CD4	0.0763963	-0.161293	0.026	0.03	1	AC073111.4
other CD4	0.0764608	-0.316261	0.008	0.01	1	PRMT5
other CD4	0.0764629	-0.117065	0.061	0.066	1	MSL1
other CD4	0.0765247	-0.300174	0.014	0.017	1	LOXL2
other CD4	0.0765651	0.100221	0.086	0.08	1	DNAJC15
other CD4	0.0767054	-0.184419	0.019	0.023	1	RDH13
other CD4	0.0767974	-0.178064	0.015	0.018	1	CLHC1
other CD4	0.0768341	-0.213618	0.011	0.013	1	SHMT2
other CD4	0.0768531	-0.158686	0.074	0.08	1	ARPC4
other CD4	0.0769049	-0.141351	0.056	0.061	1	TSPYL1
other CD4	0.0771311	0.157189	0.072	0.066	1	MAGI3
other CD4	0.0772752	-0.353662	0.009	0.011	1	PP2D1
other CD4	0.0774107	-0.273912	0.01	0.012	1	USB1
other CD4	0.0774748	-0.101533	0.06	0.066	1	CTSD
other CD4	0.077492	-0.195533	0.032	0.036	1	SUPT7L
other CD4	0.0775643	-0.224828	0.015	0.017	1	KAT2A
other CD4	0.0776225	-0.293541	0.012	0.014	1	IFT27
other CD4	0.0776463	-0.164617	0.032	0.036	1	POR
other CD4	0.07787	0.34536	0.022	0.018	1	PPP2R2B
other CD4	0.0778705	-0.133077	0.022	0.025	1	CENPT
other CD4	0.0780405	0.261319	0.011	0.009	1	EME2
other CD4	0.0780814	-0.120629	0.089	0.095	1	ARHGAP9
other CD4	0.0783041	-0.263168	0.016	0.018	1	ASB16-AS1
other CD4	0.0783343	-0.278028	0.012	0.015	1	DNAAF2
other CD4	0.0783523	0.108518	0.078	0.072	1	SLC22A23
other CD4	0.0784193	-0.100309	0.068	0.073	1	ZNF266
other CD4	0.0785777	0.287234	0.011	0.009	1	RALB
other CD4	0.078583	0.305921	0.013	0.01	1	CETN3
other CD4	0.0786287	-0.195766	0.021	0.025	1	ENPP2
other CD4	0.0787099	0.150887	0.036	0.032	1	H2AFJ
other CD4	0.0788137	0.282203	0.029	0.025	1	HPF1
other CD4	0.0788595	0.183815	0.05	0.046	1	FASTKD1
other CD4	0.0789099	0.130851	0.046	0.042	1	ERLEC1
other CD4	0.0790327	0.242787	0.033	0.029	1	UBIAD1
other CD4	0.0790476	-0.267732	0.018	0.021	1	TRAF3IP1
other CD4	0.0792388	-0.285722	0.012	0.015	1	NCAPH2
other CD4	0.0792495	0.174064	0.033	0.03	1	TIMMDC1
other CD4	0.0793091	-0.188359	0.025	0.029	1	PNPLA6
other CD4	0.0793722	-0.219541	0.026	0.03	1	VPS52
other CD4	0.0794455	-0.133697	0.054	0.059	1	RBM38
other CD4	0.0794629	0.228095	0.015	0.013	1	CLN6
other CD4	0.0795562	0.354986	0.011	0.009	1	RPP25L
other CD4	0.0796769	0.250081	0.017	0.014	1	RPUSD3
other CD4	0.0797607	0.163807	0.063	0.058	1	EYS
other CD4	0.0798061	-0.101624	0.069	0.074	1	AK3
other CD4	0.0798208	0.206477	0.068	0.063	1	GNAI3
other CD4	0.0800163	-0.309054	0.012	0.015	1	ASB1
other CD4	0.0801375	-0.242915	0.013	0.016	1	METTL2A
other CD4	0.0801834	-0.202776	0.016	0.018	1	AC023051.1
other CD4	0.0803489	-0.181848	0.023	0.026	1	LIX1L-AS1
other CD4	0.0804228	-0.180083	0.015	0.018	1	DNAAF5
other CD4	0.0804561	-0.155794	0.038	0.042	1	RNASEH1
other CD4	0.0806702	-0.252899	0.012	0.015	1	AC005332.4
other CD4	0.0807805	-0.118209	0.036	0.04	1	TAF8
other CD4	0.0808009	-0.388961	0.008	0.01	1	FHOD1
other CD4	0.0808806	-0.191662	0.026	0.03	1	SLC12A9
other CD4	0.0809755	-0.262514	0.018	0.021	1	SLC26A2
other CD4	0.0809947	0.522638	0.015	0.012	1	LINC00907
other CD4	0.0811204	-0.340539	0.009	0.012	1	ATP6AP1L
other CD4	0.0811269	-0.112012	0.059	0.064	1	BX890604.2
other CD4	0.0811532	-0.250686	0.014	0.016	1	BICRA
other CD4	0.081202	-0.259271	0.014	0.017	1	FCHSD1
other CD4	0.0812952	-0.129064	0.053	0.058	1	KIAA0100
other CD4	0.0813957	-0.138917	0.035	0.039	1	KCTD7
other CD4	0.0814363	-0.293541	0.013	0.015	1	ZNF486
other CD4	0.0814608	-0.120372	0.062	0.067	1	PER1
other CD4	0.0815133	-0.160985	0.034	0.038	1	VHL
other CD4	0.0815323	-0.187975	0.026	0.029	1	GNE
other CD4	0.0816375	-0.32525	0.012	0.015	1	TMEM214
other CD4	0.081667	-0.116033	0.104	0.111	1	UBE4A
other CD4	0.0817996	0.297905	0.013	0.011	1	RAB27B
other CD4	0.0819409	-0.133501	0.053	0.058	1	RNF126
other CD4	0.0820138	-0.124401	0.07	0.076	1	AGPAT5
other CD4	0.0821503	0.135412	0.063	0.058	1	ARL14EP
other CD4	0.0822233	-0.109498	0.105	0.111	1	TMF1
other CD4	0.0822476	-0.144164	0.033	0.037	1	PTPN12
other CD4	0.0823392	-0.206573	0.037	0.041	1	ABTB1
other CD4	0.0827134	-0.110627	0.098	0.104	1	SQSTM1
other CD4	0.0827138	-0.154266	0.031	0.035	1	PSMC2
other CD4	0.0828322	0.223517	0.021	0.018	1	POLA2
other CD4	0.0828369	-0.132988	0.063	0.068	1	CTDSP2
other CD4	0.082837	-0.18251	0.023	0.027	1	PPAN
other CD4	0.0828522	-0.120978	0.061	0.066	1	SUMO1
other CD4	0.0829788	-0.293541	0.015	0.018	1	KDM2B-DT
other CD4	0.083005	0.252602	0.011	0.009	1	HEATR4
other CD4	0.0831083	-0.115511	0.078	0.084	1	SIL1
other CD4	0.0831675	0.186452	0.018	0.015	1	CYB5R1
other CD4	0.0832072	-0.106803	0.049	0.054	1	CMTR1
other CD4	0.0832457	-0.372613	0.009	0.011	1	GALNT4
other CD4	0.083982	-0.177468	0.059	0.064	1	FAM126A
other CD4	0.0840494	-0.23847	0.016	0.019	1	OSBPL5
other CD4	0.084162	-0.273503	0.009	0.011	1	GK
other CD4	0.084182	-0.211392	0.015	0.017	1	AC011346.1
other CD4	0.0842006	0.125411	0.032	0.028	1	TIMP1
other CD4	0.0842674	-0.108937	0.091	0.097	1	CNOT8
other CD4	0.0843346	0.107321	0.109	0.103	1	OSBPL3
other CD4	0.0843657	0.396975	0.011	0.008	1	PSMG1
other CD4	0.0844796	0.182379	0.024	0.021	1	BET1L
other CD4	0.0848512	0.178461	0.045	0.041	1	ORAI1
other CD4	0.0849349	-0.130367	0.034	0.038	1	SAP30L-AS1
other CD4	0.0850205	-0.227307	0.01	0.012	1	NR2C2AP
other CD4	0.0850925	0.222755	0.021	0.018	1	TMEM241
other CD4	0.0855206	0.177765	0.053	0.048	1	ZNF100
other CD4	0.0855483	-0.18755	0.016	0.019	1	IFRD2
other CD4	0.0857922	-0.254895	0.015	0.018	1	SF3B4
other CD4	0.0858314	-0.14857	0.034	0.038	1	GTF2F1
other CD4	0.085853	0.104423	0.071	0.066	1	TUBA1B
other CD4	0.0858837	-0.118491	0.078	0.084	1	MMS19
other CD4	0.0860545	-0.283125	0.009	0.011	1	AC079922.2
other CD4	0.0861684	0.139592	0.051	0.047	1	ZNF782
other CD4	0.0861797	-0.3223	0.01	0.012	1	SLC25A1
other CD4	0.0864405	0.117015	0.086	0.08	1	COX5B
other CD4	0.086444	0.163932	0.041	0.036	1	MTRF1
other CD4	0.0864786	0.118057	0.104	0.097	1	SSBP1
other CD4	0.08656	-0.140255	0.04	0.044	1	RNF214
other CD4	0.0867162	-0.146758	0.049	0.054	1	AC079447.1
other CD4	0.0868587	0.13788	0.051	0.046	1	NFIC
other CD4	0.0868805	-0.217592	0.02	0.023	1	IER5
other CD4	0.087044	-0.169806	0.019	0.022	1	ZNF354B
other CD4	0.0874466	-0.269825	0.011	0.014	1	AC090517.5
other CD4	0.0875223	0.298581	0.013	0.011	1	TTLL12
other CD4	0.0875591	-0.282653	0.008	0.01	1	ADGRF3
other CD4	0.0875666	-0.152679	0.053	0.058	1	COX20
other CD4	0.087708	0.101165	0.108	0.101	1	TOMM20
other CD4	0.0878968	0.327947	0.012	0.009	1	AP4B1-AS1
other CD4	0.0880259	0.190538	0.024	0.021	1	SPON1
other CD4	0.0881424	0.284117	0.013	0.011	1	IQCN
other CD4	0.0881937	-0.153294	0.027	0.031	1	LAP3
other CD4	0.0881975	-0.156582	0.052	0.057	1	PRKAR1A
other CD4	0.0883021	-0.238749	0.01	0.013	1	SIRPB1
other CD4	0.0883216	0.303494	0.012	0.009	1	FXR2
other CD4	0.088497	-0.12204	0.043	0.048	1	PTRH2
other CD4	0.0885401	0.118471	0.066	0.06	1	GRIP1
other CD4	0.0886698	-0.193587	0.031	0.035	1	MTCH2
other CD4	0.0887997	0.271073	0.012	0.009	1	TIMM23B-AGAP6
other CD4	0.0889707	-0.215539	0.016	0.019	1	TIMM8B
other CD4	0.0889861	-0.141871	0.028	0.032	1	CHRM3
other CD4	0.0891002	0.14016	0.051	0.047	1	CBX7
other CD4	0.0894164	-0.197173	0.021	0.025	1	E4F1
other CD4	0.0897596	0.21035	0.022	0.019	1	CTPS2
other CD4	0.0900581	0.243126	0.015	0.013	1	STARD7-AS1
other CD4	0.0902685	0.120992	0.06	0.055	1	DCUN1D1
other CD4	0.0903083	-0.162115	0.025	0.028	1	AL121845.1
other CD4	0.0903173	-0.165217	0.021	0.025	1	ZSCAN30
other CD4	0.0904164	0.116984	0.122	0.115	1	SP4
other CD4	0.0907049	0.12725	0.081	0.075	1	AC002463.1
other CD4	0.0907075	0.142466	0.058	0.053	1	HACD4
other CD4	0.0910701	-0.185138	0.024	0.027	1	MDM1
other CD4	0.0911453	-0.143516	0.046	0.05	1	SDCBP2-AS1
other CD4	0.0912022	-0.179999	0.038	0.042	1	B3GLCT
other CD4	0.0913607	0.105123	0.07	0.064	1	PUS7L
other CD4	0.091439	0.126497	0.055	0.05	1	PIK3CG
other CD4	0.0914516	0.186009	0.022	0.019	1	MCM3AP-AS1
other CD4	0.0917371	-0.271515	0.018	0.021	1	TRIM41
other CD4	0.0918627	-0.137958	0.034	0.038	1	COX17
other CD4	0.092117	-0.114246	0.049	0.054	1	OXLD1
other CD4	0.0922298	0.284819	0.015	0.012	1	PRELID3B
other CD4	0.0922882	-0.168399	0.044	0.049	1	WDR73
other CD4	0.0923546	-0.247737	0.008	0.01	1	LINC00324
other CD4	0.0923806	-0.103116	0.105	0.112	1	MX2
other CD4	0.0924489	0.156326	0.032	0.028	1	AC104389.5
other CD4	0.0924891	-0.156038	0.037	0.041	1	TRAPPC6B
other CD4	0.0926192	0.13608	0.059	0.054	1	AC008964.1
other CD4	0.0926244	0.226669	0.025	0.022	1	ZNF133
other CD4	0.0926593	0.203727	0.021	0.018	1	DYNC2H1
other CD4	0.0928642	-0.166012	0.039	0.044	1	STARD3
other CD4	0.0929224	-0.114258	0.065	0.07	1	C9orf72
other CD4	0.0930155	-0.185514	0.033	0.036	1	SMG5
other CD4	0.0930909	0.136395	0.074	0.069	1	NEDD8
other CD4	0.0931572	0.241003	0.016	0.014	1	AKR7A2
other CD4	0.0931682	-0.255271	0.013	0.015	1	PINK1
other CD4	0.093263	0.192629	0.025	0.022	1	ZNF525
other CD4	0.0933423	0.159671	0.028	0.025	1	GNPDA2
other CD4	0.0933846	0.173458	0.041	0.037	1	SRGAP2
other CD4	0.0935618	-0.257622	0.008	0.01	1	KLF16
other CD4	0.0936797	-0.258208	0.008	0.01	1	AP002807.1
other CD4	0.0937645	-0.122857	0.03	0.034	1	RASSF1
other CD4	0.0939364	-0.301195	0.013	0.015	1	AC119396.2
other CD4	0.093945	0.149101	0.038	0.034	1	PGM1
other CD4	0.0941775	0.126442	0.031	0.028	1	DHFR
other CD4	0.0942184	0.143991	0.03	0.026	1	LRRC41
other CD4	0.0942281	-0.138218	0.043	0.047	1	EVA1C
other CD4	0.0942364	-0.242915	0.015	0.017	1	AC097634.3
other CD4	0.0943462	-0.269294	0.012	0.014	1	AC142472.1
other CD4	0.0944086	0.167363	0.016	0.014	1	LSM 10.00
other CD4	0.0946655	0.236974	0.011	0.009	1	SLC25A14
other CD4	0.0947306	0.160326	0.051	0.046	1	DENND6A-AS1
other CD4	0.0947839	0.111623	0.074	0.069	1	CCDC146
other CD4	0.0948782	0.168702	0.042	0.038	1	RPS19BP1
other CD4	0.0948826	-0.19668	0.019	0.022	1	AP005131.1
other CD4	0.0950063	-0.1147	0.066	0.071	1	SAE1
other CD4	0.0950425	0.145343	0.054	0.05	1	IDH2
other CD4	0.0950496	0.319436	0.012	0.01	1	ZNF596
other CD4	0.0956792	-0.224076	0.016	0.018	1	RNF123
other CD4	0.0957242	-0.164258	0.008	0.01	1	TSHR
other CD4	0.0959164	0.174025	0.037	0.033	1	TTI1
other CD4	0.0959307	0.107092	0.112	0.106	1	EIF3G
other CD4	0.0962295	0.284226	0.019	0.016	1	WDR47
other CD4	0.0962413	-0.307024	0.014	0.017	1	TMEM265
other CD4	0.0963425	0.296371	0.01	0.008	1	POP7
other CD4	0.0964876	0.278365	0.011	0.009	1	PTDSS2
other CD4	0.0964941	-0.327757	0.009	0.011	1	RPUSD1
other CD4	0.0965087	0.212738	0.015	0.012	1	C20orf27
other CD4	0.0965296	0.239678	0.012	0.01	1	FEM1A
other CD4	0.0966287	0.158376	0.025	0.022	1	CYB5R3
other CD4	0.0970035	-0.25626	0.013	0.016	1	POMGNT1
other CD4	0.0970108	-0.237893	0.012	0.014	1	GYG1
other CD4	0.0970162	-0.163394	0.02	0.023	1	RNF215
other CD4	0.0972911	0.305361	0.01	0.008	1	MPP1
other CD4	0.0973163	-0.12527	0.035	0.039	1	RFX1
other CD4	0.097357	-0.270082	0.016	0.019	1	SDHAF4
other CD4	0.0977283	-0.204043	0.009	0.011	1	MAP1S
other CD4	0.097736	-0.116105	0.065	0.071	1	LINC01089
other CD4	0.0979748	0.103491	0.134	0.127	1	LARS
other CD4	0.0980207	-0.162542	0.053	0.058	1	C3orf38
other CD4	0.098052	-0.13102	0.027	0.03	1	ZNF701
other CD4	0.0983242	-0.216519	0.021	0.024	1	HELLS
other CD4	0.0983288	-0.177774	0.028	0.031	1	TTC32
other CD4	0.0984516	-0.129422	0.041	0.045	1	ZNF573
other CD4	0.0985713	0.143864	0.047	0.042	1	DNAH6
other CD4	0.0987345	-0.3893	0.013	0.015	1	DMGDH
other CD4	0.0987441	0.372721	0.01	0.008	1	SULT1A3
other CD4	0.0991524	-0.127131	0.04	0.044	1	LRRC37A3
other CD4	0.0993008	0.128628	0.076	0.071	1	SLC35D1
other CD4	0.0993616	-0.116092	0.049	0.053	1	LETMD1
other CD4	0.0993992	0.222805	0.023	0.02	1	SCYL1
other CD4	0.0995976	0.210033	0.015	0.013	1	NME1
other CD4	0.0996532	0.151697	0.012	0.009	1	TTLL1
other CD4	0.0997223	0.213615	0.025	0.022	1	IL12RB1
other CD4	0.0997807	-0.249654	0.018	0.021	1	IRF7
other CD4	0.100084	-0.112301	0.047	0.051	1	ARL17A
other CD4	0.100177	0.137904	0.04	0.036	1	C9orf16
other CD4	0.100187	-0.120392	0.067	0.072	1	MAF
other CD4	0.100528	0.125117	0.068	0.063	1	RTRAF
other CD4	0.100559	-0.116456	0.035	0.039	1	DOCK7
other CD4	0.100597	0.274933	0.017	0.014	1	MRPL11
other CD4	0.100723	0.133118	0.031	0.027	1	NELFB
other CD4	0.100783	0.120943	0.054	0.049	1	GXYLT1
other CD4	0.101078	-0.16082	0.032	0.035	1	MRPL33
other CD4	0.10115	-0.211954	0.018	0.021	1	SLC9A1
other CD4	0.101376	0.197445	0.024	0.021	1	ZNF483
other CD4	0.101551	-0.150478	0.018	0.021	1	ERLIN2
other CD4	0.101688	0.108429	0.053	0.048	1	DNAJA2
other CD4	0.102048	-0.245923	0.01	0.012	1	AL035427.1
other CD4	0.102222	0.198071	0.024	0.021	1	AP000442.1
other CD4	0.10256	0.286745	0.01	0.008	1	AC008982.2
other CD4	0.102808	-0.112805	0.038	0.042	1	BRF1
other CD4	0.102977	0.194253	0.017	0.014	1	CHODL
other CD4	0.10298	-0.129829	0.053	0.058	1	CTDSP1
other CD4	0.103392	0.117715	0.049	0.045	1	PECR
other CD4	0.103488	0.158039	0.048	0.043	1	ISCU
other CD4	0.103596	-0.19032	0.028	0.031	1	PIP4K2B
other CD4	0.103704	0.141107	0.071	0.066	1	PABPC4
other CD4	0.103707	-0.172235	0.012	0.014	1	DHFR2
other CD4	0.103789	-0.255698	0.018	0.02	1	STXBP5-AS1
other CD4	0.103814	-0.20399	0.014	0.017	1	AC016957.2
other CD4	0.103989	-0.145764	0.038	0.042	1	CISH
other CD4	0.104081	-0.130123	0.047	0.051	1	CHTOP
other CD4	0.104182	0.200369	0.02	0.017	1	ELF4
other CD4	0.104189	0.101788	0.058	0.054	1	AC078881.1
other CD4	0.104202	0.204184	0.025	0.022	1	SLC25A39
other CD4	0.104239	-0.135231	0.028	0.031	1	VPS9D1
other CD4	0.104326	-0.196156	0.025	0.028	1	BBS4
other CD4	0.104492	0.100791	0.125	0.118	1	CDK8
other CD4	0.104641	0.136427	0.066	0.061	1	PSMB4
other CD4	0.104799	0.269538	0.015	0.012	1	ZNF511
other CD4	0.104839	0.169859	0.024	0.021	1	AC109587.1
other CD4	0.105049	-0.232141	0.018	0.02	1	HSD17B7
other CD4	0.105208	-0.275045	0.01	0.012	1	FAM200A
other CD4	0.105325	-0.130351	0.047	0.052	1	LAMTOR5-AS1
other CD4	0.105334	0.189241	0.013	0.011	1	SERPINE2
other CD4	0.105346	0.216247	0.028	0.025	1	UNC50
other CD4	0.105489	-0.212077	0.017	0.02	1	TRMT2A
other CD4	0.105573	-0.145835	0.018	0.021	1	SWI5
other CD4	0.105721	-0.201512	0.012	0.014	1	ZMYM3
other CD4	0.1059	-0.329461	0.008	0.01	1	INPP5E
other CD4	0.105932	0.194187	0.016	0.014	1	LINC01191
other CD4	0.106161	-0.123616	0.06	0.065	1	ATP2A2
other CD4	0.106374	0.234741	0.018	0.016	1	STYXL1
other CD4	0.106458	-0.118707	0.071	0.076	1	TPI1
other CD4	0.106547	-0.1296	0.051	0.056	1	NCBP2
other CD4	0.106622	-0.167761	0.035	0.038	1	TRAPPC2
other CD4	0.107017	0.183089	0.02	0.018	1	LINC02762
other CD4	0.107076	-0.341238	0.008	0.01	1	AC073842.2
other CD4	0.107168	0.21235	0.018	0.016	1	TLE2
other CD4	0.107176	0.175944	0.027	0.024	1	KLHDC3
other CD4	0.107222	0.317184	0.015	0.012	1	N6AMT1
other CD4	0.107244	-0.183117	0.025	0.028	1	ALDH9A1
other CD4	0.107365	-0.101455	0.047	0.051	1	SLC35B3
other CD4	0.107498	0.139165	0.084	0.079	1	ARL17B
other CD4	0.107583	-0.196607	0.019	0.021	1	AC008115.3
other CD4	0.107693	-0.328307	0.008	0.01	1	ZBTB45
other CD4	0.107804	0.202612	0.025	0.022	1	MRPL18
other CD4	0.107827	0.121936	0.068	0.063	1	MTMR6
other CD4	0.108323	0.137644	0.036	0.032	1	RMND5B
other CD4	0.108397	-0.124489	0.08	0.085	1	DDX42
other CD4	0.10844	0.142399	0.03	0.026	1	SCGB2B2
other CD4	0.108446	0.197741	0.026	0.023	1	SLC25A38
other CD4	0.108672	-0.26229	0.009	0.011	1	TMEM170B
other CD4	0.10881	-0.248803	0.009	0.011	1	THOC6
other CD4	0.108858	-0.115204	0.066	0.071	1	CRYZL1
other CD4	0.109043	-0.376597	0.009	0.011	1	AC010168.1
other CD4	0.109094	0.130774	0.066	0.062	1	FAM98B
other CD4	0.109244	-0.238798	0.013	0.015	1	MYCBP
other CD4	0.109248	0.140702	0.046	0.042	1	PRRC1
other CD4	0.109274	-0.105827	0.029	0.032	1	POLI
other CD4	0.109386	-0.206633	0.02	0.022	1	KIAA1324
other CD4	0.109489	-0.165217	0.015	0.018	1	IL12RB2
other CD4	0.109706	-0.10233	0.053	0.058	1	ATP2B1-AS1
other CD4	0.109727	-0.293541	0.009	0.011	1	PIGQ
other CD4	0.109795	0.133131	0.044	0.04	1	SNHG16
other CD4	0.109972	0.30082	0.01	0.008	1	FBLN5
other CD4	0.109989	-0.118396	0.052	0.057	1	GOLGA3
other CD4	0.110001	0.391585	0.01	0.009	1	DNAH17
other CD4	0.110105	-0.189863	0.017	0.019	1	APOO
other CD4	0.110149	-0.183117	0.025	0.028	1	DNPEP
other CD4	0.110165	0.217421	0.018	0.015	1	FZD3
other CD4	0.110267	-0.205593	0.012	0.014	1	MICALL1
other CD4	0.110356	-0.32803	0.008	0.01	1	LINC02018
other CD4	0.110487	0.121496	0.021	0.018	1	AC018462.1
other CD4	0.110553	0.316512	0.013	0.011	1	MRPL40
other CD4	0.110654	-0.108623	0.015	0.018	1	LIX1-AS1
other CD4	0.110687	-0.206078	0.02	0.022	1	MRPL28
other CD4	0.110711	-0.259594	0.013	0.016	1	EPB41L3
other CD4	0.110863	0.242891	0.012	0.01	1	UBXN8
other CD4	0.11118	-0.109889	0.034	0.038	1	PRCP
other CD4	0.111286	-0.116663	0.118	0.124	1	PRKRIP1
other CD4	0.111286	0.150169	0.035	0.031	1	SSH1
other CD4	0.111528	0.182621	0.043	0.04	1	FLYWCH1
other CD4	0.111673	-0.103834	0.048	0.052	1	PIGB
other CD4	0.112007	0.201035	0.021	0.018	1	PAWR
other CD4	0.112153	-0.348824	0.008	0.01	1	CFL2
other CD4	0.112193	-0.11838	0.04	0.044	1	SH2B1
other CD4	0.112203	0.146215	0.053	0.049	1	CHCHD6
other CD4	0.112327	-0.304072	0.013	0.015	1	AC005580.1
other CD4	0.112419	-0.24321	0.012	0.014	1	PSMD6-AS1
other CD4	0.112653	-0.130777	0.09	0.095	1	PDE7B
other CD4	0.112682	0.124602	0.049	0.045	1	2025-03-09
other CD4	0.112684	-0.158314	0.012	0.014	1	CCT6B
other CD4	0.112796	-0.165648	0.025	0.028	1	UTP25
other CD4	0.112966	-0.136239	0.045	0.049	1	DKC1
other CD4	0.113316	-0.173846	0.02	0.023	1	FTSJ3
other CD4	0.113451	-0.226738	0.014	0.017	1	CHCHD5
other CD4	0.113541	-0.105469	0.02	0.022	1	AKAP6
other CD4	0.113551	0.215757	0.025	0.022	1	AL117336.2
other CD4	0.113587	0.104199	0.075	0.07	1	CLTA
other CD4	0.113844	0.406899	0.011	0.009	1	AC231533.1
other CD4	0.114181	0.159585	0.024	0.021	1	ZCRB1
other CD4	0.114211	-0.113479	0.076	0.082	1	SLF1
other CD4	0.11428	0.321541	0.015	0.013	1	NOP14-AS1
other CD4	0.11444	-0.132078	0.06	0.065	1	NABP1
other CD4	0.11454	0.167261	0.025	0.022	1	ALDH18A1
other CD4	0.114572	0.106488	0.063	0.058	1	AC009120.2
other CD4	0.114607	-0.133936	0.019	0.022	1	RBMX2
other CD4	0.114701	0.255544	0.018	0.015	1	CTBP1-DT
other CD4	0.114757	-0.204536	0.015	0.018	1	ABHD16A
other CD4	0.114772	0.130599	0.057	0.053	1	ST3GAL5
other CD4	0.114826	-0.20017	0.022	0.025	1	CARD14
other CD4	0.115019	-0.212404	0.017	0.02	1	PNP
other CD4	0.115381	-0.199359	0.018	0.021	1	CAPS
other CD4	0.115464	0.141609	0.041	0.037	1	ZNF639
other CD4	0.115715	0.115177	0.07	0.065	1	DNAJC8
other CD4	0.115907	-0.176018	0.019	0.021	1	USP30
other CD4	0.11595	-0.238164	0.016	0.018	1	POLRMT
other CD4	0.116053	-0.106725	0.032	0.035	1	USP39
other CD4	0.116074	0.155144	0.035	0.031	1	ZNHIT3
other CD4	0.116099	0.164257	0.053	0.048	1	DNM3
other CD4	0.116114	0.22241	0.028	0.025	1	TOMM5
other CD4	0.116298	0.110849	0.09	0.084	1	ANXA7
other CD4	0.11646	0.197264	0.014	0.012	1	SLC25A11
other CD4	0.116538	-0.14437	0.033	0.037	1	HEMK1
other CD4	0.116585	0.347378	0.012	0.01	1	BTN2A2
other CD4	0.116895	0.173203	0.029	0.026	1	DERL2
other CD4	0.117181	0.191886	0.037	0.034	1	IFIH1
other CD4	0.1172	-0.316084	0.008	0.01	1	UTP11
other CD4	0.117327	0.167971	0.045	0.041	1	SNX20
other CD4	0.117426	-0.140067	0.029	0.032	1	SHKBP1
other CD4	0.117511	0.127063	0.051	0.046	1	TRAPPC6A
other CD4	0.117585	-0.120375	0.071	0.076	1	CIAO1
other CD4	0.117753	0.226027	0.016	0.014	1	RRAGA
other CD4	0.118539	-0.195176	0.053	0.057	1	Z93930.2
other CD4	0.118575	-0.127015	0.031	0.034	1	CFLAR-AS1
other CD4	0.118676	0.214178	0.02	0.017	1	SLC2A1
other CD4	0.118813	-0.187747	0.013	0.015	1	ZNF865
other CD4	0.118889	0.162419	0.051	0.047	1	KLHL7
other CD4	0.118958	0.105163	0.101	0.096	1	TSHZ1
other CD4	0.119333	0.227575	0.015	0.012	1	NAA40
other CD4	0.119442	-0.104919	0.085	0.09	1	CHFR
other CD4	0.119542	0.157891	0.037	0.033	1	SRP68
other CD4	0.119651	-0.362489	0.009	0.011	1	AC092142.1
other CD4	0.119735	-0.259792	0.011	0.014	1	ZNF154
other CD4	0.119928	-0.1746	0.027	0.03	1	MED30
other CD4	0.120117	0.178764	0.013	0.011	1	AC136475.1
other CD4	0.120186	-0.140476	0.049	0.054	1	PTTG1IP
other CD4	0.120405	-0.120807	0.066	0.071	1	YTHDF2
other CD4	0.120513	0.115447	0.059	0.055	1	DDB1
other CD4	0.120518	0.298877	0.016	0.014	1	HMGN5
other CD4	0.120669	-0.26632	0.014	0.017	1	MRPL49
other CD4	0.120697	0.138873	0.035	0.031	1	ZKSCAN8
other CD4	0.120895	0.245932	0.023	0.021	1	MRPL34
other CD4	0.120938	-0.179959	0.021	0.023	1	ZNF7
other CD4	0.12107	-0.119467	0.052	0.056	1	DPH5
other CD4	0.121099	-0.195804	0.015	0.018	1	ACAP3
other CD4	0.121184	-0.156038	0.028	0.031	1	ZSWIM8
other CD4	0.121241	0.231833	0.017	0.014	1	GTF3C4
other CD4	0.121247	-0.136	0.025	0.028	1	TBRG4
other CD4	0.121334	-0.128023	0.055	0.06	1	IDH3B
other CD4	0.12139	0.12351	0.083	0.078	1	ATF7
other CD4	0.121428	-0.227452	0.009	0.011	1	CRYGS
other CD4	0.12144	-0.155958	0.107	0.113	1	S100A9
other CD4	0.121547	-0.254472	0.017	0.019	1	IFT52
other CD4	0.121614	0.357564	0.012	0.01	1	PLEKHG1
other CD4	0.12176	0.119502	0.115	0.109	1	AC087854.1
other CD4	0.1218	-0.234647	0.009	0.011	1	NETO2
other CD4	0.121863	-0.244423	0.016	0.018	1	ZNF496
other CD4	0.121971	-0.207062	0.018	0.021	1	CBWD3
other CD4	0.122068	-0.154242	0.026	0.029	1	HDHD3
other CD4	0.122154	0.278001	0.014	0.012	1	JMJD4
other CD4	0.122223	0.107282	0.088	0.083	1	TRAF3IP2-AS1
other CD4	0.122375	-0.11852	0.045	0.049	1	TP53BP1
other CD4	0.122378	0.136225	0.022	0.019	1	GZMK
other CD4	0.122453	0.207152	0.034	0.03	1	ANXA5
other CD4	0.12255	-0.194006	0.02	0.023	1	PAQR8
other CD4	0.122678	0.174531	0.02	0.018	1	C12orf45
other CD4	0.122712	-0.157363	0.036	0.039	1	COPS8
other CD4	0.122949	-0.188481	0.019	0.022	1	C14orf119
other CD4	0.122954	0.117351	0.05	0.046	1	S100A11
other CD4	0.122983	0.266268	0.013	0.011	1	CLDN15
other CD4	0.123059	0.248353	0.013	0.011	1	FAM110A
other CD4	0.123383	-0.204837	0.013	0.015	1	AC009961.1
other CD4	0.123417	-0.144678	0.025	0.028	1	RELB
other CD4	0.123609	0.187992	0.015	0.013	1	ABHD14A
other CD4	0.123812	0.164473	0.041	0.037	1	TSN
other CD4	0.123908	0.182715	0.022	0.019	1	ACP6
other CD4	0.124056	-0.121799	0.044	0.048	1	GUSB
other CD4	0.124155	-0.185827	0.018	0.02	1	BCAT2
other CD4	0.124198	0.209697	0.03	0.027	1	AL512603.2
other CD4	0.124234	0.161574	0.02	0.017	1	C1orf122
other CD4	0.124367	-0.111448	0.047	0.051	1	RSPRY1
other CD4	0.124418	0.197599	0.017	0.014	1	ETHE1
other CD4	0.124505	-0.135076	0.047	0.052	1	HCP5
other CD4	0.124839	0.257474	0.018	0.016	1	OSBPL1A
other CD4	0.125197	-0.186104	0.049	0.053	1	DISP1
other CD4	0.125321	-0.135621	0.048	0.052	1	KRI1
other CD4	0.125438	-0.104904	0.102	0.108	1	BICDL1
other CD4	0.125451	-0.189433	0.01	0.012	1	LINC02694
other CD4	0.125508	-0.149871	0.013	0.015	1	AFDN
other CD4	0.125678	-0.214107	0.011	0.013	1	AL035634.1
other CD4	0.12581	0.267174	0.012	0.01	1	SPATA21
other CD4	0.125853	-0.129802	0.062	0.067	1	MTG1
other CD4	0.125865	-0.182614	0.023	0.026	1	AC064834.1
other CD4	0.126192	0.120927	0.053	0.048	1	SNX3
other CD4	0.126315	0.142954	0.028	0.025	1	MED31
other CD4	0.126527	0.221032	0.012	0.01	1	AC024075.3
other CD4	0.126931	-0.156038	0.025	0.028	1	INF2
other CD4	0.127071	0.101579	0.071	0.066	1	SDAD1
other CD4	0.127166	0.10971	0.057	0.053	1	ARL6IP1
other CD4	0.127416	-0.280941	0.008	0.01	1	FP565260.6
other CD4	0.127766	0.107543	0.079	0.074	1	NASP
other CD4	0.127843	-0.119564	0.046	0.05	1	CHMP1B
other CD4	0.128119	0.190817	0.034	0.031	1	C3orf35
other CD4	0.128151	0.15115	0.028	0.025	1	EMC7
other CD4	0.128401	0.275654	0.018	0.015	1	ZNF581
other CD4	0.128574	-0.124316	0.066	0.071	1	KANSL2
other CD4	0.128586	-0.103057	0.084	0.089	1	NDUFB8
other CD4	0.128706	-0.149043	0.046	0.05	1	PWP1
other CD4	0.128986	-0.12021	0.045	0.049	1	EXOC3
other CD4	0.129155	-0.131903	0.029	0.032	1	TUBGCP6
other CD4	0.12925	0.13719	0.043	0.039	1	MAP4K1
other CD4	0.129422	-0.102991	0.071	0.076	1	GALNT2
other CD4	0.129514	0.157656	0.05	0.046	1	ZNF253
other CD4	0.129811	0.147375	0.02	0.018	1	TIMM17B
other CD4	0.129817	0.119559	0.061	0.057	1	PRMT7
other CD4	0.129903	0.12102	0.063	0.059	1	C4orf3
other CD4	0.129957	-0.136532	0.027	0.031	1	ARHGAP27
other CD4	0.129993	-0.242426	0.021	0.023	1	MRPL45
other CD4	0.130028	-0.310923	0.011	0.013	1	G6PD
other CD4	0.130044	-0.171237	0.026	0.029	1	NIPSNAP1
other CD4	0.130051	-0.111986	0.043	0.047	1	AP1B1
other CD4	0.130226	0.274267	0.014	0.012	1	DTX2
other CD4	0.130248	-0.164258	0.008	0.01	1	AZIN2
other CD4	0.130275	0.309123	0.013	0.011	1	SDHAF1
other CD4	0.130366	0.106604	0.066	0.061	1	CCT3
other CD4	0.130446	0.277207	0.013	0.011	1	C5orf51
other CD4	0.13051	0.172433	0.029	0.026	1	TOMM22
other CD4	0.130542	0.170406	0.024	0.021	1	ZNF350
other CD4	0.130575	0.122059	0.053	0.049	1	AIF1
other CD4	0.130783	0.143864	0.037	0.033	1	TMEM120B
other CD4	0.130873	0.117527	0.053	0.049	1	ALG5
other CD4	0.1309	0.12281	0.11	0.104	1	MIR181A1HG
other CD4	0.13098	-0.124683	0.033	0.037	1	AL021368.2
other CD4	0.131042	-0.103692	0.109	0.115	1	EAPP
other CD4	0.131239	-0.183837	0.031	0.035	1	NUP85
other CD4	0.131529	-0.240523	0.013	0.015	1	ARFIP2
other CD4	0.131568	0.135396	0.037	0.033	1	CARD16
other CD4	0.131715	-0.30411	0.009	0.011	1	TP53RK
other CD4	0.131952	-0.12667	0.035	0.038	1	ABCD4
other CD4	0.132082	-0.16801	0.021	0.024	1	SH3BP2
other CD4	0.132333	0.16589	0.034	0.031	1	MALSU1
other CD4	0.132386	-0.129581	0.055	0.059	1	AMFR
other CD4	0.132402	-0.107264	0.056	0.061	1	DIRC3
other CD4	0.132405	0.210649	0.023	0.02	1	NUBP1
other CD4	0.13247	0.105574	0.051	0.047	1	TDP2
other CD4	0.132497	-0.127501	0.07	0.075	1	SYNJ2
other CD4	0.132606	0.167993	0.033	0.029	1	FAM153B
other CD4	0.132707	0.240633	0.02	0.018	1	BLOC1S2
other CD4	0.132781	-0.10421	0.089	0.094	1	DTNBP1
other CD4	0.132887	0.173101	0.022	0.019	1	AGMAT
other CD4	0.132898	-0.234108	0.015	0.017	1	ZNF8
other CD4	0.133057	-0.101644	0.1	0.106	1	SNX1
other CD4	0.133161	-0.248453	0.008	0.01	1	AC027682.4
other CD4	0.133333	-0.241826	0.01	0.012	1	ANKRD10-IT1
other CD4	0.133337	-0.206908	0.022	0.024	1	REPIN1
other CD4	0.133347	-0.115253	0.181	0.187	1	ITGB1
other CD4	0.133395	0.207653	0.022	0.019	1	CNIH3
other CD4	0.133449	0.295826	0.011	0.009	1	ZNF189
other CD4	0.133618	-0.225726	0.013	0.015	1	COQ5
other CD4	0.133716	0.139126	0.047	0.043	1	LIX1L
other CD4	0.133719	-0.201384	0.025	0.028	1	AC106791.1
other CD4	0.134059	0.279038	0.011	0.009	1	CCDC142
other CD4	0.134291	0.18668	0.022	0.019	1	MRPS23
other CD4	0.134525	-0.281859	0.008	0.01	1	AC005225.2
other CD4	0.134678	-0.179585	0.035	0.039	1	STX5
other CD4	0.134764	0.109684	0.103	0.097	1	RBL1
other CD4	0.134922	-0.226218	0.022	0.025	1	ORMDL3
other CD4	0.135108	0.101819	0.016	0.014	1	ITGA1
other CD4	0.135135	0.125533	0.08	0.075	1	C15orf41
other CD4	0.135253	-0.151139	0.04	0.044	1	TEX14
other CD4	0.135459	-0.126222	0.031	0.034	1	ATP6V0B
other CD4	0.135483	0.107436	0.055	0.051	1	TAPT1-AS1
other CD4	0.135503	-0.236958	0.022	0.025	1	AC087741.1
other CD4	0.135698	-0.28503	0.011	0.013	1	RPS6KA4
other CD4	0.13606	0.208959	0.013	0.011	1	AC026471.4
other CD4	0.136363	0.103667	0.053	0.049	1	ISG15
other CD4	0.136674	0.105945	0.072	0.067	1	LINC02100
other CD4	0.13703	0.190894	0.037	0.034	1	NSFL1C
other CD4	0.137265	-0.140341	0.017	0.02	1	WNT7A
other CD4	0.13732	0.205175	0.023	0.02	1	PAFAH2
other CD4	0.137449	0.270093	0.015	0.013	1	DARS2
other CD4	0.137608	-0.132858	0.025	0.028	1	MIDN
other CD4	0.137634	-0.115414	0.058	0.062	1	AC008875.3
other CD4	0.137718	-0.190201	0.014	0.017	1	FP671120.4
other CD4	0.137897	-0.154352	0.042	0.046	1	LIPA
other CD4	0.137969	-0.212404	0.017	0.02	1	MBOAT7
other CD4	0.138092	0.262852	0.014	0.012	1	CCDC28B
other CD4	0.13823	0.201224	0.01	0.009	1	MRPL15
other CD4	0.138273	0.109866	0.056	0.052	1	UQCR10
other CD4	0.138403	0.10261	0.042	0.039	1	MYH11
other CD4	0.138608	-0.197494	0.02	0.022	1	CIC
other CD4	0.13878	-0.12193	0.062	0.067	1	RPA1
other CD4	0.138853	0.265886	0.011	0.009	1	VPS72
other CD4	0.138874	0.151998	0.057	0.053	1	ASH2L
other CD4	0.138897	-0.116115	0.03	0.033	1	C2orf49
other CD4	0.139014	0.205491	0.018	0.016	1	MANF
other CD4	0.139062	-0.119426	0.055	0.059	1	MRPL57
other CD4	0.139127	0.262077	0.014	0.012	1	RBM26-AS1
other CD4	0.140135	-0.249419	0.011	0.013	1	ARRDC1-AS1
other CD4	0.140168	0.321795	0.01	0.008	1	CNBD2
other CD4	0.140218	-0.338164	0.012	0.014	1	TPMT
other CD4	0.140446	-0.202245	0.014	0.016	1	RADX
[truncated: 49,973 more rows]

## Sheet: Tfh
	Cluster	ID	Description	setSize	enrichmentScore	NES	pvalue	p.adjust	qvalue	rank	leading_edge	core_enrichment
36	Tfh	REACTOME_EUKARYOTIC_TRANSLATION_INITIATION	REACTOME_EUKARYOTIC_TRANSLATION_INITIATION	95	0.798583	3.43088	2.42897e-36	2.2978e-33	2.03778e-33	874	tags=60%, list=9%, signal=55%	RPS12/RPL27/RPL13A/RPLP1/RPL32/RPS18/RPLP2/RPS27/RPL10/RPS19/RPS14/RPL26/RPL41/RPS17/RPL34/RPL38/RPL17/RPL9/RPL31/RPS23/RPL28/RPS28/RPS25/RPL30/RPL13/RPL35A/RPS10/FAU/RPS8/RPS16/RPS4X/UBA52/RPL24/RPS20/RPL6/RPL19/RPS27A/RPS21/RPS3/RPL18A/RPL27A/RPS15/RPS11/EIF1AX/RPL36AL/RPS13/RPL15/EIF3E/RPL37/RPL14/RPL37A/RPL21/RPL7A/EIF3H/RPS6/RPL23A/RPL10A
37	Tfh	REACTOME_SRP_DEPENDENT_COTRANSLATIONAL_PROTEIN_TARGETING_TO_MEMBRANE	REACTOME_SRP_DEPENDENT_COTRANSLATIONAL_PROTEIN_TARGETING_TO_MEMBRANE	91	0.795376	3.38921	8.09491e-35	3.82889e-32	3.3956e-32	896	tags=60%, list=9%, signal=56%	RPS12/RPL27/RPL13A/RPLP1/RPL32/RPS18/RPLP2/RPS27/RPL10/RPS19/RPS14/RPL26/RPL41/RPS17/RPL34/RPL38/RPL17/RPL9/RPL31/RPS23/RPL28/RPS28/RPS25/RPL30/RPL13/RPL35A/RPS10/FAU/RPS8/RPS16/RPS4X/UBA52/RPL24/RPS20/RPL6/RPL19/RPS27A/RPS21/RPS3/RPL18A/RPL27A/RPS15/RPS11/RPL36AL/RPS13/RPL15/RPL37/RPL14/RPL37A/RPL21/RPL7A/RPS6/RPL23A/RPL10A/SRP9
38	Tfh	REACTOME_EUKARYOTIC_TRANSLATION_ELONGATION	REACTOME_EUKARYOTIC_TRANSLATION_ELONGATION	75	0.839749	3.47404	1.46584e-34	4.62228e-32	4.09921e-32	654	tags=71%, list=7%, signal=67%	RPS12/RPL27/RPL13A/RPLP1/RPL32/RPS18/RPLP2/RPS27/RPL10/RPS19/RPS14/RPL26/RPL41/RPS17/RPL34/RPL38/RPL17/RPL9/RPL31/RPS23/RPL28/RPS28/RPS25/RPL30/RPL13/RPL35A/RPS10/FAU/RPS8/RPS16/RPS4X/UBA52/RPL24/RPS20/RPL6/RPL19/RPS27A/RPS21/RPS3/RPL18A/RPL27A/RPS15/RPS11/RPL36AL/RPS13/EEF1B2/RPL15/EEF1A1/RPL37/RPL14/RPL37A/RPL21/RPL7A
39	Tfh	REACTOME_RESPONSE_OF_EIF2AK4_GCN2_TO_AMINO_ACID_DEFICIENCY	REACTOME_RESPONSE_OF_EIF2AK4_GCN2_TO_AMINO_ACID_DEFICIENCY	80	0.819977	3.42822	6.43301e-34	1.52141e-31	1.34924e-31	654	tags=65%, list=7%, signal=61%	RPS12/RPL27/RPL13A/RPLP1/RPL32/RPS18/RPLP2/RPS27/RPL10/RPS19/RPS14/RPL26/RPL41/RPS17/RPL34/RPL38/RPL17/RPL9/RPL31/RPS23/RPL28/RPS28/RPS25/RPL30/RPL13/RPL35A/RPS10/FAU/RPS8/RPS16/RPS4X/UBA52/RPL24/RPS20/RPL6/RPL19/RPS27A/RPS21/RPS3/RPL18A/RPL27A/RPS15/RPS11/RPL36AL/RPS13/RPL15/CEBPB/RPL37/RPL14/RPL37A/RPL21/RPL7A
40	Tfh	REACTOME_SELENOAMINO_ACID_METABOLISM	REACTOME_SELENOAMINO_ACID_METABOLISM	83	0.815464	3.43359	9.28582e-34	1.75688e-31	1.55806e-31	874	tags=67%, list=9%, signal=62%	RPS12/RPL27/RPL13A/RPLP1/RPL32/RPS18/RPLP2/RPS27/RPL10/RPS19/RPS14/RPL26/RPL41/RPS17/RPL34/RPL38/RPL17/RPL9/RPL31/RPS23/RPL28/RPS28/RPS25/RPL30/RPL13/RPL35A/RPS10/FAU/RPS8/RPS16/RPS4X/UBA52/RPL24/RPS20/RPL6/RPL19/RPS27A/RPS21/RPS3/RPL18A/RPL27A/RPS15/RPS11/RPL36AL/RPS13/RPL15/RPL37/RPL14/EEFSEC/RPL37A/RPL21/RPL7A/SEPSECS/RPS6/RPL23A/RPL10A
41	Tfh	REACTOME_NONSENSE_MEDIATED_DECAY_NMD	REACTOME_NONSENSE_MEDIATED_DECAY_NMD	89	0.805208	3.43009	3.17974e-33	5.0134e-31	4.44606e-31	654	tags=60%, list=7%, signal=56%	RPS12/RPL27/RPL13A/RPLP1/RPL32/RPS18/PNRC2/RPLP2/RPS27/RPL10/RPS19/RPS14/RPL26/RPL41/RPS17/RPL34/RPL38/RPL17/RPL9/RPL31/RPS23/RPL28/RPS28/RPS25/RPL30/RPL13/RPL35A/RPS10/FAU/UPF2/RPS8/RPS16/RPS4X/UBA52/RPL24/RPS20/RPL6/RPL19/RPS27A/RPS21/RPS3/RPL18A/RPL27A/RPS15/RPS11/RPL36AL/RPS13/RPL15/RPL37/RPL14/RPL37A/RPL21/RPL7A
42	Tfh	REACTOME_RRNA_PROCESSING	REACTOME_RRNA_PROCESSING	163	0.681309	3.16424	2.17411e-32	2.93815e-30	2.60566e-30	701	tags=37%, list=7%, signal=35%	RPS12/RPL27/RPL13A/RPLP1/RPL32/RPS18/RPLP2/RPS27/RPL10/RPS19/RPS14/RPL26/RPL41/RPS17/RPL34/RPL38/RPL17/RPL9/RPL31/RPS23/HSD17B10/RPL28/RPS28/RPS25/RPL30/RPL13/RPL35A/XRN2/BYSL/RPS10/FAU/RPS8/RPS16/RPS4X/UBA52/RPL24/RPS20/RPL6/RPL19/RPS27A/RPS21/RPS3/ELAC2/RPL18A/RPL27A/RPS15/RPS11/RPL36AL/RPS13/RPL15/TRMT10C/RPL37/TBL3/TSR1/RPL14/NOP14/RPL37A/RPL21/RPL7A/RPP14
43	Tfh	REACTOME_CELLULAR_RESPONSE_TO_STARVATION	REACTOME_CELLULAR_RESPONSE_TO_STARVATION	115	0.734643	3.25634	1.91305e-31	2.21985e-29	1.96864e-29	654	tags=47%, list=7%, signal=44%	RPS12/RPL27/RPL13A/RPLP1/RPL32/RPS18/RPLP2/RPS27/RPL10/RPS19/RPS14/RPL26/RPL41/RPS17/RPL34/RPL38/RPL17/RPL9/RPL31/RPS23/RPL28/RPS28/RPS25/RPL30/RPL13/RPL35A/RPS10/FAU/RPS8/RPS16/RPS4X/UBA52/RPL24/RPS20/ATP6V0C/RPL6/RPL19/RPS27A/RPS21/RPS3/RPL18A/RPL27A/RPS15/RPS11/RPL36AL/RPS13/RPL15/CEBPB/RPL37/ATP6V1H/RPL14/RPL37A/RPL21/RPL7A
44	Tfh	REACTOME_REGULATION_OF_EXPRESSION_OF_SLITS_AND_ROBOS	REACTOME_REGULATION_OF_EXPRESSION_OF_SLITS_AND_ROBOS	125	0.720565	3.22229	2.11191e-31	2.21985e-29	1.96864e-29	874	tags=48%, list=9%, signal=44%	RPS12/RPL27/RPL13A/RPLP1/RPL32/RPS18/RPLP2/RPS27/RPL10/RPS19/RPS14/RPL26/RPL41/RPS17/RPL34/RPL38/RPL17/RPL9/RPL31/RPS23/RPL28/RPS28/RPS25/RPL30/RPL13/RPL35A/RPS10/FAU/UPF2/RPS8/RPS16/RPS4X/UBA52/RPL24/RPS20/RPL6/RPL19/RPS27A/RPS21/RPS3/RPL18A/RPL27A/RPS15/PSME2/RPS11/RPL36AL/RPS13/UBB/RPL15/RPL37/RPL14/LDB1/RPL37A/PSME3/RPL21/RPL7A/PSMB8/RPS6/RPL23A/RPL10A
45	Tfh	REACTOME_SIGNALING_BY_ROBO_RECEPTORS	REACTOME_SIGNALING_BY_ROBO_RECEPTORS	150	0.677919	3.1104	2.15444e-28	2.0381e-26	1.80746e-26	874	tags=43%, list=9%, signal=40%	RPS12/RPL27/RPL13A/RPLP1/RPL32/RPS18/RPLP2/RPS27/RPL10/RPS19/RPS14/RPL26/RPL41/RPS17/RPL34/RPL38/RPL17/RPL9/RPL31/RPS23/RPL28/SOS1/RPS28/RPS25/RPL30/RPL13/RPL35A/RPS10/FAU/UPF2/RPS8/RPS16/RPS4X/UBA52/RPL24/RPS20/RPL6/RPL19/NELL2/RPS27A/RPS21/RPS3/RPL18A/RPL27A/RPS15/PSME2/RPS11/RPL36AL/RPS13/UBB/RHOA/RPL15/CAP1/RPL37/RPL14/LDB1/RPL37A/PSME3/RPL21/RPL7A/PSMB8/RPS6/NCK2/RPL23A/RPL10A
46	Tfh	REACTOME_METABOLISM_OF_AMINO_ACIDS_AND_DERIVATIVES	REACTOME_METABOLISM_OF_AMINO_ACIDS_AND_DERIVATIVES	201	0.60606	2.91599	3.66377e-27	3.15084e-25	2.79428e-25	874	tags=33%, list=9%, signal=31%	RPS12/RPL27/RPL13A/RPLP1/RPL32/RPS18/RPLP2/RPS27/RPL10/RPS19/RPS14/RPL26/RPL41/RPS17/RPL34/RPL38/RPL17/RPL9/RPL31/RPS23/OAZ1/HSD17B10/RPL28/RPS28/RPS25/RPL30/RPL13/RPL35A/DHTKD1/RPS10/FAU/RPS8/RPS16/RPS4X/UBA52/RPL24/RPS20/RPL6/RPL19/RPS27A/RPS21/RPS3/RPL18A/RPL27A/RPS15/PSME2/RPS11/RPL36AL/RPS13/ACAT1/RPL15/RPL37/QDPR/RPL14/EEFSEC/SLC44A1/RPL37A/PSME3/RPL21/RPL7A/MTR/SEPSECS/PSMB8/RPS6/RPL23A/RP…
47	Tfh	REACTOME_INFLUENZA_INFECTION	REACTOME_INFLUENZA_INFECTION	127	0.684384	3.06604	2.40804e-25	1.89834e-23	1.68352e-23	654	tags=44%, list=7%, signal=42%	RPS12/RPL27/RPL13A/RPLP1/RPL32/RPS18/RPLP2/RPS27/RPL10/RPS19/RPS14/RPL26/RPL41/RPS17/RPL34/RPL38/RPL17/RPL9/RPL31/RPS23/RPL28/RPS28/RPS25/RPL30/RPL13/NUP214/RPL35A/RPS10/FAU/RPS8/RPS16/RPS4X/UBA52/RPL24/RPS20/RANBP2/RPL6/RPL19/RPS27A/RPS21/RPS3/RPL18A/RPL27A/RPS15/RPS11/RPL36AL/RPS13/RPL15/DNAJC3/NUP133/RPL37/RPL14/AAAS/RPL37A/RPL21/RPL7A
48	Tfh	REACTOME_TRANSLATION	REACTOME_TRANSLATION	224	0.579393	2.83042	1.71693e-24	1.2494e-22	1.10801e-22	896	tags=29%, list=9%, signal=27%	RPS12/RPL27/RPL13A/RPLP1/RPL32/RPS18/RPLP2/RPS27/RPL10/RPS19/RPS14/RPL26/MRPL14/RPL41/RPS17/RPL34/RPL38/RPL17/RPL9/RPL31/RPS23/RPL28/RPS28/RPS25/RPL30/RPL13/RPL35A/RPS10/FAU/RPS8/RPS16/RPS4X/UBA52/RPL24/RPS20/RPL6/RPL19/RPS27A/RPS21/RPS3/RPL18A/RPL27A/RPS15/MRPL21/RPS11/EIF1AX/RPL36AL/RPS13/EEF1B2/RPL15/EEF1A1/EIF3E/RPL37/RPL14/MRPS27/RPL37A/RPL21/RPL7A/EIF3H/MRPL1/RPS6/TSFM/RPL23A/RPL10A/GADD45G…
49	Tfh	REACTOME_NERVOUS_SYSTEM_DEVELOPMENT	REACTOME_NERVOUS_SYSTEM_DEVELOPMENT	287	0.518231	2.60567	2.45445e-22	1.65851e-20	1.47083e-20	1903	tags=40%, list=19%, signal=34%	RPS12/RPL27/RPL13A/RPLP1/RPL32/RPS18/RPLP2/RPS27/RPL10/RPS19/MYL12A/RPS14/RPL26/RPL41/RPS17/RPL34/RPL38/RPL17/RPL9/PIK3R1/RPL31/RPS23/RPL28/SOS1/RPS28/RPS25/RPL30/RPL13/RPL35A/HMGCR/RPS10/FAU/SIAH2/UPF2/RPS8/RPS16/RPS4X/UBA52/RPL24/RPS20/RPL6/RPL19/NELL2/ITGAV/RPS27A/RPS21/ANK3/RPS3/SHC1/RPL18A/RPL27A/RPS15/PSME2/RPS11/RPL36AL/RPS13/MAPK3/KRAS/UBB/RHOA/RPL15/PTK2/CAP1/RPL37/TUBB6/HDAC2/RPL14/LDB1…
50	Tfh	REACTOME_SARS_COV_1_MODULATES_HOST_TRANSLATION_MACHINERY	REACTOME_SARS_COV_1_MODULATES_HOST_TRANSLATION_MACHINERY	31	0.866625	2.98781	8.7979e-17	5.42373e-15	4.80996e-15	369	tags=71%, list=4%, signal=69%	RPS12/RPS18/RPS27/RPS19/RPS14/RPS17/RPS23/RPS28/RPS25/RPS10/FAU/RPS8/RPS16/RPS4X/RPS20/RPS27A/RPS21/RPS3/RPS15/RPS11/RPS13/EEF1A1
51	Tfh	REACTOME_SARS_COV_1_HOST_INTERACTIONS	REACTOME_SARS_COV_1_HOST_INTERACTIONS	72	0.701655	2.86392	9.17333e-17	5.42373e-15	4.80996e-15	369	tags=36%, list=4%, signal=35%	RPS12/RPS18/RPS27/RPS19/RPS14/RPS17/RPS23/RPS28/RPS25/RPS10/FAU/RPS8/RPS16/RPS4X/PPIB/UBA52/RPS20/RPS27A/RPS21/RPS3/RPS15/RPS11/RPS13/UBB/RIPK1/EEF1A1
52	Tfh	REACTOME_ACTIVATION_OF_THE_MRNA_UPON_BINDING_OF_THE_CAP_BINDING_COMPLEX_AND_EIFS_AND_SUBSEQUENT_BINDING_TO_43S	REACTOME_ACTIVATION_OF_THE_MRNA_UPON_BINDING_OF_THE_CAP_BINDING_COMPLEX_AND_EIFS_AND_SUBSEQUENT_BINDING_TO_43S	48	0.77961	2.93459	1.29207e-16	7.18997e-15	6.37632e-15	421	tags=48%, list=4%, signal=46%	RPS12/RPS18/RPS27/RPS19/RPS14/RPS17/RPS23/RPS28/RPS25/RPS10/FAU/RPS8/RPS16/RPS4X/RPS20/RPS27A/RPS21/RPS3/RPS15/RPS11/EIF1AX/RPS13/EIF3E
53	Tfh	REACTOME_SARS_COV_1_INFECTION	REACTOME_SARS_COV_1_INFECTION	105	0.617981	2.68465	5.19891e-15	2.73232e-13	2.42312e-13	881	tags=32%, list=9%, signal=30%	RPS12/RPS18/RPS27/RPS19/RPS14/RPS17/RPS23/RPS28/RPS25/RPS10/FAU/UVRAG/RPS8/RPS16/RPS4X/PPIB/UBA52/RPS20/RPS27A/RPS21/RPS3/RPS15/ST3GAL4/RPS11/RPS13/UBB/RIPK1/PIK3R4/EEF1A1/CHMP7/RB1/RPS6/CHMP6/PRKCSH
54	Tfh	REACTOME_SARS_COV_2_MODULATES_HOST_TRANSLATION_MACHINERY	REACTOME_SARS_COV_2_MODULATES_HOST_TRANSLATION_MACHINERY	43	0.76222	2.80896	2.01229e-13	1.00191e-11	8.88528e-12	300	tags=49%, list=3%, signal=48%	RPS12/RPS18/RPS27/RPS19/RPS14/RPS17/RPS23/RPS28/RPS25/RPS10/FAU/RPS8/RPS16/RPS4X/RPS20/RPS27A/RPS21/RPS3/RPS15/RPS11/RPS13
55	Tfh	REACTOME_SARS_COV_2_INFECTION	REACTOME_SARS_COV_2_INFECTION	189	0.448962	2.13624	9.35059e-10	4.42283e-08	3.92233e-08	885	tags=24%, list=9%, signal=22%	RPS12/RPS18/RPS27/RPS19/RPS14/RPS17/RPS23/RPS28/RPS25/NUP214/RPS10/FAU/UVRAG/RPS8/RPS16/RPS4X/UBA52/RPS20/VPS16/TAB2/RANBP2/RPS27A/RPS21/RPS3/AKT3/RPS15/ST3GAL4/RPS11/MGAT4A/RPS13/IRAK1/UBB/PIK3R4/NUP133/VPS33B/CHMP7/AAAS/RB1/SNRPF/SEC23A/RPS6/STT3A/CHMP6/PRKCSH/NUP88
56	Tfh	REACTOME_SARS_COV_2_HOST_INTERACTIONS	REACTOME_SARS_COV_2_HOST_INTERACTIONS	137	0.497106	2.26246	1.03314e-09	4.65404e-08	4.12737e-08	804	tags=27%, list=8%, signal=25%	RPS12/RPS18/RPS27/RPS19/RPS14/RPS17/RPS23/RPS28/RPS25/NUP214/RPS10/FAU/UVRAG/RPS8/RPS16/RPS4X/UBA52/RPS20/VPS16/TAB2/RANBP2/RPS27A/RPS21/RPS3/AKT3/RPS15/RPS11/RPS13/IRAK1/UBB/PIK3R4/NUP133/VPS33B/AAAS/SNRPF/SEC23A/RPS6
57	Tfh	REACTOME_SARS_COV_INFECTIONS	REACTOME_SARS_COV_INFECTIONS	268	0.395313	1.96722	5.8851e-09	2.53059e-07	2.24422e-07	885	tags=20%, list=9%, signal=19%	RPS12/RPS18/RPS27/RPS19/RPS14/RPS17/RPS23/SOS1/RPS28/RPS25/NUP214/RPS10/FAU/UVRAG/RPS8/RPS16/RPS4X/PPIB/UBA52/RPS20/VPS16/TAB2/RANBP2/RPS27A/RPS21/RPS3/AKT3/RPS15/ST3GAL4/RPS11/MGAT4A/RPS13/IRAK1/SIGMAR1/UBB/RIPK1/PIK3R4/EEF1A1/NR3C1/NUP133/VPS33B/HDAC2/CHMP7/IMPDH1/AAAS/RB1/IMPDH2/SNRPF/SEC23A/RPS6/STT3A/CHMP6/PRKCSH/NUP88
58	Tfh	REACTOME_CONSTITUTIVE_SIGNALING_BY_LIGAND_RESPONSIVE_EGFR_CANCER_VARIANTS	REACTOME_CONSTITUTIVE_SIGNALING_BY_LIGAND_RESPONSIVE_EGFR_CANCER_VARIANTS	14	0.871199	2.38047	4.18371e-08	1.64908e-06	1.46246e-06	353	tags=50%, list=4%, signal=48%	PIK3R1/SOS1/UBA52/RPS27A/SHC1/KRAS/UBB
59	Tfh	REACTOME_SIGNALING_BY_EGFR_IN_CANCER	REACTOME_SIGNALING_BY_EGFR_IN_CANCER	14	0.871199	2.38047	4.18371e-08	1.64908e-06	1.46246e-06	353	tags=50%, list=4%, signal=48%	PIK3R1/SOS1/UBA52/RPS27A/SHC1/KRAS/UBB
60	Tfh	REACTOME_SIGNALING_BY_ERBB2	REACTOME_SIGNALING_BY_ERBB2	28	0.674721	2.25932	4.91362e-06	0.000185932	0.000164891	1785	tags=54%, list=18%, signal=44%	PIK3R1/SOS1/DIAPH1/UBA52/RPS27A/SHC1/AKT3/KRAS/UBB/RHOA/MEMO1/PTPN12/YES1/PRKCD/HSP90AA1
61	Tfh	REACTOME_RAS_PROCESSING	REACTOME_RAS_PROCESSING	17	0.717192	2.107	3.52888e-05	0.00128397	0.00113867	353	tags=29%, list=4%, signal=28%	UBA52/RPS27A/PDE6D/KRAS/UBB
62	Tfh	REACTOME_CONSTITUTIVE_SIGNALING_BY_EGFRVIII	REACTOME_CONSTITUTIVE_SIGNALING_BY_EGFRVIII	10	0.826808	2.08474	3.83403e-05	0.00134333	0.00119132	349	tags=40%, list=3%, signal=39%	PIK3R1/SOS1/SHC1/KRAS
63	Tfh	REACTOME_SIGNALING_BY_NTRK3_TRKC	REACTOME_SIGNALING_BY_NTRK3_TRKC	10	0.82506	2.08033	4.10595e-05	0.00138722	0.00123024	349	tags=50%, list=3%, signal=48%	BAX/PIK3R1/SOS1/SHC1/KRAS
64	Tfh	REACTOME_ACTIVATED_TAK1_MEDIATES_P38_MAPK_ACTIVATION	REACTOME_ACTIVATED_TAK1_MEDIATES_P38_MAPK_ACTIVATION	16	0.726858	2.08614	8.42733e-05	0.00265742	0.0023567	795	tags=50%, list=8%, signal=46%	MAPK14/UBA52/TAB2/RPS27A/IRAK1/UBB/MAP2K3/MAPKAPK3
65	Tfh	REACTOME_NUCLEOTIDE_BINDING_DOMAIN_LEUCINE_RICH_REPEAT_CONTAINING_RECEPTOR_NLR_SIGNALING_PATHWAYS	REACTOME_NUCLEOTIDE_BINDING_DOMAIN_LEUCINE_RICH_REPEAT_CONTAINING_RECEPTOR_NLR_SIGNALING_PATHWAYS	40	0.55157	2.00532	8.25899e-05	0.00265742	0.0023567	373	tags=28%, list=4%, signal=27%	TXNIP/MAPK14/NLRP1/UBA52/TAB2/RPS27A/IRAK1/P2RX7/UBB/BCL2/CASP8
66	Tfh	REACTOME_REGULATED_NECROSIS	REACTOME_REGULATED_NECROSIS	38	0.556492	2.0056	0.000108619	0.00331462	0.00293953	1823	tags=39%, list=18%, signal=32%	BAX/UBA52/RPS27A/UBB/RIPK1/CASP8/CHMP7/PRKN/TRAF2/CHMP6/IRF1/PELI1/HSP90AA1/MLKL/TNFRSF10B
67	Tfh	REACTOME_P75NTR_RECRUITS_SIGNALLING_COMPLEXES	REACTOME_P75NTR_RECRUITS_SIGNALLING_COMPLEXES	10	0.809579	2.0413	0.00011973	0.00353953	0.00313899	353	tags=40%, list=4%, signal=39%	UBA52/RPS27A/IRAK1/UBB
68	Tfh	REACTOME_SIGNALING_BY_ERBB2_ECD_MUTANTS	REACTOME_SIGNALING_BY_ERBB2_ECD_MUTANTS	10	0.804737	2.02909	0.000146092	0.00418798	0.00371406	349	tags=40%, list=3%, signal=39%	PIK3R1/SOS1/SHC1/KRAS
69	Tfh	REACTOME_SIGNALING_BY_FGFR4	REACTOME_SIGNALING_BY_FGFR4	22	0.652908	2.05944	0.000229225	0.00637786	0.00565612	353	tags=36%, list=4%, signal=35%	PIK3R1/SOS1/UBA52/RPS27A/SHC1/MAPK3/KRAS/UBB
70	Tfh	REACTOME_SIGNALING_BY_FGFR3	REACTOME_SIGNALING_BY_FGFR3	23	0.645164	2.06436	0.000251431	0.00679581	0.00602678	353	tags=35%, list=4%, signal=34%	PIK3R1/SOS1/UBA52/RPS27A/SHC1/MAPK3/KRAS/UBB
71	Tfh	REACTOME_IRAK1_RECRUITS_IKK_COMPLEX	REACTOME_IRAK1_RECRUITS_IKK_COMPLEX	10	0.79038	1.99289	0.000284797	0.00748383	0.00663693	1460	tags=60%, list=15%, signal=51%	UBA52/RPS27A/IRAK1/UBB/PELI2/PELI1
72	Tfh	REACTOME_RIPK1_MEDIATED_REGULATED_NECROSIS	REACTOME_RIPK1_MEDIATED_REGULATED_NECROSIS	23	0.63365	2.02752	0.000393831	0.00980432	0.00869483	1823	tags=48%, list=18%, signal=39%	UBA52/RPS27A/UBB/RIPK1/CASP8/PRKN/TRAF2/PELI1/HSP90AA1/MLKL/TNFRSF10B
73	Tfh	REACTOME_SENESCENCE_ASSOCIATED_SECRETORY_PHENOTYPE_SASP	REACTOME_SENESCENCE_ASSOCIATED_SECRETORY_PHENOTYPE_SASP	31	0.566667	1.95366	0.000386077	0.00980432	0.00869483	853	tags=35%, list=9%, signal=33%	ANAPC1/CDK6/UBA52/RPS27A/UBE2E1/MAPK3/UBB/CEBPB/CDK4/CDKN1B/CDC26
74	Tfh	REACTOME_SIGNALING_BY_FGFR1	REACTOME_SIGNALING_BY_FGFR1	25	0.614197	2.00206	0.000441675	0.0107135	0.00950109	353	tags=32%, list=4%, signal=31%	PIK3R1/SOS1/UBA52/RPS27A/SHC1/MAPK3/KRAS/UBB
75	Tfh	REACTOME_LONG_TERM_POTENTIATION	REACTOME_LONG_TERM_POTENTIATION	10	-0.763533	-1.9329	0.000472044	0.0111638	0.0099005	1072	tags=40%, list=11%, signal=36%	SRC/CAMK2D/NRGN/CAMK2G
76	Tfh	REACTOME_TICAM1_RIP1_MEDIATED_IKK_COMPLEX_RECRUITMENT	REACTOME_TICAM1_RIP1_MEDIATED_IKK_COMPLEX_RECRUITMENT	12	0.739597	1.94452	0.000567917	0.012985	0.0115155	355	tags=33%, list=4%, signal=32%	UBA52/RPS27A/UBB/RIPK1
77	Tfh	REACTOME_SIGNALING_BY_VEGF	REACTOME_SIGNALING_BY_VEGF	59	0.4637	1.82527	0.000576499	0.012985	0.0115155	1785	tags=34%, list=18%, signal=28%	PIK3R1/MAPK14/ITGAV/PRKCZ/AKT3/KRAS/RHOA/PTK2/CTNNB1/ITPR1/MAPKAPK3/NCK2/FLT1/WASF2/PRKCD/VEGFB/PAK2/PDPK1/CYFIP2/HSP90AA1
78	Tfh	REACTOME_FLT3_SIGNALING_IN_DISEASE	REACTOME_FLT3_SIGNALING_IN_DISEASE	18	0.642664	1.92762	0.000826486	0.0181827	0.0161251	425	tags=39%, list=4%, signal=37%	PIK3R1/SOS1/UBA52/RPS27A/KRAS/UBB/STAT5B
79	Tfh	REACTOME_SIGNALLING_TO_RAS	REACTOME_SIGNALLING_TO_RAS	11	0.742494	1.90944	0.000895031	0.0192432	0.0170655	795	tags=45%, list=8%, signal=42%	SOS1/MAPK14/SHC1/KRAS/MAPKAPK3
80	Tfh	REACTOME_NOD1_2_SIGNALING_PATHWAY	REACTOME_NOD1_2_SIGNALING_PATHWAY	26	0.582951	1.92167	0.000932801	0.0196096	0.0173905	373	tags=27%, list=4%, signal=26%	MAPK14/UBA52/TAB2/RPS27A/IRAK1/UBB/CASP8
81	Tfh	REACTOME_SIGNALING_BY_EGFR	REACTOME_SIGNALING_BY_EGFR	30	0.545461	1.85845	0.00121004	0.0248848	0.0220687	353	tags=27%, list=4%, signal=26%	PIK3R1/SOS1/EPS15/UBA52/RPS27A/SHC1/KRAS/UBB
82	Tfh	REACTOME_BACTERIAL_INFECTION_PATHWAYS	REACTOME_BACTERIAL_INFECTION_PATHWAYS	41	0.488112	1.77806	0.0013752	0.0276796	0.0245473	1785	tags=41%, list=18%, signal=34%	EPS15/UBA52/RPS27A/MAPK3/UBB/CTNNB1/MAP2K4/ATP6V1H/SV2A/VPS33B/RAB7A/MAP2K3/HSP90AB1/HGS/CORO1A/ANTXR2/HSP90AA1
83	Tfh	REACTOME_SIGNALING_BY_ERBB2_IN_CANCER	REACTOME_SIGNALING_BY_ERBB2_IN_CANCER	12	0.712146	1.87234	0.00148843	0.0293346	0.026015	1785	tags=50%, list=18%, signal=41%	PIK3R1/SOS1/SHC1/KRAS/PTPN12/HSP90AA1
84	Tfh	REACTOME_JOSEPHIN_DOMAIN_DUBS	REACTOME_JOSEPHIN_DOMAIN_DUBS	11	0.725111	1.86474	0.00157975	0.0304988	0.0270475	774	tags=45%, list=8%, signal=42%	UBA52/RPS27A/UBB/JOSD1/PRKN
85	Tfh	REACTOME_METABOLISM_OF_NUCLEOTIDES	REACTOME_METABOLISM_OF_NUCLEOTIDES	62	-0.416345	-1.69292	0.00162787	0.0307994	0.027314	2325	tags=42%, list=23%, signal=32%	UPP1/ITPA/ENTPD4/AK1/UPP2/ADAL/ADPRM/TYMS/NUDT1/DUT/AK2/NT5C1B/UCKL1/ADSL/RRM1/RRM2B/UCK1/NUDT15/DCK/PPAT/TXN/NUDT13/NT5C/ENTPD1/PAICS/CTPS1
86	Tfh	REACTOME_CELLULAR_SENESCENCE	REACTOME_CELLULAR_SENESCENCE	87	0.387358	1.63827	0.00174125	0.0322984	0.0286434	900	tags=24%, list=9%, signal=22%	TERF2/MAPK14/ANAPC1/CDK6/UBA52/AGO3/RPS27A/UBE2E1/MAPK3/UBB/CEBPB/MAP2K4/CDK4/MAP2K3/RB1/CDKN1B/MAPKAPK3/CDC26/TERF2IP/PHC3/SCMH1
87	Tfh	REACTOME_DAP12_SIGNALING	REACTOME_DAP12_SIGNALING	13	0.711299	1.91595	0.00183176	0.0326952	0.0289953	349	tags=31%, list=3%, signal=30%	PIK3R1/SOS1/SHC1/KRAS
88	Tfh	REACTOME_SIGNALING_BY_CSF1_M_CSF_IN_MYELOID_CELLS	REACTOME_SIGNALING_BY_CSF1_M_CSF_IN_MYELOID_CELLS	23	0.589619	1.88663	0.00182461	0.0326952	0.0289953	353	tags=30%, list=4%, signal=29%	PIK3R1/SOS1/UBA52/RPS27A/SHC1/KRAS/UBB
89	Tfh	REACTOME_P75NTR_SIGNALS_VIA_NF_KB	REACTOME_P75NTR_SIGNALS_VIA_NF_KB	12	0.706817	1.85833	0.00207392	0.0363321	0.0322206	353	tags=33%, list=4%, signal=32%	UBA52/RPS27A/IRAK1/UBB
90	Tfh	REACTOME_CHAPERONE_MEDIATED_AUTOPHAGY	REACTOME_CHAPERONE_MEDIATED_AUTOPHAGY	15	0.657496	1.83609	0.00246297	0.042363	0.0375691	1876	tags=60%, list=19%, signal=49%	UBA52/RPS27A/UBB/EEF1A1/IFT88/ARL13B/HSP90AB1/HSP90AA1/HSPA8
91	Tfh	REACTOME_SIGNALING_BY_RECEPTOR_TYROSINE_KINASES	REACTOME_SIGNALING_BY_RECEPTOR_TYROSINE_KINASES	256	0.301528	1.49804	0.00258301	0.0436345	0.0386967	1785	tags=26%, list=18%, signal=22%	BAX/PIK3R1/SOS1/MAPK14/EPS15/FOSB/TNK2/DIAPH1/UBA52/TAB2/ATP6V0C/ITGAV/RPS27A/PRKCZ/SHC1/AKT3/MAPK3/KRAS/UBB/RHOA/PIK3R4/KIDINS220/PTK2/CTNNB1/RBFOX2/STAT5B/ATP6V1H/HDAC2/ITPR1/GRB10/PRDM1/MAPKAPK3/NCK2/MEMO1/STAT6/ALK/MUC20/ATP6V1G2/CDK5/PLAT/FGFBP3/FGF9/FLT1/PTPN12/MXD4/NCSTN/DOCK7/YES1/DNMT1/WASF2/HGS/RIT1/POLR2D/PRKCD/MEF2C/APH1B/AP2A2/VEGFB/ID2/POLR2L/PAK2/NCOR1/POLR2G/PDPK1/CYFIP2/HSP90AA1
92	Tfh	REACTOME_SIGNALING_BY_PTK6	REACTOME_SIGNALING_BY_PTK6	26	0.554159	1.82676	0.00301753	0.0494164	0.0438242	763	tags=31%, list=8%, signal=29%	UBA52/RPS27A/KRAS/UBB/RHOA/NR3C1/CDK4/CDKN1B
93	Tfh	REACTOME_INTERLEUKIN_3_INTERLEUKIN_5_AND_GM_CSF_SIGNALING	REACTOME_INTERLEUKIN_3_INTERLEUKIN_5_AND_GM_CSF_SIGNALING	29	0.530685	1.804	0.00302976	0.0494164	0.0438242	686	tags=28%, list=7%, signal=26%	PIK3R1/SOS1/UBA52/RPS27A/SHC1/UBB/STAT5B/IL2RA

## Sheet: Treg
	Cluster	ID	Description	setSize	enrichmentScore	NES	pvalue	p.adjust	qvalue	rank	leading_edge	core_enrichment
94	Treg	REACTOME_RESPONSE_OF_EIF2AK4_GCN2_TO_AMINO_ACID_DEFICIENCY	REACTOME_RESPONSE_OF_EIF2AK4_GCN2_TO_AMINO_ACID_DEFICIENCY	86	0.95156	3.48862	7.7424e-66	6.73589e-63	6.44657e-63	242	tags=80%, list=3%, signal=79%	RPS10/RPS25/RPLP2/RPL32/RPS20/RPS14/RPL26/RPS15A/RPS12/RPS3/RPL10/RPL13/RPLP1/RPL28/RPS3A/RPL21/RPL29/RPL9/RPS11/RPL19/RPL7/RPL35A/RPS18/RPS15/RPL27/RPL23A/RPS6/RPL23/RPS13/RPL24/RPL22/RPS23/RPL17/RPS17/RPS4X/RPLP0/RPL39/RPS7/RPL30/RPS21/RPS27A/RPL37/RPL12/RPS8/RPL27A/RPL34/RPL38/RPS19/RPS16/RPS2/RPL10A/RPL14/RPS29/UBA52/RPL13A/RPS24/RPL31/RPL7A/FAU/RPS27/RPL5/RPL41/RPL35/RPS5/RPL6/RPL36/RPL18A/R…
95	Treg	REACTOME_EUKARYOTIC_TRANSLATION_ELONGATION	REACTOME_EUKARYOTIC_TRANSLATION_ELONGATION	79	0.958319	3.49683	1.22849e-64	5.34392e-62	5.11438e-62	242	tags=89%, list=3%, signal=87%	RPS10/RPS25/RPLP2/RPL32/RPS20/RPS14/RPL26/RPS15A/RPS12/RPS3/RPL10/RPL13/RPLP1/RPL28/RPS3A/RPL21/RPL29/RPL9/RPS11/RPL19/RPL7/RPL35A/RPS18/RPS15/RPL27/RPL23A/RPS6/RPL23/RPS13/RPL24/RPL22/RPS23/RPL17/RPS17/RPS4X/RPLP0/RPL39/RPS7/RPL30/RPS21/RPS27A/RPL37/RPL12/RPS8/RPL27A/RPL34/RPL38/RPS19/RPS16/RPS2/RPL10A/RPL14/RPS29/UBA52/EEF1B2/RPL13A/RPS24/RPL31/RPL7A/FAU/RPS27/RPL5/RPL41/RPL35/RPS5/RPL6/RPL36/R…
96	Treg	REACTOME_CELLULAR_RESPONSE_TO_STARVATION	REACTOME_CELLULAR_RESPONSE_TO_STARVATION	120	0.908157	3.48594	5.15244e-63	1.49421e-60	1.43003e-60	158	tags=57%, list=2%, signal=56%	RPS10/RPS25/RPLP2/RPL32/RPS20/RPS14/RPL26/RPS15A/RPS12/RPS3/RPL10/RPL13/RPLP1/RPL28/RPS3A/RPL21/RPL29/RPL9/RPS11/RPL19/RPL7/RPL35A/RPS18/RPS15/RPL27/RPL23A/RPS6/RPL23/RPS13/RPL24/RPL22/RPS23/RPL17/RPS17/RPS4X/RPLP0/RPL39/RPS7/RPL30/RPS21/RPS27A/RPL37/RPL12/RPS8/RPL27A/RPL34/RPL38/RPS19/RPS16/RPS2/RPL10A/RPL14/RPS29/UBA52/LAMTOR1/RPL13A/RPS24/RPL31/RPL7A/FAU/RPS27/RPL5/RPL41/RPL35/RPS5/RPL6/RPL36/…
97	Treg	REACTOME_SELENOAMINO_ACID_METABOLISM	REACTOME_SELENOAMINO_ACID_METABOLISM	89	0.943348	3.47971	1.52922e-62	3.32606e-60	3.1832e-60	242	tags=78%, list=3%, signal=76%	RPS10/RPS25/RPLP2/RPL32/RPS20/RPS14/RPL26/RPS15A/RPS12/RPS3/RPL10/RPL13/RPLP1/RPL28/RPS3A/RPL21/RPL29/RPL9/RPS11/RPL19/RPL7/RPL35A/RPS18/RPS15/RPL27/RPL23A/RPS6/RPL23/RPS13/RPL24/RPL22/RPS23/RPL17/RPS17/RPS4X/RPLP0/RPL39/RPS7/RPL30/RPS21/RPS27A/RPL37/RPL12/RPS8/RPL27A/RPL34/RPL38/RPS19/RPS16/RPS2/RPL10A/RPL14/RPS29/UBA52/RPL13A/RPS24/RPL31/RPL7A/FAU/RPS27/RPL5/RPL41/RPL35/RPS5/RPL6/RPL36/RPL18A/R…
98	Treg	REACTOME_SRP_DEPENDENT_COTRANSLATIONAL_PROTEIN_TARGETING_TO_MEMBRANE	REACTOME_SRP_DEPENDENT_COTRANSLATIONAL_PROTEIN_TARGETING_TO_MEMBRANE	98	0.93071	3.49391	2.005e-62	3.4887e-60	3.33885e-60	242	tags=70%, list=3%, signal=69%	RPS10/RPS25/RPLP2/RPL32/RPS20/RPS14/RPL26/RPS15A/RPS12/RPS3/RPL10/RPL13/RPLP1/RPL28/RPS3A/RPL21/RPL29/RPL9/RPS11/RPL19/RPL7/RPL35A/RPS18/RPS15/RPL27/RPL23A/RPS6/RPL23/RPS13/RPL24/RPL22/RPS23/RPL17/RPS17/RPS4X/RPLP0/RPL39/RPS7/RPL30/RPS21/RPS27A/RPL37/RPL12/RPS8/RPL27A/RPL34/RPL38/RPS19/RPS16/RPS2/RPL10A/RPL14/RPS29/UBA52/RPL13A/RPS24/RPL31/RPL7A/FAU/RPS27/RPL5/RPL41/RPL35/RPS5/RPL6/RPL36/RPL18A/R…
99	Treg	REACTOME_NONSENSE_MEDIATED_DECAY_NMD	REACTOME_NONSENSE_MEDIATED_DECAY_NMD	100	0.927326	3.5011	4.33126e-61	6.28033e-59	6.01058e-59	242	tags=71%, list=3%, signal=70%	RPS10/RPS25/RPLP2/RPL32/RPS20/RPS14/RPL26/RPS15A/RPS12/RPS3/RPL10/RPL13/RPLP1/RPL28/RPS3A/RPL21/RPL29/RPL9/RPS11/RPL19/RPL7/RPL35A/RPS18/RPS15/RPL27/RPL23A/RPS6/RPL23/RPS13/RPL24/RPL22/RPS23/RPL17/RPS17/RPS4X/RPLP0/RPL39/RPS7/RPL30/RPS21/RPS27A/RPL37/RPL12/RPS8/RPL27A/RPL34/RPL38/RPS19/RPS16/RPS2/RPL10A/RPL14/RPS29/UBA52/RPL13A/RPS24/RPL31/RPL7A/FAU/RPS27/RPL5/PPP2R2A/RPL41/RPL35/PABPC1/RPS5/RPL6…
100	Treg	REACTOME_REGULATION_OF_EXPRESSION_OF_SLITS_AND_ROBOS	REACTOME_REGULATION_OF_EXPRESSION_OF_SLITS_AND_ROBOS	134	0.883586	3.45486	1.14774e-60	1.42648e-58	1.36521e-58	267	tags=54%, list=3%, signal=54%	RPS10/RPS25/RPLP2/RPL32/RPS20/RPS14/RPL26/RPS15A/RPS12/RPS3/RPL10/RPL13/RPLP1/RPL28/RPS3A/RPL21/RPL29/RPL9/RPS11/RPL19/RPL7/RPL35A/RPS18/RPS15/RPL27/RPL23A/RPS6/RPL23/RPS13/RPL24/RPL22/RPS23/RPL17/RPS17/RPS4X/RPLP0/RPL39/RPS7/RPL30/RPS21/RPS27A/RPL37/RPL12/RPS8/RPL27A/RPL34/RPL38/RPS19/RPS16/RPS2/RPL10A/RPL14/RPS29/UBA52/RPL13A/RPS24/RPL31/RPL7A/FAU/RPS27/RPL5/RPL41/RPL35/PABPC1/RPS5/RPL6/RPL36/R…
101	Treg	REACTOME_EUKARYOTIC_TRANSLATION_INITIATION	REACTOME_EUKARYOTIC_TRANSLATION_INITIATION	98	0.924934	3.47223	2.52652e-59	2.74759e-57	2.62957e-57	242	tags=72%, list=3%, signal=71%	RPS10/RPS25/RPLP2/RPL32/RPS20/RPS14/RPL26/RPS15A/RPS12/RPS3/RPL10/RPL13/RPLP1/RPL28/RPS3A/RPL21/RPL29/RPL9/RPS11/RPL19/RPL7/RPL35A/RPS18/RPS15/RPL27/RPL23A/RPS6/RPL23/RPS13/RPL24/RPL22/RPS23/RPL17/RPS17/RPS4X/RPLP0/RPL39/RPS7/RPL30/RPS21/RPS27A/RPL37/RPL12/RPS8/RPL27A/RPL34/RPL38/RPS19/RPS16/RPS2/RPL10A/RPL14/RPS29/UBA52/RPL13A/RPS24/RPL31/RPL7A/FAU/RPS27/EIF4E/RPL5/RPL41/RPL35/PABPC1/RPS5/RPL6/R…
102	Treg	REACTOME_RRNA_PROCESSING	REACTOME_RRNA_PROCESSING	161	0.851144	3.41844	3.53405e-58	3.41625e-56	3.26952e-56	158	tags=42%, list=2%, signal=42%	RPS10/RPS25/RPLP2/RPL32/RPS20/RPS14/RPL26/RPS15A/RPS12/RPS3/RPL10/RPL13/RPLP1/RPL28/RPS3A/RPL21/RPL29/RPL9/RPS11/RPL19/RPL7/RPL35A/RPS18/RPS15/RPL27/RPL23A/RPS6/RPL23/RPS13/RPL24/RPL22/RPS23/RPL17/RPS17/RPS4X/RPLP0/RPL39/RPS7/RPL30/RPS21/RPS27A/RPL37/RPL12/RPS8/RPL27A/RPL34/RPL38/RPS19/RPS16/RPS2/RPL10A/RPL14/RPS29/UBA52/RPL13A/RPS24/RPL31/RPL7A/FAU/RPS27/RPL5/RPL41/RPL35/RPS5/RPL6/RPL36/RPL18A
103	Treg	REACTOME_SIGNALING_BY_ROBO_RECEPTORS	REACTOME_SIGNALING_BY_ROBO_RECEPTORS	158	0.851298	3.40415	1.24628e-57	1.08426e-55	1.03769e-55	296	tags=47%, list=3%, signal=47%	RPS10/RPS25/RPLP2/RPL32/RPS20/RPS14/RPL26/RPS15A/RPS12/RPS3/RPL10/RPL13/RPLP1/RPL28/RPS3A/RPL21/RPL29/RPL9/RPS11/RPL19/RPL7/RPL35A/RPS18/RPS15/RPL27/RPL23A/RPS6/RPL23/RPS13/RPL24/RPL22/RPS23/RPL17/RPS17/RPS4X/RPLP0/RPL39/RPS7/RPL30/RPS21/RPS27A/RPL37/RPL12/RPS8/RPL27A/RPL34/RPL38/RPS19/RPS16/RPS2/RPL10A/RPL14/RPS29/UBA52/RPL13A/RPS24/RPL31/RPL7A/FAU/RPS27/RPL5/RPL41/RPL35/PABPC1/RPS5/RPL6/RPL36/R…
104	Treg	REACTOME_METABOLISM_OF_AMINO_ACIDS_AND_DERIVATIVES	REACTOME_METABOLISM_OF_AMINO_ACIDS_AND_DERIVATIVES	192	0.817279	3.36689	9.79446e-57	7.74652e-55	7.41379e-55	267	tags=38%, list=3%, signal=37%	RPS10/RPS25/RPLP2/RPL32/RPS20/RPS14/RPL26/RPS15A/RPS12/RPS3/RPL10/RPL13/RPLP1/RPL28/RPS3A/RPL21/RPL29/RPL9/RPS11/RPL19/RPL7/RPL35A/RPS18/RPS15/RPL27/RPL23A/RPS6/RPL23/RPS13/RPL24/RPL22/RPS23/RPL17/RPS17/RPS4X/RPLP0/RPL39/RPS7/RPL30/RPS21/RPS27A/RPL37/RPL12/RPS8/RPL27A/RPL34/RPL38/RPS19/RPS16/RPS2/RPL10A/RPL14/RPS29/UBA52/RPL13A/RPS24/RPL31/RPL7A/FAU/RPS27/RPL5/RPL41/RPL35/RPS5/RPL6/RPL36/RPL18A/T…
105	Treg	REACTOME_INFLUENZA_INFECTION	REACTOME_INFLUENZA_INFECTION	131	0.874933	3.40487	6.62518e-56	4.80325e-54	4.59694e-54	408	tags=58%, list=5%, signal=56%	RPS10/RPS25/RPLP2/RPL32/RPS20/RPS14/RPL26/RPS15A/RPS12/RPS3/RPL10/RPL13/RPLP1/RPL28/RPS3A/RPL21/RPL29/RPL9/RPS11/RPL19/RPL7/RPL35A/RPS18/RPS15/RPL27/RPL23A/RPS6/RPL23/RPS13/RPL24/RPL22/RPS23/RPL17/RPS17/RPS4X/RPLP0/RPL39/RPS7/RPL30/RPS21/RPS27A/RPL37/RPL12/RPS8/RPL27A/RPL34/RPL38/RPS19/RPS16/RPS2/RPL10A/RPL14/RPS29/UBA52/RPL13A/RPS24/RPL31/RPL7A/FAU/RPS27/RPL5/RPL41/RPL35/RPS5/RPL6/RAN/RPL36/RPL1…
106	Treg	REACTOME_TRANSLATION	REACTOME_TRANSLATION	215	0.784787	3.29331	9.84511e-53	6.58865e-51	6.30565e-51	505	tags=39%, list=6%, signal=37%	RPS10/RPS25/RPLP2/RPL32/RPS20/RPS14/RPL26/RPS15A/RPS12/RPS3/RPL10/RPL13/RPLP1/RPL28/RPS3A/RPL21/RPL29/RPL9/RPS11/RPL19/RPL7/RPL35A/RPS18/RPS15/RPL27/RPL23A/RPS6/RPL23/RPS13/RPL24/RPL22/RPS23/RPL17/RPS17/RPS4X/RPLP0/RPL39/RPS7/RPL30/RPS21/RPS27A/RPL37/RPL12/RPS8/RPL27A/RPL34/RPL38/RPS19/RPS16/RPS2/RPL10A/RPL14/RPS29/UBA52/EEF1B2/RPL13A/RPS24/RPL31/RPL7A/FAU/RPS27/EIF4E/RPL5/RPL41/RPL35/PABPC1/RPS5…
107	Treg	REACTOME_NERVOUS_SYSTEM_DEVELOPMENT	REACTOME_NERVOUS_SYSTEM_DEVELOPMENT	277	0.737112	3.17991	6.52861e-52	4.05707e-50	3.88281e-50	400	tags=30%, list=5%, signal=30%	RPS10/RPS25/RPLP2/RPL32/RPS20/RPS14/RPL26/RPS15A/RPS12/RPS3/RPL10/RPL13/RPLP1/RPL28/RPS3A/RPL21/RPL29/RPL9/RPS11/RPL19/RPL7/RPL35A/RPS18/RPS15/RPL27/RPL23A/RPS6/RPL23/RPS13/RPL24/RPL22/RPS23/RPL17/RPS17/RPS4X/RPLP0/RPL39/RPS7/RPL30/RPS21/RPS27A/RPL37/RPL12/RPS8/RPL27A/RPL34/RPL38/RPS19/RPS16/RPS2/RPL10A/RPL14/RPS29/UBA52/RPL13A/RPS24/TYROBP/RPL31/RPL7A/FAU/RPS27/RPL5/RPL41/RPL35/PABPC1/RPS5/RPL6/…
108	Treg	REACTOME_DEVELOPMENTAL_BIOLOGY	REACTOME_DEVELOPMENTAL_BIOLOGY	484	0.618108	2.78562	3.28205e-44	1.90359e-42	1.82182e-42	408	tags=20%, list=5%, signal=20%	RPS10/RPS25/RPLP2/RPL32/RPS20/RPS14/RPL26/RPS15A/RPS12/RPS3/RPL10/RPL13/RPLP1/RPL28/RPS3A/RPL21/RPL29/RPL9/RPS11/RPL19/RPL7/RPL35A/RPS18/RPS15/RPL27/RPL23A/RPS6/RPL23/RPS13/RPL24/RPL22/RPS23/RPL17/RPS17/RPS4X/RPLP0/RPL39/RPS7/RPL30/RPS21/RPS27A/RPL37/RPL12/RPS8/RPL27A/RPL34/RPL38/RPS19/RPS16/TFEB/RPS2/RPL10A/RPL14/RPS29/UBA52/RPL13A/RPS24/TYROBP/KDM5B/RPL31/RPL7A/FAU/RPS27/EIF4E/RPL5/RPL41/RPL35/…
109	Treg	REACTOME_CELLULAR_RESPONSES_TO_STIMULI	REACTOME_CELLULAR_RESPONSES_TO_STIMULI	481	0.605302	2.73027	4.05506e-40	2.20494e-38	2.11023e-38	693	tags=23%, list=8%, signal=22%	RPS10/RPS25/RPLP2/RPL32/RPS20/RPS14/RPL26/RPS15A/RPS12/RPS3/RPL10/RPL13/RPLP1/RPL28/RPS3A/RPL21/RPL29/RPL9/RPS11/RPL19/RPL7/RPL35A/RPS18/RPS15/RPL27/RPL23A/RPS6/RPL23/RPS13/RPL24/RPL22/RPS23/RPL17/RPS17/RPS4X/RPLP0/RPL39/RPS7/RPL30/RPS21/RPS27A/RPL37/RPL12/RPS8/RPL27A/RPL34/TXNIP/RPL38/RPS19/RPS16/RPS2/RPL10A/RPL14/RPS29/UBA52/LAMTOR1/RPL13A/RPS24/RPL31/RPL7A/FAU/RPS27/RPL5/RPL41/RPL35/RPS5/HSBP1…
110	Treg	REACTOME_VIRAL_INFECTION_PATHWAYS	REACTOME_VIRAL_INFECTION_PATHWAYS	490	0.579485	2.61294	1.5723e-34	8.04649e-33	7.70088e-33	377	tags=19%, list=4%, signal=19%	RPS10/RPS25/RPLP2/RPL32/RPS20/RPS14/RPL26/RPS15A/RPS12/RPS3/RPL10/RPL13/RPLP1/RPL28/RPS3A/RPL21/RPL29/RPL9/RPS11/RPL19/RPL7/RPL35A/RPS18/RPS15/RPL27/RPL23A/RPS6/RPL23/RPS13/RPL24/RPL22/RPS23/RPL17/RPS17/RPS4X/RPLP0/RPL39/RPS7/RPL30/RPS21/RPS27A/RPL37/RPL12/RPS8/RPL27A/RPL34/RPL38/RPS19/RPS16/RPS2/RPL10A/RPL14/RPS29/UBA52/RPL13A/RPS24/RPL31/RPL7A/FAU/RPS27/SEC24B/RPL5/RPL41/RPL35/RPS5/SAR1B/RPL6/R…
111	Treg	REACTOME_SARS_COV_1_MODULATES_HOST_TRANSLATION_MACHINERY	REACTOME_SARS_COV_1_MODULATES_HOST_TRANSLATION_MACHINERY	33	0.964666	2.97086	4.45233e-29	2.15196e-27	2.05953e-27	242	tags=91%, list=3%, signal=89%	RPS10/RPS25/RPS20/RPS14/RPS15A/RPS12/RPS3/RPS3A/RPS11/RPS18/RPS15/RPS6/RPS13/RPS23/RPS17/RPS4X/RPS7/RPS21/RPS27A/RPS8/RPS19/RPS16/RPS2/RPS29/RPS24/FAU/RPS27/RPS5/RPS9/RPSA
112	Treg	REACTOME_ACTIVATION_OF_THE_MRNA_UPON_BINDING_OF_THE_CAP_BINDING_COMPLEX_AND_EIFS_AND_SUBSEQUENT_BINDING_TO_43S	REACTOME_ACTIVATION_OF_THE_MRNA_UPON_BINDING_OF_THE_CAP_BINDING_COMPLEX_AND_EIFS_AND_SUBSEQUENT_BINDING_TO_43S	47	0.923486	3.05115	3.55056e-28	1.62578e-26	1.55595e-26	242	tags=68%, list=3%, signal=67%	RPS10/RPS25/RPS20/RPS14/RPS15A/RPS12/RPS3/RPS3A/RPS11/RPS18/RPS15/RPS6/RPS13/RPS23/RPS17/RPS4X/RPS7/RPS21/RPS27A/RPS8/RPS19/RPS16/RPS2/RPS29/RPS24/FAU/RPS27/EIF4E/PABPC1/RPS5/RPS9/RPSA
113	Treg	REACTOME_SARS_COV_1_HOST_INTERACTIONS	REACTOME_SARS_COV_1_HOST_INTERACTIONS	68	0.868366	3.06078	8.71127e-28	3.7894e-26	3.62664e-26	242	tags=49%, list=3%, signal=48%	RPS10/RPS25/RPS20/RPS14/RPS15A/RPS12/RPS3/RPS3A/RPS11/RPS18/RPS15/RPS6/RPS13/RPS23/RPS17/RPS4X/RPS7/RPS21/RPS27A/RPS8/RPS19/RPS16/RPS2/RPS29/UBA52/RPS24/FAU/RPS27/RPS5/NPM1/RPS9/RUNX1/RPSA
114	Treg	REACTOME_SARS_COV_2_MODULATES_HOST_TRANSLATION_MACHINERY	REACTOME_SARS_COV_2_MODULATES_HOST_TRANSLATION_MACHINERY	42	0.933842	3.01781	1.98747e-27	8.23379e-26	7.88013e-26	242	tags=71%, list=3%, signal=70%	RPS10/RPS25/RPS20/RPS14/RPS15A/RPS12/RPS3/RPS3A/RPS11/RPS18/RPS15/RPS6/RPS13/RPS23/RPS17/RPS4X/RPS7/RPS21/RPS27A/RPS8/RPS19/RPS16/RPS2/RPS29/RPS24/FAU/RPS27/RPS5/RPS9/RPSA
115	Treg	REACTOME_SARS_COV_2_HOST_INTERACTIONS	REACTOME_SARS_COV_2_HOST_INTERACTIONS	123	0.75037	2.88779	9.9758e-25	3.94498e-23	3.77553e-23	337	tags=29%, list=4%, signal=29%	RPS10/RPS25/RPS20/RPS14/RPS15A/RPS12/RPS3/RPS3A/RPS11/RPS18/RPS15/RPS6/RPS13/RPS23/RPS17/RPS4X/RPS7/RPS21/RPS27A/RPS8/RPS19/RPS16/RPS2/RPS29/UBA52/RPS24/FAU/RPS27/SEC24B/RPS5/SAR1B/RPS9/RPSA/NUP93/SEH1L/TAB1
116	Treg	REACTOME_SARS_COV_1_INFECTION	REACTOME_SARS_COV_1_INFECTION	99	0.791348	2.97939	1.32222e-24	5.00144e-23	4.78661e-23	269	tags=35%, list=3%, signal=35%	RPS10/RPS25/RPS20/RPS14/RPS15A/RPS12/RPS3/RPS3A/RPS11/RPS18/RPS15/RPS6/RPS13/RPS23/RPS17/RPS4X/RPS7/RPS21/RPS27A/RPS8/RPS19/RPS16/RPS2/RPS29/UBA52/RPS24/FAU/RPS27/RPS5/NPM1/RPS9/RUNX1/VHL/RPSA/GSK3B
117	Treg	REACTOME_SARS_COV_2_INFECTION	REACTOME_SARS_COV_2_INFECTION	173	0.664344	2.69643	5.12742e-21	1.85869e-19	1.77885e-19	337	tags=22%, list=4%, signal=22%	RPS10/RPS25/RPS20/RPS14/RPS15A/RPS12/RPS3/RPS3A/RPS11/RPS18/RPS15/RPS6/RPS13/RPS23/RPS17/RPS4X/RPS7/RPS21/RPS27A/RPS8/RPS19/RPS16/RPS2/RPS29/UBA52/RPS24/FAU/RPS27/SEC24B/RPS5/SAR1B/RPS9/VHL/RPSA/GSK3B/NUP93/SEH1L/TAB1
118	Treg	REACTOME_SARS_COV_INFECTIONS	REACTOME_SARS_COV_INFECTIONS	253	0.530927	2.27022	5.25461e-13	1.8286e-11	1.75006e-11	372	tags=17%, list=4%, signal=17%	RPS10/RPS25/RPS20/RPS14/RPS15A/RPS12/RPS3/RPS3A/RPS11/RPS18/RPS15/RPS6/RPS13/RPS23/RPS17/RPS4X/RPS7/RPS21/RPS27A/RPS8/RPS19/RPS16/RPS2/RPS29/UBA52/RPS24/FAU/RPS27/SEC24B/RPS5/SAR1B/ROCK2/RBBP4/NCK1/NPM1/RPS9/RUNX1/VHL/RPSA/GSK3B/NUP93/SEH1L/TAB1/MTA1
119	Treg	REACTOME_ANTIGEN_ACTIVATES_B_CELL_RECEPTOR_BCR_LEADING_TO_GENERATION_OF_SECOND_MESSENGERS	REACTOME_ANTIGEN_ACTIVATES_B_CELL_RECEPTOR_BCR_LEADING_TO_GENERATION_OF_SECOND_MESSENGERS	24	-0.688245	-2.22363	0.000123931	0.00414693	0.00396881	252	tags=21%, list=3%, signal=20%	IGLC3/ITPR1/IGLC2/IGHM/PLCG2
120	Treg	REACTOME_BINDING_AND_UPTAKE_OF_LIGANDS_BY_SCAVENGER_RECEPTORS	REACTOME_BINDING_AND_UPTAKE_OF_LIGANDS_BY_SCAVENGER_RECEPTORS	11	-0.807153	-2.13079	0.000143157	0.00461284	0.00441471	252	tags=36%, list=3%, signal=35%	IGLC3/IGLC2/JCHAIN/IGHA1
121	Treg	REACTOME_FCERI_MEDIATED_MAPK_ACTIVATION	REACTOME_FCERI_MEDIATED_MAPK_ACTIVATION	25	-0.66429	-2.149	0.000378258	0.011753	0.0112482	252	tags=24%, list=3%, signal=23%	LAT/IGLC3/GRAP2/FOS/IGLC2/PLCG2
122	Treg	REACTOME_RRNA_MODIFICATION_IN_THE_NUCLEUS_AND_CYTOSOL	REACTOME_RRNA_MODIFICATION_IN_THE_NUCLEUS_AND_CYTOSOL	45	0.555398	1.81891	0.00117345	0.0352035	0.0336915	1018	tags=22%, list=12%, signal=20%	RPS14/RPS6/RPS7/RPS2/RPS9/DIMT1/NOC4L/THUMPD1/DDX47/KRR1
123	Treg	REACTOME_ROLE_OF_PHOSPHOLIPIDS_IN_PHAGOCYTOSIS	REACTOME_ROLE_OF_PHOSPHOLIPIDS_IN_PHAGOCYTOSIS	17	-0.770345	-2.25891	0.00139872	0.0405629	0.0388206	416	tags=35%, list=5%, signal=34%	IGHG2/IGLC3/ITPR1/IGHG1/IGLC2/PLCG2
124	Treg	REACTOME_HEMOSTASIS	REACTOME_HEMOSTASIS	238	-0.328458	-1.58947	0.00155729	0.0437045	0.0418273	991	tags=17%, list=12%, signal=16%	ITGAM/PPP2R5C/DOCK7/PRKAR2A/DGKE/DOK2/GNG2/PPP2R5B/KIF9/PTPN6/GNA13/ZFPM1/VEGFB/ATP1B3/CAP1/CDC42/MAFK/LAT/CTSW/TMX3/SIRPG/TUBA4A/PHACTR2/LGALS3BP/KCNMB3/MFN1/RAPGEF4/SLC3A2/S100A10/IGLC3/DGKH/MAFG/CD99L2/KIFC2/CD244/ITPR1/IGLC2/JCHAIN/IGHM/IGHA1/PLCG2

## Sheet: Th2
	Cluster	ID	Description	setSize	enrichmentScore	NES	pvalue	p.adjust	qvalue	rank	leading_edge	core_enrichment
125	Th2	REACTOME_CELLULAR_RESPONSE_TO_STARVATION	REACTOME_CELLULAR_RESPONSE_TO_STARVATION	118	0.82003	3.7066	7.26336e-47	6.78397e-44	5.48192e-44	553	tags=55%, list=6%, signal=53%	RPS14/RPL9/RPLP1/RPL10/RPL41/RPLP2/RPL32/RPL37/RPL27A/RPS15A/RPL17/RPS12/RPL13/RPS7/RPS27A/RPS24/RPL10A/UBA52/RPS26/RPL13A/RPL30/RPS21/RPL39/RPL23/RPL21/RPL11/RPL38/EIF2S1/FNIP2/RPL31/RPL27/RPL19/RPS3/SLC38A9/RPL18A/RPL18/RPS5/RPS3A/RPL28/RPS19/FAU/RPS10/RPS16/RPL23A/RPS23/RPS11/RPS20/RPS13/RPL34/RPL29/RPS15/RPL8/RPS18/RPS8/RPL15/RPL5/RPL6/DDIT3/RPL12/IMPACT/RPL7/LAMTOR3/RPL37A/NPRL2/RPL35
126	Th2	REACTOME_SRP_DEPENDENT_COTRANSLATIONAL_PROTEIN_TARGETING_TO_MEMBRANE	REACTOME_SRP_DEPENDENT_COTRANSLATIONAL_PROTEIN_TARGETING_TO_MEMBRANE	90	0.863265	3.72538	3.88627e-45	1.81489e-42	1.46655e-42	553	tags=69%, list=6%, signal=66%	RPS14/RPL9/RPLP1/RPL10/RPL41/RPLP2/RPL32/RPL37/RPL27A/RPS15A/RPL17/RPS12/RPL13/RPS7/RPS27A/RPS24/RPL10A/UBA52/RPS26/RPL13A/RPL30/RPS21/RPL39/RPL23/RPL21/RPL11/RPL38/RPL31/RPL27/RPL19/RPS3/RPL18A/RPL18/RPS5/RPS3A/RPL28/RPS19/FAU/RPS10/RPS16/RPL23A/RPS23/RPN1/RPS11/RPS20/RPS13/RPL34/RPL29/RPS15/RPL8/RPS18/RPS8/RPL15/SSR1/RPL5/RPL6/RPL12/RPL7/RPL37A/SSR4/SSR2/RPL35
127	Th2	REACTOME_RESPONSE_OF_EIF2AK4_GCN2_TO_AMINO_ACID_DEFICIENCY	REACTOME_RESPONSE_OF_EIF2AK4_GCN2_TO_AMINO_ACID_DEFICIENCY	83	0.873971	3.72363	1.92472e-44	5.9923e-42	4.8422e-42	553	tags=73%, list=6%, signal=70%	RPS14/RPL9/RPLP1/RPL10/RPL41/RPLP2/RPL32/RPL37/RPL27A/RPS15A/RPL17/RPS12/RPL13/RPS7/RPS27A/RPS24/RPL10A/UBA52/RPS26/RPL13A/RPL30/RPS21/RPL39/RPL23/RPL21/RPL11/RPL38/EIF2S1/RPL31/RPL27/RPL19/RPS3/RPL18A/RPL18/RPS5/RPS3A/RPL28/RPS19/FAU/RPS10/RPS16/RPL23A/RPS23/RPS11/RPS20/RPS13/RPL34/RPL29/RPS15/RPL8/RPS18/RPS8/RPL15/RPL5/RPL6/DDIT3/RPL12/IMPACT/RPL7/RPL37A/RPL35
128	Th2	REACTOME_EUKARYOTIC_TRANSLATION_INITIATION	REACTOME_EUKARYOTIC_TRANSLATION_INITIATION	98	0.843195	3.67434	9.28897e-44	2.16897e-41	1.75268e-41	935	tags=71%, list=10%, signal=65%	RPS14/RPL9/RPLP1/RPL10/RPL41/RPLP2/RPL32/RPL37/RPL27A/RPS15A/RPL17/RPS12/RPL13/RPS7/RPS27A/RPS24/RPL10A/UBA52/RPS26/RPL13A/RPL30/RPS21/RPL39/RPL23/RPL21/RPL11/RPL38/EIF2S1/RPL31/RPL27/RPL19/RPS3/RPL18A/RPL18/RPS5/RPS3A/RPL28/RPS19/FAU/RPS10/RPS16/RPL23A/RPS23/RPS11/PABPC1/RPS20/RPS13/RPL34/RPL29/RPS15/RPL8/RPS18/RPS8/RPL15/RPL5/RPL6/RPL12/RPL7/RPL37A/RPL35/EIF4B/RPS2/RPL24/EIF4E/RPS27/EIF3D/RPS27…
129	Th2	REACTOME_REGULATION_OF_EXPRESSION_OF_SLITS_AND_ROBOS	REACTOME_REGULATION_OF_EXPRESSION_OF_SLITS_AND_ROBOS	133	0.782453	3.59061	6.0602e-43	1.13205e-40	9.14771e-41	553	tags=48%, list=6%, signal=46%	RPS14/RPL9/RPLP1/RPL10/RPL41/RPLP2/RPL32/RPL37/RPL27A/RPS15A/RPL17/RPS12/RPL13/RPS7/RPS27A/RPS24/RPL10A/UBA52/RPS26/RPL13A/RPL30/RPS21/RPL39/RPL23/RPL21/RPL11/RPL38/RPL31/RPL27/RPL19/RPS3/RPL18A/RPL18/RPS5/PSMC5/RPS3A/RPL28/RPS19/UBB/FAU/RPS10/RPS16/RPL23A/RPS23/RPS11/PABPC1/RPS20/RPS13/RPL34/RPL29/RPS15/RPL8/RPS18/RPS8/ELOB/RPL15/RPL5/RPL6/PSME1/RPL12/PSMC3/RPL7/RPL37A/RPL35
130	Th2	REACTOME_EUKARYOTIC_TRANSLATION_ELONGATION	REACTOME_EUKARYOTIC_TRANSLATION_ELONGATION	74	0.886172	3.69174	4.47961e-42	6.6729e-40	5.39217e-40	553	tags=78%, list=6%, signal=74%	RPS14/RPL9/RPLP1/RPL10/RPL41/RPLP2/RPL32/RPL37/RPL27A/RPS15A/RPL17/RPS12/RPL13/RPS7/RPS27A/RPS24/RPL10A/UBA52/RPS26/RPL13A/RPL30/RPS21/RPL39/RPL23/RPL21/RPL11/RPL38/RPL31/RPL27/RPL19/RPS3/RPL18A/RPL18/RPS5/RPS3A/RPL28/RPS19/FAU/RPS10/RPS16/RPL23A/RPS23/RPS11/RPS20/RPS13/RPL34/RPL29/RPS15/RPL8/RPS18/RPS8/RPL15/RPL5/RPL6/RPL12/RPL7/RPL37A/RPL35
131	Th2	REACTOME_SELENOAMINO_ACID_METABOLISM	REACTOME_SELENOAMINO_ACID_METABOLISM	86	0.862958	3.6797	5.0011e-42	6.6729e-40	5.39217e-40	553	tags=69%, list=6%, signal=65%	RPS14/RPL9/RPLP1/RPL10/RPL41/RPLP2/RPL32/RPL37/RPL27A/RPS15A/RPL17/RPS12/RPL13/RPS7/RPS27A/RPS24/RPL10A/UBA52/RPS26/RPL13A/RPL30/RPS21/RPL39/RPL23/RPL21/RPL11/RPL38/RPL31/RPL27/RPL19/RPS3/RPL18A/RPL18/RPS5/RPS3A/RPL28/RPS19/FAU/RPS10/RPS16/RPL23A/RPS23/RPS11/RPS20/RPS13/RPL34/RPL29/RPS15/RPL8/RPS18/RPS8/EEFSEC/RPL15/RPL5/RPL6/RPL12/RPL7/RPL37A/RPL35
132	Th2	REACTOME_RRNA_PROCESSING	REACTOME_RRNA_PROCESSING	161	0.736569	3.4714	3.71906e-40	3.85956e-38	3.11879e-38	553	tags=39%, list=6%, signal=38%	RPS14/RPL9/RPLP1/RPL10/RPL41/RPLP2/RPL32/RPL37/RPL27A/RPS15A/RPL17/RPS12/RPL13/RPS7/RPS27A/RPS24/RPL10A/UBA52/RPS26/RPL13A/RPL30/RPS21/RPL39/RPL23/RPL21/RPL11/RPL38/RPL31/RPL27/RPL19/RPS3/RRP1/RPL18A/RPL18/RPS5/RPS3A/RPL28/RPS19/FAU/RPS10/RPS16/RPL23A/RPS23/RPS11/RPS20/RPS13/RPL34/RPL29/RPS15/RPL8/RPS18/MRM1/RPS8/PES1/RPP30/RPL15/RPL5/RPL6/RPL12/RPL7/CSNK1D/RPL37A/RPL35
133	Th2	REACTOME_TRANSLATION	REACTOME_TRANSLATION	218	0.673752	3.30631	3.47675e-40	3.85956e-38	3.11879e-38	902	tags=39%, list=9%, signal=36%	RPS14/RPL9/RPLP1/RPL10/RPL41/RPLP2/RPL32/RPL37/RPL27A/RPS15A/RPL17/RPS12/RPL13/RPS7/RPS27A/RPS24/RPL10A/UBA52/RPS26/RPL13A/RPL30/RPS21/RPL39/RPL23/RPL21/RPL11/RPL38/EIF2S1/RPL31/RPL27/RPL19/RPS3/DARS2/RPL18A/RPL18/RPS5/RPS3A/RPL28/RPS19/FAU/RPS10/RPS16/RPL23A/RPS23/RPN1/RPS11/PABPC1/RPS20/RPS13/RPL34/RPL29/RPS15/RPL8/RPS18/RPS8/MTIF2/MRPL13/MRPL17/MRPL40/RPL15/MRPL39/SSR1/RPL5/RPL6/RPL12/MRPL58/R…
134	Th2	REACTOME_SIGNALING_BY_ROBO_RECEPTORS	REACTOME_SIGNALING_BY_ROBO_RECEPTORS	154	0.73668	3.44334	3.66965e-39	3.42745e-37	2.76962e-37	553	tags=43%, list=6%, signal=41%	RPS14/RPL9/RPLP1/RPL10/RPL41/RPLP2/RPL32/RPL37/RPL27A/RPS15A/RPL17/RPS12/RPL13/RPS7/RPS27A/RPS24/RPL10A/UBA52/RPS26/RPL13A/RPL30/RPS21/RPL39/RPL23/RPL21/RPL11/RPL38/RPL31/RPL27/RPL19/RPS3/RPL18A/RPL18/RPS5/PSMC5/RPS3A/RPL28/RPS19/UBB/FAU/RPS10/RHOA/RPS16/RPL23A/RPS23/RPS11/PABPC1/RPS20/RPS13/RPL34/RPL29/RPS15/RPL8/RPS18/SRGAP3/RPS8/ELOB/RPL15/RPL5/RPL6/PSME1/RPL12/PSMC3/RPL7/RPL37A/RPL35
135	Th2	REACTOME_INFLUENZA_INFECTION	REACTOME_INFLUENZA_INFECTION	129	0.767581	3.50516	2.3814e-38	2.02203e-36	1.63394e-36	902	tags=51%, list=9%, signal=47%	RPS14/RPL9/RPLP1/RPL10/RPL41/RPLP2/RPL32/RPL37/RPL27A/RPS15A/RPL17/RPS12/RPL13/RPS7/RPS27A/RPS24/RPL10A/UBA52/RPS26/RPL13A/RPL30/RPS21/RPL39/RPL23/RPL21/RPL11/RPL38/RPL31/RPL27/RPL19/RPS3/RPL18A/RPL18/RPS5/RPS3A/RPL28/RPS19/FAU/RPS10/RPS16/RPL23A/RPS23/RPS11/RPS20/RPS13/RPL34/RPL29/RPS15/RPL8/RPS18/RPS8/RPL15/RPL5/RPL6/RPL12/RPL7/RPL37A/RPL35/RPS2/CLTC/RPL24/AAAS/RPS27/KPNB1/RPS27L/RPS17
136	Th2	REACTOME_METABOLISM_OF_AMINO_ACIDS_AND_DERIVATIVES	REACTOME_METABOLISM_OF_AMINO_ACIDS_AND_DERIVATIVES	198	0.681966	3.30874	6.13923e-38	4.77836e-36	3.86125e-36	563	tags=33%, list=6%, signal=32%	RPS14/RPL9/RPLP1/RPL10/RPL41/RPLP2/RPL32/RPL37/RPL27A/RPS15A/RPL17/RPS12/RPL13/RPS7/RPS27A/RPS24/RPL10A/UBA52/RPS26/RPL13A/RPL30/RPS21/RPL39/RPL23/RPL21/RPL11/RPL38/RPL31/RPL27/RPL19/RPS3/RPL18A/RPL18/RPS5/PSMC5/RPS3A/RPL28/RPS19/FAU/RPS10/RPS16/SLC25A12/RPL23A/RPS23/RPS11/RPS20/BCAT2/RPS13/RPL34/RPL29/RPS15/RPL8/RPS18/RPS8/EEFSEC/RPL15/RPL5/RPL6/PSME1/RPL12/PSMC3/RPL7/RPL37A/RPL35/ACADSB
137	Th2	REACTOME_NONSENSE_MEDIATED_DECAY_NMD	REACTOME_NONSENSE_MEDIATED_DECAY_NMD	98	0.81362	3.54547	3.81036e-37	2.7376e-35	2.21217e-35	553	tags=60%, list=6%, signal=57%	RPS14/RPL9/RPLP1/RPL10/RPL41/RPLP2/RPL32/RPL37/RPL27A/RPS15A/RPL17/RPS12/RPL13/RPS7/RPS27A/RPS24/RPL10A/UBA52/RPS26/RPL13A/RPL30/RPS21/RPL39/RPL23/RPL21/RPL11/RPL38/RPL31/RPL27/RPL19/RPS3/RPL18A/RPL18/RPS5/RPS3A/RPL28/RPS19/FAU/RPS10/RPS16/RPL23A/RPS23/RPS11/PABPC1/RPS20/RPS13/RPL34/RPL29/RPS15/RPL8/RPS18/RPS8/RPL15/RPL5/RPL6/RPL12/RPL7/RPL37A/RPL35
138	Th2	REACTOME_NERVOUS_SYSTEM_DEVELOPMENT	REACTOME_NERVOUS_SYSTEM_DEVELOPMENT	283	0.604475	3.01903	8.6099e-36	5.74404e-34	4.64158e-34	832	tags=31%, list=9%, signal=29%	RPS14/RPL9/RPLP1/RPL10/RPL41/RPLP2/RPL32/RPL37/RPL27A/RPS15A/RPL17/RPS12/RPL13/RPS7/RPS27A/RPS24/RPL10A/UBA52/RPS26/RPL13A/RPL30/RPS21/RPL39/RPL23/RPL21/RPL11/RPL38/HSPA8/RPL31/RPL27/RPL19/ACTB/FRS2/RPS3/RPL18A/RPL18/RPS5/PSMC5/RPS3A/RPL28/RPS19/UBB/FAU/RPS10/RHOA/RPS16/RPL23A/RPS23/RDX/TYROBP/RPS11/PABPC1/RPS20/DNM3/APH1A/RPS13/RPL34/WWTR1/RPL29/RPS15/RPL8/RPS18/SRGAP3/RPS8/ITGA2/ELOB/RPL15/RPL5…
139	Th2	REACTOME_SARS_COV_2_MODULATES_HOST_TRANSLATION_MACHINERY	REACTOME_SARS_COV_2_MODULATES_HOST_TRANSLATION_MACHINERY	42	0.822738	3.06602	3.64065e-17	2.26691e-15	1.83182e-15	1021	tags=69%, list=11%, signal=62%	RPS14/RPS15A/RPS12/RPS7/RPS27A/RPS24/RPS26/RPS21/RPS3/RPS5/RPS3A/RPS19/FAU/RPS10/RPS16/RPS23/RPS11/RPS20/RPS13/RPS15/RPS18/RPS8/SNRPB/RPS2/RPS27/RPS27L/RPS17/SNRPG/RPS4X
140	Th2	REACTOME_ACTIVATION_OF_THE_MRNA_UPON_BINDING_OF_THE_CAP_BINDING_COMPLEX_AND_EIFS_AND_SUBSEQUENT_BINDING_TO_43S	REACTOME_ACTIVATION_OF_THE_MRNA_UPON_BINDING_OF_THE_CAP_BINDING_COMPLEX_AND_EIFS_AND_SUBSEQUENT_BINDING_TO_43S	49	0.798838	3.10549	7.72661e-17	4.51041e-15	3.64472e-15	902	tags=63%, list=9%, signal=58%	RPS14/RPS15A/RPS12/RPS7/RPS27A/RPS24/RPS26/RPS21/EIF2S1/RPS3/RPS5/RPS3A/RPS19/FAU/RPS10/RPS16/RPS23/RPS11/PABPC1/RPS20/RPS13/RPS15/RPS18/RPS8/EIF4B/RPS2/EIF4E/RPS27/EIF3D/RPS27L/RPS17
141	Th2	REACTOME_SARS_COV_1_HOST_INTERACTIONS	REACTOME_SARS_COV_1_HOST_INTERACTIONS	69	0.730643	3.01077	1.40181e-16	7.7017e-15	6.22351e-15	902	tags=45%, list=9%, signal=41%	RPS14/RPS15A/RPS12/RPS7/RPS27A/RPS24/UBA52/RPS26/RPS21/RPS3/RPS5/RPS3A/RPS19/UBB/FAU/RPS10/RPS16/RPS23/RPS11/RPS20/RPS13/RPS15/YWHAE/RPS18/RPS8/RPS2/RPS27/KPNB1/YWHAG/RPS27L/RPS17
142	Th2	REACTOME_SARS_COV_1_MODULATES_HOST_TRANSLATION_MACHINERY	REACTOME_SARS_COV_1_MODULATES_HOST_TRANSLATION_MACHINERY	30	0.877336	3.00281	4.50647e-16	2.33835e-14	1.88955e-14	274	tags=73%, list=3%, signal=71%	RPS14/RPS15A/RPS12/RPS7/RPS27A/RPS24/RPS26/RPS21/RPS3/RPS5/RPS3A/RPS19/FAU/RPS10/RPS16/RPS23/RPS11/RPS20/RPS13/RPS15/RPS18/RPS8
143	Th2	REACTOME_SARS_COV_2_HOST_INTERACTIONS	REACTOME_SARS_COV_2_HOST_INTERACTIONS	132	0.558465	2.55592	4.54447e-13	2.23397e-11	1.8052e-11	1066	tags=32%, list=11%, signal=29%	RPS14/RPS15A/RPS12/RPS7/RPS27A/RPS24/UBA52/RPS26/RPS21/UVRAG/RPS3/RPS5/RPS3A/RPS19/UBB/FAU/RPS10/RPS16/RPS23/RPS11/RPS20/RPS13/RPS15/YWHAE/RPS18/RPS8/SNRPB/VPS18/RPS2/AAAS/RPS27/CREBBP/YWHAG/IRF7/RPS27L/RPS17/VPS16/SNRPG/HLA-F/LARP1/RPS4X/RIPK2
144	Th2	REACTOME_SARS_COV_1_INFECTION	REACTOME_SARS_COV_1_INFECTION	100	0.604268	2.63462	4.98474e-13	2.32787e-11	1.88108e-11	274	tags=26%, list=3%, signal=26%	RPS14/RPS15A/RPS12/RPS7/RPS27A/RPS24/UBA52/RPS26/RPS21/UVRAG/RPS3/RPS5/RPS3A/RPS19/UBB/FAU/RPS10/RPS16/RPS23/RPS11/RPS20/RPS13/RPS15/YWHAE/RPS18/RPS8
145	Th2	REACTOME_SARS_COV_2_INFECTION	REACTOME_SARS_COV_2_INFECTION	186	0.438548	2.11402	4.21524e-09	1.87478e-07	1.51495e-07	1066	tags=24%, list=11%, signal=21%	RPS14/RPS15A/RPS12/RPS7/RPS27A/RPS24/UBA52/RPS26/RPS21/UVRAG/RPS3/RPS5/RPS3A/RPS19/UBB/FAU/RPS10/RPS16/RPS23/RPN1/RPS11/RPS20/RPS13/RPS15/YWHAE/RPS18/RPS8/ISCU/SNRPB/VPS18/RPS2/AAAS/RPS27/CREBBP/YWHAG/IRF7/RPS27L/RPS17/VPS16/SNRPG/HLA-F/LARP1/RPS4X/RIPK2
146	Th2	REACTOME_LISTERIA_MONOCYTOGENES_ENTRY_INTO_HOST_CELLS	REACTOME_LISTERIA_MONOCYTOGENES_ENTRY_INTO_HOST_CELLS	10	0.889513	2.25604	6.71712e-07	2.85172e-05	2.30439e-05	140	tags=50%, list=1%, signal=49%	RPS27A/UBA52/CBL/UBB/CTNND1
147	Th2	REACTOME_NEGATIVE_REGULATION_OF_MET_ACTIVITY	REACTOME_NEGATIVE_REGULATION_OF_MET_ACTIVITY	11	0.862059	2.24938	3.26191e-06	0.000132462	0.000107038	122	tags=36%, list=1%, signal=36%	RPS27A/UBA52/CBL/UBB
148	Th2	REACTOME_NEGATIVE_REGULATION_OF_FLT3	REACTOME_NEGATIVE_REGULATION_OF_FLT3	11	0.85233	2.224	6.32599e-06	0.000246187	0.000198936	122	tags=36%, list=1%, signal=36%	RPS27A/UBA52/CBL/UBB
149	Th2	REACTOME_SARS_COV_INFECTIONS	REACTOME_SARS_COV_INFECTIONS	267	0.334527	1.65982	1.0245e-05	0.000382753	0.000309291	1021	tags=19%, list=11%, signal=17%	RPS14/RPS15A/RPS12/RPS7/RPS27A/RPS24/UBA52/RPS26/RPS21/TUBB/UVRAG/RPS3/RPS5/RPS3A/RPS19/UBB/FAU/RPS10/RPS16/RPS23/RPN1/RPS11/SAP30/RPS20/RPS13/RPS15/YWHAE/RPS18/RPS8/ATP1B3/ISCU/SNRPB/VPS18/AP2B1/RPS2/AAAS/RPS27/CREBBP/KPNB1/YWHAG/IRF7/RPS27L/RPS17/IL6R/FKBP4/VPS16/SNRPG/HLA-F/LARP1/RPS4X
150	Th2	REACTOME_CHAPERONE_MEDIATED_AUTOPHAGY	REACTOME_CHAPERONE_MEDIATED_AUTOPHAGY	13	0.805467	2.21712	2.04048e-05	0.000733003	0.000592317	848	tags=54%, list=9%, signal=49%	RPS27A/UBA52/HSPA8/UBB/PCNT/VIM/HDAC6
151	Th2	REACTOME_NRIF_SIGNALS_CELL_DEATH_FROM_THE_NUCLEUS	REACTOME_NRIF_SIGNALS_CELL_DEATH_FROM_THE_NUCLEUS	12	0.81432	2.19046	3.47791e-05	0.0012031	0.000972187	191	tags=33%, list=2%, signal=33%	RPS27A/UBA52/UBB/APH1A
152	Th2	REACTOME_ANTIGEN_ACTIVATES_B_CELL_RECEPTOR_BCR_LEADING_TO_GENERATION_OF_SECOND_MESSENGERS	REACTOME_ANTIGEN_ACTIVATES_B_CELL_RECEPTOR_BCR_LEADING_TO_GENERATION_OF_SECOND_MESSENGERS	24	-0.692565	-2.11414	3.73195e-05	0.00124487	0.00100594	65	tags=21%, list=1%, signal=21%	LYN/IGLC3/PLCG2/IGLC2/IGHM
153	Th2	REACTOME_CELL_SURFACE_INTERACTIONS_AT_THE_VASCULAR_WALL	REACTOME_CELL_SURFACE_INTERACTIONS_AT_THE_VASCULAR_WALL	61	-0.528281	-1.96574	4.87159e-05	0.00156899	0.00126785	958	tags=28%, list=10%, signal=25%	ITGAV/JCHAIN/JAML/SELPLG/ITGAL/LYN/SELL/PIK3R2/CD84/CD2/F11R/TGFB1/ITGA4/IGHA1/IGLC3/IGLC2/IGHM
154	Th2	REACTOME_FCGR3A_MEDIATED_IL10_SYNTHESIS	REACTOME_FCGR3A_MEDIATED_IL10_SYNTHESIS	24	-0.680949	-2.07868	6.42224e-05	0.00199946	0.0016157	1924	tags=54%, list=20%, signal=43%	CD3G/PRKAR1A/PRKACB/YES1/PLCG1/SYK/PRKAR1B/LYN/ADCY3/PRKACA/IGLC3/PLCG2/IGLC2
155	Th2	REACTOME_EGFR_DOWNREGULATION	REACTOME_EGFR_DOWNREGULATION	13	0.760503	2.09336	0.000189524	0.00557592	0.00450573	122	tags=31%, list=1%, signal=30%	RPS27A/UBA52/CBL/UBB
156	Th2	REACTOME_TICAM1_TRAF6_DEPENDENT_INDUCTION_OF_TAK1_COMPLEX	REACTOME_TICAM1_TRAF6_DEPENDENT_INDUCTION_OF_TAK1_COMPLEX	10	0.793057	2.0114	0.000191038	0.00557592	0.00450573	122	tags=30%, list=1%, signal=30%	RPS27A/UBA52/UBB
157	Th2	REACTOME_CONSTITUTIVE_SIGNALING_BY_LIGAND_RESPONSIVE_EGFR_CANCER_VARIANTS	REACTOME_CONSTITUTIVE_SIGNALING_BY_LIGAND_RESPONSIVE_EGFR_CANCER_VARIANTS	10	0.792185	2.00919	0.000198339	0.00561359	0.00453617	122	tags=40%, list=1%, signal=40%	RPS27A/UBA52/CBL/UBB
158	Th2	REACTOME_REGULATION_OF_TP53_ACTIVITY_THROUGH_METHYLATION	REACTOME_REGULATION_OF_TP53_ACTIVITY_THROUGH_METHYLATION	15	0.732407	2.10915	0.000210593	0.00578511	0.00467477	122	tags=20%, list=1%, signal=20%	RPS27A/UBA52/UBB
159	Th2	REACTOME_ER_QUALITY_CONTROL_COMPARTMENT_ERQC	REACTOME_ER_QUALITY_CONTROL_COMPARTMENT_ERQC	15	0.730971	2.10501	0.000228681	0.0061025	0.00493125	122	tags=20%, list=1%, signal=20%	RPS27A/UBA52/UBB
160	Th2	REACTOME_NOTCH2_ACTIVATION_AND_TRANSMISSION_OF_SIGNAL_TO_THE_NUCLEUS	REACTOME_NOTCH2_ACTIVATION_AND_TRANSMISSION_OF_SIGNAL_TO_THE_NUCLEUS	13	0.753788	2.07487	0.000242537	0.0062925	0.00508478	191	tags=31%, list=2%, signal=30%	RPS27A/UBA52/UBB/APH1A
161	Th2	REACTOME_GLYCOGEN_METABOLISM	REACTOME_GLYCOGEN_METABOLISM	15	0.722993	2.08204	0.000340172	0.00836107	0.00675632	122	tags=20%, list=1%, signal=20%	RPS27A/UBA52/UBB
162	Th2	REACTOME_TRAF6_MEDIATED_IRF7_ACTIVATION_IN_TLR7_8_OR_9_SIGNALING	REACTOME_TRAF6_MEDIATED_IRF7_ACTIVATION_IN_TLR7_8_OR_9_SIGNALING	10	0.777521	1.972	0.000339942	0.00836107	0.00675632	843	tags=40%, list=9%, signal=37%	RPS27A/UBA52/UBB/IRF7
163	Th2	REACTOME_SIGNALING_BY_ERBB4	REACTOME_SIGNALING_BY_ERBB4	21	0.641457	1.98059	0.000357641	0.00856505	0.00692116	302	tags=24%, list=3%, signal=23%	RPS27A/UBA52/UBB/APH1A/STMN1
164	Th2	REACTOME_LATE_ENDOSOMAL_MICROAUTOPHAGY	REACTOME_LATE_ENDOSOMAL_MICROAUTOPHAGY	22	0.649804	2.03922	0.000413857	0.00942786	0.00761837	848	tags=32%, list=9%, signal=29%	RPS27A/UBA52/HSPA8/UBB/PCNT/VIM/HDAC6
165	Th2	REACTOME_AUF1_HNRNP_D0_BINDS_AND_DESTABILIZES_MRNA	REACTOME_AUF1_HNRNP_D0_BINDS_AND_DESTABILIZES_MRNA	43	0.534027	2.00876	0.000408407	0.00942786	0.00761837	472	tags=19%, list=5%, signal=18%	RPS27A/UBA52/HSPA8/PSMC5/UBB/PABPC1/PSME1/PSMC3
166	Th2	REACTOME_FCERI_MEDIATED_MAPK_ACTIVATION	REACTOME_FCERI_MEDIATED_MAPK_ACTIVATION	25	-0.637342	-1.9731	0.000467143	0.0103884	0.00839452	1369	tags=40%, list=14%, signal=34%	PLCG1/SYK/MAP2K7/LYN/PAK1/MAPK3/MAPK10/IGLC3/PLCG2/IGLC2
167	Th2	REACTOME_SIGNALING_BY_EGFR_IN_CANCER	REACTOME_SIGNALING_BY_EGFR_IN_CANCER	11	0.765597	1.99768	0.000497882	0.0108145	0.00873883	122	tags=36%, list=1%, signal=36%	RPS27A/UBA52/CBL/UBB
168	Th2	REACTOME_ALPHA_PROTEIN_KINASE_1_SIGNALING_PATHWAY	REACTOME_ALPHA_PROTEIN_KINASE_1_SIGNALING_PATHWAY	11	0.760329	1.98394	0.000584158	0.0124001	0.0100201	122	tags=27%, list=1%, signal=27%	RPS27A/UBA52/UBB
169	Th2	REACTOME_BUDDING_AND_MATURATION_OF_HIV_VIRION	REACTOME_BUDDING_AND_MATURATION_OF_HIV_VIRION	19	0.661868	1.9917	0.000604873	0.0125545	0.0101449	122	tags=21%, list=1%, signal=21%	RPS27A/UBA52/NEDD4L/UBB
170	Th2	REACTOME_P75NTR_RECRUITS_SIGNALLING_COMPLEXES	REACTOME_P75NTR_RECRUITS_SIGNALLING_COMPLEXES	10	0.759055	1.92516	0.000634088	0.0128748	0.0104037	122	tags=30%, list=1%, signal=30%	RPS27A/UBA52/UBB
171	Th2	REACTOME_CELLULAR_RESPONSE_TO_HYPOXIA	REACTOME_CELLULAR_RESPONSE_TO_HYPOXIA	56	0.455937	1.796	0.000671161	0.0133375	0.0107777	2877	tags=52%, list=30%, signal=36%	RPS27A/UBA52/PSMC5/UBB/ELOB/PSME1/PSMC3/CREBBP/LIMD1/UBE2D1/ARNT/PSMD4/PSMC6/PSMA5/PSME2/CITED2/PSMD1/UBE2D2/PSMB10/HIGD1A/PSMD3/PSMD12/SEM1/EGLN1/PSMA1/PSMB6/PSMA2/PSMC1/PSMB5
172	Th2	REACTOME_VLDLR_INTERNALISATION_AND_DEGRADATION	REACTOME_VLDLR_INTERNALISATION_AND_DEGRADATION	12	0.752064	2.023	0.000726657	0.0141395	0.0114257	764	tags=42%, list=8%, signal=38%	RPS27A/UBA52/UBB/AP2B1/CLTC
173	Th2	REACTOME_NOTCH3_ACTIVATION_AND_TRANSMISSION_OF_SIGNAL_TO_THE_NUCLEUS	REACTOME_NOTCH3_ACTIVATION_AND_TRANSMISSION_OF_SIGNAL_TO_THE_NUCLEUS	14	0.709169	2.00665	0.00087964	0.016767	0.0135489	191	tags=29%, list=2%, signal=28%	RPS27A/UBA52/UBB/APH1A
174	Th2	REACTOME_TICAM1_DEPENDENT_ACTIVATION_OF_IRF3_IRF7	REACTOME_TICAM1_DEPENDENT_ACTIVATION_OF_IRF3_IRF7	10	0.748	1.89712	0.000968331	0.0180884	0.0146167	843	tags=40%, list=9%, signal=37%	RPS27A/UBA52/UBB/IRF7
175	Th2	REACTOME_NF_KB_IS_ACTIVATED_AND_SIGNALS_SURVIVAL	REACTOME_NF_KB_IS_ACTIVATED_AND_SIGNALS_SURVIVAL	11	0.739977	1.93083	0.00125576	0.0229976	0.0185837	122	tags=27%, list=1%, signal=27%	RPS27A/UBA52/UBB
176	Th2	REACTOME_TRANSLESION_SYNTHESIS_BY_POLK	REACTOME_TRANSLESION_SYNTHESIS_BY_POLK	13	0.711866	1.95948	0.00130204	0.0233866	0.018898	122	tags=23%, list=1%, signal=23%	RPS27A/UBA52/UBB
177	Th2	REACTOME_ASSEMBLY_OF_THE_HIV_VIRION	REACTOME_ASSEMBLY_OF_THE_HIV_VIRION	12	0.739912	1.99031	0.00133257	0.0234834	0.0189762	304	tags=33%, list=3%, signal=32%	RPS27A/UBA52/UBB/NMT2
178	Th2	REACTOME_REGULATION_OF_BACH1_ACTIVITY	REACTOME_REGULATION_OF_BACH1_ACTIVITY	10	0.734818	1.86369	0.00147202	0.0252522	0.0204055	122	tags=30%, list=1%, signal=30%	RPS27A/UBA52/UBB
179	Th2	REACTOME_ASYMMETRIC_LOCALIZATION_OF_PCP_PROTEINS	REACTOME_ASYMMETRIC_LOCALIZATION_OF_PCP_PROTEINS	42	0.482846	1.79938	0.00148701	0.0252522	0.0204055	522	tags=17%, list=5%, signal=16%	RPS27A/UBA52/PSMC5/UBB/PSME1/PSMC3/SCRIB
180	Th2	REACTOME_JOSEPHIN_DOMAIN_DUBS	REACTOME_JOSEPHIN_DOMAIN_DUBS	10	0.733385	1.86006	0.00157081	0.0261989	0.0211706	602	tags=40%, list=6%, signal=38%	RPS27A/UBA52/UBB/PRKN
181	Th2	REACTOME_DOWNREGULATION_OF_SMAD2_3_SMAD4_TRANSCRIPTIONAL_ACTIVITY	REACTOME_DOWNREGULATION_OF_SMAD2_3_SMAD4_TRANSCRIPTIONAL_ACTIVITY	24	0.602732	1.95198	0.00172034	0.0281894	0.022779	205	tags=21%, list=2%, signal=20%	RPS27A/UBA52/NEDD4L/UBB/WWTR1
182	Th2	REACTOME_METABOLISM_OF_WATER_SOLUBLE_VITAMINS_AND_COFACTORS	REACTOME_METABOLISM_OF_WATER_SOLUBLE_VITAMINS_AND_COFACTORS	67	-0.444977	-1.68401	0.00175838	0.028316	0.0228813	1805	tags=33%, list=19%, signal=27%	MMAA/PARP16/SLC52A2/DCAKD/CD320/MTHFD1L/MTHFD1/SLC5A6/NFS1/ACACA/NADK2/MTR/NADSYN1/MCCC1/PPCS/SLC25A32/NAXD/PARP10/SLC2A1/PANK1/PCCA/PARP8
183	Th2	REACTOME_TERMINATION_OF_TRANSLESION_DNA_SYNTHESIS	REACTOME_TERMINATION_OF_TRANSLESION_DNA_SYNTHESIS	24	0.600832	1.94583	0.00182719	0.0289254	0.0233737	288	tags=21%, list=3%, signal=20%	RPS27A/UBA52/POLI/UBB/POLH
184	Th2	REACTOME_SIGNALING_BY_NOTCH1_HD_DOMAIN_MUTANTS_IN_CANCER	REACTOME_SIGNALING_BY_NOTCH1_HD_DOMAIN_MUTANTS_IN_CANCER	10	0.728246	1.84702	0.00192647	0.0299887	0.0242329	122	tags=30%, list=1%, signal=30%	RPS27A/UBA52/UBB
185	Th2	REACTOME_REGULATION_OF_NF_KAPPA_B_SIGNALING	REACTOME_REGULATION_OF_NF_KAPPA_B_SIGNALING	12	0.723027	1.94489	0.00205747	0.0315029	0.0254565	122	tags=25%, list=1%, signal=25%	RPS27A/UBA52/UBB
186	Th2	REACTOME_SCF_SKP2_MEDIATED_DEGRADATION_OF_P27_P21	REACTOME_SCF_SKP2_MEDIATED_DEGRADATION_OF_P27_P21	44	0.47627	1.79704	0.00212511	0.0320137	0.0258693	2877	tags=52%, list=30%, signal=37%	RPS27A/UBA52/PSMC5/UBB/PSME1/PSMC3/PSMD4/PSMC6/PSMA5/PSME2/CDKN1B/SKP1/PSMD1/SKP2/PSMB10/PSMD3/PSMD12/SEM1/PSMA1/PSMB6/PSMA2/PSMC1/PSMB5
187	Th2	REACTOME_RIPK1_MEDIATED_REGULATED_NECROSIS	REACTOME_RIPK1_MEDIATED_REGULATED_NECROSIS	18	0.647337	1.92882	0.00225411	0.0326544	0.0263871	602	tags=22%, list=6%, signal=21%	RPS27A/UBA52/UBB/PRKN
188	Th2	REACTOME_COSTIMULATION_BY_THE_CD28_FAMILY	REACTOME_COSTIMULATION_BY_THE_CD28_FAMILY	45	-0.497894	-1.76229	0.00224149	0.0326544	0.0263871	1989	tags=42%, list=21%, signal=34%	MAP3K14/CD3G/AKT3/CTLA4/AKT2/YES1/PPP2R1A/PPP2R1B/MAP3K8/BTLA/LYN/PAK1/PIK3R2/ICOS/HLA-DRA/CD28/HLA-DQB1/CD86/PPP2CA
189	Th2	REACTOME_G2_M_CHECKPOINTS	REACTOME_G2_M_CHECKPOINTS	92	0.379086	1.63724	0.00227253	0.0326544	0.0263871	1767	tags=26%, list=18%, signal=21%	RPS27A/UBA52/PSMC5/UBB/YWHAE/PSME1/PSMC3/BRCC3/WEE1/YWHAG/RNF8/MCM5/CLSPN/BARD1/NSD2/BLM/PSMD4/YWHAB/PSMC6/PSMA5/PSME2/UBE2V2/TOPBP1/YWHAH
190	Th2	REACTOME_ROLE_OF_PHOSPHOLIPIDS_IN_PHAGOCYTOSIS	REACTOME_ROLE_OF_PHOSPHOLIPIDS_IN_PHAGOCYTOSIS	16	-0.675298	-1.87896	0.00234431	0.0331756	0.0268082	1369	tags=38%, list=14%, signal=32%	PLCG1/SYK/PIK3R2/IGLC3/PLCG2/IGLC2
191	Th2	REACTOME_TICAM1_RIP1_MEDIATED_IKK_COMPLEX_RECRUITMENT	REACTOME_TICAM1_RIP1_MEDIATED_IKK_COMPLEX_RECRUITMENT	12	0.712206	1.91578	0.00246404	0.0334715	0.0270473	122	tags=25%, list=1%, signal=25%	RPS27A/UBA52/UBB
192	Th2	REACTOME_P75NTR_SIGNALS_VIA_NF_KB	REACTOME_P75NTR_SIGNALS_VIA_NF_KB	13	0.691175	1.90253	0.00248717	0.0334715	0.0270473	122	tags=23%, list=1%, signal=23%	RPS27A/UBA52/UBB
193	Th2	REACTOME_FCGAMMA_RECEPTOR_FCGR_DEPENDENT_PHAGOCYTOSIS	REACTOME_FCGAMMA_RECEPTOR_FCGR_DEPENDENT_PHAGOCYTOSIS	47	-0.499788	-1.79553	0.00250857	0.0334715	0.0270473	1718	tags=38%, list=18%, signal=32%	NCK1/CD3G/WAS/ELMO1/CRK/PTK2/YES1/PLCG1/SYK/MYH9/LYN/PAK1/PIK3R2/MAPK3/BRK1/IGLC3/PLCG2/IGLC2
194	Th2	REACTOME_DEFECTIVE_CFTR_CAUSES_CYSTIC_FIBROSIS	REACTOME_DEFECTIVE_CFTR_CAUSES_CYSTIC_FIBROSIS	48	0.464425	1.78712	0.00247965	0.0334715	0.0270473	472	tags=15%, list=5%, signal=14%	RPS27A/UBA52/ERLIN1/PSMC5/UBB/PSME1/PSMC3
195	Th2	REACTOME_CALNEXIN_CALRETICULIN_CYCLE	REACTOME_CALNEXIN_CALRETICULIN_CYCLE	19	0.62066	1.86769	0.00280211	0.0368616	0.0297867	122	tags=16%, list=1%, signal=16%	RPS27A/UBA52/UBB
196	Th2	REACTOME_APC_C_CDH1_MEDIATED_DEGRADATION_OF_CDC20_AND_OTHER_APC_C_CDH1_TARGETED_PROTEINS_IN_LATE_MITOSIS_EARLY_G1	REACTOME_APC_C_CDH1_MEDIATED_DEGRADATION_OF_CDC20_AND_OTHER_APC_C_CDH1_TARGETED_PROTEINS_IN_LATE_MITOSIS_EARLY_G1	56	0.422277	1.66341	0.00299913	0.0389054	0.0314383	3079	tags=54%, list=32%, signal=37%	RPS27A/UBA52/PSMC5/UBB/PSME1/PSMC3/UBE2D1/PSMD4/ANAPC7/PSMC6/PSMA5/UBE2E1/PSME2/ANAPC10/PSMD1/SKP2/PSMB10/PSMD3/PSMD12/SEM1/ANAPC15/ANAPC11/PSMA1/PSMB6/PSMA2/PSMC1/PSMB5/ANAPC16/PTTG1/CDC27
197	Th2	REACTOME_TP53_REGULATES_METABOLIC_GENES	REACTOME_TP53_REGULATES_METABOLIC_GENES	57	0.428102	1.69439	0.00315818	0.0404074	0.0326519	1767	tags=39%, list=18%, signal=32%	COX7B/SLC38A9/SCO2/YWHAE/LAMTOR3/PRDX2/AGO3/COX7A2L/G6PD/SESN3/RPTOR/YWHAG/COX6C/GPI/COX7C/PRDX5/YWHAB/MOV10/PRKAG1/SESN2/PRKAB1/YWHAH
198	Th2	REACTOME_FLT3_SIGNALING_IN_DISEASE	REACTOME_FLT3_SIGNALING_IN_DISEASE	18	0.634475	1.89049	0.0033483	0.0406841	0.0328756	122	tags=22%, list=1%, signal=22%	RPS27A/UBA52/CBL/UBB
199	Th2	REACTOME_SCF_BETA_TRCP_MEDIATED_DEGRADATION_OF_EMI1	REACTOME_SCF_BETA_TRCP_MEDIATED_DEGRADATION_OF_EMI1	43	0.480339	1.80681	0.00327139	0.0406841	0.0328756	2877	tags=53%, list=30%, signal=38%	RPS27A/UBA52/PSMC5/UBB/PSME1/PSMC3/BTRC/PSMD4/PSMC6/PSMA5/PSME2/FBXO5/SKP1/PSMD1/PSMB10/PSMD3/PSMD12/SEM1/PSMA1/PSMB6/PSMA2/PSMC1/PSMB5
200	Th2	REACTOME_STIMULI_SENSING_CHANNELS	REACTOME_STIMULI_SENSING_CHANNELS	34	0.503501	1.79169	0.00329996	0.0406841	0.0328756	1308	tags=26%, list=14%, signal=23%	RPS27A/UBA52/NEDD4L/UBB/OSTM1/CLCN5/CLCN3/TRPV2/WNK1
201	Th2	REACTOME_METABOLISM_OF_VITAMINS_AND_COFACTORS	REACTOME_METABOLISM_OF_VITAMINS_AND_COFACTORS	96	-0.400829	-1.62125	0.00335404	0.0406841	0.0328756	1805	tags=34%, list=19%, signal=28%	PARP4/COQ5/MMAA/PARP16/SLC52A2/DCAKD/CD320/MTHFD1L/MTHFD1/COQ8A/SLC5A6/NFS1/ACACA/NADK2/APOM/LRP1/COQ7/MTR/NADSYN1/MCCC1/PLB1/UBIAD1/GCH1/PPCS/PDSS2/SLC25A32/NAXD/PARP10/SLC2A1/PANK1/PCCA/PARP8/PTS
202	Th2	REACTOME_NEGATIVE_REGULATION_OF_FGFR2_SIGNALING	REACTOME_NEGATIVE_REGULATION_OF_FGFR2_SIGNALING	11	0.701522	1.83049	0.003673	0.0410229	0.0331494	122	tags=45%, list=1%, signal=45%	RPS27A/UBA52/FRS2/CBL/UBB
203	Th2	REACTOME_NEGATIVE_REGULATION_OF_FGFR3_SIGNALING	REACTOME_NEGATIVE_REGULATION_OF_FGFR3_SIGNALING	11	0.701522	1.83049	0.003673	0.0410229	0.0331494	122	tags=45%, list=1%, signal=45%	RPS27A/UBA52/FRS2/CBL/UBB
204	Th2	REACTOME_NEGATIVE_REGULATION_OF_FGFR4_SIGNALING	REACTOME_NEGATIVE_REGULATION_OF_FGFR4_SIGNALING	11	0.701522	1.83049	0.003673	0.0410229	0.0331494	122	tags=45%, list=1%, signal=45%	RPS27A/UBA52/FRS2/CBL/UBB
205	Th2	REACTOME_SIGNALING_BY_EGFR	REACTOME_SIGNALING_BY_EGFR	25	0.555734	1.81026	0.00343584	0.0410229	0.0331494	122	tags=16%, list=1%, signal=16%	RPS27A/UBA52/CBL/UBB
206	Th2	REACTOME_FLT3_SIGNALING	REACTOME_FLT3_SIGNALING	25	0.552833	1.80081	0.00369845	0.0410229	0.0331494	122	tags=16%, list=1%, signal=16%	RPS27A/UBA52/CBL/UBB
207	Th2	REACTOME_SIGNALING_BY_NOTCH2	REACTOME_SIGNALING_BY_NOTCH2	21	0.579343	1.78881	0.00373335	0.0410229	0.0331494	191	tags=19%, list=2%, signal=19%	RPS27A/UBA52/UBB/APH1A
208	Th2	REACTOME_SIGNALING_BY_FGFR	REACTOME_SIGNALING_BY_FGFR	41	0.470908	1.74967	0.00348308	0.0410229	0.0331494	547	tags=20%, list=6%, signal=18%	RPS27A/UBA52/FRS2/CBL/UBB/RBFOX2/SPRED2/TGFBR3
209	Th2	REACTOME_AUTOPHAGY	REACTOME_AUTOPHAGY	102	0.355094	1.55539	0.00359479	0.0410229	0.0331494	1013	tags=19%, list=11%, signal=17%	RPS27A/UBA52/HSPA8/UVRAG/ATG10/SLC38A9/AMBRA1/UBB/NBR1/TOMM7/PCNT/LAMTOR3/PRKN/VIM/RPTOR/HDAC6/MTMR3/GABARAPL2/VDAC2
210	Th2	REACTOME_ACTIVATED_NOTCH1_TRANSMITS_SIGNAL_TO_THE_NUCLEUS	REACTOME_ACTIVATED_NOTCH1_TRANSMITS_SIGNAL_TO_THE_NUCLEUS	18	0.630718	1.8793	0.00378598	0.0411175	0.0332258	1047	tags=33%, list=11%, signal=30%	RPS27A/UBA52/UBB/APH1A/ADAM10/DTX2
211	Th2	REACTOME_ABC_TRANSPORTER_DISORDERS	REACTOME_ABC_TRANSPORTER_DISORDERS	53	0.431743	1.6818	0.00383486	0.0411696	0.0332679	1596	tags=25%, list=17%, signal=21%	RPS27A/UBA52/ERLIN1/PSMC5/UBB/PSME1/PSMC3/ABCD1/PSMD4/PSMC6/PSMA5/PSME2/LMBRD1
212	Th2	REACTOME_SIGNALING_BY_FGFR1	REACTOME_SIGNALING_BY_FGFR1	20	0.599996	1.83246	0.00404324	0.0429135	0.0346771	547	tags=35%, list=6%, signal=33%	RPS27A/UBA52/FRS2/CBL/UBB/SPRED2/TGFBR3
213	Th2	REACTOME_SIGNALING_BY_FGFR3	REACTOME_SIGNALING_BY_FGFR3	17	0.616482	1.82886	0.00419172	0.0434684	0.0351255	122	tags=29%, list=1%, signal=29%	RPS27A/UBA52/FRS2/CBL/UBB
214	Th2	REACTOME_TRANSCRIPTIONAL_ACTIVITY_OF_SMAD2_SMAD3_SMAD4_HETEROTRIMER	REACTOME_TRANSCRIPTIONAL_ACTIVITY_OF_SMAD2_SMAD3_SMAD4_HETEROTRIMER	35	0.48126	1.71644	0.00415721	0.0434684	0.0351255	2089	tags=37%, list=22%, signal=29%	RPS27A/UBA52/NEDD4L/UBB/WWTR1/RNF111/UBE2D1/SMAD2/MEN1/SNW1/FURIN/CCNT1/SKIL
215	Th2	REACTOME_REGULATION_OF_TP53_ACTIVITY_THROUGH_PHOSPHORYLATION	REACTOME_REGULATION_OF_TP53_ACTIVITY_THROUGH_PHOSPHORYLATION	66	0.401347	1.63675	0.00423514	0.0434684	0.0351255	1762	tags=24%, list=18%, signal=20%	RPS27A/UBA52/MAPK14/HIPK2/TBP/UBB/TAF2/TAF10/TAF11/BARD1/BLM/PRKAG1/PIN1/TOPBP1/PRKAB1/SSRP1
216	Th2	REACTOME_NEGATIVE_REGULATION_OF_FGFR1_SIGNALING	REACTOME_NEGATIVE_REGULATION_OF_FGFR1_SIGNALING	12	0.691335	1.85964	0.00434952	0.0441565	0.0356816	122	tags=42%, list=1%, signal=41%	RPS27A/UBA52/FRS2/CBL/UBB
217	Th2	REACTOME_GAP_FILLING_DNA_REPAIR_SYNTHESIS_AND_LIGATION_IN_GG_NER	REACTOME_GAP_FILLING_DNA_REPAIR_SYNTHESIS_AND_LIGATION_IN_GG_NER	20	0.597492	1.82482	0.00439674	0.0441565	0.0356816	122	tags=15%, list=1%, signal=15%	RPS27A/UBA52/UBB
218	Th2	REACTOME_ADAPTIVE_IMMUNE_SYSTEM	REACTOME_ADAPTIVE_IMMUNE_SYSTEM	465	-0.283193	-1.37088	0.00453064	0.0450172	0.0363771	2021	tags=26%, list=21%, signal=22%	FBXL13/KIF18A/TRIM69/MAP3K14/KLC1/DYNLL1/TRIM41/FBXL8/PSMB4/KLHL42/UBA6/CD3G/UBE2V1/SH2D1A/SMURF1/UBE2J1/HECW2/LY96/HERC2/ORAI2/AKT3/UBE2O/WAS/CTLA4/DCTN2/SNAP23/CD96/ACTR1B/AKT2/ZBTB16/PRKACB/FBXW11/PSMD7/HUWE1/CDC16/AP1B1/FBXO11/DCTN1/LAIR2/PRKG1/YES1/PLCG1/UBE3D/CTSB/PIK3R4/SYK/LAG3/BTBD6/IFITM1/FZR1/NCF4/UBE2B/ASB14/PSMF1/TIRAP/UBE2E3/PPP2R1A/CUL3/RNF41/ITGAV/ARIH2/SLAMF6/SIAH2/PPP2R1B/PDIA3/…
219	Th2	REACTOME_REGULATION_OF_MRNA_STABILITY_BY_PROTEINS_THAT_BIND_AU_RICH_ELEMENTS	REACTOME_REGULATION_OF_MRNA_STABILITY_BY_PROTEINS_THAT_BIND_AU_RICH_ELEMENTS	69	0.397507	1.63801	0.00463114	0.0455315	0.0367926	472	tags=13%, list=5%, signal=12%	RPS27A/UBA52/MAPK14/HSPA8/PSMC5/UBB/PABPC1/PSME1/PSMC3
220	Th2	REACTOME_STABILIZATION_OF_P53	REACTOME_STABILIZATION_OF_P53	44	0.452256	1.70643	0.00480922	0.0467897	0.0378093	472	tags=14%, list=5%, signal=13%	RPS27A/UBA52/PSMC5/UBB/PSME1/PSMC3
221	Th2	REACTOME_FCERI_MEDIATED_CA_2_MOBILIZATION	REACTOME_FCERI_MEDIATED_CA_2_MOBILIZATION	23	-0.577604	-1.75832	0.0051596	0.0496811	0.0401458	1369	tags=35%, list=14%, signal=30%	PLCG1/SYK/PPP3R1/LYN/NFATC2/IGLC3/PLCG2/IGLC2
222	Th2	REACTOME_IRAK2_MEDIATED_ACTIVATION_OF_TAK1_COMPLEX	REACTOME_IRAK2_MEDIATED_ACTIVATION_OF_TAK1_COMPLEX	10	0.691119	1.75286	0.00522804	0.0498265	0.0402632	122	tags=30%, list=1%, signal=30%	RPS27A/UBA52/UBB

## Sheet: Th17
	Cluster	ID	Description	setSize	enrichmentScore	NES	pvalue	p.adjust	qvalue	rank	leading_edge	core_enrichment
223	Th17	REACTOME_EUKARYOTIC_TRANSLATION_ELONGATION	REACTOME_EUKARYOTIC_TRANSLATION_ELONGATION	76	0.914204	3.8335	6.43967e-51	1.99665e-48	1.85516e-48	303	tags=78%, list=3%, signal=76%	RPS12/RPS27A/RPL37/RPS7/RPL23A/RPL7/RPS15A/RPS14/RPS16/RPL31/RPL39/RPS8/RPL28/RPL30/RPL13A/RPL21/RPLP1/RPS21/RPL26/RPL27A/RPS18/RPL41/RPLP2/RPL32/RPS20/RPS2/RPS3A/RPS17/RPS13/RPS6/RPS4X/RPL19/RPL23/RPL5/RPS10/RPL11/RPS23/RPL13/RPS27/RPL35/RPS15/RPL9/RPS3/RPL27/RPL10/EEF1B2/RPL17/RPL37A/RPS11/RPL14/RPSA/RPL36/RPL18/RPL24/RPL22/EEF1A1/RPS19/RPS24/RPL29
224	Th17	REACTOME_NONSENSE_MEDIATED_DECAY_NMD	REACTOME_NONSENSE_MEDIATED_DECAY_NMD	93	0.885092	3.81988	3.21885e-51	1.99665e-48	1.85516e-48	303	tags=63%, list=3%, signal=62%	RPS12/RPS27A/RPL37/RPS7/RPL23A/RPL7/RPS15A/RPS14/RPS16/RPL31/RPL39/RPS8/RPL28/RPL30/RPL13A/RPL21/RPLP1/RPS21/RPL26/RPL27A/RPS18/RPL41/RPLP2/RPL32/RPS20/RPS2/RPS3A/RPS17/RPS13/RPS6/RPS4X/RPL19/RPL23/RPL5/RPS10/RPL11/RPS23/RPL13/RPS27/RPL35/RPS15/RPL9/RPS3/RPL27/RPL10/RPL17/RPL37A/RPS11/RPL14/RPSA/RPL36/RPL18/RPL24/RPL22/RPS19/SMG7/RPS24/PABPC1/RPL29
225	Th17	REACTOME_METABOLISM_OF_AMINO_ACIDS_AND_DERIVATIVES	REACTOME_METABOLISM_OF_AMINO_ACIDS_AND_DERIVATIVES	177	0.769424	3.64099	6.69268e-51	1.99665e-48	1.85516e-48	329	tags=38%, list=4%, signal=38%	RPS12/RPS27A/RPL37/RPS7/RPL23A/RPL7/RPS15A/RPS14/RPS16/RPL31/RPL39/RPS8/RPL28/RPL30/RPL13A/RPL21/RPLP1/RPS21/RPL26/RPL27A/RPS18/RPL41/RPLP2/RPL32/RPS20/RPS2/RPS3A/RPS17/RPS13/RPS6/RPS4X/RPL19/RPL23/RPL5/RPS10/RPL11/RPS23/RPL13/RPS27/TSTD1/RPL35/ACAT1/RPS15/GRHPR/HSD17B10/RPL9/RPS3/RPL27/RPL10/RPL17/RPL37A/RPS11/RPL14/RPSA/APIP/OAZ2/RPL36/RPL18/RPL24/RPL22/PSMA7/RPS19/QDPR/RPS24/EEF1E1/RPL29/AUH/M…
226	Th17	REACTOME_RESPONSE_OF_EIF2AK4_GCN2_TO_AMINO_ACID_DEFICIENCY	REACTOME_RESPONSE_OF_EIF2AK4_GCN2_TO_AMINO_ACID_DEFICIENCY	83	0.900356	3.82102	9.15293e-50	2.04797e-47	1.90285e-47	303	tags=69%, list=3%, signal=67%	RPS12/RPS27A/RPL37/RPS7/RPL23A/RPL7/RPS15A/RPS14/RPS16/RPL31/RPL39/RPS8/RPL28/RPL30/RPL13A/RPL21/RPLP1/RPS21/RPL26/RPL27A/RPS18/RPL41/RPLP2/RPL32/RPS20/RPS2/RPS3A/RPS17/RPS13/RPS6/RPS4X/RPL19/RPL23/RPL5/RPS10/RPL11/RPS23/RPL13/RPS27/RPL35/RPS15/RPL9/RPS3/RPL27/RPL10/RPL17/RPL37A/RPS11/RPL14/RPSA/RPL36/RPL18/RPL24/RPL22/RPS19/RPS24/RPL29
227	Th17	REACTOME_CELLULAR_RESPONSE_TO_STARVATION	REACTOME_CELLULAR_RESPONSE_TO_STARVATION	120	0.835629	3.77618	1.08435e-48	1.94098e-46	1.80344e-46	303	tags=48%, list=3%, signal=47%	RPS12/RPS27A/RPL37/RPS7/RPL23A/RPL7/RPS15A/RPS14/RPS16/RPL31/RPL39/RPS8/RPL28/RPL30/RPL13A/RPL21/RPLP1/RPS21/RPL26/RPL27A/RPS18/RPL41/RPLP2/RPL32/RPS20/RPS2/RPS3A/RPS17/RPS13/RPS6/RPS4X/RPL19/RPL23/RPL5/RPS10/RPL11/RPS23/RPL13/RPS27/RPL35/RPS15/RPL9/RPS3/RPL27/RPL10/RPL17/RPL37A/RPS11/RPL14/RPSA/RPL36/RPL18/RPL24/RPL22/RPS19/RPS24/MIOS/RPL29
228	Th17	REACTOME_SELENOAMINO_ACID_METABOLISM	REACTOME_SELENOAMINO_ACID_METABOLISM	82	0.901755	3.80919	1.51537e-48	2.26043e-46	2.10025e-46	303	tags=71%, list=3%, signal=69%	RPS12/RPS27A/RPL37/RPS7/RPL23A/RPL7/RPS15A/RPS14/RPS16/RPL31/RPL39/RPS8/RPL28/RPL30/RPL13A/RPL21/RPLP1/RPS21/RPL26/RPL27A/RPS18/RPL41/RPLP2/RPL32/RPS20/RPS2/RPS3A/RPS17/RPS13/RPS6/RPS4X/RPL19/RPL23/RPL5/RPS10/RPL11/RPS23/RPL13/RPS27/RPL35/RPS15/RPL9/RPS3/RPL27/RPL10/RPL17/RPL37A/RPS11/RPL14/RPSA/RPL36/RPL18/RPL24/RPL22/RPS19/RPS24/EEF1E1/RPL29
229	Th17	REACTOME_EUKARYOTIC_TRANSLATION_INITIATION	REACTOME_EUKARYOTIC_TRANSLATION_INITIATION	93	0.872565	3.76581	2.20577e-47	2.82023e-45	2.62039e-45	303	tags=65%, list=3%, signal=63%	RPS12/RPS27A/RPL37/RPS7/RPL23A/RPL7/RPS15A/RPS14/RPS16/RPL31/RPL39/RPS8/RPL28/RPL30/RPL13A/RPL21/RPLP1/RPS21/RPL26/RPL27A/RPS18/RPL41/RPLP2/RPL32/RPS20/RPS2/RPS3A/RPS17/RPS13/RPS6/RPS4X/RPL19/RPL23/RPL5/RPS10/RPL11/RPS23/EIF4E/RPL13/RPS27/RPL35/RPS15/RPL9/RPS3/RPL27/RPL10/RPL17/RPL37A/RPS11/RPL14/RPSA/RPL36/RPL18/RPL24/RPL22/RPS19/RPS24/PABPC1/EIF4B/RPL29
230	Th17	REACTOME_REGULATION_OF_EXPRESSION_OF_SLITS_AND_ROBOS	REACTOME_REGULATION_OF_EXPRESSION_OF_SLITS_AND_ROBOS	124	0.8122	3.70779	1.38283e-44	1.54704e-42	1.43742e-42	303	tags=48%, list=3%, signal=47%	RPS12/RPS27A/RPL37/RPS7/RPL23A/RPL7/RPS15A/RPS14/RPS16/RPL31/RPL39/RPS8/RPL28/RPL30/RPL13A/RPL21/RPLP1/RPS21/RPL26/RPL27A/RPS18/RPL41/RPLP2/RPL32/RPS20/RPS2/RPS3A/RPS17/RPS13/RPS6/RPS4X/RPL19/RPL23/RPL5/RPS10/RPL11/RPS23/RPL13/RPS27/RPL35/RPS15/RPL9/RPS3/RPL27/RPL10/RPL17/RPL37A/RPS11/RPL14/RPSA/RPL36/RPL18/RPL24/RPL22/PSMA7/RPS19/USP33/RPS24/PABPC1/RPL29
231	Th17	REACTOME_INFLUENZA_INFECTION	REACTOME_INFLUENZA_INFECTION	128	0.809387	3.70105	5.48838e-44	5.45789e-42	5.07114e-42	303	tags=45%, list=3%, signal=44%	RPS12/RPS27A/RPL37/RPS7/RPL23A/RPL7/RPS15A/RPS14/RPS16/RPL31/RPL39/RPS8/RPL28/RPL30/RPL13A/RPL21/RPLP1/RPS21/RPL26/RPL27A/RPS18/RPL41/RPLP2/RPL32/RPS20/RPS2/RPS3A/RPS17/RPS13/RPS6/RPS4X/RPL19/RPL23/RPL5/RPS10/RPL11/RPS23/RPL13/RPS27/RPL35/RPS15/RPL9/RPS3/RPL27/RPL10/RPL17/RPL37A/RPS11/RPL14/RPSA/NUP188/RPL36/RPL18/RPL24/RPL22/RPS19/RPS24/RPL29
232	Th17	REACTOME_SIGNALING_BY_ROBO_RECEPTORS	REACTOME_SIGNALING_BY_ROBO_RECEPTORS	140	0.785821	3.65988	2.00846e-43	1.79758e-41	1.6702e-41	303	tags=44%, list=3%, signal=43%	RPS12/RPS27A/RPL37/RPS7/RPL23A/RPL7/RPS15A/RPS14/RPS16/RPL31/RPL39/RPS8/RPL28/RPL30/RPL13A/RPL21/RPLP1/RPS21/RPL26/RPL27A/RPS18/RPL41/RPLP2/RPL32/RPS20/RPS2/RPS3A/RPS17/RPS13/RPS6/RPS4X/RPL19/RPL23/RPL5/RPS10/RPL11/RPS23/RPL13/RPS27/RPL35/RPS15/RPL9/RPS3/RPL27/RPL10/PFN1/RPL17/RPL37A/RPS11/RPL14/RPSA/RPL36/RPL18/RPL24/RPL22/PSMA7/RPS19/USP33/RPS24/PABPC1/RPL29
233	Th17	REACTOME_SRP_DEPENDENT_COTRANSLATIONAL_PROTEIN_TARGETING_TO_MEMBRANE	REACTOME_SRP_DEPENDENT_COTRANSLATIONAL_PROTEIN_TARGETING_TO_MEMBRANE	93	0.857543	3.70098	2.91031e-43	2.36793e-41	2.20014e-41	450	tags=66%, list=5%, signal=63%	RPS12/RPS27A/RPL37/RPS7/RPL23A/RPL7/RPS15A/RPS14/RPS16/RPL31/RPL39/RPS8/RPL28/RPL30/RPL13A/RPL21/RPLP1/RPS21/RPL26/RPL27A/RPS18/RPL41/RPLP2/RPL32/RPS20/RPS2/RPS3A/RPS17/RPS13/RPS6/RPS4X/RPL19/RPL23/RPL5/RPS10/RPL11/RPS23/RPL13/RPS27/RPL35/RPS15/RPL9/RPS3/RPL27/RPL10/RPL17/RPL37A/TRAM1/RPS11/RPL14/RPSA/RPL36/RPL18/RPL24/RPL22/RPS19/RPS24/RPL29/RPN2/SSR4/UBA52
234	Th17	REACTOME_RRNA_PROCESSING	REACTOME_RRNA_PROCESSING	167	0.729632	3.44356	1.46198e-38	1.0904e-36	1.01313e-36	309	tags=37%, list=3%, signal=37%	RPS12/RPS27A/RPL37/RPS7/RPL23A/RPL7/RPS15A/RPS14/RPS16/RPL31/RPL39/RPS8/RPL28/RPL30/RPL13A/RPL21/RPLP1/RPS21/RPL26/RPL27A/RPS18/RPL41/RPLP2/RPL32/RPS20/RPS2/RPS3A/RPS17/RPS13/RPS6/RPS4X/RPL19/RPL23/RPL5/RPS10/RPL11/RPS23/RPL13/RPS27/RPL35/RPS15/HSD17B10/RPL9/RPS3/RPL27/RPL10/RPL17/RPL37A/ELAC2/RPS11/RPL14/RPSA/NOL9/RPL36/RPL18/RIOK3/RPL24/RPL22/RPS19/RPS24/RPL29/EBNA1BP2
235	Th17	REACTOME_TRANSLATION	REACTOME_TRANSLATION	212	0.674014	3.30621	2.70135e-37	1.85977e-35	1.72799e-35	303	tags=30%, list=3%, signal=30%	RPS12/RPS27A/RPL37/RPS7/RPL23A/RPL7/RPS15A/RPS14/RPS16/RPL31/RPL39/RPS8/RPL28/RPL30/RPL13A/RPL21/RPLP1/RPS21/RPL26/RPL27A/RPS18/RPL41/RPLP2/RPL32/RPS20/RPS2/RPS3A/RPS17/RPS13/RPS6/RPS4X/RPL19/RPL23/RPL5/RPS10/RPL11/RPS23/EIF4E/RPL13/RPS27/RPL35/RPS15/RPL9/RPS3/RPL27/RPL10/EEF1B2/RPL17/RPL37A/TRAM1/RPS11/RPL14/RPSA/RPL36/RPL18/RPL24/RPL22/EEF1A1/RPS19/RPS24/PABPC1/EIF4B/EEF1E1/RPL29
236	Th17	REACTOME_NERVOUS_SYSTEM_DEVELOPMENT	REACTOME_NERVOUS_SYSTEM_DEVELOPMENT	275	0.586066	2.91982	1.25622e-30	8.03085e-29	7.46177e-29	325	tags=23%, list=4%, signal=22%	RPS12/RPS27A/RPL37/RPS7/RPL23A/RPL7/RPS15A/RPS14/RPS16/RPL31/RPL39/RPS8/RPL28/RPL30/RPL13A/RPL21/RPLP1/RPS21/RPL26/RPL27A/RPS18/RPL41/RPLP2/RPL32/RPS20/RPS2/RPS3A/RPS17/RPS13/RPS6/RPS4X/RPL19/RPL23/RPL5/RPS10/RPL11/RPS23/RPL13/RPS27/RPL35/RPS15/RPL9/RPS3/RPL27/RPL10/PFN1/RPL17/RPL37A/RPS11/RPL14/RPSA/RPL36/RPL18/RPL24/RPL22/PSMA7/RPS19/USP33/RPS24/PABPC1/RPL29/ACTB
237	Th17	REACTOME_CELLULAR_RESPONSES_TO_STIMULI	REACTOME_CELLULAR_RESPONSES_TO_STIMULI	473	0.477565	2.52089	9.04929e-27	5.39941e-25	5.0168e-25	983	tags=23%, list=11%, signal=22%	RPS12/RPS27A/RPL37/RPS7/RPL23A/RPL7/RPS15A/RPS14/RPS16/RPL31/RPL39/RPS8/RPL28/RPL30/RPL13A/RPL21/RPLP1/RPS21/RPL26/RPL27A/RPS18/RPL41/RPLP2/RPL32/LMNB1/RPS20/RPS2/RPS3A/RPS17/RPS13/RPS6/RPS4X/RPL19/RPL23/TERF2IP/RPL5/RPS10/RPL11/RPS23/RPL13/RPS27/ANAPC16/RPL35/FKBP5/RPS15/RPL9/RPS3/RPL27/RPL10/RPL17/RPL37A/RPS11/RPL14/RPSA/AKT1/NUP188/RPL36/RPL18/RPL24/RPL22/EEF1A1/PSMA7/RPS19/CAPZB/ATF5/TALDO1/R…
238	Th17	REACTOME_SARS_COV_1_MODULATES_HOST_TRANSLATION_MACHINERY	REACTOME_SARS_COV_1_MODULATES_HOST_TRANSLATION_MACHINERY	31	0.944178	3.23994	5.65866e-25	3.16531e-23	2.94101e-23	248	tags=84%, list=3%, signal=82%	RPS12/RPS27A/RPS7/RPS15A/RPS14/RPS16/RPS8/RPS21/RPS18/RPS20/RPS2/RPS3A/RPS17/RPS13/RPS6/RPS4X/RPS10/RPS23/RPS27/RPS15/RPS3/RPS11/RPSA/EEF1A1/RPS19/RPS24
239	Th17	REACTOME_SARS_COV_2_MODULATES_HOST_TRANSLATION_MACHINERY	REACTOME_SARS_COV_2_MODULATES_HOST_TRANSLATION_MACHINERY	42	0.882564	3.20435	8.73696e-23	4.59975e-21	4.27381e-21	248	tags=60%, list=3%, signal=58%	RPS12/RPS27A/RPS7/RPS15A/RPS14/RPS16/RPS8/RPS21/RPS18/RPS20/RPS2/RPS3A/RPS17/RPS13/RPS6/RPS4X/RPS10/RPS23/RPS27/RPS15/RPS3/RPS11/RPSA/RPS19/RPS24
240	Th17	REACTOME_ACTIVATION_OF_THE_MRNA_UPON_BINDING_OF_THE_CAP_BINDING_COMPLEX_AND_EIFS_AND_SUBSEQUENT_BINDING_TO_43S	REACTOME_ACTIVATION_OF_THE_MRNA_UPON_BINDING_OF_THE_CAP_BINDING_COMPLEX_AND_EIFS_AND_SUBSEQUENT_BINDING_TO_43S	46	0.863332	3.23912	6.57373e-22	3.2686e-20	3.03698e-20	284	tags=61%, list=3%, signal=59%	RPS12/RPS27A/RPS7/RPS15A/RPS14/RPS16/RPS8/RPS21/RPS18/RPS20/RPS2/RPS3A/RPS17/RPS13/RPS6/RPS4X/RPS10/RPS23/EIF4E/RPS27/RPS15/RPS3/RPS11/RPSA/RPS19/RPS24/PABPC1/EIF4B
241	Th17	REACTOME_SARS_COV_1_HOST_INTERACTIONS	REACTOME_SARS_COV_1_HOST_INTERACTIONS	69	0.771097	3.16612	4.29806e-20	2.02461e-18	1.88115e-18	812	tags=54%, list=9%, signal=49%	RPS12/RPS27A/RPS7/RPS15A/RPS14/RPS16/RPS8/RPS21/RPS18/RPS20/RPS2/RPS3A/RPS17/RPS13/RPS6/RPS4X/RPS10/RPS23/RPS27/RPS15/RPS3/RPS11/RPSA/IKBKE/NPM1/EEF1A1/RPS19/RPS24/FKBP1A/UBA52/SP1/SMAD3/YWHAH/NFKBIA/SIKE1/RIPK1/PSMC6
242	Th17	REACTOME_SARS_COV_1_INFECTION	REACTOME_SARS_COV_1_INFECTION	101	0.678345	2.97801	3.44715e-18	1.5426e-16	1.43329e-16	812	tags=40%, list=9%, signal=36%	RPS12/RPS27A/RPS7/RPS15A/RPS14/RPS16/RPS8/RPS21/RPS18/RPS20/RPS2/RPS3A/RPS17/RPS13/RPS6/RPS4X/RPS10/RPS23/RPS27/RPS15/RPS3/RPS11/RPSA/IKBKE/NPM1/EEF1A1/RPS19/RPS24/FKBP1A/UBA52/SP1/CHMP2B/PARP10/SMAD3/YWHAH/SUMO1/NFKBIA/SIKE1/RIPK1/PSMC6
243	Th17	REACTOME_SARS_COV_2_HOST_INTERACTIONS	REACTOME_SARS_COV_2_HOST_INTERACTIONS	134	0.611065	2.81525	1.29596e-17	5.52326e-16	5.13187e-16	678	tags=26%, list=7%, signal=25%	RPS12/RPS27A/RPS7/RPS15A/RPS14/RPS16/RPS8/RPS21/RPS18/RPS20/RPS2/RPS3A/RPS17/RPS13/RPS6/RPS4X/RPS10/RPS23/RPS27/RPS15/RPS3/RPS11/RPSA/AKT1/NUP188/IKBKE/RPS19/RPS24/STAT1/SAR1B/UBA52/ISG15/SNRPE/LARP1/YWHAH
244	Th17	REACTOME_SARS_COV_2_INFECTION	REACTOME_SARS_COV_2_INFECTION	189	0.527752	2.52964	1.87597e-14	7.6318e-13	7.091e-13	802	tags=24%, list=9%, signal=22%	RPS12/RPS27A/RPS7/RPS15A/RPS14/RPS16/RPS8/RPS21/RPS18/RPS20/RPS2/RPS3A/RPS17/RPS13/RPS6/RPS4X/RPS10/RPS23/RPS27/RPS15/RPS3/RPS11/RPSA/AKT1/NUP188/IKBKE/RPS19/RPS24/STAT1/PRMT1/SAR1B/RPN2/UBA52/CHMP2B/ISG15/PARP10/SNRPE/GOLGA7/LARP1/YWHAH/SUMO1/SIKE1/MGAT4B/CSNK1A1/POM121C
245	Th17	REACTOME_SARS_COV_INFECTIONS	REACTOME_SARS_COV_INFECTIONS	265	0.435414	2.16874	1.25604e-11	4.88763e-10	4.54128e-10	812	tags=23%, list=9%, signal=21%	RPS12/RPS27A/RPS7/RPS15A/RPS14/RPS16/RPS8/RPS21/RPS18/RPS20/RPS2/RPS3A/RPS17/RPS13/RPS6/RPS4X/RPS10/RPS23/PDCD1/RPS27/RPS15/RPS3/RPS11/RPSA/AKT1/NUP188/IKBKE/NPM1/EEF1A1/RPS19/RPS24/S1PR1/STAT1/PRMT1/SAR1B/RPN2/FKBP1A/UBA52/SP1/CHMP2B/ISG15/PARP10/MBD3/SMAD3/ROCK2/REST/SNRPE/GOLGA7/LARP1/YWHAH/SUMO1/NFKBIA/SIKE1/COMT/RIPK1/MGAT4B/CSNK1A1/POM121C/NFE2L2/PSMC6
246	Th17	REACTOME_FCERI_MEDIATED_MAPK_ACTIVATION	REACTOME_FCERI_MEDIATED_MAPK_ACTIVATION	23	-0.66956	-2.01817	0.000231471	0.00863195	0.00802027	1231	tags=35%, list=14%, signal=30%	VAV3/NRAS/PAK2/JUN/LCP2/HRAS/IGLC2/PLCG2
247	Th17	REACTOME_ANTIGEN_ACTIVATES_B_CELL_RECEPTOR_BCR_LEADING_TO_GENERATION_OF_SECOND_MESSENGERS	REACTOME_ANTIGEN_ACTIVATES_B_CELL_RECEPTOR_BCR_LEADING_TO_GENERATION_OF_SECOND_MESSENGERS	20	-0.680439	-1.99606	0.000245806	0.00879984	0.00817627	299	tags=20%, list=3%, signal=19%	ITPR3/IGLC2/IGHM/PLCG2
248	Th17	REACTOME_BINDING_AND_UPTAKE_OF_LIGANDS_BY_SCAVENGER_RECEPTORS	REACTOME_BINDING_AND_UPTAKE_OF_LIGANDS_BY_SCAVENGER_RECEPTORS	10	-0.815298	-1.97349	0.000262022	0.0090196	0.00838046	765	tags=50%, list=8%, signal=46%	HSPH1/HSP90B1/IGLC2/IGHA1/JCHAIN
249	Th17	REACTOME_POTENTIAL_THERAPEUTICS_FOR_SARS	REACTOME_POTENTIAL_THERAPEUTICS_FOR_SARS	61	-0.496359	-1.8422	0.000451098	0.0149531	0.0138935	480	tags=20%, list=5%, signal=19%	SAP30/BRMS1/RCOR1/MTA1/KDM1A/AP2A1/SIGMAR1/MTA2/ATP1A1/IGLC2/IGHM/PLCG2
250	Th17	REACTOME_FCERI_MEDIATED_CA_2_MOBILIZATION	REACTOME_FCERI_MEDIATED_CA_2_MOBILIZATION	18	-0.686479	-1.95832	0.000715306	0.0228642	0.021244	299	tags=22%, list=3%, signal=22%	ITPR3/LCP2/IGLC2/PLCG2
251	Th17	REACTOME_HDACS_DEACETYLATE_HISTONES	REACTOME_HDACS_DEACETYLATE_HISTONES	22	-0.632458	-1.9043	0.00108511	0.0334886	0.0311156	1525	tags=64%, list=17%, signal=53%	HDAC8/GPS2/RBBP4/NCOR2/HDAC10/GATAD2A/SUDS3/TBL1X/SAP30/BRMS1/RCOR1/MTA1/KDM1A/MTA2

## Sheet: Th1
	Cluster	ID	Description	setSize	enrichmentScore	NES	pvalue	p.adjust	qvalue	rank	leading_edge	core_enrichment
252	Th1	REACTOME_RESPONSE_OF_EIF2AK4_GCN2_TO_AMINO_ACID_DEFICIENCY	REACTOME_RESPONSE_OF_EIF2AK4_GCN2_TO_AMINO_ACID_DEFICIENCY	69	0.678621	2.94841	2.0065e-15	1.96837e-12	1.76149e-12	2230	tags=67%, list=20%, signal=53%	RPLP1/RPL12/RPS7/RPL22/RPS6/RPL36/RPS14/RPS10/RPS11/RPL27A/RPL37/RPSA/RPL5/RPS8/RPLP2/RPL32/RPL18A/EIF2S2/RPL21/RPL31/RPS18/RPL39/RPL27/RPS19/RPL17/RPL26L1/RPS20/RPS23/RPL9/EIF2S3/RPL10A/ATF4/RPL19/RPS27A/RPS4X/RPL14/RPL41/RPS21/TRIB3/RPL30/RPS25/RPL7/RPLP0/RPL10/EIF2AK4/RPL29
253	Th1	REACTOME_SRP_DEPENDENT_COTRANSLATIONAL_PROTEIN_TARGETING_TO_MEMBRANE	REACTOME_SRP_DEPENDENT_COTRANSLATIONAL_PROTEIN_TARGETING_TO_MEMBRANE	75	0.651175	2.89694	1.18063e-14	5.79101e-12	5.18236e-12	2249	tags=67%, list=20%, signal=53%	RPLP1/RPL12/RPS7/RPL22/RPS6/RPL36/RPS14/RPS10/RPS11/SSR4/RPL27A/RPL37/RPSA/RPL5/RPS8/RPLP2/RPL32/RPL18A/RPL21/RPL31/RPS18/RPL39/RPL27/RPS19/RPL17/RPL26L1/RPS20/SPCS1/RPS23/RPL9/SSR1/RPL10A/RPL19/RPS27A/RPS4X/RPL14/RPL41/RPS21/RPL30/SRP68/SRPRA/SEC61G/SEC61A1/RPS25/RPL7/RPLP0/RPL10/SRP72/RPL29/RPN1
254	Th1	REACTOME_EUKARYOTIC_TRANSLATION_INITIATION	REACTOME_EUKARYOTIC_TRANSLATION_INITIATION	86	0.627388	2.85917	2.95994e-14	9.679e-12	8.66171e-12	2230	tags=60%, list=20%, signal=49%	RPLP1/RPL12/RPS7/RPL22/RPS6/RPL36/RPS14/RPS10/RPS11/RPL27A/RPL37/RPSA/RPL5/RPS8/RPLP2/RPL32/RPL18A/EIF2S2/RPL21/RPL31/EIF3B/RPS18/EIF4E/RPL39/RPL27/RPS19/EIF5/RPL17/EIF5B/RPL26L1/EIF2B3/RPS20/RPS23/RPL9/EIF2S3/RPL10A/RPL19/RPS27A/RPS4X/RPL14/RPL41/RPS21/EIF2B4/EIF4EBP1/RPL30/EIF3E/RPS25/RPL7/RPLP0/RPL10/EIF4B/RPL29
255	Th1	REACTOME_EUKARYOTIC_TRANSLATION_ELONGATION	REACTOME_EUKARYOTIC_TRANSLATION_ELONGATION	60	0.692753	2.91832	5.9153e-14	1.4442e-11	1.29241e-11	1428	tags=62%, list=13%, signal=54%	RPLP1/RPL12/RPS7/RPL22/RPS6/RPL36/RPS14/EEF1A1/RPS10/RPS11/RPL27A/RPL37/RPSA/RPL5/RPS8/RPLP2/RPL32/RPL18A/RPL21/RPL31/RPS18/RPL39/RPL27/RPS19/RPL17/RPL26L1/RPS20/RPS23/RPL9/RPL10A/EEF2/RPL19/RPS27A/RPS4X/RPL14/RPL41/RPS21
256	Th1	REACTOME_INFLUENZA_INFECTION	REACTOME_INFLUENZA_INFECTION	115	0.563264	2.69389	7.36086e-14	1.4442e-11	1.29241e-11	2116	tags=48%, list=19%, signal=39%	RPLP1/RPL12/RPS7/HSP90AA1/RPL22/RPS6/RPL36/RPS14/NUP58/SEC13/RPS10/RPS11/PABPN1/RPL27A/RPL37/RPSA/RPL5/RPS8/RPLP2/IPO5/RPL32/RPL18A/RPL21/NUP155/RPL31/EIF2AK2/RPS18/RPL39/NUP93/RPL27/RPS19/RPL17/CANX/RPL26L1/RPS20/RPS23/RPL9/NUP160/RPL10A/RPL19/RPS27A/RPS4X/RPL14/PARP1/RPL41/RPS21/RPL30/NUP62/POLR2K/POLR2C/CLTC/RPS25/RPL7/RPLP0/RPL10
257	Th1	REACTOME_NONSENSE_MEDIATED_DECAY_NMD	REACTOME_NONSENSE_MEDIATED_DECAY_NMD	78	0.633768	2.84358	2.01074e-13	3.28756e-11	2.94203e-11	2116	tags=58%, list=19%, signal=47%	RPLP1/RPL12/PPP2R2A/RPS7/RPL22/RPS6/RPL36/RPS14/RPS10/RPS11/RPL27A/RPL37/RPSA/RPL5/RPS8/RPLP2/RPL32/SMG6/RPL18A/RPL21/RPL31/RPS18/RPL39/RPL27/RPS19/RPL17/RPL26L1/RPS20/RPS23/RPL9/RPL10A/RPL19/RPS27A/RPS4X/RPL14/DCP1A/RPL41/RPS21/RPL30/GSPT1/RPS25/RPL7/RPLP0/PPP2CA/RPL10
258	Th1	REACTOME_SELENOAMINO_ACID_METABOLISM	REACTOME_SELENOAMINO_ACID_METABOLISM	69	0.632288	2.7471	2.57348e-12	3.60655e-10	3.2275e-10	1428	tags=51%, list=13%, signal=44%	RPLP1/RPL12/RPS7/RPL22/RPS6/RPL36/RPS14/RPS10/RPS11/RPL27A/RPL37/RPSA/RPL5/RPS8/RPLP2/RPL32/RPL18A/RPL21/RPL31/RPS18/RPL39/RPL27/RPS19/RPL17/RPL26L1/RPS20/RPS23/RPL9/RPL10A/RPL19/RPS27A/RPS4X/RPL14/RPL41/RPS21
259	Th1	REACTOME_RRNA_PROCESSING	REACTOME_RRNA_PROCESSING	155	0.471077	2.31454	4.14549e-11	5.08341e-09	4.54913e-09	2230	tags=41%, list=20%, signal=33%	RPLP1/RPL12/PRORP/RPS7/RPL22/RPS6/RPL36/RPS14/RPS10/RPS11/RPL27A/RPL37/RPSA/ELAC2/RPL5/RRP1/RPS8/RPLP2/MRM3/GNL3/RPL32/RPL18A/RPL21/RPL31/RPS18/UTP4/RPL39/RPL27/NCL/NOP58/RPS19/NOL9/UTP18/RPP30/UTP14A/RPL17/RPL26L1/RPS20/RPS23/RPL9/RCL1/WDR36/RPL10A/RPL19/RPS27A/THUMPD1/RPS4X/RPL14/RPL41/RPS21/RPP40/RPP25/MRM1/RPL30/KRR1/ERI1/WDR43/RPS25/RPL7/RPLP0/RPL10/MRM2/NOB1/RPL29
260	Th1	REACTOME_REGULATION_OF_EXPRESSION_OF_SLITS_AND_ROBOS	REACTOME_REGULATION_OF_EXPRESSION_OF_SLITS_AND_ROBOS	114	0.515058	2.45136	5.87974e-11	6.40892e-09	5.73532e-09	1428	tags=39%, list=13%, signal=35%	PSMC5/RPLP1/RPL12/RPS7/RPL22/RPS6/RPL36/RPS14/RPS10/RPS11/RPL27A/RPL37/RPSA/RPL5/RPS8/RPLP2/PSMC3/RPL32/RPL18A/PSMD8/RPL21/PSMD7/RPL31/PSMF1/RPS18/RPL39/RPL27/PSMA5/PSMB1/RPS19/RPL17/RPL26L1/RPS20/RPS23/RPL9/PSMD11/RPL10A/PSMB4/ELOB/RPL19/RPS27A/RPS4X/RPL14/RPL41/RPS21
261	Th1	REACTOME_TRANSLATION	REACTOME_TRANSLATION	215	0.410702	2.12901	1.76671e-10	1.73314e-08	1.55098e-08	2610	tags=45%, list=24%, signal=35%	RPLP1/RPL12/RPS7/RPL22/RPS6/RPL36/RPS14/EEF1A1/RPS10/RPS11/MRPL28/SSR4/RPL27A/RPL37/RPSA/RPL5/MRPS6/RPS8/RPLP2/RPL32/MRPS18B/RPL18A/EIF2S2/RPL21/MRPL3/RPL31/MRPL49/SARS2/EIF3B/RPS18/EIF4E/MRPL11/RPL39/RPL27/MRPL38/RPS19/EIF5/IARS2/MRPL34/RPL17/EIF5B/CHCHD1/RPL26L1/EIF2B3/RPS20/SPCS1/RPS23/RPL9/EIF2S3/SSR1/RPL10A/MRPL33/MRPL4/EEF2/RPL19/RPS27A/NARS2/RPS4X/RPL14/RPL41/RPS21/EIF2B4/MRPL53/MRPS17/EIF…
262	Th1	REACTOME_CELLULAR_RESPONSE_TO_STARVATION	REACTOME_CELLULAR_RESPONSE_TO_STARVATION	107	0.503941	2.36297	1.16502e-09	9.0281e-08	8.07923e-08	1428	tags=40%, list=13%, signal=35%	RPLP1/RPL12/RPS7/RPL22/RPS6/RPL36/RPS14/SEC13/RPS10/RPS11/RPL27A/RPL37/RPSA/RPL5/RPS8/RPLP2/RPL32/RPL18A/EIF2S2/RPL21/RPL31/RPS18/ATP6V1C1/LAMTOR2/RPL39/RPL27/RPS19/LAMTOR1/RPL17/FNIP2/RPL26L1/RPS20/RPS23/RPL9/EIF2S3/RPL10A/ATF4/RPL19/RPS27A/RPS4X/RPL14/RPL41/RPS21
263	Th1	REACTOME_SIGNALING_BY_ROBO_RECEPTORS	REACTOME_SIGNALING_BY_ROBO_RECEPTORS	144	0.453877	2.225	1.28841e-09	9.0281e-08	8.07923e-08	2428	tags=47%, list=22%, signal=37%	PSMC5/RPLP1/RPL12/RPS7/RPL22/RPS6/RPL36/RPS14/RPS10/RPS11/RPL27A/RPL37/RPSA/RPL5/RPS8/RPLP2/PSMC3/PFN1/RPL32/CAP1/RPL18A/PSMD8/RPL21/PSMD7/RPL31/PSMF1/RPS18/CLASP1/RPL39/RPL27/PSMA5/PSMB1/RPS19/RPL17/RPL26L1/RPS20/RPS23/RPL9/PSMD11/RPL10A/PPP3CB/PSMB4/ELOB/RPL19/RPS27A/RPS4X/RPL14/RPL41/RPS21/PFN2/PAK6/RPL30/GSPT1/PSMD14/RPS25/RPL7/RPLP0/RPL10/NELL2/RPL29/PSMB3/PSME4/EIF4G1/PSMA2/PRKACB/RHOA/ABL2
264	Th1	REACTOME_METABOLISM_OF_AMINO_ACIDS_AND_DERIVATIVES	REACTOME_METABOLISM_OF_AMINO_ACIDS_AND_DERIVATIVES	192	0.407932	2.06273	1.23064e-09	9.0281e-08	8.07923e-08	1428	tags=29%, list=13%, signal=26%	PSMC5/RPLP1/RPL12/RPS7/RPL22/RPS6/RPL36/OAZ1/SLC36A4/RPS14/RPS10/RPS11/RPL27A/RPL37/RPSA/RPL5/RPS8/RPLP2/DHTKD1/PSMC3/RPL32/RPL18A/PSMD8/RPL21/PSMD7/RPL31/PSMF1/RPS18/ENOPH1/GLUL/GCDH/RPL39/RPL27/PSMA5/PSMB1/RPS19/AGMAT/NMRAL1/SLC7A5/GAMT/RPL17/RPL26L1/RPS20/RPS23/RPL9/ADI1/PSMD11/RPL10A/PSMB4/ALDH18A1/RPL19/RPS27A/RPS4X/RPL14/RPL41/RPS21
265	Th1	REACTOME_NERVOUS_SYSTEM_DEVELOPMENT	REACTOME_NERVOUS_SYSTEM_DEVELOPMENT	301	0.358102	1.93907	1.1018e-09	9.0281e-08	8.07923e-08	2430	tags=39%, list=22%, signal=31%	PSMC5/RPLP1/RPL12/ITGB1/HSPA8/RPS7/EZR/HSP90AA1/RPL22/RPS6/RPL36/HMGCR/RPS14/TUBA4A/MSN/RPS10/RPS11/HRAS/RPL27A/DLG1/HDAC2/DOK1/RPL37/RPSA/ACTR2/RPL5/GIT1/RPS8/RPLP2/PLXNA3/PSMC3/PFN1/RPL32/CAP1/RPL18A/RDX/PSMD8/RANBP9/RPL21/PSMD7/RPL31/MYL6/RPS6KA2/PSENEN/RPS6KA3/PSMF1/RPS18/CLASP1/RPL39/RPL27/PSMA5/PSMB1/APH1A/RPS19/ARPC4/CFL1/AP2M1/DLG3/RPL17/ARPC5/NUMB/RPL26L1/RPS20/RPS23/RPL9/ITGAV/PSMD11/RP…
266	Th1	REACTOME_SARS_COV_1_MODULATES_HOST_TRANSLATION_MACHINERY	REACTOME_SARS_COV_1_MODULATES_HOST_TRANSLATION_MACHINERY	17	0.829793	2.51793	8.56766e-08	5.60325e-06	5.01433e-06	1428	tags=88%, list=13%, signal=77%	RPS7/RPS6/RPS14/EEF1A1/RPS10/RPS11/RPSA/RPS8/RPS18/RPS19/RPS20/RPS23/RPS27A/RPS4X/RPS21
267	Th1	REACTOME_SARS_COV_1_HOST_INTERACTIONS	REACTOME_SARS_COV_1_HOST_INTERACTIONS	55	0.584647	2.39781	1.02328e-07	6.27401e-06	5.6146e-06	1428	tags=42%, list=13%, signal=37%	YWHAB/RPS7/RPS6/RPS14/EEF1A1/YWHAG/RPS10/RPS11/RPSA/YWHAH/PPIA/RPS8/RPS18/RPS19/UBE2I/SP1/RPS20/SMAD3/RPS23/NPM1/RPS27A/RPS4X/RPS21
268	Th1	REACTOME_SARS_COV_1_INFECTION	REACTOME_SARS_COV_1_INFECTION	90	0.481819	2.20012	4.31726e-07	2.49131e-05	2.22947e-05	1428	tags=33%, list=13%, signal=29%	YWHAB/RPS7/RPS6/RPS14/EEF1A1/ZCRB1/YWHAG/RPS10/RPS11/RPSA/YWHAH/PPIA/RPS8/CHMP7/RPS18/RPS19/UBE2I/ST6GALNAC4/ST3GAL4/CANX/SP1/RPS20/SMAD3/RPS23/PRKCSH/NPM1/ST3GAL1/RPS27A/RPS4X/RPS21
269	Th1	REACTOME_SARS_COV_2_MODULATES_HOST_TRANSLATION_MACHINERY	REACTOME_SARS_COV_2_MODULATES_HOST_TRANSLATION_MACHINERY	26	0.712223	2.44849	8.44599e-07	4.60306e-05	4.11927e-05	1428	tags=54%, list=13%, signal=47%	RPS7/RPS6/RPS14/RPS10/RPS11/RPSA/RPS8/RPS18/RPS19/RPS20/RPS23/RPS27A/RPS4X/RPS21
270	Th1	REACTOME_PROGRAMMED_CELL_DEATH	REACTOME_PROGRAMMED_CELL_DEATH	136	0.383671	1.88915	8.20059e-06	0.000423409	0.000378908	1433	tags=24%, list=13%, signal=21%	YWHAB/PSMC5/HSP90AA1/TJP2/TFDP1/YWHAG/CYCS/AKT3/PELI1/YWHAH/LMNB1/E2F1/FADD/PPP1R13B/PSMC3/CHMP7/PSMD8/PSMD7/CLSPN/PSMF1/CASP4/PSMA5/PSMB1/BID/GAS2/CDKN2A/BIRC2/PSMD11/PSMB4/ROCK1/PDCD6IP/RPS27A/DFFB
271	Th1	REACTOME_ACTIVATION_OF_THE_MRNA_UPON_BINDING_OF_THE_CAP_BINDING_COMPLEX_AND_EIFS_AND_SUBSEQUENT_BINDING_TO_43S	REACTOME_ACTIVATION_OF_THE_MRNA_UPON_BINDING_OF_THE_CAP_BINDING_COMPLEX_AND_EIFS_AND_SUBSEQUENT_BINDING_TO_43S	39	0.587447	2.25078	9.21834e-06	0.000452159	0.000404636	2391	tags=59%, list=22%, signal=46%	RPS7/RPS6/RPS14/RPS10/RPS11/RPSA/RPS8/EIF2S2/EIF3B/RPS18/EIF4E/RPS19/RPS20/RPS23/EIF2S3/RPS27A/RPS4X/RPS21/EIF4EBP1/EIF3E/RPS25/EIF4B/EIF4G1
272	Th1	REACTOME_SARS_COV_INFECTIONS	REACTOME_SARS_COV_INFECTIONS	275	0.302993	1.63027	2.01201e-05	0.000939896	0.000841111	1430	tags=21%, list=13%, signal=18%	YWHAB/ITGB1/REST/RPS7/HSP90AA1/FUT8/RPS6/RPS14/EEF1A1/ZCRB1/NUP58/SAP18/SEC13/YWHAG/RPS10/RPS11/NFE2L2/AKT3/TUBB/MAN2A1/HDAC2/RPSA/YWHAH/PPIA/RPS8/GATAD2A/CHMP7/GOLGA7/NOD1/NUP155/RPS18/STT3A/NUP93/ZBP1/RPS19/PATJ/AP2M1/UBE2I/RIPK2/ST6GALNAC4/ST3GAL4/CANX/SP1/MGAT2/RPS20/SMAD3/RPS23/PRKCSH/NUP160/NPM1/ST3GAL1/ROCK1/RPS27A/RPS4X/ARID4B/RPS21/G3BP2
273	Th1	REACTOME_APOPTOSIS	REACTOME_APOPTOSIS	113	0.38592	1.83015	5.77413e-05	0.00257474	0.00230413	1433	tags=25%, list=13%, signal=22%	YWHAB/PSMC5/TJP2/TFDP1/YWHAG/CYCS/AKT3/YWHAH/LMNB1/E2F1/FADD/PPP1R13B/PSMC3/PSMD8/PSMD7/CLSPN/PSMF1/PSMA5/PSMB1/BID/GAS2/CDKN2A/BIRC2/PSMD11/PSMB4/ROCK1/RPS27A/DFFB
274	Th1	REACTOME_MAPK_FAMILY_SIGNALING_CASCADES	REACTOME_MAPK_FAMILY_SIGNALING_CASCADES	179	0.334979	1.68594	6.28204e-05	0.00267942	0.00239781	767	tags=17%, list=7%, signal=16%	YWHAB/PSMC5/SEPTIN7/IQGAP1/CALM1/RAP1A/BRAF/HRAS/AGO2/DLG1/DUSP6/CDC42EP3/DUSP1/PEA15/PSMC3/GOLGA7/PSMD8/RANBP9/PSMD7/IL2RG/AGO1/DUSP7/RALGDS/BRAP/PSMF1/RAPGEF2/IL6ST/CCND3/LAMTOR2/PSMA5/PSMB1
275	Th1	REACTOME_MITOTIC_G2_G2_M_PHASES	REACTOME_MITOTIC_G2_G2_M_PHASES	153	0.348399	1.72674	6.72067e-05	0.00274707	0.00245835	1391	tags=24%, list=13%, signal=21%	PSMC5/PPP2R2A/RAB8A/CDK11B/HSP90AA1/TUBA4A/YWHAG/TUBB/LIN9/ALMS1/E2F1/TUBG1/TUBGCP2/PSMC3/CEP57/PSMD8/MNAT1/PSMD7/DYNC1H1/CDKN1A/E2F3/PSMF1/CLASP1/CEP164/PSMA5/PSMB1/NINL/CETN2/HAUS7/PPP1R12A/CCNB1/PSMD11/PCNT/PSMB4/CEP78/RPS27A/MZT1
276	Th1	REACTOME_ACTIVATION_OF_BH3_ONLY_PROTEINS	REACTOME_ACTIVATION_OF_BH3_ONLY_PROTEINS	22	0.652537	2.11744	0.000114884	0.00433468	0.00387909	840	tags=36%, list=8%, signal=34%	YWHAB/TFDP1/YWHAG/AKT3/YWHAH/E2F1/PPP1R13B/BID
277	Th1	REACTOME_CELL_CYCLE	REACTOME_CELL_CYCLE	493	0.249208	1.41218	0.000111664	0.00433468	0.00387909	1411	tags=19%, list=13%, signal=17%	YWHAB/PSMC5/MCM7/PPP2R2A/RAB8A/CDK11B/HSP90AA1/TUBA4A/MLH1/MDM2/NUP58/TFDP1/SEC13/YWHAG/PDS5B/AKT3/CENPU/TUBB/POLD1/MIS18A/NDEL1/YWHAH/LIN9/LMNB1/ANKLE2/ALMS1/LIG1/E2F1/TUBG1/TUBGCP2/PSMC3/CEP57/CHMP7/MCM5/PSMD8/MNAT1/PSMD7/POLE3/CLSPN/NUP155/PRIM1/WAPL/DYNC1H1/SMC4/MSH5/CDKN1A/UBE2V2/CDKN2D/NCAPG2/E2F3/PSMF1/CLASP1/CENPO/CEP164/CCND3/NUP93/PSMA5/PSMB1/ARPP19/CDC7/PPP2R2D/MRE11/EML4/UBE2I/NINL/CE…
278	Th1	REACTOME_SIGNALLING_TO_ERKS	REACTOME_SIGNALLING_TO_ERKS	21	0.655948	2.10219	0.000129708	0.00466025	0.00417045	1130	tags=38%, list=10%, signal=34%	YWHAB/RAP1A/BRAF/HRAS/RALB/RALGDS/MAPKAPK3/RIT1
279	Th1	REACTOME_MITOCHONDRIAL_BIOGENESIS	REACTOME_MITOCHONDRIAL_BIOGENESIS	69	0.438011	1.90303	0.000133014	0.00466025	0.00417045	2962	tags=41%, list=27%, signal=30%	MT-ATP6/CALM1/CRTC3/SAMM50/CYCS/CHCHD6/ATP5MF/USP46/RXRA/MICOS13/MED1/ATP5MC3/NRF1/HSPA9/ATP5PO/SMARCD3/POLRMT/GLUD1/ATP5F1A/ATP5F1B/CHCHD3/SIRT5/ATP5PB/NCOA6/DNAJC11/PRKAG2/NCOA2/GABPA
280	Th1	REACTOME_CELL_CYCLE_MITOTIC	REACTOME_CELL_CYCLE_MITOTIC	390	0.264387	1.48564	0.000159883	0.00540846	0.00484002	1398	tags=20%, list=13%, signal=18%	PSMC5/MCM7/PPP2R2A/RAB8A/CDK11B/HSP90AA1/TUBA4A/NUP58/TFDP1/SEC13/YWHAG/PDS5B/AKT3/CENPU/TUBB/POLD1/NDEL1/LIN9/LMNB1/ANKLE2/ALMS1/LIG1/E2F1/TUBG1/TUBGCP2/PSMC3/CEP57/CHMP7/MCM5/PSMD8/MNAT1/PSMD7/POLE3/NUP155/PRIM1/WAPL/DYNC1H1/SMC4/CDKN1A/CDKN2D/NCAPG2/E2F3/PSMF1/CLASP1/CENPO/CEP164/CCND3/NUP93/PSMA5/PSMB1/ARPP19/CDC7/PPP2R2D/EML4/UBE2I/NINL/CETN2/HAUS7/PPP1R12A/SKA1/CDC45/MCM4/CDKN2A/CCNB1/NUP16…
281	Th1	REACTOME_SIGNALING_BY_MODERATE_KINASE_ACTIVITY_BRAF_MUTANTS	REACTOME_SIGNALING_BY_MODERATE_KINASE_ACTIVITY_BRAF_MUTANTS	25	0.614052	2.09427	0.000191779	0.00627119	0.00561207	159	tags=24%, list=1%, signal=24%	YWHAB/IQGAP1/CALM1/RAP1A/BRAF/HRAS
282	Th1	REACTOME_SARS_COV_2_INFECTION	REACTOME_SARS_COV_2_INFECTION	189	0.316739	1.60645	0.000224453	0.00710286	0.00635633	1430	tags=22%, list=13%, signal=19%	YWHAB/RPS7/HSP90AA1/FUT8/RPS6/RPS14/ZCRB1/NUP58/SEC13/YWHAG/RPS10/RPS11/AKT3/MAN2A1/RPSA/YWHAH/RPS8/CHMP7/GOLGA7/NOD1/NUP155/RPS18/STT3A/NUP93/RPS19/PATJ/UBE2I/RIPK2/ST6GALNAC4/ST3GAL4/CANX/MGAT2/RPS20/RPS23/PRKCSH/NUP160/ST3GAL1/RPS27A/RPS4X/RPS21/G3BP2
283	Th1	REACTOME_TP53_REGULATES_METABOLIC_GENES	REACTOME_TP53_REGULATES_METABOLIC_GENES	57	0.466951	1.93003	0.000257125	0.0078825	0.00705403	870	tags=26%, list=8%, signal=24%	YWHAB/YWHAG/CYCS/AKT3/AGO2/YWHAH/G6PD/TXN/PRDX5/AGO1/PRKAA1/LAMTOR2/COX6B1/LAMTOR1/PRDX1
284	Th1	REACTOME_PROCESSING_OF_CAPPED_INTRON_CONTAINING_PRE_MRNA	REACTOME_PROCESSING_OF_CAPPED_INTRON_CONTAINING_PRE_MRNA	227	0.291014	1.52025	0.000424179	0.0126097	0.0112844	1399	tags=19%, list=13%, signal=17%	HNRNPU/HSPA8/IK/ZCRB1/NUP58/ZMAT2/SAP18/HTATSF1/TXNL4A/SEC13/YBX1/SNRPB2/SF3A2/PABPN1/SF3B3/SRSF3/PDCD7/LSM5/AQR/DDX41/CSTF1/NUP155/LENG1/EIF4E/NUP93/HNRNPM/C9orf78/LSM6/SF3B2/CHTOP/TRA2B/ZMAT5/SNRNP25/FYTTD1/YJU2/NUP160/SF3B6/CDC5L/PRPF6/SNRPA/U2SURP/PRPF3/HNRNPK
285	Th1	REACTOME_MITOTIC_G1_PHASE_AND_G1_S_TRANSITION	REACTOME_MITOTIC_G1_PHASE_AND_G1_S_TRANSITION	122	0.361367	1.74774	0.000470307	0.0135697	0.0121435	1376	tags=26%, list=13%, signal=23%	PSMC5/MCM7/PPP2R2A/TFDP1/AKT3/LIN9/E2F1/PSMC3/MCM5/PSMD8/MNAT1/PSMD7/POLE3/PRIM1/CDKN1A/CDKN2D/E2F3/PSMF1/CCND3/PSMA5/PSMB1/CDC7/CDC45/MCM4/CDKN2A/CCNB1/PSMD11/PCNA/CCND2/PSMB4/CDK6/RPS27A
286	Th1	REACTOME_RECYCLING_PATHWAY_OF_L1	REACTOME_RECYCLING_PATHWAY_OF_L1	25	0.587662	2.00426	0.000551965	0.0150411	0.0134602	2200	tags=52%, list=20%, signal=42%	EZR/TUBA4A/MSN/RDX/RPS6KA2/RPS6KA3/AP2M1/NUMB/TUBB6/AP2A2/ACTB/CLTC/AP2S1
287	Th1	REACTOME_SIGNALING_BY_BRAF_AND_RAF1_FUSIONS	REACTOME_SIGNALING_BY_BRAF_AND_RAF1_FUSIONS	42	0.500161	1.94149	0.000538931	0.0150411	0.0134602	533	tags=19%, list=5%, signal=18%	YWHAB/IQGAP1/CALM1/RAP1A/BRAF/HRAS/AP3B1/CLCN6
288	Th1	REACTOME_ORGANELLE_BIOGENESIS_AND_MAINTENANCE	REACTOME_ORGANELLE_BIOGENESIS_AND_MAINTENANCE	204	0.300251	1.54905	0.000664653	0.0176223	0.0157701	1527	tags=21%, list=14%, signal=18%	MT-ATP6/RAB8A/CALM1/HSP90AA1/CRTC3/TUBA4A/SAMM50/YWHAG/CYCS/TUBB/WDR35/CHCHD6/ALMS1/ATP5MF/ARL13B/TMEM67/TUBG1/CEP57/KIF3A/DYNC1H1/TCP1/CLASP1/CEP164/USP46/CCT3/CCT2/DYNC2LI1/RXRA/NINL/CETN2/HAUS7/MICOS13/MED1/RP2/ATP5MC3/PCNT/NRF1/HSPA9/CEP78/ATP5PO/TRAF3IP1/CEP70/BBS12
289	Th1	REACTOME_PROTEIN_HYDROXYLATION	REACTOME_PROTEIN_HYDROXYLATION	14	0.717018	2.06469	0.000735166	0.0189789	0.0169842	1207	tags=43%, list=11%, signal=38%	RPS6/RPL27A/KDM8/ASPH/ZC3H15/RPS23
290	Th1	REACTOME_PROLONGED_ERK_ACTIVATION_EVENTS	REACTOME_PROLONGED_ERK_ACTIVATION_EVENTS	11	0.753773	2.0027	0.00139757	0.031593	0.0282725	106	tags=27%, list=1%, signal=27%	YWHAB/RAP1A/BRAF
291	Th1	REACTOME_INTRINSIC_PATHWAY_FOR_APOPTOSIS	REACTOME_INTRINSIC_PATHWAY_FOR_APOPTOSIS	37	0.50342	1.91231	0.00132112	0.031593	0.0282725	345	tags=22%, list=3%, signal=21%	YWHAB/TFDP1/YWHAG/CYCS/AKT3/YWHAH/E2F1/PPP1R13B
292	Th1	REACTOME_MAP2K_AND_MAPK_ACTIVATION	REACTOME_MAP2K_AND_MAPK_ACTIVATION	22	0.587111	1.90513	0.00136675	0.031593	0.0282725	159	tags=23%, list=1%, signal=22%	YWHAB/IQGAP1/RAP1A/BRAF/HRAS
293	Th1	REACTOME_FCGR_ACTIVATION	REACTOME_FCGR_ACTIVATION	11	-0.75372	-1.8399	0.00141702	0.031593	0.0282725	2282	tags=82%, list=21%, signal=65%	FCGR3A/SYK/HCK/CD247/CD3G/IGLC3/IGHG1/YES1/FYN
294	Th1	REACTOME_KEAP1_NFE2L2_PATHWAY	REACTOME_KEAP1_NFE2L2_PATHWAY	91	0.35646	1.62057	0.00135857	0.031593	0.0282725	1376	tags=26%, list=13%, signal=23%	PSMC5/IDH1/NFE2L2/AKT3/PSMC3/NPLOC4/G6PD/PSMD8/TXN/PSMD7/CDKN1A/PSMF1/PSMA5/PSMB1/NOTCH1/PRDX1/PALB2/SP1/CDKN2A/TRIM21/PSMD11/PSMB4/ATF4/RPS27A
295	Th1	REACTOME_CELLULAR_RESPONSE_TO_CHEMICAL_STRESS	REACTOME_CELLULAR_RESPONSE_TO_CHEMICAL_STRESS	143	0.317009	1.55762	0.0013743	0.031593	0.0282725	1420	tags=23%, list=13%, signal=20%	PSMC5/IDH1/TXNIP/NFE2L2/CYCS/AKT3/PSMC3/NPLOC4/G6PD/PSMD8/TXN/PSMD7/PRDX5/CDKN1A/PSMF1/PSMA5/PSMB1/COX6B1/NOTCH1/PRDX1/RXRA/PALB2/SP1/MED1/NCF1/CDKN2A/TRIM21/SOD1/PSMD11/PSMB4/ATF4/RPS27A/BLVRA
296	Th1	REACTOME_ONCOGENIC_MAPK_SIGNALING	REACTOME_ONCOGENIC_MAPK_SIGNALING	51	0.453159	1.8093	0.00145728	0.0317686	0.0284297	652	tags=22%, list=6%, signal=20%	YWHAB/IQGAP1/CALM1/RAP1A/BRAF/HRAS/DUSP6/AP3B1/CLCN6/DUSP7/BRAP
297	Th1	REACTOME_SARS_COV_2_HOST_INTERACTIONS	REACTOME_SARS_COV_2_HOST_INTERACTIONS	127	0.321282	1.56525	0.00169709	0.0361922	0.0323883	1430	tags=22%, list=13%, signal=19%	YWHAB/RPS7/HSP90AA1/RPS6/RPS14/NUP58/SEC13/YWHAG/RPS10/RPS11/AKT3/RPSA/YWHAH/RPS8/NOD1/NUP155/RPS18/NUP93/RPS19/PATJ/RIPK2/RPS20/RPS23/NUP160/RPS27A/RPS4X/RPS21/G3BP2
298	Th1	REACTOME_S_PHASE	REACTOME_S_PHASE	124	0.325398	1.57842	0.00197495	0.0412217	0.0368892	1376	tags=23%, list=13%, signal=20%	PSMC5/MCM7/TFDP1/PDS5B/AKT3/POLD1/LIN9/LIG1/E2F1/PSMC3/MCM5/PSMD8/MNAT1/PSMD7/POLE3/PRIM1/WAPL/CDKN1A/PSMF1/PSMA5/PSMB1/CDC45/MCM4/PSMD11/PCNA/RFC3/PSMB4/RPS27A
299	Th1	REACTOME_G2_M_CHECKPOINTS	REACTOME_G2_M_CHECKPOINTS	107	0.342944	1.60806	0.00202788	0.0414449	0.0370889	2403	tags=36%, list=22%, signal=29%	YWHAB/PSMC5/MCM7/YWHAG/YWHAH/PSMC3/MCM5/PSMD8/PSMD7/CLSPN/UBE2V2/PSMF1/PSMA5/PSMB1/CDC7/MRE11/BARD1/CDC45/MCM4/CCNB1/PSMD11/RFC3/PSMB4/RPS27A/EXO1/HUS1/NBN/PSMD14/YWHAQ/MCM6/ORC1/RFC2/TP53BP1/BRCA1/PSMB3/ORC3/PSME4/YWHAE/PSMA2
300	Th1	REACTOME_L1CAM_INTERACTIONS	REACTOME_L1CAM_INTERACTIONS	56	0.416714	1.70938	0.00241492	0.0473807	0.0424009	2200	tags=38%, list=20%, signal=30%	ITGB1/HSPA8/EZR/TUBA4A/MSN/DLG1/RDX/RANBP9/RPS6KA2/RPS6KA3/AP2M1/DLG3/NUMB/ITGAV/ITGA1/TUBB6/AP2A2/ITGA2/ACTB/CLTC/AP2S1
301	Th1	REACTOME_RESPONSE_TO_ELEVATED_PLATELET_CYTOSOLIC_CA2	REACTOME_RESPONSE_TO_ELEVATED_PLATELET_CYTOSOLIC_CA2	59	0.400922	1.68958	0.00239844	0.0473807	0.0424009	1670	tags=32%, list=15%, signal=27%	CALM1/CD109/TUBA4A/ANXA5/TIMP1/PPIA/APLP2/PFN1/CAP1/LAMP2/ALDOA/CFL1/SOD1/ACTN4/CD63/TEX264/HSPA5/ITIH4/CTSW
302	Th1	REACTOME_SIGNALING_BY_NOTCH	REACTOME_SIGNALING_BY_NOTCH	122	0.331986	1.60564	0.00259703	0.0499546	0.0447043	1376	tags=25%, list=13%, signal=22%	PSMC5/RBPJ/TFDP1/YBX1/MFNG/AGO2/HDAC2/TACC3/E2F1/PSMC3/PSMD8/PSMD7/AGO1/PSENEN/E2F3/PSMF1/PSMA5/PSMB1/APH1A/NOTCH1/DTX2/ST3GAL4/NUMB/ATP2A2/SMAD3/PSMD11/PSMB4/TLE3/FBXW7/ATP2A3/RPS27A

## Sheet: other CD4
	Cluster	ID	Description	setSize	enrichmentScore	NES	pvalue	p.adjust	qvalue	rank	leading_edge	core_enrichment
1	other CD4	REACTOME_RESPONSE_OF_EIF2AK4_GCN2_TO_AMINO_ACID_DEFICIENCY	REACTOME_RESPONSE_OF_EIF2AK4_GCN2_TO_AMINO_ACID_DEFICIENCY	80	0.994788	2.02734	3.89683e-87	1.63667e-84	1.40696e-84	93	tags=96%, list=2%, signal=96%	RPS12/RPLP1/RPL32/RPS14/RPLP2/RPS10/RPS20/RPL30/RPL10/RPL13A/RPS18/RPL13/RPS27A/RPL9/RPS23/RPL26/RPS15A/RPL39/RPL19/RPS19/RPS25/RPL27A/RPL28/RPL17/RPS3/RPL41/RPL37/RPS21/RPS13/RPL35A/RPL29/RPS3A/RPS15/RPL21/RPL31/RPL23/RPL18/RPS7/RPL34/RPL12/RPS16/RPL27/RPS27/RPS6/RPL23A/UBA52/RPS24/RPS8/RPL11/RPS2/RPL7/RPL10A/RPL24/RPS29/RPS11/RPL14/RPS4X/RPL18A/RPL7A/RPL35/RPL6/RPL37A/FAU/RPS5/RPS26/RPS9/RPS17/…
2	other CD4	REACTOME_SELENOAMINO_ACID_METABOLISM	REACTOME_SELENOAMINO_ACID_METABOLISM	80	0.994707	2.02718	1.39369e-86	1.95117e-84	1.67732e-84	93	tags=96%, list=2%, signal=96%	RPS12/RPLP1/RPL32/RPS14/RPLP2/RPS10/RPS20/RPL30/RPL10/RPL13A/RPS18/RPL13/RPS27A/RPL9/RPS23/RPL26/RPS15A/RPL39/RPL19/RPS19/RPS25/RPL27A/RPL28/RPL17/RPS3/RPL41/RPL37/RPS21/RPS13/RPL35A/RPL29/RPS3A/RPS15/RPL21/RPL31/RPL23/RPL18/RPS7/RPL34/RPL12/RPS16/RPL27/RPS27/RPS6/RPL23A/UBA52/RPS24/RPS8/RPL11/RPS2/RPL7/RPL10A/RPL24/RPS29/RPS11/RPL14/RPS4X/RPL18A/RPL7A/RPL35/RPL6/RPL37A/FAU/RPS5/RPS26/RPS9/RPS17/…
3	other CD4	REACTOME_NONSENSE_MEDIATED_DECAY_NMD	REACTOME_NONSENSE_MEDIATED_DECAY_NMD	81	0.994318	2.02599	1.03143e-86	1.95117e-84	1.67732e-84	93	tags=95%, list=2%, signal=95%	RPS12/RPLP1/RPL32/RPS14/RPLP2/RPS10/RPS20/RPL30/RPL10/RPL13A/RPS18/RPL13/RPS27A/RPL9/RPS23/RPL26/RPS15A/RPL39/RPL19/RPS19/RPS25/RPL27A/RPL28/RPL17/RPS3/RPL41/RPL37/RPS21/RPS13/RPL35A/RPL29/RPS3A/RPS15/RPL21/RPL31/RPL23/RPL18/RPS7/RPL34/RPL12/RPS16/RPL27/RPS27/RPS6/RPL23A/UBA52/RPS24/RPS8/RPL11/RPS2/RPL7/RPL10A/RPL24/RPS29/RPS11/RPL14/RPS4X/RPL18A/RPL7A/RPL35/RPL6/RPL37A/FAU/RPS5/RPS26/RPS9/RPS17/…
4	other CD4	REACTOME_EUKARYOTIC_TRANSLATION_ELONGATION	REACTOME_EUKARYOTIC_TRANSLATION_ELONGATION	80	0.994149	2.02604	4.57483e-83	4.80358e-81	4.12939e-81	93	tags=98%, list=2%, signal=97%	RPS12/RPLP1/RPL32/RPS14/RPLP2/RPS10/RPS20/RPL30/RPL10/RPL13A/RPS18/RPL13/RPS27A/RPL9/RPS23/RPL26/RPS15A/RPL39/RPL19/RPS19/RPS25/RPL27A/RPL28/RPL17/RPS3/RPL41/RPL37/RPS21/RPS13/RPL35A/RPL29/RPS3A/RPS15/RPL21/RPL31/RPL23/RPL18/RPS7/RPL34/RPL12/RPS16/RPL27/RPS27/RPS6/RPL23A/UBA52/RPS24/RPS8/RPL11/RPS2/RPL7/RPL10A/RPL24/RPS29/RPS11/RPL14/RPS4X/RPL18A/RPL7A/RPL35/RPL6/RPL37A/FAU/RPS5/RPS26/RPS9/RPS17/…
5	other CD4	REACTOME_INFLUENZA_INFECTION	REACTOME_INFLUENZA_INFECTION	92	0.991728	2.04908	3.4325e-82	2.8833e-80	2.47862e-80	93	tags=84%, list=2%, signal=84%	RPS12/RPLP1/RPL32/RPS14/RPLP2/RPS10/RPS20/RPL30/RPL10/RPL13A/RPS18/RPL13/RPS27A/RPL9/RPS23/RPL26/RPS15A/RPL39/RPL19/RPS19/RPS25/RPL27A/RPL28/RPL17/RPS3/RPL41/RPL37/RPS21/RPS13/RPL35A/RPL29/RPS3A/RPS15/RPL21/RPL31/RPL23/RPL18/RPS7/RPL34/RPL12/RPS16/RPL27/RPS27/RPS6/RPL23A/UBA52/RPS24/RPS8/RPL11/RPS2/RPL7/RPL10A/RPL24/RPS29/RPS11/RPL14/RPS4X/RPL18A/RPL7A/RPL35/RPL6/RPL37A/FAU/RPS5/RPS26/RPS9/RPS17/…
6	other CD4	REACTOME_RRNA_PROCESSING	REACTOME_RRNA_PROCESSING	115	0.986839	2.06016	4.80924e-78	3.36647e-76	2.89398e-76	93	tags=67%, list=2%, signal=67%	RPS12/RPLP1/RPL32/RPS14/RPLP2/RPS10/RPS20/RPL30/RPL10/RPL13A/RPS18/RPL13/RPS27A/RPL9/RPS23/RPL26/RPS15A/RPL39/RPL19/RPS19/RPS25/RPL27A/RPL28/RPL17/RPS3/RPL41/RPL37/RPS21/RPS13/RPL35A/RPL29/RPS3A/RPS15/RPL21/RPL31/RPL23/RPL18/RPS7/RPL34/RPL12/RPS16/RPL27/RPS27/RPS6/RPL23A/UBA52/RPS24/RPS8/RPL11/RPS2/RPL7/RPL10A/RPL24/RPS29/RPS11/RPL14/RPS4X/RPL18A/RPL7A/RPL35/RPL6/RPL37A/FAU/RPS5/RPS26/RPS9/RPS17/…
7	other CD4	REACTOME_CELLULAR_RESPONSE_TO_STARVATION	REACTOME_CELLULAR_RESPONSE_TO_STARVATION	97	0.99034	2.03673	7.61644e-78	4.56987e-76	3.92848e-76	93	tags=79%, list=2%, signal=79%	RPS12/RPLP1/RPL32/RPS14/RPLP2/RPS10/RPS20/RPL30/RPL10/RPL13A/RPS18/RPL13/RPS27A/RPL9/RPS23/RPL26/RPS15A/RPL39/RPL19/RPS19/RPS25/RPL27A/RPL28/RPL17/RPS3/RPL41/RPL37/RPS21/RPS13/RPL35A/RPL29/RPS3A/RPS15/RPL21/RPL31/RPL23/RPL18/RPS7/RPL34/RPL12/RPS16/RPL27/RPS27/RPS6/RPL23A/UBA52/RPS24/RPS8/RPL11/RPS2/RPL7/RPL10A/RPL24/RPS29/RPS11/RPL14/RPS4X/RPL18A/RPL7A/RPL35/RPL6/RPL37A/FAU/RPS5/RPS26/RPS9/RPS17/…
8	other CD4	REACTOME_SRP_DEPENDENT_COTRANSLATIONAL_PROTEIN_TARGETING_TO_MEMBRANE	REACTOME_SRP_DEPENDENT_COTRANSLATIONAL_PROTEIN_TARGETING_TO_MEMBRANE	85	0.992109	2.04664	9.62272e-77	5.05193e-75	4.34288e-75	93	tags=91%, list=2%, signal=90%	RPS12/RPLP1/RPL32/RPS14/RPLP2/RPS10/RPS20/RPL30/RPL10/RPL13A/RPS18/RPL13/RPS27A/RPL9/RPS23/RPL26/RPS15A/RPL39/RPL19/RPS19/RPS25/RPL27A/RPL28/RPL17/RPS3/RPL41/RPL37/RPS21/RPS13/RPL35A/RPL29/RPS3A/RPS15/RPL21/RPL31/RPL23/RPL18/RPS7/RPL34/RPL12/RPS16/RPL27/RPS27/RPS6/RPL23A/UBA52/RPS24/RPS8/RPL11/RPS2/RPL7/RPL10A/RPL24/RPS29/RPS11/RPL14/RPS4X/RPL18A/RPL7A/RPL35/RPL6/RPL37A/FAU/RPS5/RPS26/RPS9/RPS17/…
9	other CD4	REACTOME_REGULATION_OF_EXPRESSION_OF_SLITS_AND_ROBOS	REACTOME_REGULATION_OF_EXPRESSION_OF_SLITS_AND_ROBOS	96	0.989682	2.03671	1.53747e-74	7.17487e-73	6.16787e-73	93	tags=80%, list=2%, signal=80%	RPS12/RPLP1/RPL32/RPS14/RPLP2/RPS10/RPS20/RPL30/RPL10/RPL13A/RPS18/RPL13/RPS27A/RPL9/RPS23/RPL26/RPS15A/RPL39/RPL19/RPS19/RPS25/RPL27A/RPL28/RPL17/RPS3/RPL41/RPL37/RPS21/RPS13/RPL35A/RPL29/RPS3A/RPS15/RPL21/RPL31/RPL23/RPL18/RPS7/RPL34/RPL12/RPS16/RPL27/RPS27/RPS6/RPL23A/UBA52/RPS24/RPS8/RPL11/RPS2/RPL7/RPL10A/RPL24/RPS29/RPS11/RPL14/RPS4X/RPL18A/RPL7A/RPL35/RPL6/RPL37A/FAU/RPS5/RPS26/RPS9/RPS17/…
10	other CD4	REACTOME_METABOLISM_OF_AMINO_ACIDS_AND_DERIVATIVES	REACTOME_METABOLISM_OF_AMINO_ACIDS_AND_DERIVATIVES	120	0.983962	2.05288	9.52715e-73	3.99206e-71	3.43177e-71	93	tags=64%, list=2%, signal=65%	RPS12/RPLP1/RPL32/RPS14/RPLP2/RPS10/RPS20/RPL30/RPL10/RPL13A/RPS18/RPL13/RPS27A/RPL9/RPS23/RPL26/RPS15A/RPL39/RPL19/RPS19/RPS25/RPL27A/RPL28/RPL17/RPS3/RPL41/RPL37/RPS21/RPS13/RPL35A/RPL29/RPS3A/RPS15/RPL21/RPL31/RPL23/RPL18/RPS7/RPL34/RPL12/RPS16/RPL27/RPS27/RPS6/RPL23A/UBA52/RPS24/RPS8/RPL11/RPS2/RPL7/RPL10A/RPL24/RPS29/RPS11/RPL14/RPS4X/RPL18A/RPL7A/RPL35/RPL6/RPL37A/FAU/RPS5/RPS26/RPS9/RPS17/…
11	other CD4	REACTOME_EUKARYOTIC_TRANSLATION_INITIATION	REACTOME_EUKARYOTIC_TRANSLATION_INITIATION	87	0.990707	2.05158	1.04554e-72	3.99206e-71	3.43177e-71	93	tags=89%, list=2%, signal=88%	RPS12/RPLP1/RPL32/RPS14/RPLP2/RPS10/RPS20/RPL30/RPL10/RPL13A/RPS18/RPL13/RPS27A/RPL9/RPS23/RPL26/RPS15A/RPL39/RPL19/RPS19/RPS25/RPL27A/RPL28/RPL17/RPS3/RPL41/RPL37/RPS21/RPS13/RPL35A/RPL29/RPS3A/RPS15/RPL21/RPL31/RPL23/RPL18/RPS7/RPL34/RPL12/RPS16/RPL27/RPS27/RPS6/RPL23A/UBA52/RPS24/RPS8/RPL11/RPS2/RPL7/RPL10A/RPL24/RPS29/RPS11/RPL14/RPS4X/RPL18A/RPL7A/RPL35/RPL6/RPL37A/FAU/RPS5/RPS26/RPS9/RPS17/…
12	other CD4	REACTOME_SIGNALING_BY_ROBO_RECEPTORS	REACTOME_SIGNALING_BY_ROBO_RECEPTORS	102	0.987361	2.03315	1.15917e-70	4.05708e-69	3.48767e-69	93	tags=75%, list=2%, signal=76%	RPS12/RPLP1/RPL32/RPS14/RPLP2/RPS10/RPS20/RPL30/RPL10/RPL13A/RPS18/RPL13/RPS27A/RPL9/RPS23/RPL26/RPS15A/RPL39/RPL19/RPS19/RPS25/RPL27A/RPL28/RPL17/RPS3/RPL41/RPL37/RPS21/RPS13/RPL35A/RPL29/RPS3A/RPS15/RPL21/RPL31/RPL23/RPL18/RPS7/RPL34/RPL12/RPS16/RPL27/RPS27/RPS6/RPL23A/UBA52/RPS24/RPS8/RPL11/RPS2/RPL7/RPL10A/RPL24/RPS29/RPS11/RPL14/RPS4X/RPL18A/RPL7A/RPL35/RPL6/RPL37A/FAU/RPS5/RPS26/RPS9/RPS17/…
13	other CD4	REACTOME_NERVOUS_SYSTEM_DEVELOPMENT	REACTOME_NERVOUS_SYSTEM_DEVELOPMENT	137	0.977536	2.0373	8.10777e-65	2.61943e-63	2.25179e-63	93	tags=56%, list=2%, signal=57%	RPS12/RPLP1/RPL32/RPS14/RPLP2/RPS10/RPS20/RPL30/RPL10/RPL13A/RPS18/RPL13/RPS27A/RPL9/RPS23/RPL26/RPS15A/RPL39/RPL19/RPS19/RPS25/RPL27A/RPL28/RPL17/RPS3/RPL41/RPL37/RPS21/RPS13/RPL35A/RPL29/RPS3A/RPS15/RPL21/RPL31/RPL23/RPL18/RPS7/RPL34/RPL12/RPS16/RPL27/RPS27/RPS6/RPL23A/UBA52/RPS24/RPS8/RPL11/RPS2/RPL7/RPL10A/RPL24/RPS29/RPS11/RPL14/RPS4X/RPL18A/RPL7A/RPL35/RPL6/RPL37A/FAU/RPS5/RPS26/RPS9/RPS17/…
14	other CD4	REACTOME_TRANSLATION	REACTOME_TRANSLATION	151	0.973308	2.04081	8.76456e-62	2.62937e-60	2.26033e-60	93	tags=52%, list=2%, signal=52%	RPS12/RPLP1/RPL32/RPS14/RPLP2/RPS10/RPS20/RPL30/RPL10/RPL13A/RPS18/RPL13/RPS27A/RPL9/RPS23/RPL26/RPS15A/RPL39/RPL19/RPS19/RPS25/RPL27A/RPL28/RPL17/RPS3/RPL41/RPL37/RPS21/RPS13/RPL35A/RPL29/RPS3A/RPS15/RPL21/RPL31/RPL23/RPL18/RPS7/RPL34/RPL12/RPS16/RPL27/RPS27/RPS6/RPL23A/UBA52/RPS24/RPS8/RPL11/RPS2/RPL7/RPL10A/RPL24/RPS29/RPS11/RPL14/RPS4X/RPL18A/RPL7A/RPL35/RPL6/RPL37A/FAU/RPS5/RPS26/RPS9/RPS17/…
15	other CD4	REACTOME_DEVELOPMENTAL_BIOLOGY	REACTOME_DEVELOPMENTAL_BIOLOGY	210	0.960038	2.04731	6.36525e-60	1.78227e-58	1.53213e-58	99	tags=37%, list=3%, signal=38%	RPS12/RPLP1/RPL32/RPS14/RPLP2/RPS10/RPS20/RPL30/RPL10/RPL13A/RPS18/RPL13/RPS27A/RPL9/RPS23/RPL26/RPS15A/RPL39/RPL19/RPS19/RPS25/RPL27A/RPL28/RPL17/RPS3/RPL41/RPL37/RPS21/RPS13/RPL35A/RPL29/RPS3A/RPS15/RPL21/RPL31/RPL23/RPL18/RPS7/RPL34/RPL12/RPS16/RPL27/RPS27/RPS6/RPL23A/UBA52/RPS24/RPS8/RPL11/RPS2/RPL7/RPL10A/RPL24/RPS29/RPS11/RPL14/RPS4X/RPL18A/RPL7A/RPL35/RPL6/RPL37A/FAU/RPS5/RPS26/RPS9/RPS17/…
16	other CD4	REACTOME_METABOLISM_OF_RNA	REACTOME_METABOLISM_OF_RNA	242	0.946497	2.0287	1.80325e-51	4.73354e-50	4.06918e-50	93	tags=32%, list=2%, signal=33%	RPS12/RPLP1/RPL32/RPS14/RPLP2/RPS10/RPS20/RPL30/RPL10/RPL13A/RPS18/RPL13/RPS27A/RPL9/RPS23/RPL26/RPS15A/RPL39/RPL19/RPS19/RPS25/RPL27A/RPL28/RPL17/RPS3/RPL41/RPL37/RPS21/RPS13/RPL35A/RPL29/RPS3A/RPS15/RPL21/RPL31/RPL23/RPL18/RPS7/RPL34/RPL12/RPS16/RPL27/RPS27/RPS6/RPL23A/UBA52/RPS24/RPS8/RPL11/RPS2/RPL7/RPL10A/RPL24/RPS29/RPS11/RPL14/RPS4X/RPL18A/RPL7A/RPL35/RPL6/RPL37A/FAU/RPS5/RPS26/RPS9/RPS17/…
17	other CD4	REACTOME_CELLULAR_RESPONSES_TO_STIMULI	REACTOME_CELLULAR_RESPONSES_TO_STIMULI	221	0.950486	2.03289	2.7491e-51	6.7919e-50	5.83865e-50	93	tags=35%, list=2%, signal=37%	RPS12/RPLP1/RPL32/RPS14/RPLP2/RPS10/RPS20/RPL30/RPL10/RPL13A/RPS18/RPL13/RPS27A/RPL9/RPS23/RPL26/RPS15A/RPL39/RPL19/RPS19/RPS25/RPL27A/RPL28/RPL17/RPS3/RPL41/RPL37/RPS21/RPS13/RPL35A/RPL29/RPS3A/RPS15/RPL21/RPL31/RPL23/RPL18/RPS7/RPL34/RPL12/RPS16/RPL27/RPS27/RPS6/RPL23A/UBA52/RPS24/RPS8/RPL11/RPS2/RPL7/RPL10A/RPL24/RPS29/RPS11/RPL14/RPS4X/RPL18A/RPL7A/RPL35/RPL6/RPL37A/FAU/RPS5/RPS26/RPS9/RPS17/…
18	other CD4	REACTOME_SARS_COV_2_HOST_INTERACTIONS	REACTOME_SARS_COV_2_HOST_INTERACTIONS	62	0.973105	1.92202	1.33591e-25	3.11713e-24	2.67964e-24	76	tags=53%, list=2%, signal=53%	RPS12/RPS14/RPS10/RPS20/RPS18/RPS27A/RPS23/RPS15A/RPS19/RPS25/RPS3/RPS21/RPS13/RPS3A/RPS15/RPS7/RPS16/RPS27/RPS6/UBA52/RPS24/RPS8/RPS2/RPS29/RPS11/RPS4X/FAU/RPS5/RPS26/RPS9/RPS17/RPSA/RPS28
19	other CD4	REACTOME_SARS_COV_1_MODULATES_HOST_TRANSLATION_MACHINERY	REACTOME_SARS_COV_1_MODULATES_HOST_TRANSLATION_MACHINERY	32	0.988153	1.85027	5.16946e-24	1.14272e-22	9.82341e-23	76	tags=100%, list=2%, signal=99%	RPS12/RPS14/RPS10/RPS20/RPS18/RPS27A/RPS23/RPS15A/RPS19/RPS25/RPS3/RPS21/RPS13/RPS3A/RPS15/RPS7/RPS16/RPS27/RPS6/RPS24/RPS8/RPS2/RPS29/RPS11/RPS4X/FAU/RPS5/RPS26/RPS9/RPS17/RPSA/RPS28
20	other CD4	REACTOME_SARS_COV_2_MODULATES_HOST_TRANSLATION_MACHINERY	REACTOME_SARS_COV_2_MODULATES_HOST_TRANSLATION_MACHINERY	37	0.984695	1.86817	2.03958e-23	4.28312e-22	3.68198e-22	76	tags=86%, list=2%, signal=86%	RPS12/RPS14/RPS10/RPS20/RPS18/RPS27A/RPS23/RPS15A/RPS19/RPS25/RPS3/RPS21/RPS13/RPS3A/RPS15/RPS7/RPS16/RPS27/RPS6/RPS24/RPS8/RPS2/RPS29/RPS11/RPS4X/FAU/RPS5/RPS26/RPS9/RPS17/RPSA/RPS28
21	other CD4	REACTOME_SARS_COV_1_HOST_INTERACTIONS	REACTOME_SARS_COV_1_HOST_INTERACTIONS	41	0.9816	1.87566	2.51396e-23	5.02792e-22	4.32224e-22	76	tags=80%, list=2%, signal=80%	RPS12/RPS14/RPS10/RPS20/RPS18/RPS27A/RPS23/RPS15A/RPS19/RPS25/RPS3/RPS21/RPS13/RPS3A/RPS15/RPS7/RPS16/RPS27/RPS6/UBA52/RPS24/RPS8/RPS2/RPS29/RPS11/RPS4X/FAU/RPS5/RPS26/RPS9/RPS17/RPSA/RPS28
22	other CD4	REACTOME_SARS_COV_2_INFECTION	REACTOME_SARS_COV_2_INFECTION	81	0.955971	1.94785	6.20393e-21	1.18439e-19	1.01816e-19	76	tags=41%, list=2%, signal=41%	RPS12/RPS14/RPS10/RPS20/RPS18/RPS27A/RPS23/RPS15A/RPS19/RPS25/RPS3/RPS21/RPS13/RPS3A/RPS15/RPS7/RPS16/RPS27/RPS6/UBA52/RPS24/RPS8/RPS2/RPS29/RPS11/RPS4X/FAU/RPS5/RPS26/RPS9/RPS17/RPSA/RPS28
23	other CD4	REACTOME_ACTIVATION_OF_THE_MRNA_UPON_BINDING_OF_THE_CAP_BINDING_COMPLEX_AND_EIFS_AND_SUBSEQUENT_BINDING_TO_43S	REACTOME_ACTIVATION_OF_THE_MRNA_UPON_BINDING_OF_THE_CAP_BINDING_COMPLEX_AND_EIFS_AND_SUBSEQUENT_BINDING_TO_43S	39	0.979648	1.85867	3.13811e-20	5.73046e-19	4.92618e-19	76	tags=82%, list=2%, signal=81%	RPS12/RPS14/RPS10/RPS20/RPS18/RPS27A/RPS23/RPS15A/RPS19/RPS25/RPS3/RPS21/RPS13/RPS3A/RPS15/RPS7/RPS16/RPS27/RPS6/RPS24/RPS8/RPS2/RPS29/RPS11/RPS4X/FAU/RPS5/RPS26/RPS9/RPS17/RPSA/RPS28
24	other CD4	REACTOME_SARS_COV_1_INFECTION	REACTOME_SARS_COV_1_INFECTION	55	0.966198	1.89601	1.78809e-19	3.12916e-18	2.68998e-18	76	tags=60%, list=2%, signal=60%	RPS12/RPS14/RPS10/RPS20/RPS18/RPS27A/RPS23/RPS15A/RPS19/RPS25/RPS3/RPS21/RPS13/RPS3A/RPS15/RPS7/RPS16/RPS27/RPS6/UBA52/RPS24/RPS8/RPS2/RPS29/RPS11/RPS4X/FAU/RPS5/RPS26/RPS9/RPS17/RPSA/RPS28
25	other CD4	REACTOME_VIRAL_INFECTION_PATHWAYS	REACTOME_VIRAL_INFECTION_PATHWAYS	219	0.875056	1.87227	4.44865e-15	7.47374e-14	6.42479e-14	93	tags=35%, list=2%, signal=36%	RPS12/RPLP1/RPL32/RPS14/RPLP2/RPS10/RPS20/RPL30/RPL10/RPL13A/RPS18/RPL13/RPS27A/RPL9/RPS23/RPL26/RPS15A/RPL39/RPL19/RPS19/RPS25/RPL27A/RPL28/RPL17/RPS3/RPL41/RPL37/RPS21/RPS13/RPL35A/RPL29/RPS3A/RPS15/RPL21/RPL31/RPL23/RPL18/RPS7/RPL34/RPL12/RPS16/RPL27/RPS27/RPS6/RPL23A/UBA52/RPS24/RPS8/RPL11/RPS2/RPL7/RPL10A/RPL24/RPS29/RPS11/RPL14/RPS4X/RPL18A/RPL7A/RPL35/RPL6/RPL37A/FAU/RPS5/RPS26/RPS9/RPS17/…
26	other CD4	REACTOME_INFECTIOUS_DISEASE	REACTOME_INFECTIOUS_DISEASE	242	0.865336	1.85474	2.06425e-14	3.33455e-13	2.86654e-13	93	tags=32%, list=2%, signal=33%	RPS12/RPLP1/RPL32/RPS14/RPLP2/RPS10/RPS20/RPL30/RPL10/RPL13A/RPS18/RPL13/RPS27A/RPL9/RPS23/RPL26/RPS15A/RPL39/RPL19/RPS19/RPS25/RPL27A/RPL28/RPL17/RPS3/RPL41/RPL37/RPS21/RPS13/RPL35A/RPL29/RPS3A/RPS15/RPL21/RPL31/RPL23/RPL18/RPS7/RPL34/RPL12/RPS16/RPL27/RPS27/RPS6/RPL23A/UBA52/RPS24/RPS8/RPL11/RPS2/RPL7/RPL10A/RPL24/RPS29/RPS11/RPL14/RPS4X/RPL18A/RPL7A/RPL35/RPL6/RPL37A/FAU/RPS5/RPS26/RPS9/RPS17/…
27	other CD4	REACTOME_ANTIGEN_ACTIVATES_B_CELL_RECEPTOR_BCR_LEADING_TO_GENERATION_OF_SECOND_MESSENGERS	REACTOME_ANTIGEN_ACTIVATES_B_CELL_RECEPTOR_BCR_LEADING_TO_GENERATION_OF_SECOND_MESSENGERS	13	-0.976505	-2.39544	1.79968e-05	0.00027995	0.000240659	21	tags=31%, list=1%, signal=31%	IGLC3/IGLC2/IGHM/PLCG2
28	other CD4	REACTOME_LEISHMANIA_INFECTION	REACTOME_LEISHMANIA_INFECTION	24	-0.931879	-2.41443	9.69392e-05	0.00145409	0.00125001	21	tags=21%, list=1%, signal=21%	PSTPIP1/IGLC3/IGHG1/IGLC2/PLCG2
29	other CD4	REACTOME_POTENTIAL_THERAPEUTICS_FOR_SARS	REACTOME_POTENTIAL_THERAPEUTICS_FOR_SARS	21	-0.952547	-2.44253	0.000106529	0.00154283	0.0013263	21	tags=19%, list=1%, signal=19%	IGLC3/IGLC2/IGHM/PLCG2
30	other CD4	REACTOME_ANTI_INFLAMMATORY_RESPONSE_FAVOURING_LEISHMANIA_PARASITE_INFECTION	REACTOME_ANTI_INFLAMMATORY_RESPONSE_FAVOURING_LEISHMANIA_PARASITE_INFECTION	15	-0.960848	-2.37855	0.000230066	0.00322093	0.00276887	21	tags=27%, list=1%, signal=27%	IGLC3/IGHG1/IGLC2/PLCG2
31	other CD4	REACTOME_FCGAMMA_RECEPTOR_FCGR_DEPENDENT_PHAGOCYTOSIS	REACTOME_FCGAMMA_RECEPTOR_FCGR_DEPENDENT_PHAGOCYTOSIS	12	-0.969026	-2.36249	0.000344651	0.00466947	0.0040141	21	tags=33%, list=1%, signal=33%	IGLC3/IGHG1/IGLC2/PLCG2
32	other CD4	REACTOME_RRNA_MODIFICATION_IN_THE_NUCLEUS_AND_CYTOSOL	REACTOME_RRNA_MODIFICATION_IN_THE_NUCLEUS_AND_CYTOSOL	18	0.936969	1.77481	0.000436912	0.00573447	0.00492963	68	tags=28%, list=2%, signal=27%	RPS14/RPS7/RPS6/RPS2/RPS9
33	other CD4	REACTOME_HEMOSTASIS	REACTOME_HEMOSTASIS	88	-0.824573	-2.0711	0.000490829	0.00624692	0.00537016	70	tags=9%, list=2%, signal=9%	CD2/ATP2A3/IGLC3/JCHAIN/IGLC2/IGHA1/IGHM/PLCG2
34	other CD4	REACTOME_PROTEIN_HYDROXYLATION	REACTOME_PROTEIN_HYDROXYLATION	11	0.950776	1.7986	0.00195169	0.0241091	0.0207253	71	tags=36%, list=2%, signal=36%	RPS23/RPL27A/RPS6/RPL8
35	other CD4	REACTOME_SARS_COV_INFECTIONS	REACTOME_SARS_COV_INFECTIONS	104	0.779162	1.61131	0.00314364	0.0377237	0.0324291	76	tags=32%, list=2%, signal=32%	RPS12/RPS14/RPS10/RPS20/RPS18/RPS27A/RPS23/RPS15A/RPS19/RPS25/RPS3/RPS21/RPS13/RPS3A/RPS15/RPS7/RPS16/RPS27/RPS6/UBA52/RPS24/RPS8/RPS2/RPS29/RPS11/RPS4X/FAU/RPS5/RPS26/RPS9/RPS17/RPSA/RPS28
