# Supplementary material for: AS04 drives superior cross-protective antibody response by increased NOTCH signaling of dendritic cells and proliferation of memory B cells
Source: Front Immunol. 2025 Jul 24;16:1623405. doi: 10.3389/fimmu.2025.1623405 (PMC12344523; doi:10.3389/fimmu.2025.1623405)
Supplement: Supplementary file 12 [file Table7.xlsx]

## Sheet: GSE52245_DEGs
	ID	adj.P.Val	P.Value	t	B	logFC	Gene.symbol	Gene.title
222532_PM_at	222532_PM_at	0.200054205969726	6.65055e+08	534983491463304	294773132543351	0.806666666666664	SRPRB	SRP receptor beta subunit
212698_PM_s_at	212698_PM_s_at	0.200054205969726	7.31259e+08	531764847044751	287691193096902	0.790000000000001	2010-09-01	septin 10
211908_PM_x_at	211908_PM_x_at	0.324383036511508	3.39203e+09	479596077406994	172197883893359	178066666666667	IGKV3-20	immunoglobulin kappa variable 3-20
201508_PM_at	201508_PM_at	0.324383036511508	5.37781e+09	-4638334929096	137182151577032	-0.331333333333331	IGFBP4	insulin like growth factor binding protein 4
234994_PM_at	234994_PM_at	0.324383036511508	5.39389e+09	463731142737326	136954830151806	109066666666667	TMEM200A	transmembrane protein 200A
233829_PM_at	233829_PM_at	0.324383036511508	5.57742e+09	462584057234014	134407227274486	0.432666666666666	TLDC2	TBC/LysM-associated domain containing 2
211650_PM_x_at	211650_PM_x_at	0.324383036511508	6.3814e+09	457963546796571	124147457581145	1.59	LOC100290375///IGHV1-69///IGHV3-23///IGHV4-31///IGHM///IGHG3///IGHG1///IGHD///IGHA1	similar to hCG2042717///immunoglobulin heavy variable 1-69///immunoglobulin heavy variable 3-23///immunoglobulin heavy variable 4-31///immunoglobulin heavy constant mu///immunoglobulin heavy constant gamma 3 (G3m marker)///immunoglobulin heavy constant gamma 1 (G1m marker)///immunoglobulin heavy constant delta///immunoglobulin heavy constant alpha 1
226982_PM_at	226982_PM_at	0.324383036511508	6.77921e+09	455886413363315	119536555951112	0.964666666666665	ELL2	elongation factor for RNA polymerase II 2
204332_PM_s_at	204332_PM_s_at	0.324383036511508	6.82549e+09	455652611324174	11901761382775	0.377333333333333	AGA	aspartylglucosaminidase
218254_PM_s_at	218254_PM_s_at	0.324383036511508	9.11718e+09	445687705276211	0.969140967357574	0.786000000000002	SAR1B	secretion associated Ras related GTPase 1B
228924_PM_s_at	228924_PM_s_at	0.324383036511508	0.000101890330299044	441851987303021	0.88415234804493	0.656666666666664	UBE2J1	ubiquitin conjugating enzyme E2 J1
226752_PM_at	226752_PM_at	0.324383036511508	0.000107874993910704	439880113515323	0.840485740621323	0.407333333333334	FAM174A	family with sequence similarity 174 member A
212110_PM_at	212110_PM_at	0.324383036511508	0.000108148777602014	439792505992343	0.838546108761524	0.385333333333332	SLC39A14	solute carrier family 39 member 14
230397_PM_at	230397_PM_at	0.324383036511508	0.000121019318099245	435903029904225	0.752470770762348	0.618000000000002	SAR1B	secretion associated Ras related GTPase 1B
226099_PM_at	226099_PM_at	0.324383036511508	0.000127097087301147	434206041492853	0.71494036703357	139666666666666	ELL2	elongation factor for RNA polymerase II 2
214763_PM_at	214763_PM_at	0.324383036511508	0.00013388497652713	-432402792274659	0.675077412509514	-0.460666666666667	ACOT11	acyl-CoA thioesterase 11
222646_PM_s_at	222646_PM_s_at	0.324383036511508	0.000133920113659072	432393694091028	0.674876333628938	0.452000000000003	ERO1A	endoplasmic reticulum oxidoreductase 1 alpha
39249_PM_at	39249_PM_at	0.324383036511508	0.000140233703642696	430795895709911	0.639570985078714	0.712000000000002	AQP3	aquaporin 3 (Gill blood group)
244841_PM_at	244841_PM_at	0.324383036511508	0.000142707963459172	430188966080478	0.62616414575302	0.785333333333333	SEC24A	SEC24 homolog A, COPII coat complex component
201659_PM_s_at	201659_PM_s_at	0.324383036511508	0.000146387355702333	429305306508386	0.606648521319411	0.350000000000001	ARL 1,00	ADP ribosylation factor like GTPase 1
223565_PM_at	223565_PM_at	0.324383036511508	0.000158632449345289	426514279545398	0.545041544378114	206666666666667	MZB1	marginal zone B and B1 cell specific protein
238164_PM_at	238164_PM_at	0.324383036511508	0.000162347123709389	425709406143943	0.527285007094189	0.534000000000001	USP6NL	USP6 N-terminal like
229313_PM_at	229313_PM_at	0.324383036511508	0.000162757460761748	-425621610004504	0.525348380026187	-0.424666666666666	ANO5	anoctamin 5
206641_PM_at	206641_PM_at	0.324383036511508	0.000178478619835241	422412072524514	0.45458904880353	202466666666667	TNFRSF17	TNF receptor superfamily member 17
203065_PM_s_at	203065_PM_s_at	0.324383036511508	0.000202253428168295	418051035649536	0.358566525707142	1842	CAV1	caveolin 1
218140_PM_x_at	218140_PM_x_at	0.324383036511508	0.000205462546460736	417501352255002	0.346474134299629	0.508666666666666	SRPRB	SRP receptor beta subunit
205692_PM_s_at	205692_PM_s_at	0.324383036511508	0.00020632884969822	417354409477277	0.343241984811645	169466666666667	CD38	CD38 molecule
224795_PM_x_at	224795_PM_x_at	0.324383036511508	0.000207962236903402	417078993594683	0.3371844242991	0.844666666666667	IGK///IGKC	immunoglobulin kappa locus///immunoglobulin kappa constant
200670_PM_at	200670_PM_at	0.324383036511508	0.000213336779234087	416187513470061	0.317581335267307	0.702666666666666	XBP1	X-box binding protein 1
200598_PM_s_at	200598_PM_s_at	0.324383036511508	0.000213425166716236	416173037537974	0.317263073623074	0.72466666666667	HSP90B1	heat shock protein 90 beta family member 1
221671_PM_x_at	221671_PM_x_at	0.324383036511508	0.000215619276157921	415815563672697	0.309404368856063	1.03	IGK///IGKC	immunoglobulin kappa locus///immunoglobulin kappa constant
223299_PM_at	223299_PM_at	0.324383036511508	0.00023682628336759	412533533434494	0.237303981249469	0.999333333333333	SEC11C	SEC11 homolog C, signal peptidase complex subunit
222594_PM_s_at	222594_PM_s_at	0.324383036511508	0.000248065839467972	410909185652184	0.201655651231571	0.964000000000001	SPATS2	spermatogenesis associated serine rich 2
211633_PM_x_at	211633_PM_x_at	0.324383036511508	0.000250431255534591	410576538829845	0.194358316875284	1.34	IGHV4-31///IGHM///IGHG3///IGHG1///IGHA2///IGHA1///IGH	immunoglobulin heavy variable 4-31///immunoglobulin heavy constant mu///immunoglobulin heavy constant gamma 3 (G3m marker)///immunoglobulin heavy constant gamma 1 (G1m marker)///immunoglobulin heavy constant alpha 2 (A2m marker)///immunoglobulin heavy constant alpha 1///immunoglobulin heavy locus
211641_PM_x_at	211641_PM_x_at	0.324383036511508	0.000257095903272184	409655597302523	0.174160892164666	167933333333334	LOC100291190///LOC100290320///IGHV4-31///IGHM///IGHG3///IGHG1///IGHD///IGHA2///IGHA1///IGH	similar to immunoglobulin heavy locus///similar to hCG2042717///immunoglobulin heavy variable 4-31///immunoglobulin heavy constant mu///immunoglobulin heavy constant gamma 3 (G3m marker)///immunoglobulin heavy constant gamma 1 (G1m marker)///immunoglobulin heavy constant delta///immunoglobulin heavy constant alpha 2 (A2m marker)///immunoglobulin heavy constant alpha 1///immunoglobulin heavy locus
244033_PM_at	244033_PM_at	0.324383036511508	0.000264555626913157	408652139207711	0.15216299475702	0.733999999999999	CEP128	centrosomal protein 128
221253_PM_s_at	221253_PM_s_at	0.324383036511508	0.00027726619200067	407004555107967	0.116065813698865	145333333333334	TXNDC5///BLOC1S5	thioredoxin domain containing 5///biogenesis of lysosomal organelles complex 1 subunit 5
224799_PM_at	224799_PM_at	0.324383036511508	0.000280023902092972	406656872526552	0.108451824322691	0.779333333333333	NDFIP2	Nedd4 family interacting protein 2
223354_PM_x_at	223354_PM_x_at	0.324383036511508	0.000281002327577825	406534321464173	0.105768336966526	0.474000000000001	MFF	mitochondrial fission factor
223595_PM_at	223595_PM_at	0.324383036511508	0.000281876665981491	406425160714567	0.10337818335844	0.867333333333334	TMEM133	transmembrane protein 133
221286_PM_s_at	221286_PM_s_at	0.324383036511508	0.000293225257692781	405037614733601	0.0730074271860559	176266666666667	MZB1	marginal zone B and B1 cell specific protein
203857_PM_s_at	203857_PM_s_at	0.324383036511508	0.000297751978382817	404498769069319	0.0612184582648796	0.775333333333335	PDIA5	protein disulfide isomerase family A member 5
204550_PM_x_at	204550_PM_x_at	0.324383036511508	0.000301180409036589	404095970447056	0.0524079307115075	0.815999999999999	GSTM1	glutathione S-transferase mu 1
237817_PM_at	237817_PM_at	0.324383036511508	0.000312080535599761	402844516794597	0.0250454619031153	0.651999999999999
235117_PM_at	235117_PM_at	0.324383036511508	0.000314364209980397	40258775206209	0.019433483027135	110466666666667	CHAC2	ChaC cation transport regulator homolog 2
214669_PM_x_at	214669_PM_x_at	0.324383036511508	0.000314729883078258	402546807237023	0.0185386379634496	0.963333333333333	LOC100291682///IGK///IGKV3-20///IGKC	ig kappa chain V-III region HAH-like///immunoglobulin kappa locus///immunoglobulin kappa variable 3-20///immunoglobulin kappa constant
226936_PM_at	226936_PM_at	0.324383036511508	0.000316855318663734	402309737462624	0.0133578573637188	554	CENPW	centromere protein W
210596_PM_at	210596_PM_at	0.324383036511508	0.000319073761680559	402063947448507	0.00798715212187151	0.319333333333336	MAGT1	magnesium transporter 1
200700_PM_s_at	200700_PM_s_at	0.324383036511508	0.000329295544072265	400952612913306	-0.0162881496688145	606	KDELR2	KDEL endoplasmic reticulum protein retention receptor 2
202825_PM_at	202825_PM_at	0.324383036511508	0.000333292317781073	400527227072989	-0.0255764114612163	0.668666666666663	SLC25A4	solute carrier family 25 member 4
224994_PM_at	224994_PM_at	0.324383036511508	0.000335278961427909	-400317636739941	-0.0301520573651795	-0.285333333333335	CAMK2D	calcium/calmodulin dependent protein kinase II delta
235777_PM_at	235777_PM_at	0.324383036511508	0.000337823830150205	400050921089774	-0.0359741176578012	0.505333333333334	ANKRD44	ankyrin repeat domain 44
222411_PM_s_at	222411_PM_s_at	0.324383036511508	0.000339050541502988	399923056304756	-0.0387649588988657	0.688000000000001	SSR3	signal sequence receptor subunit 3
221651_PM_x_at	221651_PM_x_at	0.324383036511508	0.000343744294744665	399437950212043	-0.0493514539308464	0.998666666666665	IGK///IGKC	immunoglobulin kappa locus///immunoglobulin kappa constant
203755_PM_at	203755_PM_at	0.324383036511508	0.000348212183121107	398982166968025	-0.0592956056226841	0.779333333333332	BUB1B	BUB1 mitotic checkpoint serine/threonine kinase B
203133_PM_at	203133_PM_at	0.324383036511508	0.000348790581114542	398923581234561	-0.0605736412119633	0.447333333333335	SEC61B	Sec61 translocon beta subunit
1559942_PM_at	1559942_PM_at	0.324383036511508	0.000355687755955254	398232195429095	-0.0756531074142641	0.675333333333333	MDFIC	MyoD family inhibitor domain containing
1554616_PM_at	1554616_PM_at	0.324383036511508	0.000369014456468532	-396932649683584	-0.103981858048284	-0.578000000000001	SERPINB8	serpin family B member 8
214006_PM_s_at	214006_PM_s_at	0.324383036511508	0.000372249167564373	396624139016511	-0.110704163602607	0.546000000000001	GGCX	gamma-glutamyl carboxylase
225630_PM_at	225630_PM_at	0.324383036511508	0.000390100622561564	394967296354731	-0.146786601518118	0.314666666666665	EEPD1	endonuclease/exonuclease/phosphatase family domain containing 1
215565_PM_at	215565_PM_at	0.324383036511508	0.000408183289338969	39336283810522	-0.18169648039686	166466666666667
230011_PM_at	230011_PM_at	0.324383036511508	0.000411272132973798	393095726722954	-0.187505216786106	0.459333333333334	2001-05-01	meiotic double-stranded break formation protein 1
216698_PM_x_at	216698_PM_x_at	0.324383036511508	0.000416868688510891	392616708863799	-0.197919944726354	0.405333333333334	LOC100290714///OR7E35P	similar to hCG2044651///olfactory receptor family 7 subfamily E member 35 pseudogene
240346_PM_at	240346_PM_at	0.324383036511508	0.000420501164447353	-392309147614857	-0.204605372802761	-0.377333333333333
202433_PM_at	202433_PM_at	0.324383036511508	0.000428930287327108	391605329691817	-0.219899692796294	0.425999999999998	SLC35B1	solute carrier family 35 member B1
212097_PM_at	212097_PM_at	0.324383036511508	0.000430338275841649	391489082229596	-0.222425203133994	1488	CAV1	caveolin 1
212902_PM_at	212902_PM_at	0.324383036511508	0.000432365287183476	391322376653768	-0.226046629618766	0.787333333333332	SEC24A	SEC24 homolog A, COPII coat complex component
226193_PM_x_at	226193_PM_x_at	0.324383036511508	0.000438019036653044	390861399534401	-0.236058805939189	0.369333333333335	CBWD6///CBWD3///CBWD5///CBWD2///CBWD1	COBW domain containing 6///COBW domain containing 3///COBW domain containing 5///COBW domain containing 2///COBW domain containing 1
201287_PM_s_at	201287_PM_s_at	0.324383036511508	0.000450463427926237	389866869837864	-0.2576501097995	134733333333333	SDC1	syndecan 1
211048_PM_s_at	211048_PM_s_at	0.324383036511508	0.00045064764520332	389852349805238	-0.257965245357913	0.851333333333335	PDIA4	protein disulfide isomerase family A member 4
216010_PM_x_at	216010_PM_x_at	0.324383036511508	0.000454458724835865	-389553251714633	-0.264456107569417	-0.310666666666666	FUT3	fucosyltransferase 3 (Lewis blood group)
218774_PM_at	218774_PM_at	0.324383036511508	0.000456486327549264	389395118584337	-0.267887351578358	0.572000000000002	DCPS	decapping enzyme, scavenger
212592_PM_at	212592_PM_at	0.324383036511508	0.000463073519020614	388886069255004	-0.27893069610857	100533333333333	JCHAIN	joining chain of multimeric IgA and IgM
214836_PM_x_at	214836_PM_x_at	0.324383036511508	0.000463411841169118	38886011521588	-0.279493652705025	1266	IGK///IGKC	immunoglobulin kappa locus///immunoglobulin kappa constant
223001_PM_at	223001_PM_at	0.324383036511508	0.000465180720153868	388724717615776	-0.282430352169221	442	OSTC	oligosaccharyltransferase complex non-catalytic subunit
205967_PM_at	205967_PM_at	0.324383036511508	0.000473852059268147	388068155828454	-0.296667355558592	0.453999999999999	HIST1H4C	histone cluster 1, H4c
1565149_PM_at	1565149_PM_at	0.324383036511508	0.000474755720257501	-388000409281417	-0.298136055938126	-0.406666666666668	DYNC2H1	dynein cytoplasmic 2 heavy chain 1
221760_PM_at	221760_PM_at	0.324383036511508	0.000476376794035733	387879193486349	-0.300763780636492	0.668666666666661	MAN1A1	mannosidase alpha class 1A member 1
223959_PM_at	223959_PM_at	0.324383036511508	0.000481170230331266	-387523102862268	-0.308481995708632	-0.388666666666666	DNAL1	dynein axonemal light chain 1
219003_PM_s_at	219003_PM_s_at	0.324383036511508	0.000481335822821456	387510863362464	-0.308747254789652	0.92333333333333	MANEA	mannosidase endo-alpha
1569032_PM_at	1569032_PM_at	0.324383036511508	0.00048783207580041	-387033914239041	-0.319082298326911	-0.279333333333334	LOC642852	uncharacterized LOC642852
202655_PM_at	202655_PM_at	0.324383036511508	0.000490170087294829	386863773270029	-0.322768347537581	0.708666666666669	MANF	mesencephalic astrocyte derived neurotrophic factor
1564494_PM_s_at	1564494_PM_s_at	0.324383036511508	0.000500751420471989	386103512264298	-0.339234325348483	0.477999999999998	P4HB	prolyl 4-hydroxylase subunit beta
216450_PM_x_at	216450_PM_x_at	0.324383036511508	0.000501785407974162	386030062659132	-0.340824700369623	0.685999999999999	HSP90B1	heat shock protein 90 beta family member 1
235965_PM_at	235965_PM_at	0.324383036511508	0.000503930514547714	38587815362093	-0.344113690256525	162266666666666	BHLHA15	basic helix-loop-helix family member a15
1554482_PM_a_at	1554482_PM_a_at	0.333969342763056	0.000532160429241012	383935674034077	-0.386142092436565	0.587333333333334	SAR1B	secretion associated Ras related GTPase 1B
213129_PM_s_at	213129_PM_s_at	0.333969342763056	0.000534573185740901	383774339553255	-0.389630414740603	0.632666666666666	GCSHP5///GCSH	glycine cleavage system protein H pseudogene 5///glycine cleavage system protein H
219118_PM_at	219118_PM_at	0.333969342763056	0.000537134280602192	383603860178856	-0.393316063237622	0.860666666666665	FKBP11	FK506 binding protein 11
219551_PM_at	219551_PM_at	0.334605081714043	0.00054427217897377	383132870515507	-0.403496387044716	0.792666666666665	EAF2	ELL associated factor 2
201923_PM_at	201923_PM_at	0.352214985299036	0.000587354878634555	380411759926402	-0.46224968071717	0.807999999999999	PRDX4	peroxiredoxin 4
217861_PM_s_at	217861_PM_s_at	0.352214985299036	0.000587634218943219	380394758677285	-0.462616424442851	0.463333333333334	PREB	prolactin regulatory element binding
237592_PM_at	237592_PM_at	0.352214985299036	0.000592228431828773	380116267596075	-0.468623304277635	0.552666666666667	ZC2HC1B	zinc finger C2HC-type containing 1B
200599_PM_s_at	200599_PM_s_at	0.355026378473921	0.000603444269360772	379445120823607	-0.483094768140271	0.610666666666672	HSP90B1	heat shock protein 90 beta family member 1
231428_PM_at	231428_PM_at	0.355454633295135	0.00061562283738925	378729970720584	-0.498507594641	138933333333333
210510_PM_s_at	210510_PM_s_at	0.355454633295135	0.000629029167141304	377958463846675	-0.515126317190021	364	NRP1	neuropilin 1
221004_PM_s_at	221004_PM_s_at	0.355454633295135	0.000634146845304836	377668161995232	-0.521377238714817	114266666666667	ITM2C	integral membrane protein 2C
212954_PM_at	212954_PM_at	0.355454633295135	0.000634797719309527	377631404371726	-0.522168629575184	0.330666666666667	DYRK4	dual specificity tyrosine phosphorylation regulated kinase 4
216542_PM_x_at	216542_PM_x_at	0.355454633295135	0.000636654556573576	377526741917094	-0.524421896204879	1.46	LOC100290293///IGHM///IGHG1///IGHA1	similar to hCG2042717///immunoglobulin heavy constant mu///immunoglobulin heavy constant gamma 1 (G1m marker)///immunoglobulin heavy constant alpha 1
217811_PM_at	217811_PM_at	0.355772461422899	0.000643726102181614	377130846418373	-0.532943560199787	0.236666666666666	SELT	selenoprotein T
200929_PM_at	200929_PM_at	0.35729992110908	0.000653020051373627	376616912891116	-0.544002377878341	0.479333333333329	TMED10P1///TMED10	transmembrane p24 trafficking protein 10 pseudogene 1///transmembrane p24 trafficking protein 10
203279_PM_at	203279_PM_at	0.357449558135424	0.000659864169318383	376242975125426	-0.552046184581057	0.408666666666669	EDEM1	ER degradation enhancing alpha-mannosidase like protein 1
1552908_PM_at	1552908_PM_at	0.357449558135424	0.000666512453373114	375883329159056	-0.559780495797961	0.676000000000001	GCSAML	germinal center associated signaling and motility like
231951_PM_at	231951_PM_at	0.357449558135424	0.000675362869476296	-375409928824548	-0.56995803450501	-0.455333333333333	GNAO1	G protein subunit alpha o1
222753_PM_s_at	222753_PM_s_at	0.357449558135424	0.00067942527727468	375194649742164	-0.574585105949402	0.822666666666668	SPCS3	signal peptidase complex subunit 3
241513_PM_at	241513_PM_at	0.359473340797847	0.000689841922393748	374648304663493	-0.586324597724142	0.422666666666667
205396_PM_at	205396_PM_at	0.362435026223458	0.00070787638787644	-37372108929535	-0.606237056839161	-0.370000000000001	SMAD3	SMAD family member 3
238029_PM_s_at	238029_PM_s_at	0.362435026223458	0.000718188367428696	373201172226796	-0.617396502262008	1132	SLC16A14	solute carrier family 16 member 14
214512_PM_s_at	214512_PM_s_at	0.362435026223458	0.000721319957618855	373044715979861	-0.620753805010403	0.533333333333331	SUB1	SUB1 homolog, transcriptional regulator
216449_PM_x_at	216449_PM_x_at	0.362435026223458	0.000725056459490705	372858898715342	-0.624740631312258	0.696666666666664	HSP90B1	heat shock protein 90 beta family member 1
216510_PM_x_at	216510_PM_x_at	0.362435026223458	0.000728645762306138	372681275271303	-0.628551127892369	145866666666667	LOC100290375///IGHV3-23///IGHV4-31///IGHM///IGHG1///IGHA1	similar to hCG2042717///immunoglobulin heavy variable 3-23///immunoglobulin heavy variable 4-31///immunoglobulin heavy constant mu///immunoglobulin heavy constant gamma 1 (G1m marker)///immunoglobulin heavy constant alpha 1
236050_PM_at	236050_PM_at	0.363410470102886	0.000747819888502423	371746565938335	-0.648594617857293	0.422666666666668	LMNTD2	lamin tail domain containing 2
202064_PM_s_at	202064_PM_s_at	0.363410470102886	0.000751747902857298	371557955491897	-0.652637351338453	0.801333333333334	SEL1L	SEL1L ERAD E3 ligase adaptor subunit
218449_PM_at	218449_PM_at	0.363410470102886	0.000760260217101821	371152483375631	-0.661326367803367	0.313333333333334	UFSP2	UFM1 specific peptidase 2
205229_PM_s_at	205229_PM_s_at	0.363410470102886	0.000781160476464217	370175323385645	-0.682255038101719	0.956666666666669	COCH	cochlin
228275_PM_at	228275_PM_at	0.363410470102886	0.000786475994841087	369930851675723	-0.687488591791287	0.524000000000002
214209_PM_s_at	214209_PM_s_at	0.363410470102886	0.000792111809430837	3696733936293	-0.692999061316997	0.87	ABCB9	ATP binding cassette subfamily B member 9
228733_PM_at	228733_PM_at	0.363410470102886	0.000798685015428291	369375348868534	-0.699376821717268	0.291333333333333	PUSL1	pseudouridylate synthase-like 1
214624_PM_at	214624_PM_at	0.363410470102886	0.000803181829515574	-369172820296337	-0.703709802323736	-0.286666666666667	UPK1A	uroplakin 1A
216640_PM_s_at	216640_PM_s_at	0.363410470102886	0.000807652678663251	368972548621149	-0.707993811169337	592	PDIA6	protein disulfide isomerase family A member 6
200616_PM_s_at	200616_PM_s_at	0.363410470102886	0.000814668747730971	368660421410908	-0.714669154991776	0.470666666666668	MLEC	malectin
213133_PM_s_at	213133_PM_s_at	0.363410470102886	0.000816849998863287	368563914181587	-0.716732780289856	0.601333333333335	GCSHP5///GCSH	glycine cleavage system protein H pseudogene 5///glycine cleavage system protein H
219275_PM_at	219275_PM_at	0.363410470102886	0.000823426590280941	368274445130327	-0.722921572003009	0.283333333333333	PDCD5	programmed cell death 5
213220_PM_at	213220_PM_at	0.363410470102886	0.000830354142986345	367971943213523	-0.729387463285816	0.248666666666669	LOC100130175///BBIP1	uncharacterized LOC100130175///BBSome interacting protein 1
209709_PM_s_at	209709_PM_s_at	0.363410470102886	0.000832694053054689	36787032023271	-0.731559270958635	0.923999999999998	HMMR	hyaluronan mediated motility receptor
203284_PM_s_at	203284_PM_s_at	0.363410470102886	0.000848615989814853	36718609040806	-0.746177443483135	0.357333333333331	HS2ST1	heparan sulfate 2-O-sulfotransferase 1
209541_PM_at	209541_PM_at	0.363410470102886	0.000867421851776097	366393779272037	-0.763094515635997	1048	IGF1	insulin like growth factor 1
217022_PM_s_at	217022_PM_s_at	0.363410470102886	0.000868549649956864	366346794665077	-0.764097364259094	131333333333333	IGHA2///IGHA1///IGH	immunoglobulin heavy constant alpha 2 (A2m marker)///immunoglobulin heavy constant alpha 1///immunoglobulin heavy locus
200756_PM_x_at	200756_PM_x_at	0.363410470102886	0.00087376498243578	366130287548573	-0.768718032388701	0.596666666666668	CALU	calumenin
204149_PM_s_at	204149_PM_s_at	0.363410470102886	0.000878937152261281	365916805675757	-0.773273326871972	0.57	GSTM4	glutathione S-transferase mu 4
1554193_PM_s_at	1554193_PM_s_at	0.363410470102886	0.000890880975758503	365428438229516	-0.783691120965519	734	MANEA	mannosidase endo-alpha
217888_PM_s_at	217888_PM_s_at	0.363410470102886	0.000891035561081552	365422159116613	-0.783825038676339	0.347333333333332	ARFGAP1	ADP ribosylation factor GTPase activating protein 1
210733_PM_at	210733_PM_at	0.363410470102886	0.000891637110622215	365397734771935	-0.784345941951754	0.334666666666666	TRAM1	translocation associated membrane protein 1
222385_PM_x_at	222385_PM_x_at	0.363410470102886	0.000891755637028034	3653929242004	-0.784448536800029	107266666666666	SEC61A1	Sec61 translocon alpha 1 subunit
224596_PM_at	224596_PM_at	0.363410470102886	0.000896250765563327	365210938468756	-0.788329436112496	0.648666666666667	SLC44A1	solute carrier family 44 member 1
230052_PM_s_at	230052_PM_s_at	0.363410470102886	0.000905451870936639	-364841172396814	-0.796212987743958	-0.388000000000001	NFKBID	NFKB inhibitor delta
203360_PM_s_at	203360_PM_s_at	0.363410470102886	0.000912039473861986	364578664919177	-0.801808261712135	0.396666666666669	MYCBP	MYC binding protein
1554148_PM_a_at	1554148_PM_a_at	0.363410470102886	0.00096209513345368	36264199822997	-0.84304932398655	0.260666666666664	SLC33A1	solute carrier family 33 member 1
242022_PM_at	242022_PM_at	0.363410470102886	0.000965029098373856	-362531531089716	-0.845399648086103	-0.363333333333334
223020_PM_at	223020_PM_at	0.363410470102886	0.000976371447984724	362107514856597	-0.854419031863152	0.496000000000002	CLPTM1L	CLPTM1 like
226664_PM_at	226664_PM_at	0.363410470102886	0.000980978388603817	361936651680553	-0.858052580293741	0.356666666666666	TBC1D20	TBC1 domain family member 20
229721_PM_x_at	229721_PM_x_at	0.363410470102886	0.000985519723148577	361768980209769	-0.861617730058423	141133333333334	DERL3	derlin 3
1554208_PM_at	1554208_PM_at	0.363410470102886	0.000987201953931392	361707060004687	-0.862934189862095	0.383333333333335	2001-05-01	meiotic double-stranded break formation protein 1
228820_PM_at	228820_PM_at	0.363410470102886	0.000996068326634112	361382381277683	-0.86983588601356	0.489333333333333	XPNPEP3	X-prolyl aminopeptidase 3
1566740_PM_at	1566740_PM_at	0.363410470102886	0.000999602153603694	-361253754598233	-0.872569561969299	-0.37	PLCE1	phospholipase C epsilon 1
237175_PM_at	237175_PM_at	0.363410470102886	0.000999621651390304	36125304612574	-0.872584618134787	0.336666666666666
203711_PM_s_at	203711_PM_s_at	0.363410470102886	0.00100844930061922	360933649957372	-0.879371341175437	0.649333333333335	HIBCH	3-hydroxyisobutyryl-CoA hydrolase
232517_PM_s_at	232517_PM_s_at	0.363410470102886	0.00101545870272745	-360681961523906	-0.884718027130493	-0.456666666666666	HELZ2	helicase with zinc finger 2
211644_PM_x_at	211644_PM_x_at	0.363410470102886	0.00101785338872476	360596360022274	-0.886536212901301	153466666666667	LOC100291682///IGK///IGKV3-20///IGKC	ig kappa chain V-III region HAH-like///immunoglobulin kappa locus///immunoglobulin kappa variable 3-20///immunoglobulin kappa constant
208379_PM_x_at	208379_PM_x_at	0.363410470102886	0.00102611099470448	-360302667123657	-0.892773238900165	-0.307333333333334	NPY2R	neuropeptide Y receptor Y2
212364_PM_at	212364_PM_at	0.363410470102886	0.00104224171496831	359735493930299	-0.904813448529312	0.294666666666667	MYO1B	myosin IB
224404_PM_s_at	224404_PM_s_at	0.363410470102886	0.00105003149145322	359464630798484	-0.910561308330036	104466666666667	FCRL5	Fc receptor like 5
230128_PM_at	230128_PM_at	0.363410470102886	0.00105274968971344	35937057188053	-0.9125569631045	0.993999999999999	IGL	immunoglobulin lambda locus
204492_PM_at	204492_PM_at	0.363410470102886	0.00106285527822383	359022931982424	-0.91993140366828	0.377333333333333	ARHGAP11A	Rho GTPase activating protein 11A
201894_PM_s_at	201894_PM_s_at	0.363410470102886	0.00106680329143945	358887985008073	-0.922793396054477	0.280000000000001	SSR1	signal sequence receptor subunit 1
200968_PM_s_at	200968_PM_s_at	0.363410470102886	0.00107112819447429	358740708752345	-0.925916474312956	0.658666666666665	PPIB	peptidylprolyl isomerase B
207854_PM_at	207854_PM_at	0.363410470102886	0.00108703056630608	-358204083948524	-0.937292399192535	-0.387333333333332	GYPE	glycophorin E (MNS blood group)
204825_PM_at	204825_PM_at	0.363410470102886	0.00109286522852588	358009095012469	-0.941424604842954	0.707333333333335	MELK	maternal embryonic leucine zipper kinase
218681_PM_s_at	218681_PM_s_at	0.363410470102886	0.00109899000170395	357805490598165	-0.945738607464191	0.754000000000003	SDF2L1	stromal cell derived factor 2 like 1
231647_PM_s_at	231647_PM_s_at	0.363410470102886	0.00110622786598394	357566293290497	-0.95080573472065	104066666666667	FCRL5	Fc receptor like 5
201239_PM_s_at	201239_PM_s_at	0.363410470102886	0.00111438481130479	357298528608623	-0.95647671511793	0.48666666666667	SPCS2P4///SPCS2	signal peptidase complex subunit 2 homolog (S. cerevisiae) pseudogene 4///signal peptidase complex subunit 2
211639_PM_x_at	211639_PM_x_at	0.363410470102886	0.00111787949331088	357184389341864	-0.95889364422383	1306	IGHV4-31///IGHM///IGHG4///IGHG3///IGHG1///IGHD///IGHA2///IGHA1///IGH	immunoglobulin heavy variable 4-31///immunoglobulin heavy constant mu///immunoglobulin heavy constant gamma 4 (G4m marker)///immunoglobulin heavy constant gamma 3 (G3m marker)///immunoglobulin heavy constant gamma 1 (G1m marker)///immunoglobulin heavy constant delta///immunoglobulin heavy constant alpha 2 (A2m marker)///immunoglobulin heavy constant alpha 1///immunoglobulin heavy locus
1569325_PM_at	1569325_PM_at	0.363410470102886	0.00112115800829781	-357077623371834	-0.961154212505553	-0.406666666666668	ARPC5	actin related protein 2/3 complex subunit 5
206099_PM_at	206099_PM_at	0.363410470102886	0.00112632516071747	-356909964277422	-0.96470363001271	-338	PRKCH	protein kinase C eta
230381_PM_at	230381_PM_at	0.363410470102886	0.00113015280564447	356786246893017	-0.967322430527468	0.584666666666666	C1orf186	chromosome 1 open reading frame 186
222386_PM_s_at	222386_PM_s_at	0.363410470102886	0.0011311689288985	356753471709133	-0.968016152552588	0.309999999999998	COPZ1	coatomer protein complex subunit zeta 1
201240_PM_s_at	201240_PM_s_at	0.363410470102886	0.00114309648732898	356370859625068	-0.976112994613264	0.389333333333331	SPCS2P4///SPCS2	signal peptidase complex subunit 2 homolog (S. cerevisiae) pseudogene 4///signal peptidase complex subunit 2
236798_PM_at	236798_PM_at	0.363410470102886	0.00114490197151246	356313279758535	-0.977331252234176	0.475333333333331
240118_PM_at	240118_PM_at	0.363410470102886	0.00115107534583319	35611706138611	-0.981482293039543	1256
1562976_PM_at	1562976_PM_at	0.363410470102886	0.0011573913807384	355917358081635	-0.98570628082409	0.330666666666667	LOC100289070	hypothetical protein LOC100289070
223325_PM_at	223325_PM_at	0.363410470102886	0.00115881259037891	35587256675608	-0.986653568471239	0.681333333333331	TXNDC11	thioredoxin domain containing 11
202857_PM_at	202857_PM_at	0.363410470102886	0.00116355757067801	35572340578407	-0.989807874915851	308	CNPY2	canopy FGF signaling regulator 2
210293_PM_s_at	210293_PM_s_at	0.363410470102886	0.00117223537426539	35545212814746	-0.995543455307796	0.284000000000001	SEC23B	Sec23 homolog B, coat complex II component
227291_PM_s_at	227291_PM_s_at	0.363410470102886	0.0011738553569351	355401700675562	-0.996609474900797	0.323333333333332	BOLA3	bolA family member 3
213689_PM_x_at	213689_PM_x_at	0.363410470102886	0.0011743029170027	355387780697436	-0.996903729627983	0.447333333333336	FAM69A	family with sequence similarity 69 member A
200825_PM_s_at	200825_PM_s_at	0.363410470102886	0.00117874797597143	355249808348177	-0.999820122446367	0.445999999999998	HYOU1	hypoxia up-regulated 1
215058_PM_at	215058_PM_at	0.363410470102886	0.00118191847863875	35515170430155	-100189356857792	0.998666666666667	DENND5B	DENN domain containing 5B
1553954_PM_at	1553954_PM_at	0.363410470102886	0.00118243743991897	355135670429388	-100223242908909	0.633333333333335	ALG14	ALG14, UDP-N-acetylglucosaminyltransferase subunit
213399_PM_x_at	213399_PM_x_at	0.363410470102886	0.0011843873651106	355075486061548	-100350432240657	0.405333333333331	RPN2	ribophorin II
200967_PM_at	200967_PM_at	0.363410470102886	0.00119343143228368	354797586715051	-100937631345171	0.548666666666668	PPIB	peptidylprolyl isomerase B
225978_PM_at	225978_PM_at	0.363410470102886	0.00119555589524262	-354732602850762	-101074919534922	-0.555333333333332	RIMKLB	ribosomal modification protein rimK like family member B
222432_PM_s_at	222432_PM_s_at	0.363410470102886	0.00120505785603618	354443311503579	-10168598870317	0.366666666666664	CCDC47	coiled-coil domain containing 47
220495_PM_s_at	220495_PM_s_at	0.363410470102886	0.00121196825799978	35423430153866	-102127375583746	0.440666666666666	TXNDC15	thioredoxin domain containing 15
226117_PM_at	226117_PM_at	0.363410470102886	0.00123426317914834	353567735226479	-103534442981157	0.523333333333334	TIFA	TRAF interacting protein with forkhead associated domain
201004_PM_at	201004_PM_at	0.363410470102886	0.00123899469321323	353427770164162	-103829784093882	0.364666666666663	SSR4	signal sequence receptor subunit 4
226935_PM_s_at	226935_PM_s_at	0.363410470102886	0.00125424631402665	35298009142322	-104774167381547	0.461333333333333	CLPTM1L	CLPTM1 like
201710_PM_at	201710_PM_at	0.363410470102886	0.00125424760752192	352980053678744	-1047742469868	0.810666666666666	MYBL2	MYB proto-oncogene like 2
224586_PM_x_at	224586_PM_x_at	0.363410470102886	0.00125989527624227	352815610615342	-105121039294118	0.361333333333336	SUB1	SUB1 homolog, transcriptional regulator
202061_PM_s_at	202061_PM_s_at	0.363410470102886	0.001261733627025	352762236848055	-105233586865133	0.276000000000002	SEL1L	SEL1L ERAD E3 ligase adaptor subunit
200654_PM_at	200654_PM_at	0.363410470102886	0.00126388285772739	352699932232004	-105364959295908	0.371999999999996	P4HB	prolyl 4-hydroxylase subunit beta
201714_PM_at	201714_PM_at	0.363410470102886	0.00127607421745626	352348437152611	-106105956109191	0.54	TUBG1	tubulin gamma 1
238376_PM_at	238376_PM_at	0.363410470102886	0.00128618388096568	-352059409715977	-106715073865205	-0.445333333333334	LOC100505564///DEXI	uncharacterized LOC100505564///Dexi homolog
217823_PM_s_at	217823_PM_s_at	0.363410470102886	0.00130376888273196	351561851533977	-107763263103393	0.596000000000002	UBE2J1	ubiquitin conjugating enzyme E2 J1
211430_PM_s_at	211430_PM_s_at	0.363410470102886	0.00132887472641152	35086260148287	-109235486801313	1766	LOC100290146///IGHV4-31///IGHM///IGHG1///IGH	Ig gamma-1 chain C region-like///immunoglobulin heavy variable 4-31///immunoglobulin heavy constant mu///immunoglobulin heavy constant gamma 1 (G1m marker)///immunoglobulin heavy locus
222089_PM_s_at	222089_PM_s_at	0.363410470102886	0.00133084649536719	350808224573703	-109349931264346	0.301333333333333	C16orf71	chromosome 16 open reading frame 71
225090_PM_at	225090_PM_at	0.363410470102886	0.00134671794123437	350373334960405	-110265001245958	0.413999999999998	SYVN1	synoviolin 1
225093_PM_at	225093_PM_at	0.363410470102886	0.00136188074072612	-349962455069369	-111129188891456	-0.25866666666667	UTRN	utrophin
201096_PM_s_at	201096_PM_s_at	0.363410470102886	0.00137909756891291	349501229577939	-112098845110876	0.46933333333333	ARF4	ADP ribosylation factor 4
222832_PM_s_at	222832_PM_s_at	0.363410470102886	0.00137914644736513	349499928081915	-112101580675237	0.308666666666666	MFF	mitochondrial fission factor
238477_PM_at	238477_PM_at	0.363410470102886	0.00138265641059562	-349406583674664	-112297768390249	-0.349333333333334	KIF1C	kinesin family member 1C
243591_PM_at	243591_PM_at	0.363410470102886	0.00139610411045627	349051055641416	-113044835424929	0.718666666666667
228551_PM_at	228551_PM_at	0.363410470102886	0.0014034546255808	348858116861598	-113450143713263	101933333333333	DENND5B	DENN domain containing 5B
242452_PM_at	242452_PM_at	0.363410470102886	0.00140782291084092	34874391755721	-113690006119341	0.369333333333333
204914_PM_s_at	204914_PM_s_at	0.363410470102886	0.00141236681147087	-348625489015015	-113938722340937	-356	SOX11	SRY-box 11
230185_PM_at	230185_PM_at	0.363410470102886	0.00141546282931688	348545007082052	-114107728475657	0.484666666666665	THAP9	THAP domain containing 9
232807_PM_at	232807_PM_at	0.363410470102886	0.00141841645443491	-348468384675072	-114268617102575	-0.400666666666666	FAM131A	family with sequence similarity 131 member A
212900_PM_at	212900_PM_at	0.363410470102886	0.00142496070370859	348299161299489	-114623901251604	0.421999999999997	SEC24A	SEC24 homolog A, COPII coat complex component
212857_PM_x_at	212857_PM_x_at	0.363410470102886	0.00143375201862452	348073007628495	-115098615210234	0.344000000000001	SUB1	SUB1 homolog, transcriptional regulator
238009_PM_at	238009_PM_at	0.363410470102886	0.00144903176897473	-347683102009316	-115916800607773	-0.556666666666667
241944_PM_x_at	241944_PM_x_at	0.363410470102886	0.00144942862196627	-347673028064517	-115937935654301	-0.356666666666666
204670_PM_x_at	204670_PM_x_at	0.363410470102886	0.00145605592976231	-347505188275688	-116290030025009	-0.268000000000002	HLA-DRB4///HLA-DRB1	major histocompatibility complex, class II, DR beta 4///major histocompatibility complex, class II, DR beta 1
218048_PM_at	218048_PM_at	0.363410470102886	0.00145613833994807	347503105834366	-116294398191608	0.263333333333328	COMMD3	COMM domain containing 3
201137_PM_s_at	201137_PM_s_at	0.363410470102886	0.00146637315641715	-347245358673777	-116834981360603	-0.308000000000003	HLA-DPB1	major histocompatibility complex, class II, DP beta 1
209707_PM_at	209707_PM_at	0.363410470102886	0.00146873600215736	347186100543344	-116959245547955	0.411333333333334	PIGK	phosphatidylinositol glycan anchor biosynthesis class K
214446_PM_at	214446_PM_at	0.363410470102886	0.00147308082818844	347077375363437	-117187222377396	1062	ELL2	elongation factor for RNA polymerase II 2
222435_PM_s_at	222435_PM_s_at	0.363410470102886	0.0014780923551715	346952349626437	-117449346995536	714	UBE2J1	ubiquitin conjugating enzyme E2 J1
217826_PM_s_at	217826_PM_s_at	0.363410470102886	0.00147901128130323	3469294689046	-117497314271568	0.574666666666671	UBE2J1	ubiquitin conjugating enzyme E2 J1
224630_PM_at	224630_PM_at	0.363410470102886	0.00149510827969175	346530868487652	-118332760905478	0.627999999999999	ERLEC1	endoplasmic reticulum lectin 1
218213_PM_s_at	218213_PM_s_at	0.363410470102886	0.00150737535539553	346229871731135	-118963407020213	0.319333333333333	TMEM258	transmembrane protein 258
204836_PM_at	204836_PM_at	0.363410470102886	0.00151031049598526	346158202104788	-119113539671225	177133333333333	GLDC	glycine decarboxylase
211577_PM_s_at	211577_PM_s_at	0.363410470102886	0.00152260993128229	345859328573669	-119739495735842	0.831333333333333	IGF1	insulin like growth factor 1
230673_PM_at	230673_PM_at	0.363410470102886	0.00152999078765813	345681089587497	-120112703972004	0.957333333333334	PKHD1L1	polycystic kidney and hepatic disease 1 (autosomal recessive)-like 1
213491_PM_x_at	213491_PM_x_at	0.363410470102886	0.00153248413422773	345621065245071	-120238371175028	0.411333333333332	RPN2	ribophorin II
200757_PM_s_at	200757_PM_s_at	0.363410470102886	0.00153504527306388	345559506706171	-120367242195518	0.436000000000002	CALU	calumenin
225621_PM_at	225621_PM_at	0.363410470102886	0.00155010030803926	345199636649534	-121120453688362	0.230666666666666	ALG2	ALG2, alpha-1,3/1,6-mannosyltransferase
1568905_PM_at	1568905_PM_at	0.363410470102886	0.00155671103814102	-34504267817065	-121448880305573	-0.250666666666667	LINC01057	long intergenic non-protein coding RNA 1057
50400_PM_at	50400_PM_at	0.363410470102886	0.00156133634527451	344933240629965	-121677840037727	0.375333333333333	PAOX	polyamine oxidase (exo-N4-amino)
230448_PM_at	230448_PM_at	0.363410470102886	0.00156486287229201	344850010364314	-121851952576922	0.769999999999999	SLC38A10	solute carrier family 38 member 10
215193_PM_x_at	215193_PM_x_at	0.363410470102886	0.00156556607755347	-344833435469921	-121886624403415	-0.229999999999997	LOC100133661///HLA-DRB5///HLA-DRB4///HLA-DRB3///HLA-DRB1	HLA class II histocompatibility antigen, DR beta 4 chain-like///major histocompatibility complex, class II, DR beta 5///major histocompatibility complex, class II, DR beta 4///major histocompatibility complex, class II, DR beta 3///major histocompatibility complex, class II, DR beta 1
231011_PM_at	231011_PM_at	0.363410470102886	0.00156668526942004	344807070339896	-12194177447071	0.352666666666668	LARP1B	La ribonucleoprotein domain family member 1B
202558_PM_s_at	202558_PM_s_at	0.363410470102886	0.00157212293284567	344679231179668	-122209164215556	0.633333333333333	HSPA13	heat shock protein family A (Hsp70) member 13
242229_PM_at	242229_PM_at	0.363410470102886	0.00157765071465625	344549708844528	-122480037730182	0.344666666666669	NAPEPLD	N-acyl phosphatidylethanolamine phospholipase D
218358_PM_at	218358_PM_at	0.363410470102886	0.00158181159705626	344452502363793	-122683303892952	0.498666666666667	CRELD2	cysteine rich with EGF like domains 2
217499_PM_x_at	217499_PM_x_at	0.363410470102886	0.00158434125714254	344393524697691	-122806620505883	0.413333333333333	LOC100290714///OR7E35P///MGC72080	similar to hCG2044651///olfactory receptor family 7 subfamily E member 35 pseudogene///MGC72080 pseudogene
224949_PM_at	224949_PM_at	0.363410470102886	0.00159016309720622	344258135196925	-123089677776895	0.22733333333333	YIPF5	Yip1 domain family member 5
1560153_PM_at	1560153_PM_at	0.363410470102886	0.00159077320673459	-344243974453054	-123119281136082	-0.328000000000001	FRAS1	Fraser extracellular matrix complex subunit 1
209340_PM_at	209340_PM_at	0.363410470102886	0.00159240612755345	3442060997883	-123198456805989	0.617333333333333	UAP1	UDP-N-acetylglucosamine pyrophosphorylase 1
204173_PM_at	204173_PM_at	0.363410470102886	0.00159370572472553	344175983076769	-123261412474979	0.532666666666668	MYL6B	myosin light chain 6B
203560_PM_at	203560_PM_at	0.363410470102886	0.00159921725481796	344048521629557	-123527834320112	110066666666667	GGH	gamma-glutamyl hydrolase
208689_PM_s_at	208689_PM_s_at	0.363410470102886	0.00160522101683465	343910156822964	-123817005703597	0.43266666666667	RPN2	ribophorin II
202557_PM_at	202557_PM_at	0.363410470102886	0.00160704302998731	343868264555923	-123904548801818	0.382000000000001	HSPA13	heat shock protein family A (Hsp70) member 13
218817_PM_at	218817_PM_at	0.363410470102886	0.00161452981805783	343696604476303	-124263229483784	0.439333333333332	SPCS3	signal peptidase complex subunit 3
228970_PM_at	228970_PM_at	0.363410470102886	0.00162064602517704	343556937117855	-124555013520227	0.254666666666667	ZBTB8OS	zinc finger and BTB domain containing 8 opposite strand
221853_PM_s_at	221853_PM_s_at	0.363410470102886	0.0016242868879978	343474036382725	-124728183814919	0.423333333333336	NOMO3///NOMO2///NOMO1	NODAL modulator 3///NODAL modulator 2///NODAL modulator 1
203613_PM_s_at	203613_PM_s_at	0.363410470102886	0.00162463613476386	34346609359796	-124744774592166	0.251333333333332	NDUFB6	NADH:ubiquinone oxidoreductase subunit B6
215333_PM_x_at	215333_PM_x_at	0.363410470102886	0.00162726062643164	3434064582981	-124869335469663	0.621333333333336	GSTM1	glutathione S-transferase mu 1
1554428_PM_s_at	1554428_PM_s_at	0.364614917104194	0.00164312766160441	-343047876750117	-125618140867027	-0.341999999999999	NLGN2	neuroligin 2
207608_PM_x_at	207608_PM_x_at	0.364614917104194	0.00165147057031164	-342860668126625	-126008963512353	-0.274000000000001	CYP1A2	cytochrome P450 family 1 subfamily A member 2
222593_PM_s_at	222593_PM_s_at	0.364614917104194	0.00165658781840311	342746290527266	-126247703089031	846	SPATS2	spermatogenesis associated serine rich 2
202233_PM_s_at	202233_PM_s_at	0.364614917104194	0.00166792449881081	342494105648123	-126773982909821	0.245999999999999	UQCRH	ubiquinol-cytochrome c reductase hinge protein
200889_PM_s_at	200889_PM_s_at	0.364614917104194	0.00166844426190789	342482583063436	-126798025751559	0.510666666666665	SSR1	signal sequence receptor subunit 1
208639_PM_x_at	208639_PM_x_at	0.364614917104194	0.0016726371962561	34238975631334	-126991705653207	0.509999999999996	PDIA6	protein disulfide isomerase family A member 6
235596_PM_at	235596_PM_at	0.365310073168767	0.00168250275863162	342172223858001	-127445503659158	492
200656_PM_s_at	200656_PM_s_at	0.366833768203593	0.00171618545060886	341438664245354	-128975004609658	0.433333333333335	P4HB	prolyl 4-hydroxylase subunit beta
200813_PM_s_at	200813_PM_s_at	0.366833768203593	0.00172231578991043	-341306645090699	-129250140001879	-0.292000000000002	PAFAH1B1	platelet activating factor acetylhydrolase 1b regulatory subunit 1
1561170_PM_at	1561170_PM_at	0.366833768203593	0.00172649720094522	-341216855748197	-129437243385735	-0.346666666666667	LOC100132025///GOLGA6L6	transmembrane domain-containing protein ENSP00000320207-like///golgin A6 family-like 6
237625_PM_s_at	237625_PM_s_at	0.366833768203593	0.00172897034410473	341163847162291	-129547694253885	1424	IGK///IGKC	immunoglobulin kappa locus///immunoglobulin kappa constant
215942_PM_s_at	215942_PM_s_at	0.366833768203593	0.00173021306245227	341137238631992	-129603134464334	0.42	GTSE1	G2 and S-phase expressed 1
204822_PM_at	204822_PM_at	0.366833768203593	0.00173220663897876	341094591415152	-129691988713616	0.725333333333333	TTK	TTK protein kinase
209540_PM_at	209540_PM_at	0.366833768203593	0.00173645153915253	341003940150711	-129880844217279	0.890666666666668	IGF1	insulin like growth factor 1
217051_PM_s_at	217051_PM_s_at	0.368613619431595	0.00176011054292311	-340502563651044	-130925031808305	-0.288666666666668
238333_PM_s_at	238333_PM_s_at	0.368613619431595	0.00176575910621334	340383818641039	-131172250677417	0.419333333333332	SPRN	shadow of prion protein homolog (zebrafish)
39248_PM_at	39248_PM_at	0.368613619431595	0.00177581725508406	340173275568231	-131610507036703	0.647333333333332	AQP3	aquaporin 3 (Gill blood group)
215379_PM_x_at	215379_PM_x_at	0.368613619431595	0.00177700919274921	340148401223913	-131662277538757	109866666666666	IGLV1-44	immunoglobulin lambda variable 1-44
1559439_PM_s_at	1559439_PM_s_at	0.368613619431595	0.00178523210746064	-339977234203783	-132018485548625	-368	C21orf58	chromosome 21 open reading frame 58
217281_PM_x_at	217281_PM_x_at	0.368613619431595	0.00179035025251156	339871077754756	-132239369016084	1356	LOC100290036///IGHV4-31///IGHM///IGHG3///IGHG2///IGHG1///IGHA2///IGHA1///IGH	immunglobulin heavy chain variable region///immunoglobulin heavy variable 4-31///immunoglobulin heavy constant mu///immunoglobulin heavy constant gamma 3 (G3m marker)///immunoglobulin heavy constant gamma 2 (G2m marker)///immunoglobulin heavy constant gamma 1 (G1m marker)///immunoglobulin heavy constant alpha 2 (A2m marker)///immunoglobulin heavy constant alpha 1///immunoglobulin heavy locus
230480_PM_at	230480_PM_at	0.368613619431595	0.0017920355070603	-339836187370584	-13231196098693	-0.389333333333334	PIWIL4	piwi like RNA-mediated gene silencing 4
229865_PM_at	229865_PM_at	0.369120467576982	0.00180273314902995	339615443063771	-132771170274477	0.675999999999998	FNDC3B	fibronectin type III domain containing 3B
221553_PM_at	221553_PM_at	0.369120467576982	0.0018079920553894	339507387331164	-132995915006956	0.258666666666667	MAGT1	magnesium transporter 1
211637_PM_x_at	211637_PM_x_at	0.369540123611027	0.00181680148499253	339327053137514	-133370931174072	155333333333333	LOC100290146///IGHV3-23///IGHM///IGHG4///IGHG3///IGHG1///IGHD///IGHA2///IGHA1///IGH	Ig gamma-1 chain C region-like///immunoglobulin heavy variable 3-23///immunoglobulin heavy constant mu///immunoglobulin heavy constant gamma 4 (G4m marker)///immunoglobulin heavy constant gamma 3 (G3m marker)///immunoglobulin heavy constant gamma 1 (G1m marker)///immunoglobulin heavy constant delta///immunoglobulin heavy constant alpha 2 (A2m marker)///immunoglobulin heavy constant alpha 1///immu…
216064_PM_s_at	216064_PM_s_at	0.373452769558073	0.00185091349434301	33863659497011	-13480608286041	0.326000000000001	AGA	aspartylglucosaminidase
235475_PM_at	235475_PM_at	0.373452769558073	0.00185312980441325	338592158741373	-134898407701681	0.491333333333337	SERP1	stress-associated endoplasmic reticulum protein 1
226238_PM_at	226238_PM_at	0.373452769558073	0.00185702740588696	338514136887487	-135060501993733	0.444666666666663	MCEE	methylmalonyl-CoA epimerase
208658_PM_at	208658_PM_at	0.373452769558073	0.00186333923219143	33838812024565	-13532227777492	0.769333333333333	PDIA4	protein disulfide isomerase family A member 4
202369_PM_s_at	202369_PM_s_at	0.376666189984968	0.00189133397354731	33783409677016	-13647271521044	598	TRAM2	translocation associated membrane protein 2
224342_PM_x_at	224342_PM_x_at	0.376666189984968	0.00189314086166255	337798609027737	-136546381417575	1404	BMS1P20	BMS1, ribosome biogenesis factor pseudogene 20
207641_PM_at	207641_PM_at	0.377347581523849	0.00190346216760637	337596517312187	-136965831124843	0.633333333333335	TNFRSF13B	TNF receptor superfamily member 13B
242561_PM_at	242561_PM_at	0.378506522957692	0.00192821045060233	-33711619830965	-137962366121769	-0.384666666666667	IPO9	importin 9
1565242_PM_at	1565242_PM_at	0.378506522957692	0.00193328439358953	337018453782282	-138165093323477	0.312666666666666	TNXB	tenascin XB
203605_PM_at	203605_PM_at	0.378506522957692	0.00193716192361549	336943922833384	-138319659139335	0.30333333333333	SRP54	signal recognition particle 54
208972_PM_s_at	208972_PM_s_at	0.378506522957692	0.00194369437038111	336818684324971	-138579355004516	0.342000000000001	ATP5G1	ATP synthase, H+ transporting, mitochondrial Fo complex subunit C1 (subunit 9)
201399_PM_s_at	201399_PM_s_at	0.378506522957692	0.00194618419696263	336771056277859	-138678107236612	0.355333333333329	TRAM1	translocation associated membrane protein 1
220287_PM_at	220287_PM_at	0.378506522957692	0.00195081494058428	-336682629827959	-138861436781741	-0.330666666666667	ADAMTS9	ADAM metallopeptidase with thrombospondin type 1 motif 9
209138_PM_x_at	209138_PM_x_at	0.381245189296104	0.00197586866128115	336207681834053	-139845800889471	105666666666667	IGL	immunoglobulin lambda locus
202195_PM_s_at	202195_PM_s_at	0.381245189296104	0.0019791303465962	336146275132625	-139973031428204	0.36666666666667	TMED5	transmembrane p24 trafficking protein 5
230172_PM_at	230172_PM_at	0.381245189296104	0.00198583348166663	336020381643184	-140233846046679	0.570000000000001	IFI27L1	interferon alpha inducible protein 27 like 1
204438_PM_at	204438_PM_at	0.381689026341006	0.001995121292763	-335846616887211	-140593773657771	-0.534666666666665	MRC1	mannose receptor, C type 1
217824_PM_at	217824_PM_at	0.382175296119632	0.00200464790251913	335669188969534	-140961214273546	0.556666666666664	UBE2J1	ubiquitin conjugating enzyme E2 J1
222805_PM_at	222805_PM_at	0.383054342431429	0.00201625972073931	335454015930564	-141406720928223	0.49333333333333	MANEA	mannosidase endo-alpha
209150_PM_s_at	209150_PM_s_at	0.38384492233503	0.00202743639869914	335248026197791	-141833109586055	0.302666666666668	TM9SF1	transmembrane 9 superfamily member 1
218203_PM_at	218203_PM_at	0.387727181740461	0.00205502846942765	334744122920716	-142875733214607	0.326000000000002	ALG5	ALG5, dolichyl-phosphate beta-glucosyltransferase
201583_PM_s_at	201583_PM_s_at	0.388598069385299	0.00206674656293744	334532080423481	-143314285610835	0.285333333333332	SEC23B	Sec23 homolog B, coat complex II component
217927_PM_at	217927_PM_at	0.391875062725751	0.00210034333464224	333930467203216	-14455796495316	0.336666666666664	SPCS1	signal peptidase complex subunit 1
202062_PM_s_at	202062_PM_s_at	0.391875062725751	0.00210551701813406	333838643580109	-144747708951558	0.483333333333333	SEL1L	SEL1L ERAD E3 ligase adaptor subunit
234125_PM_at	234125_PM_at	0.391875062725751	0.0021056614902928	333836082563877	-144753000731168	0.386666666666665
1558247_PM_s_at	1558247_PM_s_at	0.392991495442865	0.00211884293439907	-333603124930039	-145234289688982	-0.352666666666666	NTN5	netrin 5
214434_PM_at	214434_PM_at	0.396223836628439	0.00214351193716564	-333170855034495	-146127004555489	-0.265333333333333	HSPA12A	heat shock protein family A (Hsp70) member 12A
218498_PM_s_at	218498_PM_s_at	0.398696631033514	0.00216417617503342	332812414502829	-146866900612937	0.255333333333333	ERO1A	endoplasmic reticulum oxidoreductase 1 alpha
208499_PM_s_at	208499_PM_s_at	0.400152094590756	0.00217939000617829	332550606820495	-147407126332135	0.556666666666667	DNAJC3	DnaJ heat shock protein family (Hsp40) member C3
202223_PM_at	202223_PM_at	0.402346534092251	0.00219869530647141	332220900829815	-1480872156214	0.579333333333333	STT3A	STT3A, catalytic subunit of the oligosaccharyltransferase complex
219785_PM_s_at	219785_PM_s_at	0.405935788057721	0.00222572852814249	331763845089303	-149029545607932	0.408666666666667	FBXO31	F-box protein 31
219920_PM_s_at	219920_PM_s_at	0.406362337965539	0.00223675522065226	331578940191187	-149410623914762	0.592666666666664	GMPPB	GDP-mannose pyrophosphorylase B
223054_PM_at	223054_PM_at	0.406362337965539	0.00224292106489249	331475926414715	-149622892424178	0.542666666666664	DNAJB11	DnaJ heat shock protein family (Hsp40) member B11
217225_PM_x_at	217225_PM_x_at	0.407100161453841	0.00225517896056599	33127193497166	-150043155778294	0.393333333333334	NOMO2///NOMO1	NODAL modulator 2///NODAL modulator 1
228032_PM_s_at	228032_PM_s_at	0.407100161453841	0.00226187424073778	331160962591129	-150271737539982	0.238666666666666	DENND1B	DENN domain containing 1B
229963_PM_at	229963_PM_at	0.408714773248258	0.0022783150112532	330889790700454	-150830169886115	0.557333333333332	BEX5	brain expressed X-linked 5
226276_PM_at	226276_PM_at	0.409460531629957	0.00229510788542267	330614739156078	-151396403463402	228	TMEM167A	transmembrane protein 167A
208901_PM_s_at	208901_PM_s_at	0.409460531629957	0.00230406300327962	330468849619523	-151696661169938	0.246666666666666	TOP 1,00	topoisomerase (DNA) I
218320_PM_s_at	218320_PM_s_at	0.409460531629957	0.00230492266731293	330454873244582	-151725423373053	0.239999999999998	NDUFB11	NADH:ubiquinone oxidoreductase subunit B11
223512_PM_at	223512_PM_at	0.410129360201162	0.00231816364666539	330240230265048	-152167078796604	0.484666666666666	SAR1B	secretion associated Ras related GTPase 1B
208675_PM_s_at	208675_PM_s_at	0.410129360201162	0.00232367909462415	330151168200062	-152350301328822	0.432000000000004	DDOST	dolichyl-diphosphooligosaccharide--protein glycosyltransferase non-catalytic subunit
214944_PM_at	214944_PM_at	0.4104892766586	0.00233322059838846	-329997571259412	-152666240927832	-0.334666666666667	PHLPP2	PH domain and leucine rich repeat protein phosphatase 2
207707_PM_s_at	207707_PM_s_at	0.411869510684748	0.00236051674041299	329561462275127	-153562965626138	0.302666666666665	SEC13	SEC13 homolog, nuclear pore and COPII coat complex component
205588_PM_s_at	205588_PM_s_at	0.411869510684748	0.0023728252985626	32936638615105	-153963924007032	0.308000000000001	FGFR1OP	FGFR1 oncogene partner
229812_PM_at	229812_PM_at	0.411869510684748	0.00237420773622773	329344536679865	-154008827272749	0.333999999999999	USP48	ubiquitin specific peptidase 48
203807_PM_x_at	203807_PM_x_at	0.411869510684748	0.0023798658453118	-329255236813975	-154192336524064	-0.271333333333334	CSH2	chorionic somatomammotropin hormone 2
1556233_PM_s_at	1556233_PM_s_at	0.411869510684748	0.00239370440275679	-329037681306594	-154639323395214	-0.345999999999999	KIF6	kinesin family member 6
243606_PM_at	243606_PM_at	0.411869510684748	0.00239917215127834	328952054611756	-154815217900772	0.300666666666662	NXPE3	neurexophilin and PC-esterase domain family member 3
204905_PM_s_at	204905_PM_s_at	0.411869510684748	0.00239973793005618	328943204999504	-154833395724322	262	EEF1E1	eukaryotic translation elongation factor 1 epsilon 1
224870_PM_at	224870_PM_at	0.411869510684748	0.00240128619041277	328918998134739	-154883117574004	0.477333333333338	DANCR	differentiation antagonizing non-protein coding RNA
201890_PM_at	201890_PM_at	0.417406859045016	0.00244119884664909	328300069116997	-156153913710447	1046	RRM2	ribonucleotide reductase regulatory subunit M2
204962_PM_s_at	204962_PM_s_at	0.418121695498587	0.00245302136991769	328118594436941	-156526334830272	796	CENPA	centromere protein A
200755_PM_s_at	200755_PM_s_at	0.419202226372919	0.00247459356461815	327789608995551	-157201260865025	0.446666666666667	CALU	calumenin
208638_PM_at	208638_PM_at	0.419202226372919	0.00247468370864393	327788240024303	-157204068779464	0.402666666666669	PDIA6	protein disulfide isomerase family A member 6
231893_PM_at	231893_PM_at	0.420106585651927	0.00249785467704206	-327437926694259	-15792244216114	-0.312000000000001	KIAA1755	KIAA1755
212681_PM_at	212681_PM_at	0.420106585651927	0.00250020077007359	-327402630440934	-157994805200698	-0.42	EPB41L3	erythrocyte membrane protein band 4.1 like 3
217810_PM_x_at	217810_PM_x_at	0.420106585651927	0.00250419860196442	-327342557198164	-158117957682978	-0.249333333333333	LARS	leucyl-tRNA synthetase
200923_PM_at	200923_PM_at	0.420106585651927	0.0025148795031057	-327182509864665	-15844601539227	-0.566666666666668	LGALS3BP	galectin 3 binding protein
216491_PM_x_at	216491_PM_x_at	0.420106585651927	0.00251841286838768	327129707431846	-158554232864813	161866666666667	IGHM	immunoglobulin heavy constant mu
231772_PM_x_at	231772_PM_x_at	0.421070182981586	0.00253188504433778	326929027844106	-158965455556062	0.338000000000002	CENPH	centromere protein H
220643_PM_s_at	220643_PM_s_at	0.423477865587943	0.00255410208615592	326600305752754	-159638830817876	0.387999999999999	FAIM	Fas apoptotic inhibitory molecule
218628_PM_at	218628_PM_at	0.423785390908021	0.00256370217290606	326459108561877	-159927981877446	0.211333333333332	CCDC53	coiled-coil domain containing 53
216557_PM_x_at	216557_PM_x_at	0.426188223669572	0.00258602741950649	326132695766705	-160596228350807	122533333333333	LOC100291190///LOC100290320///IGHV4-31///IGHM///IGHG3///IGHG1///IGHD///IGHA1	similar to immunoglobulin heavy locus///similar to hCG2042717///immunoglobulin heavy variable 4-31///immunoglobulin heavy constant mu///immunoglobulin heavy constant gamma 3 (G3m marker)///immunoglobulin heavy constant gamma 1 (G1m marker)///immunoglobulin heavy constant delta///immunoglobulin heavy constant alpha 1
1564654_PM_at	1564654_PM_at	0.426249606427897	0.00259419023924865	-326014021055489	-160839115443375	-0.288666666666667
201582_PM_at	201582_PM_at	0.427001114826348	0.00260656807734625	32583474580459	-161205961555035	0.282000000000001	SEC23B	Sec23 homolog B, coat complex II component
217378_PM_x_at	217378_PM_x_at	0.430560746743213	0.00264072692735073	325344192786478	-162209336383271	1388	LOC100291464///LOC100130100	ig kappa chain V-I region Walker-like///Ig kappa chain V-I region Walker-like
204457_PM_s_at	204457_PM_s_at	0.430560746743213	0.00264403565577483	325296998978718	-162305833050863	0.383333333333335	GAS1	growth arrest specific 1
213599_PM_at	213599_PM_at	0.430642009039126	0.00265240531931253	325177870370455	-162549387960044	0.525333333333334	OIP5	Opa interacting protein 5
209152_PM_s_at	209152_PM_s_at	0.431370427627377	0.00266477573861014	325002453658456	-162907954191364	0.409999999999997	TCF3	transcription factor 3
204801_PM_s_at	204801_PM_s_at	0.432322814363599	0.00268418017429139	324728853610098	-163467053228463	346	DHRS12	dehydrogenase/reductase 12
203747_PM_at	203747_PM_at	0.432322814363599	0.00268646179080003	32469680736462	-163532526482874	0.699333333333333	AQP3	aquaporin 3 (Gill blood group)
211640_PM_x_at	211640_PM_x_at	0.434527626376224	0.00270810418704729	324394117523054	-16415081398911	874	LOC100133862///IGHM///IGHG1	Ig heavy chain V-I region V35-like///immunoglobulin heavy constant mu///immunoglobulin heavy constant gamma 1 (G1m marker)
230898_PM_at	230898_PM_at	0.437015936576981	0.00273159920148639	324068121974596	-164816435092992	0.252000000000001
209172_PM_s_at	209172_PM_s_at	0.437156315837702	0.00274046634985528	323945785170484	-165066150798535	0.270666666666666	CENPF	centromere protein F
201577_PM_at	201577_PM_at	0.443049897436845	0.00278550972709997	323330117429634	-166322255606278	0.452000000000003	NME1	NME/NM23 nucleoside diphosphate kinase 1
237225_PM_at	237225_PM_at	0.448806268401384	0.00283750419740428	-32263115110446	-167747079641584	-0.317333333333333
1554743_PM_x_at	1554743_PM_x_at	0.448806268401384	0.00283810598312855	322623133046044	-16776341662677	392	PMS1	PMS1 homolog 1, mismatch repair system component
200803_PM_s_at	200803_PM_s_at	0.448874139972923	0.00285251782425014	32243159614284	-168153626185426	0.432666666666664	TMBIM6	transmembrane BAX inhibitor motif containing 6
201398_PM_s_at	201398_PM_s_at	0.448874139972923	0.00285900587778491	322345669667575	-16832864823003	0.216000000000005	TRAM1	translocation associated membrane protein 1
221845_PM_s_at	221845_PM_s_at	0.448874139972923	0.00287277204337071	322163968058304	-16869868727808	538	CLPB	ClpB homolog, mitochondrial AAA ATPase chaperonin
208843_PM_s_at	208843_PM_s_at	0.448874139972923	0.00288318897363116	322027024993688	-168977515709129	0.263999999999998	GORASP2	golgi reassembly stacking protein 2
224180_PM_x_at	224180_PM_x_at	0.448874139972923	0.00289262265836509	-321903414708445	-16922915385428	-0.351333333333334	WDPCP	WD repeat containing planar cell polarity effector
236872_PM_at	236872_PM_at	0.448874139972923	0.00289329819784173	-321894577830885	-169247141837421	-0.320666666666668	RBM22	RNA binding motif protein 22
208116_PM_s_at	208116_PM_s_at	0.448874139972923	0.0028959621933737	32185974871286	-169318036493476	0.657999999999999	MAN1A1	mannosidase alpha class 1A member 1
218299_PM_at	218299_PM_at	0.449767427844953	0.00291061421278818	321668732804925	-169706790863904	0.353333333333333	C11orf24	chromosome 11 open reading frame 24
205267_PM_at	205267_PM_at	0.449767427844953	0.00293663886969574	321331704826039	-17039246663967	0.880666666666665	POU2AF1	POU class 2 associating factor 1
211634_PM_x_at	211634_PM_x_at	0.449767427844953	0.002936690192099	321331043003684	-170393812798586	141133333333333	LOC100290528///LOC100290146///IGHV3-23///IGHV4-31///IGHM///IGHG4///IGHG3///IGHG1///IGHD///IGHA1///IGH	similar to pre-B lymphocyte gene 2///Ig gamma-1 chain C region-like///immunoglobulin heavy variable 3-23///immunoglobulin heavy variable 4-31///immunoglobulin heavy constant mu///immunoglobulin heavy constant gamma 4 (G4m marker)///immunoglobulin heavy constant gamma 3 (G3m marker)///immunoglobulin heavy constant gamma 1 (G1m marker)///immunoglobulin heavy constant delta///immunoglobulin heavy co…
214677_PM_x_at	214677_PM_x_at	0.449767427844953	0.00294548491073347	321217794337144	-170624145132954	0.940000000000003	IGL	immunoglobulin lambda locus
225912_PM_at	225912_PM_at	0.449767427844953	0.00294943227795589	321167069361284	-170727301492126	506	TP53INP1	tumor protein p53 inducible nuclear protein 1
200617_PM_at	200617_PM_at	0.449767427844953	0.00295104645154598	321146345351483	-170769444659037	0.419333333333333	MLEC	malectin
223818_PM_s_at	223818_PM_s_at	0.452585392267214	0.00299474726611954	-320589351030935	-171901677678634	-0.223333333333335	RSF1	remodeling and spacing factor 1
200841_PM_s_at	200841_PM_s_at	0.452585392267214	0.00299700879626329	32056073783824	-171959818396171	0.312666666666666	EPRS	glutamyl-prolyl-tRNA synthetase
210912_PM_x_at	210912_PM_x_at	0.452585392267214	0.0030134042298255	320353914256081	-172380007912486	0.785333333333334	GSTM4	glutathione S-transferase mu 4
203204_PM_s_at	203204_PM_s_at	0.452585392267214	0.00301564859044029	320325685857016	-172437348553822	0.264666666666668	KDM4A	lysine demethylase 4A
223308_PM_s_at	223308_PM_s_at	0.452585392267214	0.00301643400838115	320315812011658	-172457404882959	0.304666666666669	WDR5	WD repeat domain 5
221803_PM_s_at	221803_PM_s_at	0.452585392267214	0.0030413170526074	320004258529266	-173090112990005	0.308000000000002	NRBF2	nuclear receptor binding factor 2
212022_PM_s_at	212022_PM_s_at	0.452585392267214	0.00304347637484225	319977337006757	-173144773156198	0.947999999999999	MKI67	marker of proliferation Ki-67
221909_PM_at	221909_PM_at	0.452585392267214	0.00305531572920374	319830051829715	-173443778606651	618	RNFT2	ring finger protein, transmembrane 2
220181_PM_x_at	220181_PM_x_at	0.452585392267214	0.00305761299516709	319801536194899	-173501661647342	0.248666666666665	SLC30A5	solute carrier family 30 member 5
212314_PM_at	212314_PM_at	0.452585392267214	0.00306444103236785	319716901174877	-173673446570825	0.525999999999996	SEL1L3	SEL1L family member 3
202715_PM_at	202715_PM_at	0.452585392267214	0.00306918651492736	319658185717685	-173792610583399	0.314666666666667	CAD	carbamoyl-phosphate synthetase 2, aspartate transcarbamylase, and dihydroorotase
243583_PM_at	243583_PM_at	0.452585392267214	0.0030745649979261	-31959174275353	-173927446234936	-0.283333333333333
224595_PM_at	224595_PM_at	0.452585392267214	0.00307921715270988	319534361786827	-1740438821711	0.553999999999995	SLC44A1	solute carrier family 44 member 1
212349_PM_at	212349_PM_at	0.452585392267214	0.00308662158058049	-319443203760689	-17422883892891	-0.314000000000001	POFUT1	protein O-fucosyltransferase 1
226200_PM_at	226200_PM_at	0.452585392267214	0.00309393369456837	319353386600763	-174411052658366	0.391333333333331	VARS2	valyl-tRNA synthetase 2, mitochondrial
220760_PM_x_at	220760_PM_x_at	0.452585392267214	0.00310812834307765	-319179605172484	-174763542909743	-0.238666666666667	ZNF665	zinc finger protein 665
222487_PM_s_at	222487_PM_s_at	0.452585392267214	0.00311763698399152	319063615965697	-174998763558264	0.263333333333333	RPS27L	ribosomal protein S27 like
202763_PM_at	202763_PM_at	0.452585392267214	0.00311842626125815	319054003291319	-175018255936658	0.292000000000003	CASP3	caspase 3
1563754_PM_at	1563754_PM_at	0.452984290079955	0.0031294537448638	-318919940640583	-175290078651786	-0.284666666666666	GRIK2	glutamate ionotropic receptor kainate type subunit 2
231542_PM_at	231542_PM_at	0.455594584548721	0.00315581371733465	318601294487012	-175935958915837	0.399333333333333	SPAG5-AS1	SPAG5 antisense RNA 1
217825_PM_s_at	217825_PM_s_at	0.458495744805044	0.00318428918990983	318259913174803	-176627608819821	0.584666666666663	UBE2J1	ubiquitin conjugating enzyme E2 J1
218333_PM_at	218333_PM_at	0.459760818743605	0.00320147805796059	318055247798311	-177042111865892	0.268666666666668	DERL2	derlin 2
200046_PM_at	200046_PM_at	0.459957699473489	0.00321957787889147	317840864430171	-177476170970201	0.262666666666668	DAD1	defender against cell death 1
222077_PM_s_at	222077_PM_s_at	0.459957699473489	0.0032196618641752	31783987234527	-1774781793322	0.350000000000001	RACGAP1	Rac GTPase activating protein 1
213618_PM_at	213618_PM_at	0.460238607814316	0.00324031233959011	-317596681645155	-177970407821753	-0.283999999999999	ARAP2	ArfGAP with RhoGAP domain, ankyrin repeat and PH domain 2
242720_PM_at	242720_PM_at	0.460238607814316	0.0032489568580902	-31749531743077	-17817552441398	-0.414666666666666	ITIH4	inter-alpha-trypsin inhibitor heavy chain family member 4
204999_PM_s_at	204999_PM_s_at	0.460238607814316	0.00325520289839617	317422237131139	-178323388910048	0.437333333333333	ATF5	activating transcription factor 5
203192_PM_at	203192_PM_at	0.460238607814316	0.00325527444437796	31742140079852	-178325080987921	0.347333333333334	ABCB6	ATP binding cassette subfamily B member 6 (Langereis blood group)
219910_PM_at	219910_PM_at	0.461838364359069	0.00327938186983703	3171405905178	-17889310845685	0.448666666666666	FICD	FIC domain containing
211649_PM_x_at	211649_PM_x_at	0.461838364359069	0.00328347114567629	31709315258289	-178989044756481	0.681333333333336	IGHM///IGHG1///IGHA1///IGH	immunoglobulin heavy constant mu///immunoglobulin heavy constant gamma 1 (G1m marker)///immunoglobulin heavy constant alpha 1///immunoglobulin heavy locus
203221_PM_at	203221_PM_at	0.463384026378393	0.00330711586373195	316819958688268	-179541416116597	0.317333333333333	TLE1	transducin like enhancer of split 1
208336_PM_s_at	208336_PM_s_at	0.463384026378393	0.00331139823291514	316770678718879	-179641032986341	0.286666666666669	TECR	trans-2,3-enoyl-CoA reductase
239856_PM_at	239856_PM_at	0.464118667526411	0.00332719564566618	316589411110941	-180007396913865	476
202389_PM_s_at	202389_PM_s_at	0.464118667526411	0.0033385262830432	-316459901571534	-18026909457868	-0.310666666666664	HTT	huntingtin
204418_PM_x_at	204418_PM_x_at	0.464118667526411	0.00335472408147203	316275485149436	-18064165967159	0.574666666666665	GSTM2	glutathione S-transferase mu 2 (muscle)
1556800_PM_a_at	1556800_PM_a_at	0.464118667526411	0.00336295584970365	-316182088837904	-180830305694662	-0.178666666666666
210534_PM_s_at	210534_PM_s_at	0.464118667526411	0.0033708533273062	316092689678673	-181010854910808	0.913999999999999	B9D1	B9 domain containing 1
213502_PM_x_at	213502_PM_x_at	0.464118667526411	0.00337376625815249	316059765736737	-181077341899496	0.907999999999996	GUSBP11	glucuronidase, beta pseudogene 11
221881_PM_s_at	221881_PM_s_at	0.464118667526411	0.00337602539843757	316034250011409	-181128866532729	0.652666666666667	CLIC4	chloride intracellular channel 4
1566967_PM_at	1566967_PM_at	0.464175017851939	0.00338491879965135	-315933961709333	-181331363644694	-0.275333333333334	SPRY4-IT1	SPRY4 intronic transcript 1
201011_PM_at	201011_PM_at	0.465041565261874	0.00339973729516128	3157674136694	-18166758591935	0.353999999999997	RPN1	ribophorin I
209642_PM_at	209642_PM_at	0.465111570951593	0.00340935211433603	315659720019132	-181884952658183	103466666666666	BUB1	BUB1 mitotic checkpoint serine/threonine kinase
238470_PM_at	238470_PM_at	0.465111570951593	0.00342371671251023	-315499362401828	-182208554069199	-0.326666666666665	SYS1	Sys1 golgi trafficking protein
209980_PM_s_at	209980_PM_s_at	0.465111570951593	0.00342575094751882	315476705222901	-182254270307135	442	SHMT1	serine hydroxymethyltransferase 1
238084_PM_at	238084_PM_at	0.466177427343159	0.00344764444850599	315233664025734	-182744571448885	0.372666666666668	PCGF3	polycomb group ring finger 3
202368_PM_s_at	202368_PM_s_at	0.466177427343159	0.00345067210033584	315200169530388	-182812128610091	0.640000000000001	TRAM2	translocation associated membrane protein 2
226751_PM_at	226751_PM_at	0.466177427343159	0.00345916175639811	315106398574667	-183001244102332	0.388666666666667	CNRIP1	cannabinoid receptor interacting protein 1
236021_PM_at	236021_PM_at	0.466226953069411	0.00346805025859911	-315008456617221	-183198744725036	-0.332666666666667
223650_PM_s_at	223650_PM_s_at	0.467744817438439	0.00348788971058911	314790705446916	-183637742970427	0.300000000000003	NRBF2	nuclear receptor binding factor 2
202375_PM_at	202375_PM_at	0.468342410517728	0.00350696206150927	314582481893	-184057405789357	396	SEC24D	SEC24 homolog D, COPII coat complex component
226162_PM_at	226162_PM_at	0.468342410517728	0.0035094651980676	-314555233764765	-184112313638971	-284	LOC100288882	hypothetical protein LOC100288882
224679_PM_at	224679_PM_at	0.468345143369658	0.00352835440193374	314350207753259	-184525394182319	292	MESDC2	mesoderm development candidate 2
226526_PM_s_at	226526_PM_s_at	0.468345143369658	0.00353616694097896	-314265714469275	-184695593630808	-0.26	LOC100130905	hypothetical LOC100130905
207812_PM_s_at	207812_PM_s_at	0.468345143369658	0.00354289316559959	314193111901287	-184841824529724	0.300666666666665	GORASP2	golgi reassembly stacking protein 2
235588_PM_at	235588_PM_at	0.468345143369658	0.0035437245609986	314184146962905	-184859880013523	0.528666666666667	ESCO2	establishment of sister chromatid cohesion N-acetyltransferase 2
236598_PM_at	236598_PM_at	0.469500406907334	0.00356104667580268	313997816208413	-185235099709547	0.517999999999998	LOC100996579	uncharacterized LOC100996579
243810_PM_at	243810_PM_at	0.470947899511397	0.00358063284650903	313788167070053	-185657156468679	0.584666666666665
228485_PM_s_at	228485_PM_s_at	0.472706730082627	0.00360268667239945	313553405763351	-186129617109374	0.523999999999997	SLC44A1	solute carrier family 44 member 1
230882_PM_at	230882_PM_at	0.472706730082627	0.00361936906635392	-313376729058758	-186485076327852	-0.329333333333333	DLX6-AS1	DLX6 antisense RNA 1
210385_PM_s_at	210385_PM_s_at	0.472706730082627	0.00362277902001433	313340710909943	-186557530815992	0.347333333333332	ERAP1	endoplasmic reticulum aminopeptidase 1
240567_PM_at	240567_PM_at	0.472706730082627	0.00362856303819251	-313279689997026	-186680272534772	-0.208666666666667
217561_PM_at	217561_PM_at	0.48106889379133	0.00370154444459746	-312517586985963	-18821230722579	-0.293333333333333	CALCA	calcitonin related polypeptide alpha
242926_PM_at	242926_PM_at	0.481335754764261	0.00371239492845688	-312405503204894	-188437483292364	-0.309333333333334
218252_PM_at	218252_PM_at	0.481375447543688	0.00372149893650699	312311700210674	-188625905066347	0.290000000000001	CKAP2	cytoskeleton associated protein 2
209312_PM_x_at	209312_PM_x_at	0.483470924792488	0.00374653517521731	-312054859889684	-189141687582238	-0.208666666666666	HLA-DRB4///HLA-DRB1	major histocompatibility complex, class II, DR beta 4///major histocompatibility complex, class II, DR beta 1
225723_PM_at	225723_PM_at	0.486851794147898	0.00378163232226733	311697539802089	-189858930120308	0.436666666666667	CCDC167	coiled-coil domain containing 167
212251_PM_at	212251_PM_at	0.490005150493634	0.00381508167980056	311359916269854	-190536291186596	0.228666666666671	MTDH	metadherin
235113_PM_at	235113_PM_at	0.490882801397192	0.00383088652465688	311201366138956	-190854268293702	0.353333333333331	LRR1	leucine rich repeat protein 1
216266_PM_s_at	216266_PM_s_at	0.491811330650958	0.00384712143870255	-31103914733787	-191179526234817	-0.223333333333334	ARFGEF1	ADP ribosylation factor guanine nucleotide exchange factor 1
1555409_PM_a_at	1555409_PM_a_at	0.492559517276462	0.00386197629373302	-310891286743871	-191475927403966	-0.317333333333333	BAGE2///KMT2C	B melanoma antigen family member 2///lysine methyltransferase 2C
238637_PM_at	238637_PM_at	0.494897953858215	0.00390027203791551	310512579927347	-192234787436742	0.339333333333334
201568_PM_at	201568_PM_at	0.494897953858215	0.00391944978583335	31032425615643	-19261199587518	0.281333333333333	UQCRQ	ubiquinol-cytochrome c reductase complex III subunit VII
203687_PM_at	203687_PM_at	0.494897953858215	0.00392034989072563	-310315438720717	-192629654426268	-0.235999999999999	CX3CL1	C-X3-C motif chemokine ligand 1
1561398_PM_at	1561398_PM_at	0.494897953858215	0.00392890829483892	-310231696421291	-192797352398005	-0.254666666666667	LOC644620	hypothetical LOC644620
1566786_PM_at	1566786_PM_at	0.494897953858215	0.00393419703143222	-31018003372526	-192900799023346	-0.242666666666667
226060_PM_at	226060_PM_at	0.494897953858215	0.00393707059405468	310151991149236	-192956946656035	0.354666666666668	RFT1	RFT1 homolog
215121_PM_x_at	215121_PM_x_at	0.494897953858215	0.0039439653786835	310084785374391	-193091498418512	0.893333333333333	CYAT1///IGLV1-44	immunoglobulin lambda light chain-like///immunoglobulin lambda variable 1-44
224628_PM_at	224628_PM_at	0.494897953858215	0.00395822726204941	309946123322942	-193369069308539	0.420000000000002	ERLEC1	endoplasmic reticulum lectin 1
210286_PM_s_at	210286_PM_s_at	0.494897953858215	0.00396300194558571	-309899807134948	-193461771351155	-0.313333333333333	SLC4A7	solute carrier family 4 member 7
242360_PM_at	242360_PM_at	0.494897953858215	0.00397076124908629	309824651919873	-193612181214359	0.265333333333335	LDB2	LIM domain binding 2
222621_PM_at	222621_PM_at	0.495011551699009	0.00398238842752089	309712293760256	-193837014754532	0.295333333333334	DNAJC1	DnaJ heat shock protein family (Hsp40) member C1
215134_PM_at	215134_PM_at	0.495011551699009	0.00398976687013183	-30964115427214	-193979348460517	-0.422666666666667	PI4K2A	phosphatidylinositol 4-kinase type 2 alpha
226150_PM_at	226150_PM_at	0.497052180383772	0.00401529861518097	309395949230584	-194469831253152	0.662666666666667	PLPP5	phospholipid phosphatase 5
214484_PM_s_at	214484_PM_s_at	0.498082462849333	0.00405032759680538	309061930586656	-195137677938874	0.239333333333335	SIGMAR1	sigma non-opioid intracellular receptor 1
230416_PM_at	230416_PM_at	0.498082462849333	0.0040606375989904	-308964141779157	-195333136425002	-0.422666666666665
224759_PM_s_at	224759_PM_s_at	0.498082462849333	0.00406514518149277	308921462050998	-195418434885653	0.323333333333331	TMEM263	transmembrane protein 263
235275_PM_at	235275_PM_at	0.498082462849333	0.00406823275501692	308892253487533	-195476807114916	0.639333333333334	BMP8B	bone morphogenetic protein 8b
1554213_PM_at	1554213_PM_at	0.498082462849333	0.00406913754717449	-308883698104718	-195493904244276	-0.417333333333333	ARHGEF10	Rho guanine nucleotide exchange factor 10
210041_PM_s_at	210041_PM_s_at	0.498870067617858	0.00408553545238453	308728957550025	-195803100729873	0.433333333333334	PGM3	phosphoglucomutase 3
205078_PM_at	205078_PM_at	0.498870067617858	0.00409380718926105	308651123927234	-195958597581908	0.325333333333333	PIGF	phosphatidylinositol glycan anchor biosynthesis class F
206635_PM_at	206635_PM_at	0.498873318487271	0.00410500247559763	-308546018234912	-196168549920814	-0.289333333333333	CHRNB2	cholinergic receptor nicotinic beta 2 subunit
203642_PM_s_at	203642_PM_s_at	0.498873318487271	0.00411206920657515	308479812957636	-196300780218313	0.770666666666666	COBLL1	cordon-bleu WH2 repeat protein like 1
217785_PM_s_at	217785_PM_s_at	0.500046284132645	0.00413087673266847	308304137588542	-196651588573779	0.490666666666667	YKT6	YKT6 v-SNARE homolog (S. cerevisiae)
217251_PM_x_at	217251_PM_x_at	0.500757409498343	0.00414728773948245	308151466221257	-196956384285451	344
217384_PM_x_at	217384_PM_x_at	0.500757409498343	0.00416294661033283	308006325340477	-197246080684706	0.590666666666666	IGKV3-20///IGHV3-48	immunoglobulin kappa variable 3-20///immunoglobulin heavy variable 3-48
204964_PM_s_at	204964_PM_s_at	0.500757409498343	0.00416900016017086	307950354213263	-197357780177835	0.779333333333331	SSPN	sarcospan
1559497_PM_at	1559497_PM_at	0.500757409498343	0.00418150433499394	307834984272033	-197587989746699	266	LINC01583	long intergenic non-protein coding RNA 1583
224629_PM_at	224629_PM_at	0.500757409498343	0.00418736900884703	307780986467542	-197695723294997	404	LMAN1	lectin, mannose binding 1
214435_PM_x_at	214435_PM_x_at	0.500757409498343	0.00420947802683752	307578065007799	-198100502359408	0.210666666666668	RALA	RALA Ras like proto-oncogene A
240312_PM_at	240312_PM_at	0.500757409498343	0.00422007003465573	-307481207092943	-198293666330725	-0.25	LOC389895	chromosome 16 open reading frame 72-like
218018_PM_at	218018_PM_at	0.500757409498343	0.0042285823500522	307403533737888	-198448549896836	0.331333333333334	PDXK	pyridoxal (pyridoxine, vitamin B6) kinase
215946_PM_x_at	215946_PM_x_at	0.500757409498343	0.00423918017560757	30730703743582	-198640941574646	0.943333333333333	IGLL3P///GUSBP11///IGLL1	immunoglobulin lambda like polypeptide 3, pseudogene///glucuronidase, beta pseudogene 11///immunoglobulin lambda like polypeptide 1
209346_PM_s_at	209346_PM_s_at	0.500757409498343	0.00424427932179133	307260689705619	-198733338337744	0.373333333333332	PI4K2A	phosphatidylinositol 4-kinase type 2 alpha
210581_PM_x_at	210581_PM_x_at	0.500757409498343	0.0042474363768909	-307232020706122	-198790488301277	-0.41	PATZ1	POZ/BTB and AT hook containing zinc finger 1
1567389_PM_at	1567389_PM_at	0.500757409498343	0.00424991829637834	-307209496749911	-198835386727737	-0.279333333333333
235921_PM_at	235921_PM_at	0.500757409498343	0.00427442866131543	306987727255187	-199277371377372	0.247333333333332
202427_PM_s_at	202427_PM_s_at	0.500757409498343	0.00427497219385875	306982823057601	-199287143705865	0.233333333333335	MPC2	mitochondrial pyruvate carrier 2
241056_PM_at	241056_PM_at	0.500757409498343	0.00428339528736102	-306906898456676	-199438425179923	-0.240666666666667	ZC3H3	zinc finger CCCH-type containing 3
232405_PM_at	232405_PM_at	0.500757409498343	0.00430092571790052	306749334407714	-199752318946812	0.378666666666666
225706_PM_at	225706_PM_at	0.500757409498343	0.00430212481689427	306738579129122	-199773742484536	0.460666666666668	GLCCI1	glucocorticoid induced 1
235244_PM_at	235244_PM_at	0.500757409498343	0.00430313103546106	306729556077916	-199791715310063	0.426666666666663	CCDC58	coiled-coil domain containing 58
214768_PM_x_at	214768_PM_x_at	0.500757409498343	0.00431064132091235	306662272300856	-199925728602287	121266666666667	IGK///IGKC	immunoglobulin kappa locus///immunoglobulin kappa constant
206530_PM_at	206530_PM_at	0.502263422104301	0.00433278507234268	306464533920122	-200319496326783	0.606666666666664	RAB30	RAB30, member RAS oncogene family
207160_PM_at	207160_PM_at	0.502513088074842	0.00435100928737095	306302513370603	-200642047869749	0.486666666666668	IL12A	interleukin 12A
211991_PM_s_at	211991_PM_s_at	0.502513088074842	0.00435330720547337	-306282129646466	-200682622220733	-0.266000000000004	HLA-DPA1	major histocompatibility complex, class II, DP alpha 1
222977_PM_at	222977_PM_at	0.511398925078657	0.0044526195100815	305410780582918	-2024158722045	0.301333333333333	SURF4	surfeit 4
234919_PM_s_at	234919_PM_s_at	0.511398925078657	0.00448609674532847	-305121203313805	-202991368787813	-0.258666666666666	SNTG1	syntrophin gamma 1
220835_PM_s_at	220835_PM_s_at	0.511398925078657	0.00448791555008984	-305105529392275	-20302251124248	-0.400666666666666	ZNF407	zinc finger protein 407
205780_PM_at	205780_PM_at	0.511398925078657	0.00449406501058199	305052579690928	-203127711180368	0.716666666666665	BIK	BCL2 interacting killer
1558826_PM_at	1558826_PM_at	0.511398925078657	0.0044996171092408	-30500483247672	-203222567428898	-0.327333333333332	ZNF831	zinc finger protein 831
231671_PM_at	231671_PM_at	0.511398925078657	0.00450828709970659	-30493038336634	-203370456493988	-0.319333333333332	FGA	fibrinogen alpha chain
225260_PM_s_at	225260_PM_s_at	0.511398925078657	0.00451075748918725	304909194986622	-20341254290735	0.184666666666663	MRPL32	mitochondrial ribosomal protein L32
1553238_PM_a_at	1553238_PM_a_at	0.511398925078657	0.00452058802857882	-304824987805601	-203579789621126	-232	HIPK4	homeodomain interacting protein kinase 4
224064_PM_s_at	224064_PM_s_at	0.511398925078657	0.00452368894270976	304798461743087	-203632469373438	0.386000000000001	DHDDS	dehydrodolichyl diphosphate synthase subunit
1558855_PM_at	1558855_PM_at	0.511398925078657	0.00452375180001955	-304797924222688	-203633536845975	-0.222666666666666	FARP2	FERM, ARH/RhoGEF and pleckstrin domain protein 2
1563478_PM_at	1563478_PM_at	0.512430387565461	0.00454224139576439	-304640117864454	-203946888900543	-0.318000000000002	KIAA1671	KIAA1671
200939_PM_s_at	200939_PM_s_at	0.513607521460617	0.00457762672339941	304339797540243	-204543013654983	0.337999999999999	RERE	arginine-glutamic acid dipeptide repeats
210022_PM_at	210022_PM_at	0.513607521460617	0.0045780389536961	-304336311855042	-204549930965115	-0.220666666666667	PCGF1	polycomb group ring finger 1
202824_PM_s_at	202824_PM_s_at	0.513607521460617	0.00458083652513536	304312664351654	-204596858219175	0.181333333333326	TCEB1	transcription elongation factor B subunit 1
240704_PM_at	240704_PM_at	0.513985280347935	0.00461172022491372	304052513436763	-20511299937304	352
215322_PM_at	215322_PM_at	0.513985280347935	0.00461979334665044	-30398478093813	-205247346493837	-0.303999999999998
204255_PM_s_at	204255_PM_s_at	0.513985280347935	0.00464524467706902	303771978574814	-205669345910101	0.297333333333331	VDR	vitamin D (1,25- dihydroxyvitamin D3) receptor
218045_PM_x_at	218045_PM_x_at	0.513985280347935	0.00464628757471038	30376328231448	-205686588090176	328	PTMS	parathymosin
220076_PM_at	220076_PM_at	0.513985280347935	0.00465336006523796	-303704356669461	-205803414449119	-0.386666666666667	ANKH	ANKH inorganic pyrophosphate transport regulator
234232_PM_at	234232_PM_at	0.513985280347935	0.00466268463900486	-303626796860885	-205957168470627	-0.263333333333333
204035_PM_at	204035_PM_at	0.513985280347935	0.00467207890818695	-303548805682698	-206111758660734	-0.2	SCG2	secretogranin II
227124_PM_at	227124_PM_at	0.513985280347935	0.00468705505576061	303424780207378	-206357556501679	0.263999999999998	SMIM13	small integral membrane protein 13
221922_PM_at	221922_PM_at	0.513985280347935	0.00469081492107326	303393701667527	-206419141443409	368	GPSM2	G-protein signaling modulator 2
213696_PM_s_at	213696_PM_s_at	0.513985280347935	0.00470321693779544	303291355167906	-206621928902303	0.351999999999999	MED8	mediator complex subunit 8
218830_PM_at	218830_PM_at	0.513985280347935	0.00470616793633307	303267039949332	-206670101797635	0.22333333333333	RPL26L1	ribosomal protein L26 like 1
203790_PM_s_at	203790_PM_s_at	0.513985280347935	0.00470789073387762	303252851357705	-206698211135993	0.259333333333334	RIDA	reactive intermediate imine deaminase A homolog
238117_PM_at	238117_PM_at	0.513985280347935	0.00471074988638842	303229314831962	-206744838484358	0.819999999999999	PPOX	protoporphyrinogen oxidase
207668_PM_x_at	207668_PM_x_at	0.513985280347935	0.00471571983431716	303188434410962	-206825821056379	0.449999999999996	PDIA6	protein disulfide isomerase family A member 6
205774_PM_at	205774_PM_at	0.515100748883462	0.00473536830281242	303027213752745	-207145141951971	392	F12	coagulation factor XII
219493_PM_at	219493_PM_at	0.515736632416725	0.00475063991114008	30290234300812	-207392410447328	1022	SHCBP1	SHC binding and spindle associated 1
201955_PM_at	201955_PM_at	0.516080271864215	0.00476468713012131	302787818636401	-207619147985328	0.310666666666668	CCNC	cyclin C
200984_PM_s_at	200984_PM_s_at	0.516080271864215	0.00477266960729769	302722881267985	-207747693886574	0.472666666666665	CD59	CD59 molecule
211645_PM_x_at	211645_PM_x_at	0.517208461544506	0.00479255578914492	302561553238122	-208066991138413	127400000000001
221297_PM_at	221297_PM_at	0.520676196182675	0.00483420465431415	302225716261947	-20873140968829	132933333333333	GPRC5D	G protein-coupled receptor class C group 5 member D
212345_PM_s_at	212345_PM_s_at	0.521177057840784	0.00484969513896106	302101506223894	-208977056065331	0.245333333333331	CREB3L2	cAMP responsive element binding protein 3 like 2
210541_PM_s_at	210541_PM_s_at	0.521177057840784	0.00485855525345877	302030630251954	-209117203425697	0.304666666666667	TRIM27	tripartite motif containing 27
1559469_PM_s_at	1559469_PM_s_at	0.521177057840784	0.00486743080611607	-301959753260456	-209257336898557	-0.316666666666666	SIPA1L2	signal induced proliferation associated 1 like 2
224683_PM_at	224683_PM_at	0.521398382807747	0.00487902717714642	301867332768827	-209440040904378	0.260000000000001	FBXO18	F-box protein, helicase, 18
228022_PM_at	228022_PM_at	0.521403049410021	0.00489739500083191	301721369628231	-209728537025152	0.264666666666666	CCDC18	coiled-coil domain containing 18
227145_PM_at	227145_PM_at	0.521403049410021	0.00489998805491486	301700805189288	-209769177203431	0.232666666666667	LOXL4	lysyl oxidase like 4
219019_PM_at	219019_PM_at	0.521403049410021	0.00490765915098531	-301640029108465	-209889277218525	-192	PIDD1	p53-induced death domain protein 1
209797_PM_at	209797_PM_at	0.522820368475602	0.004930554877701	301459165066966	-21024661444525	0.207999999999999	CNPY2	canopy FGF signaling regulator 2
202338_PM_at	202338_PM_at	0.524522598798591	0.00495619452762262	301257565821446	-210644796114319	0.612666666666667	TK1	thymidine kinase 1
220256_PM_s_at	220256_PM_s_at	0.526993216921861	0.00498917091045461	300999724284416	-211153874148044	0.340666666666666	OXCT2	3-oxoacid CoA-transferase 2
207761_PM_s_at	207761_PM_s_at	0.527067857648508	0.00499951052032488	300919210888348	-211312795021494	0.318666666666667	METTL7A	methyltransferase like 7A
AFFX-HUMGAPDH/M33197_5_at	AFFX-HUMGAPDH/M33197_5_at	0.527752000268953	0.00501564543799426	300793884037052	-211560129481435	0.168000000000003	GAPDH	glyceraldehyde-3-phosphate dehydrogenase
221530_PM_s_at	221530_PM_s_at	0.528379738774128	0.00503126827928942	30067289736842	-211798850918499	778	BHLHE41	basic helix-loop-helix family member e41
218257_PM_s_at	218257_PM_s_at	0.530448294383162	0.00506065995920699	300446241264012	-212245945005408	0.36666666666667	UGGT1	UDP-glucose glycoprotein glucosyltransferase 1
237849_PM_at	237849_PM_at	0.530704481127458	0.00507388973087958	300344624727797	-212446336902864	0.639999999999998
219117_PM_s_at	219117_PM_s_at	0.530704481127458	0.00508250293540689	300278602085496	-212576518471328	0.563333333333331	FKBP11	FK506 binding protein 11
1559194_PM_a_at	1559194_PM_a_at	0.530739093886179	0.0050925344839668	300201840608767	-212727856991856	0.272666666666667	CLEC4GP1	C-type lectin domain family 4 member G pseudogene 1
1555964_PM_at	1555964_PM_at	0.532388682895509	0.00512393662810738	299962471665736	-213199661594174	0.439333333333332	ARL17A	ADP ribosylation factor like GTPase 17A
222701_PM_s_at	222701_PM_s_at	0.532388682895509	0.00512782300805873	299932943441106	-213257850007402	0.251333333333333	CHCHD7	coiled-coil-helix-coiled-coil-helix domain containing 7
225532_PM_at	225532_PM_at	0.532937329989632	0.00515674889612089	299713830310216	-213689547411419	0.340666666666667	CABLES1	Cdk5 and Abl enzyme substrate 1
204547_PM_at	204547_PM_at	0.532937329989632	0.00515944013379523	299693503319978	-213729587880293	0.358666666666666	RAB40B	RAB40B, member RAS oncogene family
230777_PM_s_at	230777_PM_s_at	0.532937329989632	0.0051709124082193	299606965149393	-213900037420044	0.356666666666668	PRDM15	PR/SET domain 15
200918_PM_s_at	200918_PM_s_at	0.532937329989632	0.00518047256319299	299534989021904	-214041786507874	0.236666666666667	SRPRA	SRP receptor alpha subunit
228377_PM_at	228377_PM_at	0.532937329989632	0.00518180863665328	299524940039739	-214061575547117	0.84	KLHL14	kelch like family member 14
238895_PM_at	238895_PM_at	0.535912387338585	0.00522053006399462	-299234763767379	-21463286693945	-0.371333333333334
200770_PM_s_at	200770_PM_s_at	0.537330708580025	0.00524416701785129	299058627489957	-214979506710317	109933333333333	LAMC1	laminin subunit gamma 1
213916_PM_at	213916_PM_at	0.537758568741349	0.00527973746385405	298794974285846	-215498193917721	0.344000000000001	ZNF625///ZNF20	zinc finger protein 625///zinc finger protein 20
231766_PM_s_at	231766_PM_s_at	0.537758568741349	0.00529134483779389	-298709301744346	-215666689746741	-0.230000000000001	COL12A1	collagen type XII alpha 1 chain
202246_PM_s_at	202246_PM_s_at	0.537758568741349	0.00529397218904843	298689934237223	-215704777346719	0.236000000000002	CDK4	cyclin dependent kinase 4
1556513_PM_at	1556513_PM_at	0.537758568741349	0.00530352906315005	-298619562264899	-215843158660229	-0.279999999999999	ZNF573	zinc finger protein 573
229594_PM_at	229594_PM_at	0.537758568741349	0.00531358870300059	298545617433663	-215988548415965	0.213333333333335	SPTY2D1	SPT2 chromatin protein domain containing 1
236130_PM_at	236130_PM_at	0.537758568741349	0.00532106996553862	-298490711002802	-216096493526433	-0.319333333333333	SNORA37	small nucleolar RNA, H/ACA box 37
238944_PM_at	238944_PM_at	0.537758568741349	0.00532401085082007	298469147236014	-2161388848467	0.417333333333333	ZNF404	zinc finger protein 404
238593_PM_at	238593_PM_at	0.537758568741349	0.00533709307620826	29837335914121	-216327172444037	0.543333333333331	C11orf80	chromosome 11 open reading frame 80
220257_PM_x_at	220257_PM_x_at	0.537758568741349	0.00534441556009944	-298319840625475	-216432359087777	-0.266666666666666	NXF2B///NXF2	nuclear RNA export factor 2B///nuclear RNA export factor 2
240783_PM_at	240783_PM_at	0.537758568741349	0.00535879887057208	-29821491726041	-216638551074554	-0.346666666666668
223486_PM_at	223486_PM_at	0.537758568741349	0.00535942628395948	298210346460495	-216647532647399	0.329999999999997	GTPBP8	GTP binding protein 8 (putative)
224607_PM_s_at	224607_PM_s_at	0.537758568741349	0.005366283076538	298160426610685	-216745620188139	0.194666666666666	SRP68	signal recognition particle 68
222134_PM_at	222134_PM_at	0.544205608711287	0.00544964470166783	-297558294254278	-217928110083438	-0.421333333333333	DDO	D-aspartate oxidase
204430_PM_s_at	204430_PM_s_at	0.544205608711287	0.00546142837452705	297473881471405	-218093788361098	0.874666666666666	SLC2A5	solute carrier family 2 member 5
218982_PM_s_at	218982_PM_s_at	0.544205608711287	0.00548728976739788	2972892234145	-218456138245485	0.294000000000001	ZNF713///MRPS17	zinc finger protein 713///mitochondrial ribosomal protein S17
225032_PM_at	225032_PM_at	0.544205608711287	0.00549084122579848	297263929110624	-218505763924267	0.297999999999998	FNDC3B	fibronectin type III domain containing 3B
209142_PM_s_at	209142_PM_s_at	0.544205608711287	0.00549198080251187	29725581605499	-218521680735287	0.425333333333331	UBE2G1	ubiquitin conjugating enzyme E2 G1
239196_PM_at	239196_PM_at	0.544205608711287	0.00549582442766699	-297228463619099	-218575341238752	-0.55	ANKRD22	ankyrin repeat domain 22
238917_PM_s_at	238917_PM_s_at	0.544205608711287	0.00550628108408045	297154142051015	-218721134243135	0.605333333333332	DENND5B	DENN domain containing 5B
244120_PM_at	244120_PM_at	0.544205608711287	0.00552701690633008	-297007153554181	-219009421047736	-0.304666666666667
222190_PM_s_at	222190_PM_s_at	0.544205608711287	0.00552903870644773	296992849623046	-219037471391195	0.203333333333335	C16orf58	chromosome 16 open reading frame 58
239966_PM_at	239966_PM_at	0.544205608711287	0.00553574377268663	296945447590001	-219130423081738	0.536666666666666
228833_PM_s_at	228833_PM_s_at	0.544205608711287	0.00555003953000598	-296844563148583	-219328225021136	-334	LINC00938	long intergenic non-protein coding RNA 938
1554834_PM_a_at	1554834_PM_a_at	0.544205608711287	0.00556871965669354	-296713107305441	-219585917421164	-0.275333333333338	RASSF5	Ras association domain family member 5
202077_PM_at	202077_PM_at	0.544205608711287	0.00557417152293597	296674819844415	-219660961494391	0.191333333333336	NDUFAB1	NADH:ubiquinone oxidoreductase subunit AB1
223327_PM_x_at	223327_PM_x_at	0.544205608711287	0.00557580858839494	296663329929731	-219683480980589	432	LOC727751///GOLGA2P10	golgin A2 pseudogene///golgin A2 pseudogene 10
200643_PM_at	200643_PM_at	0.544205608711287	0.00558524547747647	296597158127404	-219813164951231	0.424666666666667	HDLBP	high density lipoprotein binding protein
217871_PM_s_at	217871_PM_s_at	0.544205608711287	0.00559069960749743	296558961655704	-219888016102897	0.285333333333336	MIF	macrophage migration inhibitory factor (glycosylation-inhibiting factor)
223191_PM_at	223191_PM_at	0.544205608711287	0.00559970314729882	296495984734695	-220011417397024	0.189333333333337	COX16	COX16, cytochrome c oxidase assembly homolog
238123_PM_at	238123_PM_at	0.544428326249941	0.00561194509741326	-296410509222031	-2201788830549	-318	GABRQ	gamma-aminobutyric acid type A receptor theta subunit
1554681_PM_a_at	1554681_PM_a_at	0.547643240517521	0.00566465002477661	296044511145805	-220895682454604	0.359333333333332	CCDC187	coiled-coil domain containing 187
209714_PM_s_at	209714_PM_s_at	0.547643240517521	0.00566510233268604	296041384113187	-220901804773781	708	CDKN3	cyclin dependent kinase inhibitor 3
218357_PM_s_at	218357_PM_s_at	0.548944563327103	0.00569449217802408	295838700341488	-221298563956493	0.272666666666666	TIMM8B	translocase of inner mitochondrial membrane 8 homolog B
228612_PM_at	228612_PM_at	0.548944563327103	0.00570322133657301	295778690684198	-22141600844741	0.345999999999997	RAB30-AS1	RAB30 antisense RNA 1 (head to head)
237613_PM_at	237613_PM_at	0.548944563327103	0.0057119322097626	-295718893014314	-221533026188256	-0.202666666666667	FOXR1	forkhead box R1
204450_PM_x_at	204450_PM_x_at	0.548944563327103	0.00571869507623959	-295672527127099	-221623751185798	-0.259333333333335	APOA1	apolipoprotein A1
236069_PM_at	236069_PM_at	0.550750019870015	0.00574756942969531	-295475145808822	-222009891088826	-0.270666666666667
213115_PM_at	213115_PM_at	0.550770490956878	0.0057578492337994	295405100036123	-222146891541132	252	ATG4A	autophagy related 4A cysteine peptidase
1553709_PM_a_at	1553709_PM_a_at	0.550872464808629	0.0057689833196627	295329366145862	-22229499887083	0.252666666666668	PRPF38A	pre-mRNA processing factor 38A
217883_PM_at	217883_PM_at	0.553434363858857	0.00581133963406098	295042512835776	-222855804300302	0.180000000000001	MMADHC	methylmalonic aciduria and homocystinuria, cblD type
207855_PM_s_at	207855_PM_s_at	0.553434363858857	0.00585256017465625	294765237549061	-223397623902718	0.414666666666668	CLCC1	chloride channel CLIC like 1
227620_PM_at	227620_PM_at	0.553434363858857	0.00586210556896175	294701291758724	-223522543040963	0.299999999999998	SLC44A1	solute carrier family 44 member 1
225700_PM_at	225700_PM_at	0.553434363858857	0.00587786505128396	294595931470935	-223728336281821	0.450666666666667	GLCCI1	glucocorticoid induced 1
228898_PM_s_at	228898_PM_s_at	0.553434363858857	0.0058840104645831	294554918342946	-223808434465839	0.311999999999999	SMARCB1	SWI/SNF related, matrix associated, actin dependent regulator of chromatin, subfamily b, member 1
223515_PM_s_at	223515_PM_s_at	0.553434363858857	0.00589061307386171	29451089895251	-223894397590165	0.310000000000002	COQ3	coenzyme Q3, methyltransferase
209141_PM_at	209141_PM_at	0.553434363858857	0.00591215357242921	29436761172002	-224174170711298	0.321333333333332	UBE2G1	ubiquitin conjugating enzyme E2 G1
230560_PM_at	230560_PM_at	0.553434363858857	0.00592282593269578	-294296801423319	-224312404816321	-0.279999999999999	STXBP6	syntaxin binding protein 6
212333_PM_at	212333_PM_at	0.553434363858857	0.00593973829302539	294184835059162	-224530948500438	0.365333333333334	FAM98A	family with sequence similarity 98 member A
1553559_PM_at	1553559_PM_at	0.553434363858857	0.00594433900243524	-294154428559185	-224590290753448	-258	TMEM171	transmembrane protein 171
227027_PM_at	227027_PM_at	0.553434363858857	0.00594810420178516	294129560515191	-224638821682543	0.435333333333332	GFPT1	glutamine--fructose-6-phosphate transaminase 1
221767_PM_x_at	221767_PM_x_at	0.553434363858857	0.0059626878368961	29403337963441	-224826502787789	0.437999999999999	HDLBP	high density lipoprotein binding protein
211881_PM_x_at	211881_PM_x_at	0.553434363858857	0.00596611454870947	294010812205915	-224870534902158	105866666666667	IGLJ3	immunoglobulin lambda joining 3
242911_PM_at	242911_PM_at	0.553434363858857	0.00597053020927895	29398174982042	-224927237040733	0.251333333333333	MED13L	mediator complex subunit 13 like
200891_PM_s_at	200891_PM_s_at	0.553434363858857	0.00597061095868591	293981218543689	-224928273561288	0.189333333333334	SSR1	signal sequence receptor subunit 1
225034_PM_at	225034_PM_at	0.553434363858857	0.00597329846961023	-293963540392191	-224962763082989	-0.346666666666666	ST3GAL1	ST3 beta-galactoside alpha-2,3-sialyltransferase 1
216483_PM_s_at	216483_PM_s_at	0.553434363858857	0.0059777914671543	2939340026776	-22502038790087	0.796666666666666	MYDGF	myeloid derived growth factor
202236_PM_s_at	202236_PM_s_at	0.553434363858857	0.00598316319010657	293898715516269	-225089225413415	0.466666666666666	SLC16A1	solute carrier family 16 member 1
203136_PM_at	203136_PM_at	0.553434363858857	0.00600207646299674	293774710224609	-225331099359741	0.356666666666664	RABAC1	Rab acceptor 1
1555724_PM_s_at	1555724_PM_s_at	0.553434363858857	0.00600509448218165	-293754956581059	-225369624328149	-0.467333333333332	TAGLN	transgelin
219978_PM_s_at	219978_PM_s_at	0.553434363858857	0.00602391958709326	293631952550014	-225609486058963	0.540666666666667	NUSAP1	nucleolar and spindle associated protein 1
212909_PM_at	212909_PM_at	0.553434363858857	0.00602727423090518	293610071186144	-225652150073916	0.216666666666666	LYPD1	LY6/PLAUR domain containing 1
216044_PM_x_at	216044_PM_x_at	0.553434363858857	0.00602845437009739	293602376209885	-225667153261276	0.428000000000003	FAM69A	family with sequence similarity 69 member A
210009_PM_s_at	210009_PM_s_at	0.556345814076021	0.0060703363063764	293330203996851	-226197689483226	0.364666666666666	GOSR2	golgi SNAP receptor complex member 2
228323_PM_at	228323_PM_at	0.558160244034991	0.00612507529649193	292977133607052	-226885545512516	0.565333333333333	KNL1	kinetochore scaffold 1
236229_PM_at	236229_PM_at	0.558160244034991	0.0061280207610877	292958219506765	-226922382308661	0.357999999999998
1559108_PM_at	1559108_PM_at	0.558160244034991	0.00612863292450414	292954289615616	-226930035949399	0.331333333333333
214264_PM_s_at	214264_PM_s_at	0.558160244034991	0.00614453691489728	292852320473112	-227128607204533	0.468666666666665	EFCAB11	EF-hand calcium binding domain 11
238559_PM_at	238559_PM_at	0.558160244034991	0.00614654374333665	292839471266043	-227153626819634	0.615333333333333	LOC101927402	uncharacterized LOC101927402
243232_PM_at	243232_PM_at	0.558160244034991	0.00615134107928538	-292808771157534	-227213402946257	-0.220666666666667
224947_PM_at	224947_PM_at	0.558247852867509	0.00616328229048351	-292732452266752	-227361989497854	-0.230666666666665	RNF26	ring finger protein 26
218160_PM_at	218160_PM_at	0.558247852867509	0.00617501726265559	292657587013521	-227507726771398	0.269999999999999	NDUFA8	NADH:ubiquinone oxidoreductase subunit A8
203293_PM_s_at	203293_PM_s_at	0.558247852867509	0.00618798639453299	292575003896166	-227668466080246	0.455333333333333	LMAN1	lectin, mannose binding 1
1561340_PM_at	1561340_PM_at	0.558247852867509	0.00619311791447643	-292542373071345	-22773197215904	-0.321333333333334	LOC105378311	uncharacterized LOC105378311
1561271_PM_at	1561271_PM_at	0.560398379187506	0.00624115677232161	-292238127274513	-22832392112203	-0.193999999999999	LOC100134159///CCDC144CP	similar to Coiled-coil domain containing 144B///coiled-coil domain containing 144C, pseudogene
233809_PM_at	233809_PM_at	0.560398379187506	0.00624598247070744	292207686502358	-228383130221358	0.348666666666666	HYPK	huntingtin interacting protein K
211693_PM_at	211693_PM_at	0.560398379187506	0.0062576497158508	292134180243239	-228526091247769	318	IGHA1	immunoglobulin heavy constant alpha 1
229030_PM_at	229030_PM_at	0.560398379187506	0.00625875103851636	-292127248328408	-228539572058557	-0.294666666666667	CAPN8	calpain 8
211032_PM_at	211032_PM_at	0.560398379187506	0.00626818620237144	292067908786995	-228654965681396	0.667333333333334	COBLL1	cordon-bleu WH2 repeat protein like 1
226024_PM_at	226024_PM_at	0.56243504774372	0.00630124617137714	291860649636449	-229057914598474	0.249333333333336	COMMD1	copper metabolism domain containing 1
224999_PM_at	224999_PM_at	0.564531768851934	0.00633658089595048	-291640258012749	-229486234804578	-208	EGFR	epidermal growth factor receptor
218893_PM_at	218893_PM_at	0.564531768851934	0.006345372162002	291585604344346	-229592425860441	0.468666666666667	ISOC2	isochorismatase domain containing 2
212365_PM_at	212365_PM_at	0.565609670590607	0.00637771076371403	-291385172509969	-229981773856937	-316	MYO1B	myosin IB
244623_PM_at	244623_PM_at	0.565609670590607	0.00637816260174367	291382378836956	-229987199724286	0.470000000000001	KCNQ5	potassium voltage-gated channel subfamily Q member 5
210243_PM_s_at	210243_PM_s_at	0.565987980553874	0.00639706778690575	291265656384476	-230213874033546	0.375333333333334	B4GALT3	beta-1,4-galactosyltransferase 3
206686_PM_at	206686_PM_at	0.565987980553874	0.00640896025765192	291192397293085	-230356118943251	0.404666666666667	PDK1	pyruvate dehydrogenase kinase 1
243608_PM_at	243608_PM_at	0.565987980553874	0.00641436773483553	-291159128852929	-230420709177328	-0.321333333333333	COG2	component of oligomeric golgi complex 2
1556319_PM_at	1556319_PM_at	0.565987980553874	0.00642380582882127	-291101126000741	-230533311878263	-0.304000000000001	LOC283270	uncharacterized LOC283270
227189_PM_at	227189_PM_at	0.566252284818998	0.00643903158168164	291007723224654	-230714613302179	0.581333333333332	CPNE5	copine 5
203484_PM_at	203484_PM_at	0.566252284818998	0.00646040008144648	290876987411938	-23096833057105	0.305999999999997	SEC61G	Sec61 translocon gamma subunit
1558230_PM_at	1558230_PM_at	0.566252284818998	0.00649236594800437	-29068217264087	-231346296204889	-0.422666666666666	SF3B2	splicing factor 3b subunit 2
244513_PM_at	244513_PM_at	0.566252284818998	0.00650155919982524	290626311751054	-231454649444388	0.362666666666664
214720_PM_x_at	214720_PM_x_at	0.566252284818998	0.00650415862161166	290610530375793	-231485258598748	0.402666666666667	2010-09-01	septin 10
234140_PM_s_at	234140_PM_s_at	0.566252284818998	0.00650455872953441	-290608101803452	-231489968919924	-0.190666666666665	STIM2	stromal interaction molecule 2
208799_PM_at	208799_PM_at	0.566252284818998	0.00650813976191463	290586371931546	-231532114044696	0.31	PSMB5	proteasome subunit beta 5
217480_PM_x_at	217480_PM_x_at	0.566252284818998	0.00650959859547016	290577522884846	-23154927632116	122933333333333	LOC100287723	Ig kappa chain V-I region Walker-like
221923_PM_s_at	221923_PM_s_at	0.566734006557703	0.00652549436409309	290481222436825	-231736028734827	0.336000000000002	NPM1	nucleophosmin
241324_PM_at	241324_PM_at	0.567344091519063	0.00654944026395685	290336568013594	-232016492512468	0.192666666666666
200983_PM_x_at	200983_PM_x_at	0.567344091519063	0.00656914894266466	290217882802681	-232246551963291	0.650666666666668	CD59	CD59 molecule
204269_PM_at	204269_PM_at	0.567344091519063	0.00657111364349521	290206069778675	-232269447676475	0.376666666666669	PIM2	Pim-2 proto-oncogene, serine/threonine kinase
218163_PM_at	218163_PM_at	0.567344091519063	0.0065910241201213	290086542412481	-232501085617241	0.26266666666667	MCTS1	MCTS1, re-initiation and release factor
1566691_PM_at	1566691_PM_at	0.567344091519063	0.00659214055272546	290079850256438	-232514053217603	0.398000000000001
216805_PM_at	216805_PM_at	0.567344091519063	0.00662317433708162	-289894251781553	-232873631598908	-0.183333333333333
211747_PM_s_at	211747_PM_s_at	0.567344091519063	0.00662580830974518	289878536894026	-232904072150384	0.226666666666668	LSM 5,00	LSM5 homolog, U6 small nuclear RNA and mRNA degradation associated
212124_PM_at	212124_PM_at	0.567344091519063	0.00663008068704296	-289853059392411	-232953421578085	-0.215333333333335	ZMIZ1	zinc finger MIZ-type containing 1
213374_PM_x_at	213374_PM_x_at	0.567344091519063	0.00664091993458934	289788490809114	-233078479627276	0.444666666666667	HIBCH	3-hydroxyisobutyryl-CoA hydrolase
211936_PM_at	211936_PM_at	0.567344091519063	0.00664421373273217	289768889528581	-233116441026505	0.343333333333334	HSPA5	heat shock protein family A (Hsp70) member 5
1566764_PM_at	1566764_PM_at	0.567344091519063	0.00664657886619244	289754820333948	-23314368772906	0.247333333333333	MACC1	metastasis associated in colon cancer 1
226642_PM_s_at	226642_PM_s_at	0.568126135028757	0.00666612407362628	289638733850716	-233368477157667	0.196666666666667	NUDCD2	NudC domain containing 2
241386_PM_at	241386_PM_at	0.568177600074568	0.00668549642048706	-28952398935058	-233590622139848	-248	LOC100506691	uncharacterized LOC100506691
1562669_PM_at	1562669_PM_at	0.568177600074568	0.00669755132792431	-289452744483822	-233728529025369	-0.23
1568877_PM_a_at	1568877_PM_a_at	0.568177600074568	0.00669788087449688	-289450798546682	-233732295479896	-0.221999999999999	ACBD5	acyl-CoA binding domain containing 5
202143_PM_s_at	202143_PM_s_at	0.571392067350045	0.00675807977069496	289096831441936	-234417197286225	0.226666666666667	COPS8	COP9 signalosome subunit 8
232845_PM_at	232845_PM_at	0.571392067350045	0.00676494048815217	-289056678974129	-234494862058987	-0.353333333333333	CDH23	cadherin-related 23
240061_PM_at	240061_PM_at	0.571392067350045	0.00676815235730342	-289037894603616	-234531193739538	-0.288666666666666	GSAP	gamma-secretase activating protein
211635_PM_x_at	211635_PM_x_at	0.571392067350045	0.00677754640793528	288983002260124	-234637356416638	119666666666667	LOC100290528///LOC100290146///IGHV4-31///IGHM///IGHG4///IGHG3///IGHG1///IGHD///IGHA2///IGHA1///IGH	similar to pre-B lymphocyte gene 2///Ig gamma-1 chain C region-like///immunoglobulin heavy variable 4-31///immunoglobulin heavy constant mu///immunoglobulin heavy constant gamma 4 (G4m marker)///immunoglobulin heavy constant gamma 3 (G3m marker)///immunoglobulin heavy constant gamma 1 (G1m marker)///immunoglobulin heavy constant delta///immunoglobulin heavy constant alpha 2 (A2m marker)///immunog…
209111_PM_at	209111_PM_at	0.571716939382164	0.00679184886408492	288899565722712	-234798703959291	0.228666666666665	RNF5	ring finger protein 5
215443_PM_at	215443_PM_at	0.571932751272049	0.0068048655958714	288823773124858	-234945248846261	488	TSHR	thyroid stimulating hormone receptor
244095_PM_at	244095_PM_at	0.575709419250901	0.00686660601522355	288466122023958	-235636496808144	254
222416_PM_at	222416_PM_at	0.575709419250901	0.0068835240647104	288368646179448	-235824815293161	0.306666666666668	ALDH18A1	aldehyde dehydrogenase 18 family member A1
224972_PM_at	224972_PM_at	0.575709419250901	0.00688941612959574	288334751009056	-235890291304327	0.260666666666664	ROMO1	reactive oxygen species modulator 1
1553874_PM_a_at	1553874_PM_a_at	0.575709419250901	0.00691175183207977	288206507624252	-236137985421397	0.177999999999999	ZSCAN10	zinc finger and SCAN domain containing 10
216902_PM_s_at	216902_PM_s_at	0.575709419250901	0.00692436668095155	-288134249716063	-236277521756189	-0.289999999999999	RRN3P1///RRN3P2///RRN3	RRN3 homolog, RNA polymerase I transcription factor pseudogene 1///RRN3 homolog, RNA polymerase I transcription factor pseudogene 2///RRN3 homolog, RNA polymerase I transcription factor
1555300_PM_a_at	1555300_PM_a_at	0.575709419250901	0.00693605973301393	-288067382203415	-236406632498723	-0.258666666666666	MED12L	mediator complex subunit 12 like
214228_PM_x_at	214228_PM_x_at	0.575709419250901	0.00693739535127638	28805975111851	-236421365939579	0.515333333333333	TNFRSF4	TNF receptor superfamily member 4
212352_PM_s_at	212352_PM_s_at	0.575709419250901	0.00694160770294821	288035692788346	-236467814355481	0.162666666666667	TMED10	transmembrane p24 trafficking protein 10
1560316_PM_s_at	1560316_PM_s_at	0.575709419250901	0.00695210583807109	287975793595257	-236583450431839	0.424000000000002	GLCCI1	glucocorticoid induced 1
218324_PM_s_at	218324_PM_s_at	0.575709419250901	0.00695995707969937	2879310522767	-236669815862881	0.705333333333335	SPATS2	spermatogenesis associated serine rich 2
219402_PM_s_at	219402_PM_s_at	0.575709419250901	0.00696554209164026	287899254205322	-236731192316562	0.442666666666664	DERL1	derlin 1
210334_PM_x_at	210334_PM_x_at	0.577121205171264	0.00699317114189067	287742300534605	-237034091481901	0.638666666666666	BIRC5	baculoviral IAP repeat containing 5
203213_PM_at	203213_PM_at	0.57789783228738	0.00701314375653514	287629203361638	-237252300045241	0.683999999999999	CDK1	cyclin dependent kinase 1
236238_PM_at	236238_PM_at	0.578059812478682	0.00702567440918072	287558401436653	-23738888173149	0.240666666666668
237919_PM_at	237919_PM_at	0.578389048040414	0.00704024684263759	-287476211818114	-237547408970218	-0.380000000000001	RFFL	ring finger and FYVE-like domain containing E3 ubiquitin protein ligase
240078_PM_at	240078_PM_at	0.58115489461245	0.00708453467433984	-287227401909459	-238027168505611	-0.425333333333334	SFSWAP	splicing factor SWAP homolog
235251_PM_at	235251_PM_at	0.582220070671187	0.00710816059962265	-28709526765672	-238281863491988	-0.235333333333333
200971_PM_s_at	200971_PM_s_at	0.582683285301551	0.00712446528130746	287004319629078	-238457134363162	0.174666666666669	SERP1	stress-associated endoplasmic reticulum protein 1
242745_PM_at	242745_PM_at	0.583236720729325	0.00714189167300828	-286907330420318	-238644015398394	-0.264000000000001
221693_PM_s_at	221693_PM_s_at	0.584593884492767	0.0071702614180497	286749908499514	-238947268934862	0.295999999999998	MRPS18A	mitochondrial ribosomal protein S18A
205105_PM_at	205105_PM_at	0.584593884492767	0.007179879199107	286696672709064	-239049801198295	0.212666666666665	MAN2A1	mannosidase alpha class 2A member 1
202908_PM_at	202908_PM_at	0.584752155606569	0.0071925102937626	286626859375172	-239184246679729	0.518666666666668	WFS1	wolframin ER transmembrane glycoprotein
208580_PM_x_at	208580_PM_x_at	0.586219613318724	0.00722127422785013	28646830659348	-239489521284121	0.534666666666667	HIST1H4J///HIST1H4K	histone cluster 1, H4j///histone cluster 1, H4k
209014_PM_at	209014_PM_at	0.586334521132667	0.0072471820655101	286326003711416	-23976343290803	0.291333333333333	MAGED1	MAGE family member D1
223209_PM_s_at	223209_PM_s_at	0.586334521132667	0.00724721329850302	286325832447553	-239763762521993	0.396666666666664	VIMP	VCP interacting membrane selenoprotein
216576_PM_x_at	216576_PM_x_at	0.586334521132667	0.00725645256361793	286275199985058	-239861205066726	117466666666667	LOC652493///IGK///IGKC	ig kappa chain V-I region HK102-like///immunoglobulin kappa locus///immunoglobulin kappa constant
1560911_PM_at	1560911_PM_at	0.586334521132667	0.00726906163747682	286206198022951	-239993985226771	0.245333333333333	LOC100133461	uncharacterized LOC100133461
223997_PM_at	223997_PM_at	0.586334521132667	0.00727627048979403	-286166798703694	-240069793589227	-0.404666666666667	FNIP1	folliculin interacting protein 1
208306_PM_x_at	208306_PM_x_at	0.586502929788377	0.00728907963549477	-286096881764636	-240204307458715	-0.216666666666665	HLA-DRB1	major histocompatibility complex, class II, DR beta 1
225368_PM_at	225368_PM_at	0.587611411002572	0.00731359537407934	285963386870376	-240461091406731	0.216666666666667	HIPK2	homeodomain interacting protein kinase 2
228008_PM_at	228008_PM_at	0.58882856500359	0.00733950619267931	285822750945967	-24073154304729	0.223999999999999	ARID3A	AT-rich interaction domain 3A
217814_PM_at	217814_PM_at	0.589354436048709	0.00735683230962749	285728969751817	-240911851071518	0.295999999999998	CCDC47	coiled-coil domain containing 47
200925_PM_at	200925_PM_at	0.590342170367214	0.00738993003267241	285550395948189	-241255098777797	0.174000000000001	COX6A1	cytochrome c oxidase subunit 6A1
213628_PM_at	213628_PM_at	0.590342170367214	0.00739074086999071	285546030618155	-241263488226676	248	CLCC1	chloride channel CLIC like 1
219283_PM_at	219283_PM_at	0.590818685945213	0.00740750467985773	285455879276682	-24143672916038	0.321333333333336	C1GALT1C1	C1GALT1 specific chaperone 1
224344_PM_at	224344_PM_at	0.591675411010741	0.00742905980744547	-28534024228334	-241658902666463	-0.213333333333332	COX6A1	cytochrome c oxidase subunit 6A1
1553285_PM_s_at	1553285_PM_s_at	0.591727754272919	0.00744053175435928	-285278826861714	-241776880816762	-0.223333333333332	RAD9B	RAD9 checkpoint clamp component B
206150_PM_at	206150_PM_at	0.594106680249962	0.00748130316535181	285061272139591	-24219469207808	0.467999999999998	CD27	CD27 molecule
214777_PM_at	214777_PM_at	0.594195695126057	0.00749328391916256	284997554625538	-242317028813288	166066666666666	IGKV4-1	immunoglobulin kappa variable 4-1
221597_PM_s_at	221597_PM_s_at	0.594556472550463	0.00750936740351422	284912167496799	-242480948158159	0.366666666666669	TMEM208	transmembrane protein 208
1567249_PM_at	1567249_PM_at	0.594556472550463	0.00751956646266875	-284858109551062	-242584710781938	-0.283333333333333	OR9A1P	olfactory receptor family 9 subfamily A member 1 pseudogene
238053_PM_at	238053_PM_at	0.59667028262795	0.00756983958288549	-284592648030592	-24309410454398	-0.336000000000001	DHRSX	dehydrogenase/reductase X-linked
224913_PM_s_at	224913_PM_s_at	0.59667028262795	0.00757798574877336	284549788806968	-243176323390112	0.248000000000002	TIMM50	translocase of inner mitochondrial membrane 50
221739_PM_at	221739_PM_at	0.59667028262795	0.00758090107502602	284534460965891	-243205725903838	0.713333333333336	MYDGF	myeloid derived growth factor
208084_PM_at	208084_PM_at	0.59667028262795	0.00761373586139256	-284362206835026	-243536093141054	-0.252000000000001	ITGB6	integrin subunit beta 6
221805_PM_at	221805_PM_at	0.59667028262795	0.00762500328835303	28430325738034	-243649128207235	0.692666666666665	NEFL	neurofilament, light polypeptide
224587_PM_at	224587_PM_at	0.59667028262795	0.00764409794794875	28420354321708	-243840300845794	0.253333333333334	SUB1	SUB1 homolog, transcriptional regulator
1557185_PM_at	1557185_PM_at	0.59667028262795	0.00765330766492673	-284155532609673	-24393233435482	-0.289333333333332	TPCN1	two pore segment channel 1
237897_PM_at	237897_PM_at	0.59667028262795	0.00765359402928924	-284154040649463	-243935194222052	-0.305333333333333	ADAM17	ADAM metallopeptidase domain 17
38043_PM_at	38043_PM_at	0.59667028262795	0.00765863597334917	284127780654133	-24398552944271	0.234000000000003	FAM3A	family with sequence similarity 3 member A
1560498_PM_at	1560498_PM_at	0.59667028262795	0.00766587483909139	-284090106731562	-244057738577114	-0.291333333333334
208726_PM_s_at	208726_PM_s_at	0.59667028262795	0.00767795180404079	284027327575978	-244178055259523	0.185333333333336	EIF2S2	eukaryotic translation initiation factor 2 subunit beta
217898_PM_at	217898_PM_at	0.59667028262795	0.00768256098009784	284003392295829	-244223923655927	0.245333333333333	EMC7	ER membrane protein complex subunit 7
202533_PM_s_at	202533_PM_s_at	0.59667028262795	0.00771405903916146	283840183344328	-244536634327717	0.500000000000001	DHFR	dihydrofolate reductase
211098_PM_x_at	211098_PM_x_at	0.59667028262795	0.0077153175528305	283833675267994	-244549101906362	0.289999999999996	TMCO1	transmembrane and coiled-coil domains 1
213423_PM_x_at	213423_PM_x_at	0.59667028262795	0.00772921753596458	283761861211004	-244686666592437	0.249333333333334	TUSC3	tumor suppressor candidate 3
209870_PM_s_at	209870_PM_s_at	0.59667028262795	0.00773011262944851	-283757240872179	-244695516527993	-0.311999999999997	APBA2	amyloid beta precursor protein binding family A member 2
1568638_PM_a_at	1568638_PM_a_at	0.59667028262795	0.00773168656462061	283749117669635	-244711075767272	0.345333333333334	IDO2	indoleamine 2,3-dioxygenase 2
200805_PM_at	200805_PM_at	0.597012547248984	0.00774703296256564	283669994816017	-244862615797859	0.385333333333333	LMAN2	lectin, mannose binding 2
203169_PM_at	203169_PM_at	0.599434469007651	0.00780188155974384	283388402129638	-245401752945918	0.217333333333332	RGP1	RGP1 homolog, RAB6A GEF complex partner 1
211798_PM_x_at	211798_PM_x_at	0.599434469007651	0.00780500272577062	283372433892959	-2454323171433	1046	IGLJ3	immunoglobulin lambda joining 3
241645_PM_at	241645_PM_at	0.599434469007651	0.00781497116750138	283321474256341	-245529850893658	0.546666666666665
216431_PM_at	216431_PM_at	0.599434469007651	0.00782228293651581	-28328413448595	-24560131106288	-0.211333333333333
201317_PM_s_at	201317_PM_s_at	0.601855364974122	0.00789658143210924	282906549702151	-246323642534615	0.179999999999998	PSMA2	proteasome subunit alpha 2
211896_PM_s_at	211896_PM_s_at	0.601855364974122	0.0079183762596135	28279641958969	-246534227609019	0.240666666666668	DCN	decorin
237397_PM_at	237397_PM_at	0.601855364974122	0.00791865456781098	-282795015124093	-246536912871124	-0.29
233689_PM_at	233689_PM_at	0.601855364974122	0.00793308906695749	-282722235591695	-246676053600775	-0.440000000000001
1558723_PM_at	1558723_PM_at	0.601855364974122	0.0079507786120509	-282633212866252	-246846222116767	-0.358666666666666	LOC284014	uncharacterized LOC284014
229735_PM_s_at	229735_PM_s_at	0.601855364974122	0.0079608637336047	-282582542420715	-246943066722469	-0.349333333333333	NIPAL3	NIPA like domain containing 3
227085_PM_at	227085_PM_at	0.601855364974122	0.00796323868979565	28257061872732	-246965854694919	0.230666666666665	H2AFV	H2A histone family member V
204264_PM_at	204264_PM_at	0.601855364974122	0.00797103529784713	282531498511066	-247040615688686	0.302666666666667	CPT2	carnitine palmitoyltransferase 2
216718_PM_at	216718_PM_at	0.601855364974122	0.00797246480499243	282524329711345	-247054315076441	0.253333333333333	LINC00302	long intergenic non-protein coding RNA 302
205624_PM_at	205624_PM_at	0.601855364974122	0.00797610711714295	282506069409964	-24708920918865	0.650666666666665	CPA3	carboxypeptidase A3
234450_PM_at	234450_PM_at	0.601855364974122	0.00797766101673343	-282498281494078	-247104090962784	-0.263333333333335	PROKR2	prokineticin receptor 2
206891_PM_at	206891_PM_at	0.601855364974122	0.00799811444578783	-282395904098783	-247299701402096	-0.238666666666666	ACTN3	actinin alpha 3 (gene/pseudogene)
1559129_PM_a_at	1559129_PM_a_at	0.601855364974122	0.00802309057495982	-282271220738285	-247537879925833	-0.35	MIRLET7DHG	MIRLET7D host gene
204770_PM_at	204770_PM_at	0.601855364974122	0.00802433724287027	-282265006772705	-247549748780212	-624	TAP2	transporter 2, ATP binding cassette subfamily B member
226182_PM_s_at	226182_PM_s_at	0.601855364974122	0.00802963259389753	-282238622379831	-247600142170162	-0.265999999999999	WISP3	WNT1 inducible signaling pathway protein 3
216048_PM_s_at	216048_PM_s_at	0.601855364974122	0.008033994959951	-282216898873581	-247641631505943	-0.422666666666667	RHOBTB3	Rho related BTB domain containing 3
1553069_PM_at	1553069_PM_at	0.601855364974122	0.00804087127471595	-282182678935979	-247706984067339	-0.278666666666667	BRWD1-IT2	BRWD1 intronic transcript 2 (non-protein coding)
241730_PM_at	241730_PM_at	0.601863283960848	0.00805197704211534	282127468966555	-247812413986818	344	MYNN	myoneurin
229643_PM_at	229643_PM_at	0.603631390414546	0.00809590829135523	-281909770514274	-248228026489203	-318	LOC100287375	uncharacterized LOC100287375
223416_PM_at	223416_PM_at	0.603631390414546	0.00809769607172214	281900934720198	-24824489143229	0.142666666666662	SF3B6	splicing factor 3b subunit 6
207671_PM_s_at	207671_PM_s_at	0.605799341219119	0.00814279141511483	-281678660583272	-24866905390685	-0.372666666666666	BEST1	bestrophin 1
218070_PM_s_at	218070_PM_s_at	0.605799341219119	0.00814892287557839	281648527745687	-248726542069619	0.347333333333336	GMPPA	GDP-mannose pyrophosphorylase A
215356_PM_at	215356_PM_at	0.605841554464	0.00816056338554268	-281591379223605	-248835562299392	-0.614666666666667	TDRD12	tudor domain containing 12
202490_PM_at	202490_PM_at	0.606342619574799	0.00818803964514443	-281456787838975	-249092270377985	-0.38	IKBKAP	inhibitor of kappa light polypeptide gene enhancer in B-cells, kinase complex-associated protein
222106_PM_at	222106_PM_at	0.606342619574799	0.00819867730694358	-281404793135336	-249191422875301	-0.180666666666667	PRND	prion protein 2 (dublet)
219990_PM_at	219990_PM_at	0.606342619574799	0.00820055813735449	281395606591363	-24920894033827	0.466000000000001	E2F8	E2F transcription factor 8
208853_PM_s_at	208853_PM_s_at	0.607170300688315	0.00822284917865378	281286880307831	-249416242783553	0.261333333333333	CANX	calnexin
1555028_PM_at	1555028_PM_at	0.607317239315794	0.00823593880238178	-281223163109871	-249537708748515	-0.241333333333334	BRD3	bromodomain containing 3
233417_PM_at	233417_PM_at	0.608658939879211	0.00826525801572245	-28108078722159	-249809070305058	-0.236000000000002
225809_PM_at	225809_PM_at	0.60923857433474	0.00828426390030242	280988745712114	-249984457399612	0.721999999999999	PARM1	prostate androgen-regulated mucin-like protein 1
213427_PM_at	213427_PM_at	0.610160413908698	0.00830795044068317	280874312898213	-250202468244687	0.368666666666666	RPP40	ribonuclease P/MRP subunit p40
219641_PM_at	219641_PM_at	0.611557078725297	0.00835932976984074	28062713795005	-250673207588674	348	DET1	de-etiolated homolog 1 (Arabidopsis)
1555543_PM_a_at	1555543_PM_a_at	0.611557078725297	0.0083624167978369	280612332215283	-250701397658056	0.441333333333333	CLCC1	chloride channel CLIC like 1
212120_PM_at	212120_PM_at	0.611557078725297	0.00836404000414845	280604549185248	-250716216197692	0.197999999999999	RHOQ	ras homolog family member Q
218189_PM_s_at	218189_PM_s_at	0.611557078725297	0.0084112794194475	280378659900038	-25114620208157	0.302666666666664	NANS	N-acetylneuraminate synthase
220901_PM_at	220901_PM_at	0.611557078725297	0.00841725314685587	280350179303742	-251200402262097	0.332666666666666	GPR157	G protein-coupled receptor 157
221570_PM_s_at	221570_PM_s_at	0.611557078725297	0.00842131804629291	280330810122607	-251237261197673	176	METTL5	methyltransferase like 5
231634_PM_at	231634_PM_at	0.611557078725297	0.00842241204509689	-280325598728978	-251247178077853	-0.242666666666667	SLC12A3	solute carrier family 12 member 3
221122_PM_at	221122_PM_at	0.611557078725297	0.00842921703415666	280293196561777	-251308834656409	892	HRASLS2	HRAS like suppressor 2
217157_PM_x_at	217157_PM_x_at	0.611557078725297	0.00843778617280584	280252429121743	-251386403623917	1304	LOC652493///IGK///IGKC	ig kappa chain V-I region HK102-like///immunoglobulin kappa locus///immunoglobulin kappa constant
205353_PM_s_at	205353_PM_s_at	0.611557078725297	0.00845051092914312	280191962823889	-251501442685203	0.324666666666664	PEBP1	phosphatidylethanolamine binding protein 1
235518_PM_at	235518_PM_at	0.611557078725297	0.00846762150017638	-280110789817174	-251655855706913	-0.333333333333335	SLC8A1	solute carrier family 8 member A1
1557755_PM_at	1557755_PM_at	0.611557078725297	0.00847240514473883	28008812351414	-251698968803726	0.441333333333333	CEP128	centrosomal protein 128
236476_PM_at	236476_PM_at	0.611557078725297	0.00848681990369721	280019894470865	-251828734376088	0.339333333333333
208926_PM_at	208926_PM_at	0.611557078725297	0.00849670928629477	279973147929529	-251917632212907	0.31	NEU1	neuraminidase 1 (lysosomal sialidase)
1554473_PM_at	1554473_PM_at	0.611557078725297	0.00850337274898161	-279941678804573	-251977472459103	-364	SRGAP1	SLIT-ROBO Rho GTPase activating protein 1
238263_PM_at	238263_PM_at	0.611557078725297	0.00850580164324136	279930213749003	-251999272973806	0.594666666666667	EPHA1-AS1	EPHA1 antisense RNA 1
231901_PM_at	231901_PM_at	0.612030279934774	0.00852947073789574	279818649023876	-252211385117509	0.281333333333334	C19orf52	chromosome 19 open reading frame 52
238034_PM_at	238034_PM_at	0.612030279934774	0.00854153952943462	279761873922244	-252319310956471	192	CANX	calnexin
222340_PM_at	222340_PM_at	0.612030279934774	0.00854624240314197	-279739770542529	-252361324842681	-0.220000000000001
205733_PM_at	205733_PM_at	0.612030279934774	0.00856802521252842	279637540006214	-252555620111886	0.318666666666666	BLM	Bloom syndrome RecQ like helicase
1552988_PM_at	1552988_PM_at	0.612030279934774	0.00856831206122703	279636195396643	-252558175365225	0.171333333333333	C11orf65	chromosome 11 open reading frame 65
201204_PM_s_at	201204_PM_s_at	0.612979343479487	0.0085958084785351	279507500279723	-252802712479577	0.561999999999999	RRBP1	ribosome binding protein 1
220734_PM_s_at	220734_PM_s_at	0.612979343479487	0.00862324803724784	279379454339571	-253045955145494	0.195333333333333	CPTP	ceramide-1-phosphate transfer protein
217084_PM_at	217084_PM_at	0.612979343479487	0.00862531979733371	279369801998007	-253064288766082	426	LOC100290375///IGHV3-23///IGHV4-31///IGHM///IGHG1///IGHA1	similar to hCG2042717///immunoglobulin heavy variable 3-23///immunoglobulin heavy variable 4-31///immunoglobulin heavy constant mu///immunoglobulin heavy constant gamma 1 (G1m marker)///immunoglobulin heavy constant alpha 1
212311_PM_at	212311_PM_at	0.612979343479487	0.00864474625409648	279279399306842	-25323598250867	0.694000000000002	SEL1L3	SEL1L family member 3
239537_PM_at	239537_PM_at	0.612979343479487	0.00866278065062171	-279195644481227	-253395023480052	-0.205999999999999	ST8SIA2	ST8 alpha-N-acetyl-neuraminide alpha-2,8-sialyltransferase 2
234724_PM_x_at	234724_PM_x_at	0.612979343479487	0.00868229344841641	-27910520705321	-253566724701958	-254	PCDHB18P	protocadherin beta 18 pseudogene
213676_PM_at	213676_PM_at	0.612979343479487	0.00868992241042153	279069900172377	-253633748816543	0.302666666666667	TMEM151B	transmembrane protein 151B
1561882_PM_at	1561882_PM_at	0.612979343479487	0.00869530965799748	-279044985404695	-253681042481118	-0.427333333333333	SYTL3	synaptotagmin like 3
230605_PM_at	230605_PM_at	0.612979343479487	0.00870382279176759	279005643533432	-253755717235977	0.397999999999999
216033_PM_s_at	216033_PM_s_at	0.612979343479487	0.00870679103217785	-278991934814318	-253781736385678	-0.206000000000001	FYN	FYN proto-oncogene, Src family tyrosine kinase
222632_PM_s_at	222632_PM_s_at	0.612979343479487	0.00870747729545194	278988765951921	-253787750787238	0.390666666666665	LZTFL1	leucine zipper transcription factor like 1
201914_PM_s_at	201914_PM_s_at	0.612979343479487	0.00871603635615537	278949263563372	-25386272194817	0.211333333333334	SEC63	SEC63 homolog, protein translocation regulator
219918_PM_s_at	219918_PM_s_at	0.613215838118974	0.00873060655934717	278882101420163	-253990174934655	0.679333333333334	ASPM	abnormal spindle microtubule assembly
222860_PM_s_at	222860_PM_s_at	0.614675991018938	0.00876262949821387	-278734857233682	-254269540120406	-334	PDGFD	platelet derived growth factor D
237752_PM_at	237752_PM_at	0.615709330365484	0.00879812191376094	-278572246381732	-254577966490171	-0.228666666666668
244092_PM_at	244092_PM_at	0.615709330365484	0.00879986651459031	-278564269190023	-25459309440896	-0.302666666666668	ZRANB3	zinc finger RANBP2-type containing 3
225990_PM_at	225990_PM_at	0.616349271571023	0.00882027743105384	-278471049824225	-254769857696029	-0.269333333333333	BOC	BOC cell adhesion associated, oncogene regulated
214117_PM_s_at	214117_PM_s_at	0.617388014297124	0.00884642608441827	278351919472769	-254995706386504	0.259333333333334	BTD	biotinidase
1562223_PM_at	1562223_PM_at	0.619500684758768	0.00888802042466659	27816309636428	-255353570796236	0.231333333333333	LOC642426	uncharacterized LOC642426
238269_PM_at	238269_PM_at	0.620241810514633	0.0089099892728594	-278063698662497	-255541899371232	-236
242961_PM_x_at	242961_PM_x_at	0.620938257628635	0.00893963829095454	-277929914453493	-255795321600746	-0.859999999999999	DDX58	DEXD/H-box helicase 58
232801_PM_at	232801_PM_at	0.620938257628635	0.00894269116350844	-277916162624996	-2558213673567	-0.344666666666667	ERCC6L2	ERCC excision repair 6 like 2
216445_PM_at	216445_PM_at	0.621293538072377	0.00897407112450949	-27777506348294	-25608856607339	-282	PRDM2	PR/SET domain 2
204604_PM_at	204604_PM_at	0.621293538072377	0.00897993513010063	27774874724614	-256138392738218	0.277333333333336	CDK14	cyclin dependent kinase 14
223991_PM_s_at	223991_PM_s_at	0.621293538072377	0.00898187313561638	277740053474843	-256154852789653	0.462666666666669	LOC100132910///GALNT2	PRO1477///polypeptide N-acetylgalactosaminyltransferase 2
214479_PM_at	214479_PM_at	0.622945510996379	0.00902374061294937	-277552664993332	-256509569373387	-0.234666666666666	GFRA3	GDNF family receptor alpha 3
201291_PM_s_at	201291_PM_s_at	0.622945510996379	0.00904326917591759	277465537449878	-256674452359428	0.732666666666667	TOP2A	topoisomerase (DNA) II alpha
1554768_PM_a_at	1554768_PM_a_at	0.622945510996379	0.00904888174874688	277440529207318	-256721773501008	0.486666666666666	MAD2L1	MAD2 mitotic arrest deficient-like 1 (yeast)
222304_PM_x_at	222304_PM_x_at	0.622945510996379	0.00905129637653516	277429774675598	-25674212273776	0.262000000000001	OR7E47P	olfactory receptor family 7 subfamily E member 47 pseudogene
220937_PM_s_at	220937_PM_s_at	0.623581029889157	0.00907192725562952	277337995681303	-256915765101121	0.458666666666668	ST6GALNAC4	ST6 N-acetylgalactosaminide alpha-2,6-sialyltransferase 4
226611_PM_s_at	226611_PM_s_at	0.626031628967382	0.00913723728651507	277048735317512	-25746282740216	0.309333333333332	CENPV	centromere protein V
203102_PM_s_at	203102_PM_s_at	0.626031628967382	0.00915798967841225	276957226241538	-257635827911318	0.368000000000006	MGAT2	mannosyl (alpha-1,6-)-glycoprotein beta-1,2-N-acetylglucosaminyltransferase
241659_PM_at	241659_PM_at	0.626031628967382	0.00917101199644058	-276899902231741	-257744184503436	-0.248000000000001	JMJD1C	jumonji domain containing 1C
206292_PM_s_at	206292_PM_s_at	0.626031628967382	0.00917381297611068	-27688758229791	-25776747061567	-0.198666666666667	SULT2A1	sulfotransferase family 2A member 1
233156_PM_at	233156_PM_at	0.626031628967382	0.00918214243314858	-276850966434746	-257836675490204	-302	RNASEH2B	ribonuclease H2 subunit B
221652_PM_s_at	221652_PM_s_at	0.626031628967382	0.00919220281328403	276806782833494	-257920176841473	0.221999999999993	ASUN	asunder, spermatogenesis regulator
1562053_PM_at	1562053_PM_at	0.626031628967382	0.00919558462665391	276791940577912	-257948225152276	0.271333333333335	LOC101930370	uncharacterized LOC101930370
1561402_PM_at	1561402_PM_at	0.626031628967382	0.00919911230356896	276776463577406	-257977472093761	0.322666666666667	LINC00880	long intergenic non-protein coding RNA 880
206844_PM_at	206844_PM_at	0.626722887643941	0.00922846791180791	-276647885920715	-258220410780364	-0.283333333333334	FBP2	fructose-bisphosphatase 2
216401_PM_x_at	216401_PM_x_at	0.626722887643941	0.00924051199522519	276595243191839	-25831985760311	125533333333334	LOC652493	ig kappa chain V-I region HK102-like
233885_PM_at	233885_PM_at	0.626722887643941	0.00925307128197353	-276540416745144	-25842341853349	-0.266666666666667	ARHGAP33	Rho GTPase activating protein 33
218886_PM_at	218886_PM_at	0.626722887643941	0.00928143224353875	276416864505718	-258656753026227	0.214666666666669	PAK1IP1	PAK1 interacting protein 1
214668_PM_at	214668_PM_at	0.626722887643941	0.00928527651149756	-27640014438142	-258688325370294	-0.312666666666666	SPRYD7	SPRY domain containing 7
204796_PM_at	204796_PM_at	0.626722887643941	0.00928566607727682	-276398450378128	-258691524070695	-0.206000000000001	EML1	echinoderm microtubule associated protein like 1
1561411_PM_at	1561411_PM_at	0.626722887643941	0.00929796967543243	-276344983014002	-258792478200351	-0.204000000000001	LINC01222	long intergenic non-protein coding RNA 1222
205711_PM_x_at	205711_PM_x_at	0.626722887643941	0.00930090440951988	276332239382491	-258816538426532	0.153999999999998	ATP5C1	ATP synthase, H+ transporting, mitochondrial F1 complex, gamma polypeptide 1
233994_PM_at	233994_PM_at	0.626733786354095	0.00931252066720057	-276281834356566	-258911698080241	-0.192666666666667
220730_PM_at	220730_PM_at	0.627610131113449	0.00933701264235305	-276175751227645	-259111941003178	-0.364666666666666	ZNF778	zinc finger protein 778
242018_PM_at	242018_PM_at	0.628205695114941	0.0093573543181701	276087841627819	-259277847200564	0.295333333333333
204023_PM_at	204023_PM_at	0.62849116083248	0.00937309306843286	276019946507193	-25940596129606	0.251333333333336	RFC4	replication factor C subunit 4
201690_PM_s_at	201690_PM_s_at	0.628689114992641	0.00938753553776821	275957736897461	-259523331820763	0.509333333333332	TPD52	tumor protein D52
216207_PM_x_at	216207_PM_x_at	0.629178732557846	0.0094063456681407	27587684771167	-259675923040297	116733333333334	IGKV1D-13	immunoglobulin kappa variable 1D-13
1553793_PM_a_at	1553793_PM_a_at	0.63104751007878	0.00947417457214999	-275586410740404	-260223605248354	-264	KIAA1109	KIAA1109
208690_PM_s_at	208690_PM_s_at	0.63104751007878	0.00947878248611793	275566750503203	-260260667324945	0.368666666666668	PDLIM1	PDZ and LIM domain 1
200890_PM_s_at	200890_PM_s_at	0.63104751007878	0.00950095915144436	275472255502138	-26043878204278	0.238666666666667	SSR1	signal sequence receptor subunit 1
201264_PM_at	201264_PM_at	0.63104751007878	0.00951152168003545	275427320750922	-260523468153405	0.262666666666664	COPE	coatomer protein complex subunit epsilon
232635_PM_at	232635_PM_at	0.63104751007878	0.00951221274463338	275424382469403	-260529005506953	0.542666666666666	CEP128	centrosomal protein 128
224405_PM_at	224405_PM_at	0.63104751007878	0.00952080823603407	275387852622912	-260597845272558	0.654000000000001	FCRL5	Fc receptor like 5
243229_PM_at	243229_PM_at	0.63104751007878	0.00952813360228493	-275356744926253	-260656463099391	-0.511333333333333
1570450_PM_at	1570450_PM_at	0.63104751007878	0.00953610765703233	-275322907867812	-260720219817803	-298
223089_PM_at	223089_PM_at	0.63104751007878	0.00956720442030466	275191203608011	-26096833908006	0.344666666666666	VEZT	vezatin, adherens junctions transmembrane protein
213407_PM_at	213407_PM_at	0.63104751007878	0.00957831024654152	-27514426376691	-261056753637259	-0.208666666666667	PHLPP2	PH domain and leucine rich repeat protein phosphatase 2
201226_PM_at	201226_PM_at	0.63104751007878	0.00958017560686442	275136384620165	-261071593751684	0.192666666666668	SEC31B///NDUFB8	SEC31 homolog B, COPII coat complex component///NADH:ubiquinone oxidoreductase subunit B8
213540_PM_at	213540_PM_at	0.63104751007878	0.00959093617303887	275090960674482	-261157143645721	0.313333333333333	HSD17B8	hydroxysteroid 17-beta dehydrogenase 8
214916_PM_x_at	214916_PM_x_at	0.63104751007878	0.00959405648254332	275077797692077	-261181932882266	0.73866666666667	LOC100290375///IGHV3-23///IGHV4-31///IGHM///IGHG3///IGHG1///IGHA2///IGHA1///IGH	similar to hCG2042717///immunoglobulin heavy variable 3-23///immunoglobulin heavy variable 4-31///immunoglobulin heavy constant mu///immunoglobulin heavy constant gamma 3 (G3m marker)///immunoglobulin heavy constant gamma 1 (G1m marker)///immunoglobulin heavy constant alpha 2 (A2m marker)///immunoglobulin heavy constant alpha 1///immunoglobulin heavy locus
232459_PM_at	232459_PM_at	0.63104751007878	0.00959575122700439	275070650108578	-261195393319067	0.309333333333332
212438_PM_at	212438_PM_at	0.631702610531663	0.00965656111683044	274814960013878	-261676784473365	0.168666666666665	SNRNP27	small nuclear ribonucleoprotein U4/U6.U5 subunit 27
208677_PM_s_at	208677_PM_s_at	0.631702610531663	0.00967669008245291	274730653426869	-261835454856077	0.35133333333333	BSG	basigin (Ok blood group)
205352_PM_at	205352_PM_at	0.631702610531663	0.00968281138280863	274705047864162	-261883640780696	0.412000000000002	SERPINI1	serpin family I member 1
200068_PM_s_at	200068_PM_s_at	0.631702610531663	0.00968680365574912	274688356208004	-261915050686652	0.177333333333333	CANX	calnexin
243133_PM_at	243133_PM_at	0.631702610531663	0.00969553183057585	-274651886112181	-261983675416008	-0.229333333333333	TSC22D1	TSC22 domain family member 1
220985_PM_s_at	220985_PM_s_at	0.631702610531663	0.00970110901950039	274628598221645	-262027492907183	0.261333333333336	RNF170	ring finger protein 170
209464_PM_at	209464_PM_at	0.631702610531663	0.00971480111210228	274571478939135	-262134957299871	0.460666666666667	AURKB	aurora kinase B
213412_PM_at	213412_PM_at	0.631702610531663	0.00971603121055525	274566351013186	-262144604384577	0.312666666666667	TJP3	tight junction protein 3
233965_PM_at	233965_PM_at	0.631702610531663	0.00972849415336341	-274514430690722	-262242275583462	-0.218666666666667	TBX5-AS1	TBX5 antisense RNA 1
1554818_PM_s_at	1554818_PM_s_at	0.631702610531663	0.0097405654981127	274464200822977	-262336756917884	0.247333333333334	DZANK1	double zinc ribbon and ankyrin repeat domains 1
218826_PM_at	218826_PM_at	0.631702610531663	0.00974104432039654	274462209600186	-262340502167324	0.462000000000001	SLC35F2	solute carrier family 35 member F2
201516_PM_at	201516_PM_at	0.631702610531663	0.00975025055813867	274423942412284	-262412475172574	0.376666666666667	SRM	spermidine synthase
1554577_PM_a_at	1554577_PM_a_at	0.631702610531663	0.00975580199029982	274400883275332	-262455842135519	0.176000000000003	PSMD10	proteasome 26S subunit, non-ATPase 10
1561961_PM_at	1561961_PM_at	0.633590529075078	0.00980095905808886	274213766095883	-262807675148778	242	PHF2P1	PHD finger protein 2 pseudogene 1
202027_PM_at	202027_PM_at	0.633590529075078	0.0098196458226485	274136568734502	-262952788804252	0.247333333333334	TMEM184B	transmembrane protein 184B
217257_PM_at	217257_PM_at	0.633590529075078	0.00982326916616383	-274121616095415	-26298089375443	-0.403333333333334	SH3BP2	SH3 domain binding protein 2
203454_PM_s_at	203454_PM_s_at	0.633590529075078	0.00983127769687912	274088585101326	-263042975701784	0.274666666666667	ATOX1	antioxidant 1 copper chaperone
222698_PM_s_at	222698_PM_s_at	0.634402747702314	0.00985547538238082	-273988934420444	-26323024435432	-0.228000000000002	IMPACT	impact RWD domain protein
1560812_PM_at	1560812_PM_at	0.634422618662328	0.00987865571088387	-273893686964263	-263409202580548	-212	LOC101928708	uncharacterized LOC101928708
227147_PM_s_at	227147_PM_s_at	0.634422618662328	0.00987974678443817	273889208900179	-263417615452562	216	EGLN2	egl-9 family hypoxia inducible factor 2
212250_PM_at	212250_PM_at	0.634422618662328	0.00989056919892105	273844815686222	-263501012148729	0.231999999999998	MTDH	metadherin
239908_PM_at	239908_PM_at	0.635574071248796	0.00993316091664464	273670544125014	-263828323856847	0.248666666666667
209398_PM_at	209398_PM_at	0.635574071248796	0.00994736207944063	273612592268711	-263937141425195	494	HIST1H1C	histone cluster 1, H1c
211010_PM_s_at	211010_PM_s_at	0.635574071248796	0.00996965036670537	273521793823895	-264107609797227	0.318666666666665	NCR3	natural cytotoxicity triggering receptor 3
221818_PM_at	221818_PM_at	0.635574071248796	0.00999145778887751	273433137151248	-264274026471437	0.342666666666667	INTS5	integrator complex subunit 5
1566599_PM_at	1566599_PM_at	0.635574071248796	0.00999460085087805	273420374097607	-264297981394028	0.189333333333332
243000_PM_at	243000_PM_at	0.635574071248796	0.0100026591527659	27338766876587	-264359363028637	0.436666666666666	CDK6	cyclin dependent kinase 6
1554557_PM_at	1554557_PM_at	0.635574071248796	0.0100148481189519	273338245369334	-264452113436196	0.329333333333334	ATP11B	ATPase phospholipid transporting 11B (putative)
206441_PM_s_at	206441_PM_s_at	0.635574071248796	0.0100153124505628	273336363721595	-264455644443851	0.304000000000002	COMMD4	COMM domain containing 4
224645_PM_at	224645_PM_at	0.635574071248796	0.0100422282954754	-273227429128193	-264660042454442	-0.187333333333332	EIF4EBP2	eukaryotic translation initiation factor 4E binding protein 2
202325_PM_s_at	202325_PM_s_at	0.635574071248796	0.0100604009204274	273154034011303	-264797730598163	0.197333333333338	ATP5J	ATP synthase, H+ transporting, mitochondrial Fo complex subunit F6
217899_PM_at	217899_PM_at	0.635574071248796	0.0100635453329512	273141346972248	-264821529185053	0.33	TMEM214	transmembrane protein 214
227548_PM_at	227548_PM_at	0.635574071248796	0.0100670318258531	273127284026305	-264847907997411	0.419333333333332	ORMDL1	ORMDL sphingolipid biosynthesis regulator 1
1570119_PM_at	1570119_PM_at	0.635574071248796	0.0100676497225653	-273124792181711	-264852582038016	-292	PDS5B	PDS5 cohesin associated factor B
202002_PM_at	202002_PM_at	0.635574071248796	0.0100800176903056	273074944758179	-264946077564475	0.354666666666666	ACAA2	acetyl-CoA acyltransferase 2
225195_PM_at	225195_PM_at	0.635574071248796	0.0100854668386225	273053000773761	-264987233405569	0.254666666666669	DPH3	diphthamide biosynthesis 3
224824_PM_at	224824_PM_at	0.635574071248796	0.010094377554879	273017140664066	-265054484869047	0.189333333333334	COX20	COX20, cytochrome c oxidase assembly factor
200999_PM_s_at	200999_PM_s_at	0.635648708803772	0.0101071804196159	272965668635268	-265151005980835	0.334666666666665	CKAP4	cytoskeleton associated protein 4
220819_PM_at	220819_PM_at	0.636997648530526	0.0101471765275811	-27280526034192	-265451740256392	-0.285333333333333	FRMD1	FERM domain containing 1
202211_PM_at	202211_PM_at	0.636997648530526	0.0101692246690566	272717085642922	-265617008205622	196	ARFGAP3	ADP ribosylation factor GTPase activating protein 3
202037_PM_s_at	202037_PM_s_at	0.636997648530526	0.0101724737610374	27270410695727	-265641331924654	256	SFRP1	secreted frizzled related protein 1
215176_PM_x_at	215176_PM_x_at	0.636997648530526	0.0101751977486188	272693228805236	-265661718472025	110933333333334	LOC100291464///IGK///IGKC	ig kappa chain V-I region Walker-like///immunoglobulin kappa locus///immunoglobulin kappa constant
235534_PM_at	235534_PM_at	0.63813698516545	0.0102050600752951	272574152061545	-265884848055627	0.187333333333333	PHLDA3	pleckstrin homology like domain family A member 3
1567410_PM_at	1567410_PM_at	0.638214761870059	0.0102179682244023	-272522780888078	-265981091934347	-0.306666666666666	ZNF135	zinc finger protein 135
203646_PM_at	203646_PM_at	0.638905285296187	0.0102407006342823	272432458332772	-266150286396627	0.256000000000001	FDX1	ferredoxin 1
218434_PM_s_at	218434_PM_s_at	0.641276098157021	0.0102904215330689	272235551295984	-266519027807407	0.255333333333333	AACS	acetoacetyl-CoA synthetase
1552349_PM_a_at	1552349_PM_a_at	0.642625251548191	0.0103238160670906	-272103797178463	-266765675352757	-0.313333333333334	PRSS33	protease, serine 33
204170_PM_s_at	204170_PM_s_at	0.64395138079847	0.010359971677789	271961595984588	-267031804384771	0.392666666666665	CKS2	CDC28 protein kinase regulatory subunit 2
216558_PM_x_at	216558_PM_x_at	0.64395138079847	0.0103693526133683	271924775918879	-267100700183111	0.488666666666667	LOC652494///IGHV4-31///IGHM///IGHG3///IGHG2///IGHG1///IGHD///IGHA1	similar to Ig heavy chain V-III region VH26 precursor///immunoglobulin heavy variable 4-31///immunoglobulin heavy constant mu///immunoglobulin heavy constant gamma 3 (G3m marker)///immunoglobulin heavy constant gamma 2 (G2m marker)///immunoglobulin heavy constant gamma 1 (G1m marker)///immunoglobulin heavy constant delta///immunoglobulin heavy constant alpha 1
211655_PM_at	211655_PM_at	0.64395138079847	0.0103804279971534	271881345042247	-267181959003849	678	LOC100287927	hypothetical LOC100287927
204125_PM_at	204125_PM_at	0.644778276765664	0.0104155607324237	271743860713533	-267439142638756	0.373333333333332	NDUFAF1	NADH:ubiquinone oxidoreductase complex assembly factor 1
214890_PM_s_at	214890_PM_s_at	0.644778276765664	0.0104173260835392	271736963786626	-267452042363635	548	FAM149A	family with sequence similarity 149 member A
204901_PM_at	204901_PM_at	0.646569949120325	0.0104580901941239	-271578007044693	-267749297040448	-0.427333333333333	BTRC	beta-transducin repeat containing E3 ubiquitin protein ligase
1554234_PM_at	1554234_PM_at	0.646639629474637	0.0104710355791744	-271527648022557	-267843449618101	-0.201333333333332	KATNAL2	katanin catalytic subunit A1 like 2
218035_PM_s_at	218035_PM_s_at	0.647207014722717	0.0104998280635686	271415849326634	-268052436075453	0.253333333333334	RBM47	RNA binding motif protein 47
217291_PM_at	217291_PM_at	0.647207014722717	0.0105038806373713	-271400136438335	-26808180442817	-0.250666666666667	CEACAM5	carcinoembryonic antigen related cell adhesion molecule 5
1557611_PM_at	1557611_PM_at	0.647478410670142	0.0105201189269077	-271337232859569	-268199365419175	-0.345333333333334	TTLL4	tubulin tyrosine ligase like 4
224727_PM_at	224727_PM_at	0.648288123371142	0.0105451234542688	27124054718575	-26838003188393	0.238666666666665	EMC10	ER membrane protein complex subunit 10
1555176_PM_at	1555176_PM_at	0.64893669825762	0.010567533549256	-27115407450493	-268541583428798	-262
209060_PM_x_at	209060_PM_x_at	0.65127207043048	0.0106174666329889	270962012038006	-268900297158836	0.279333333333332	NCOA3	nuclear receptor coactivator 3
237880_PM_at	237880_PM_at	0.651300023428125	0.0106312453194973	-270909161621044	-26899898017283	-252
203855_PM_at	203855_PM_at	0.651300023428125	0.0106450674362342	-270856208581512	-269097843829443	-0.198666666666667	WDR47	WD repeat domain 47
235586_PM_at	235586_PM_at	0.651300023428125	0.0106630623584678	-270787365093232	-269226358621233	-0.277333333333334
217634_PM_at	217634_PM_at	0.651300023428125	0.010694116201916	270668815539208	-269447619526649	0.254666666666667	SVILP1///SVIL	supervillin pseudogene 1///supervillin
238827_PM_at	238827_PM_at	0.651300023428125	0.0107120739325996	-270600407017307	-269575272111944	-0.277333333333333	SH3RF2	SH3 domain containing ring finger 2
237224_PM_at	237224_PM_at	0.651300023428125	0.0107257827803722	270548256001576	-269672575307568	366	LINC00853	long intergenic non-protein coding RNA 853
214831_PM_at	214831_PM_at	0.651300023428125	0.0107299566995059	-270532389940593	-269702176033825	-0.246666666666666	MED28	mediator complex subunit 28
202870_PM_s_at	202870_PM_s_at	0.651300023428125	0.0107472208597707	270466825646422	-269824486440333	0.805333333333335	CDC20	cell division cycle 20
200922_PM_at	200922_PM_at	0.651300023428125	0.0107503126280477	270455094342533	-269846369445191	354	KDELR1	KDEL endoplasmic reticulum protein retention receptor 1
1569557_PM_at	1569557_PM_at	0.651300023428125	0.0107541871557654	-270440397389512	-269873783664897	-262	ZNF248	zinc finger protein 248
220308_PM_at	220308_PM_at	0.651300023428125	0.0107641493655988	-2704026310807	-269944225250193	-0.350666666666667	CFAP45	cilia and flagella associated protein 45
217749_PM_at	217749_PM_at	0.651300023428125	0.0107786490314672	270347721494265	-270046632414893	0.235333333333336	COPG1	coatomer protein complex subunit gamma 1
233365_PM_at	233365_PM_at	0.651300023428125	0.0107877081324418	27031344992633	-270110543371233	0.201333333333333
230428_PM_at	230428_PM_at	0.651300023428125	0.010793744012579	-270290630380837	-270153095587821	-0.445333333333334
222245_PM_s_at	222245_PM_s_at	0.651300023428125	0.0107964748469215	270280309951381	-270172339695939	0.528666666666666	FER1L4	fer-1 like family member 4, pseudogene
205055_PM_at	205055_PM_at	0.651524514981279	0.0108211542990072	270187150721429	-27034603116798	0.214666666666666	ITGAE	integrin subunit alpha E
1553888_PM_at	1553888_PM_at	0.651524514981279	0.0108240114067072	-270176378558268	-270366113210963	-0.243999999999999	LDHAL6A	lactate dehydrogenase A like 6A
217791_PM_s_at	217791_PM_s_at	0.653103952545524	0.0108621876417148	270032695594573	-270633930991685	0.272666666666668	ALDH18A1	aldehyde dehydrogenase 18 family member A1
234364_PM_at	234364_PM_at	0.653167334522682	0.010886123071183	269942849602265	-270801358053426	0.291999999999999	IGLL5///IGLV@	immunoglobulin lambda like polypeptide 5///immunoglobulin lambda variable cluster
216035_PM_x_at	216035_PM_x_at	0.653167334522682	0.0108871170444062	-269939122514602	-270808302754831	-0.384666666666668	TCF7L2	transcription factor 7 like 2
236763_PM_at	236763_PM_at	0.654071766398887	0.0109141464447077	269837891779529	-270996905552438	0.38
234839_PM_at	234839_PM_at	0.655086760061994	0.0109432811541871	-269729036800553	-271199667961006	-266
237065_PM_s_at	237065_PM_s_at	0.655086760061994	0.0109550285197245	269685221705944	-271281268428897	0.280666666666667
234112_PM_at	234112_PM_at	0.655419976807139	0.010972579708587	-269619840897997	-271403018410473	-0.379333333333333
203698_PM_s_at	203698_PM_s_at	0.65573840925643	0.0109964301271785	269531150090128	-271568148515704	0.686666666666667	FRZB	frizzled-related protein
235142_PM_at	235142_PM_at	0.65573840925643	0.0110151113891162	269461806184416	-271697235691733	0.285333333333333	ZBTB8A	zinc finger and BTB domain containing 8A
224615_PM_x_at	224615_PM_x_at	0.65573840925643	0.0110154976128127	269460373694661	-271699902143221	0.35466666666667	HM13	histocompatibility minor 13
210272_PM_at	210272_PM_at	0.65573840925643	0.0110258491550017	-269421997573607	-271771332837932	-0.401333333333334	CYP2B7P	cytochrome P450 family 2 subfamily B member 7, pseudogene
209507_PM_at	209507_PM_at	0.656027071026149	0.0110426927243915	269359625143117	-271887416200191	0.265333333333334	RPA3	replication protein A3
220169_PM_at	220169_PM_at	0.656271709178859	0.011058805005262	269300043362679	-271998291418963	0.576000000000001	TMEM156	transmembrane protein 156
228227_PM_at	228227_PM_at	0.657627993525581	0.0111082634666526	269117652765077	-272337613142864	0.266666666666666	ITGB1BP1	integrin subunit beta 1 binding protein 1
220476_PM_s_at	220476_PM_s_at	0.657627993525581	0.0111137381046319	269097510045892	-272375078827244	0.302666666666666	FAM212B	family with sequence similarity 212 member B
212338_PM_at	212338_PM_at	0.657627993525581	0.0111208047475504	269071523519022	-272423411684467	0.628666666666667	MYO1D	myosin ID
233880_PM_at	233880_PM_at	0.657627993525581	0.0111297363064002	-269038700976985	-272484455156697	-0.372666666666668	RNF213	ring finger protein 213
222692_PM_s_at	222692_PM_s_at	0.658187636419972	0.0111512371189128	268959787973028	-272631200343496	0.383999999999999	FNDC3B	fibronectin type III domain containing 3B
214973_PM_x_at	214973_PM_x_at	0.658337338176243	0.011165805534635	268906398763262	-272730467939884	0.929999999999999	LOC100292999///LOC100290059///IGHD	hypothetical protein LOC100292999///similar to hCG2042717///immunoglobulin heavy constant delta
1559140_PM_at	1559140_PM_at	0.658679903153586	0.0111836540259468	-268841077101115	-272851906393794	-0.269333333333333	FAM87A	family with sequence similarity 87 member A
216730_PM_at	216730_PM_at	0.659634519736484	0.0112381866339286	-268642097505312	-273221721768199	-0.242666666666667
209759_PM_s_at	209759_PM_s_at	0.659634519736484	0.0112554235839869	268579389477244	-273338235757737	0.193333333333332	ECI1	enoyl-CoA delta isomerase 1
223568_PM_s_at	223568_PM_s_at	0.659634519736484	0.0112676673238939	268534900893728	-273420887821068	0.561999999999998	PLPP5	phospholipid phosphatase 5
217716_PM_s_at	217716_PM_s_at	0.659634519736484	0.0112777734026805	26849821347253	-27348904075783	0.302666666666667	SEC61A1	Sec61 translocon alpha 1 subunit
211515_PM_s_at	211515_PM_s_at	0.659634519736484	0.0112910418041336	-268450092404052	-273578425463756	-0.283333333333335	DSTYK	dual serine/threonine and tyrosine protein kinase
217919_PM_s_at	217919_PM_s_at	0.659634519736484	0.0112988052693671	268421960661577	-273630675803515	0.237999999999997	MRPL42	mitochondrial ribosomal protein L42
202528_PM_at	202528_PM_at	0.659634519736484	0.0112999343155577	268417870937467	-273638271568283	0.258000000000001	GALE	UDP-galactose-4-epimerase
236541_PM_at	236541_PM_at	0.659634519736484	0.0113042475041808	-268402250842778	-273667281852663	-0.356666666666665	ARSA	arylsulfatase A
224988_PM_at	224988_PM_at	0.659634519736484	0.0113245030900145	268328969724917	-273803369602466	0.234666666666665	C6orf89	chromosome 6 open reading frame 89
224283_PM_x_at	224283_PM_x_at	0.659634519736484	0.011327000579082	-26831994268128	-273820131924126	-0.221333333333332	IL18BP	interleukin 18 binding protein
218282_PM_at	218282_PM_at	0.659634519736484	0.0113324764425166	268300156924975	-27385687096942	0.251333333333333	EDEM2	ER degradation enhancing alpha-mannosidase like protein 2
228808_PM_s_at	228808_PM_s_at	0.660120410731141	0.0113528887233483	268226480033858	-27399366368361	0.323333333333334	LOXL2	lysyl oxidase like 2
211774_PM_s_at	211774_PM_s_at	0.661063764943349	0.0113811946737939	268124514672355	-274182942702769	0.313333333333333	MMACHC	methylmalonic aciduria (cobalamin deficiency) cblC type, with homocystinuria
218696_PM_at	218696_PM_at	0.661239139680331	0.0113986752616239	268061662589365	-274299594818647	0.362666666666669	EIF2AK3	eukaryotic translation initiation factor 2 alpha kinase 3
212007_PM_at	212007_PM_at	0.661239139680331	0.0114083843161516	268026791972527	-274364307139186	0.182666666666666	UBXN4	UBX domain protein 4
215554_PM_at	215554_PM_at	0.66470965660296	0.0114924758393855	267725919730116	-274922459323873	0.586666666666666	GPLD1	glycosylphosphatidylinositol specific phospholipase D1
217945_PM_at	217945_PM_at	0.66470965660296	0.0114954725414708	-26771523553563	-274942273070121	-0.130666666666665	BTBD1	BTB domain containing 1
231187_PM_at	231187_PM_at	0.66470965660296	0.011504707023723	-267682327921948	-275003297088002	-0.247999999999999	SLC28A1	solute carrier family 28 member 1
218124_PM_at	218124_PM_at	0.665347172108613	0.0115279012914003	267599781784905	-27515635194112	0.306666666666667	RETSAT	retinol saturase
203039_PM_s_at	203039_PM_s_at	0.666370582952342	0.011568218755829	267456661964427	-275421656306908	0.151999999999999	NDUFS1	NADH:ubiquinone oxidoreductase core subunit S1
235103_PM_at	235103_PM_at	0.666370582952342	0.0115699909312753	267450381682357	-275433296326571	0.186666666666667	MAN2A1	mannosidase alpha class 2A member 1
226025_PM_at	226025_PM_at	0.666580752269306	0.0115858228165605	267394315801572	-27553720312535	262	ANKRD28	ankyrin repeat domain 28
235223_PM_at	235223_PM_at	0.66832337724193	0.0116296720796341	267239401515641	-275824240037836	0.294666666666668	RRP36	ribosomal RNA processing 36
225682_PM_s_at	225682_PM_s_at	0.66832337724193	0.0116405405923706	267201088153619	-275895215098916	0.300666666666666	POLR3H	RNA polymerase III subunit H
1560560_PM_at	1560560_PM_at	0.672114757543944	0.0117298771530901	-266887413064522	-27647607309653	-0.269999999999999	LOC101927143	uncharacterized LOC101927143
210639_PM_s_at	210639_PM_s_at	0.672114757543944	0.0117311449045868	266882977752251	-276484283497144	0.181333333333333	ATG5	autophagy related 5
210855_PM_at	210855_PM_at	0.673774307374535	0.0117724250726502	266738798741665	-276751136516443	0.266000000000001	GREB1	growth regulation by estrogen in breast cancer 1
219933_PM_at	219933_PM_at	0.67393012346114	0.0117885149153864	266682728809836	-276854890705522	0.237333333333334	GLRX2	glutaredoxin 2
1554242_PM_a_at	1554242_PM_a_at	0.67393012346114	0.0118214911557655	266568034562138	-277067086426909	0.761333333333333	COCH	cochlin
217236_PM_x_at	217236_PM_x_at	0.67393012346114	0.0118260247809602	266552289423512	-277096212360392	0.725999999999999	IGHM///IGHG4///IGHG3///IGHG1///IGHD///IGHA2///IGHA1///IGH	immunoglobulin heavy constant mu///immunoglobulin heavy constant gamma 4 (G4m marker)///immunoglobulin heavy constant gamma 3 (G3m marker)///immunoglobulin heavy constant gamma 1 (G1m marker)///immunoglobulin heavy constant delta///immunoglobulin heavy constant alpha 2 (A2m marker)///immunoglobulin heavy constant alpha 1///immunoglobulin heavy locus
220239_PM_at	220239_PM_at	0.67393012346114	0.0118410171378654	266500261269197	-27719244884537	0.342666666666666	KLHL7	kelch like family member 7
204600_PM_at	204600_PM_at	0.67393012346114	0.0118422572305473	-266495960496718	-277200403497122	-0.256666666666667	EPHB3	EPH receptor B3
216731_PM_s_at	216731_PM_s_at	0.67393012346114	0.0118490501465707	26647240935309	-277243962059225	262
208674_PM_x_at	208674_PM_x_at	0.67410304790659	0.0118644107673224	266419199978447	-277342366202623	0.33133333333333	DDOST	dolichyl-diphosphooligosaccharide--protein glycosyltransferase non-catalytic subunit
235828_PM_at	235828_PM_at	0.676511719614754	0.0119302667059085	-266191795816261	-277762793412972	-0.284666666666668	PRELID2	PRELI domain containing 2
236176_PM_at	236176_PM_at	0.676511719614754	0.0119315326588365	266187435823863	-277770852175205	0.290666666666667
206558_PM_at	206558_PM_at	0.679643313505465	0.0119991856135663	-265955057967977	-278200255163514	-224	SIM2	single-minded family bHLH transcription factor 2
221437_PM_s_at	221437_PM_s_at	0.680120532783731	0.0120200412172506	265883666964434	-278332132325856	0.209999999999997	MRPS15	mitochondrial ribosomal protein S15
213114_PM_at	213114_PM_at	0.680591088047792	0.0120407963671802	265812733727421	-278463143472771	0.261999999999999
240662_PM_at	240662_PM_at	0.681352454134755	0.0120667189629275	-265724299120756	-278626450522363	-0.183333333333334
44120_PM_at	44120_PM_at	0.682734341054755	0.0121036701237889	-265598544617674	-278858619556372	-0.184666666666668	ADCK2	aarF domain containing kinase 2
230966_PM_at	230966_PM_at	0.682771605046492	0.0121168094398272	-265553913818493	-278941001923038	-236	IL4I1	interleukin 4 induced 1
221551_PM_x_at	221551_PM_x_at	0.682956842260573	0.0121325788298872	265500408530232	-279039754751103	486	ST6GALNAC4	ST6 N-acetylgalactosaminide alpha-2,6-sialyltransferase 4
1557628_PM_s_at	1557628_PM_s_at	0.683295692439256	0.0121510866991391	-265437693772614	-279155490405615	-0.321333333333333	LOC283745	uncharacterized LOC283745
210974_PM_s_at	210974_PM_s_at	0.683630351280785	0.0121838520135173	265326883769344	-279359943463062	0.283999999999999	AP3D1	adaptor related protein complex 3 delta 1 subunit
212029_PM_s_at	212029_PM_s_at	0.683630351280785	0.012195112751447	265288864492086	-279430080506471	0.299333333333333	PTOV1	prostate tumor overexpressed 1
216814_PM_at	216814_PM_at	0.683630351280785	0.012206000212085	-265252136416688	-279497830002711	-0.214666666666667
208345_PM_s_at	208345_PM_s_at	0.683630351280785	0.0122330894956684	-265160884198609	-279666132352219	-0.164000000000001	POU3F1	POU class 3 homeobox 1
242823_PM_at	242823_PM_at	0.683630351280785	0.0122435862658237	-265125575388421	-279731245596088	-0.276666666666667	ADAMTS18	ADAM metallopeptidase with thrombospondin type 1 motif 18
224829_PM_at	224829_PM_at	0.683630351280785	0.0122779459077549	265010192995563	-279943987826473	0.288666666666665	CPEB4	cytoplasmic polyadenylation element binding protein 4
223185_PM_s_at	223185_PM_s_at	0.683630351280785	0.0122872365711926	26497904559406	-280001408179599	548	BHLHE41	basic helix-loop-helix family member e41
227999_PM_at	227999_PM_at	0.683630351280785	0.0122890301262059	-264973035126234	-280012488045996	-0.252666666666667	PWWP2B	PWWP domain containing 2B
228224_PM_at	228224_PM_at	0.683630351280785	0.0123075052712404	264911169441047	-280126524463919	268	PRELP	proline and arginine rich end leucine rich repeat protein
217619_PM_x_at	217619_PM_x_at	0.683630351280785	0.0123148423912708	-264886624299158	-280171763973831	-0.213333333333331
201688_PM_s_at	201688_PM_s_at	0.683630351280785	0.0123185565004573	264874204514901	-280194654126198	0.541333333333331	TPD52	tumor protein D52
203554_PM_x_at	203554_PM_x_at	0.683630351280785	0.0123191480088738	264872226862331	-280198298959999	0.537333333333332	PTTG1	pituitary tumor-transforming 1
217968_PM_at	217968_PM_at	0.683630351280785	0.0123213096269054	264865000444455	-280211617186371	0.225333333333332	TSSC1	tumor suppressing subtransferable candidate 1
223743_PM_s_at	223743_PM_s_at	0.683630351280785	0.0123325019322295	264827602673125	-280280537564806	0.259999999999999	MRPL4	mitochondrial ribosomal protein L4
223569_PM_at	223569_PM_at	0.683630351280785	0.0123471065810361	264778850208028	-280370374971653	0.453333333333334	PLPP5	phospholipid phosphatase 5
202109_PM_at	202109_PM_at	0.683630351280785	0.0123569481388412	264746027757578	-280430852287146	222	ARFIP2	ADP ribosylation factor interacting protein 2
224686_PM_x_at	224686_PM_x_at	0.683704523726276	0.0123722704940519	264694974535595	-280524912166608	0.291333333333332	LRRC37A2	leucine rich repeat containing 37 member A2
230793_PM_at	230793_PM_at	0.683704523726276	0.012383280325555	264658326544944	-280592425466955	0.378666666666666	CARMIL1	capping protein regulator and myosin 1 linker 1
227311_PM_at	227311_PM_at	0.687016867108746	0.0124697817935833	26437143796903	-281120745396159	0.354000000000002	SNX25	sorting nexin 25
225201_PM_s_at	225201_PM_s_at	0.687016867108746	0.0124951263206416	26428773003767	-281274834557668	0.158666666666665	MRPL14	mitochondrial ribosomal protein L14
213008_PM_at	213008_PM_at	0.687016867108746	0.0124978867444488	26427862240382	-281291598121594	0.272666666666667	FANCI	Fanconi anemia complementation group I
1560654_PM_at	1560654_PM_at	0.687016867108746	0.0125070600352844	-264248369783019	-281347278841066	-246	FLJ37201	tigger transposable element derived 2 pseudogene
1562308_PM_at	1562308_PM_at	0.687016867108746	0.0125231444513518	-264195374505006	-281444808993474	-0.199333333333333	LINC01579	long intergenic non-protein coding RNA 1579
205101_PM_at	205101_PM_at	0.687016867108746	0.0125452770396317	-264122554515007	-281578804952878	-0.198666666666668	CIITA	class II major histocompatibility complex transactivator
217917_PM_s_at	217917_PM_s_at	0.687016867108746	0.012559883286953	264074562595245	-281667102970431	0.193999999999999	DYNLRB1	dynein light chain roadblock-type 1
213821_PM_s_at	213821_PM_s_at	0.687016867108746	0.0125660295538911	-26405438317858	-281704227294214	-0.284000000000001	IDS	iduronate 2-sulfatase
219125_PM_s_at	219125_PM_s_at	0.687016867108746	0.0125660746831709	264054235043978	-281704499813129	0.237333333333332	SLC50A1	solute carrier family 50 member 1
202933_PM_s_at	202933_PM_s_at	0.687016867108746	0.012596390676106	-263954835440927	-281887342140187	-0.276000000000002	YES1	YES proto-oncogene 1, Src family tyrosine kinase
244589_PM_at	244589_PM_at	0.687016867108746	0.0126000256718565	-263942931947493	-28190923551884	-0.194666666666667	LOC105378470	uncharacterized LOC105378470
1561358_PM_at	1561358_PM_at	0.687016867108746	0.0126230999443178	-263867444858043	-282048060882117	-0.28	TXLNA	taxilin alpha
209796_PM_s_at	209796_PM_s_at	0.687016867108746	0.0126293583509542	263846992609453	-282085669800439	0.269999999999998	CNPY2	canopy FGF signaling regulator 2
202697_PM_at	202697_PM_at	0.687016867108746	0.0126756210191983	263696098214418	-282363091251901	0.197333333333334	NUDT21	nudix hydrolase 21
231877_PM_at	231877_PM_at	0.687016867108746	0.012682560976451	263673506224283	-282404618914643	212	TRMT10A	tRNA methyltransferase 10A
203697_PM_at	203697_PM_at	0.687016867108746	0.0127020703120872	263610057750863	-282521236091725	0.511999999999999	FRZB	frizzled-related protein
210825_PM_s_at	210825_PM_s_at	0.687016867108746	0.0127102962308038	263583332358547	-282570351953536	0.311333333333332	PEBP1	phosphatidylethanolamine binding protein 1
209751_PM_s_at	209751_PM_s_at	0.687016867108746	0.0127145187742967	263569619849138	-282595551633793	0.265999999999999	TRAPPC2B///TRAPPC2	trafficking protein particle complex 2B///trafficking protein particle complex 2
201208_PM_s_at	201208_PM_s_at	0.687016867108746	0.0127584591224019	-263427175253658	-282857278551163	-0.298666666666666	TNFAIP1	TNF alpha induced protein 1
217408_PM_at	217408_PM_at	0.687016867108746	0.0127817181850843	263351958342468	-282995448104249	0.238000000000001	MRPS18B	mitochondrial ribosomal protein S18B
209773_PM_s_at	209773_PM_s_at	0.687016867108746	0.0128021434311961	263286010024411	-283116572624506	0.969333333333336	RRM2	ribonucleotide reductase regulatory subunit M2
212822_PM_at	212822_PM_at	0.687016867108746	0.0128047240975622	-263277684588644	-283131862334854	-0.274666666666668	HEG1	heart development protein with EGF like domains 1
214939_PM_x_at	214939_PM_x_at	0.687016867108746	0.0128186031299374	263232936334198	-28321403788218	0.220666666666668	AFDN	afadin, adherens junction formation factor
216283_PM_s_at	216283_PM_s_at	0.687016867108746	0.0128189827642259	-263231712961644	-283216284363998	-0.21	PVR	poliovirus receptor
228714_PM_at	228714_PM_at	0.687016867108746	0.012822869724185	-263219189150829	-283239281512761	-0.249333333333335	LOC101927027	uncharacterized LOC101927027
236067_PM_at	236067_PM_at	0.687016867108746	0.0128442704621446	263150298680333	-283365771772355	0.342666666666664
1557424_PM_at	1557424_PM_at	0.687016867108746	0.0128753390907958	-26305047537198	-283549023410153	-208	LOC100505878	uncharacterized LOC100505878
227166_PM_at	227166_PM_at	0.687016867108746	0.0128881656790371	263009328609976	-283624547063584	0.382666666666667	DNAJC18	DnaJ heat shock protein family (Hsp40) member C18
207392_PM_x_at	207392_PM_x_at	0.687016867108746	0.0128882323628861	263009114792056	-283624939501805	558	UGT2B15	UDP glucuronosyltransferase family 2 member B15
233006_PM_at	233006_PM_at	0.687016867108746	0.0128937761432575	262991342558288	-283657557736971	0.28	2004-09-01	septin 4
203104_PM_at	203104_PM_at	0.687016867108746	0.0129140350320686	-26292645674208	-283776634760947	-0.322666666666669	CSF1R	colony stimulating factor 1 receptor
217859_PM_s_at	217859_PM_s_at	0.687016867108746	0.0129164169400844	262918834078979	-283790622567421	0.271333333333334	SLC39A9	solute carrier family 39 member 9
218597_PM_s_at	218597_PM_s_at	0.687016867108746	0.0129175602135632	262915175798175	-283797335533194	0.269333333333333	CISD1	CDGSH iron sulfur domain 1
202487_PM_s_at	202487_PM_s_at	0.687016867108746	0.0129224658179087	262899482097435	-283826132936907	0.192666666666669	H2AFV	H2A histone family member V
228877_PM_at	228877_PM_at	0.687016867108746	0.0129274878612322	262883421600801	-283855602348811	0.244666666666667	RGL3	ral guanine nucleotide dissociation stimulator like 3
201169_PM_s_at	201169_PM_s_at	0.687016867108746	0.0129428182586744	-262834430661535	-283945489282693	-0.378000000000001	BHLHE40	basic helix-loop-helix family member e40
212125_PM_at	212125_PM_at	0.687016867108746	0.0129447986544952	262828105879544	-283957093060428	0.384000000000001	RANGAP1	Ran GTPase activating protein 1
244230_PM_at	244230_PM_at	0.687016867108746	0.012945370069404	262826281120498	-283960440828736	294
221599_PM_at	221599_PM_at	0.687016867108746	0.0129498259409709	262812054274819	-283986541439162	0.226666666666668	AAMDC	adipogenesis associated Mth938 domain containing
231353_PM_at	231353_PM_at	0.687016867108746	0.0129807951830405	-262713299640209	-284167693983254	-0.263333333333334
242630_PM_at	242630_PM_at	0.687016867108746	0.0129879433937116	262690536406027	-284209444479153	0.349999999999999
213738_PM_s_at	213738_PM_s_at	0.687016867108746	0.0129965414512838	262663171531442	-284259632107199	0.168000000000001	ATP5A1	ATP synthase, H+ transporting, mitochondrial F1 complex, alpha subunit 1, cardiac muscle
228748_PM_at	228748_PM_at	0.687016867108746	0.0130051282968741	262635859048858	-284309720569223	244	CD59	CD59 molecule
231506_PM_at	231506_PM_at	0.687016867108746	0.0130071528005536	-262629422068637	-284321524923016	-0.218666666666665
225467_PM_s_at	225467_PM_s_at	0.687016867108746	0.0130252846598099	26257181246942	-284427163762437	0.305333333333335	RDH13	retinol dehydrogenase 13
208905_PM_at	208905_PM_at	0.687016867108746	0.0130298275648035	262557390107931	-284453607933693	0.18866666666667	CYCS	cytochrome c, somatic
208511_PM_at	208511_PM_at	0.687016867108746	0.013033418771066	262545992395714	-284474505641725	0.402666666666667	PTTG3P	pituitary tumor-transforming 3, pseudogene
1558463_PM_s_at	1558463_PM_s_at	0.68784055151851	0.0130616162483365	262456600505357	-284638387106165	0.268666666666667	LMF1	lipase maturation factor 1
214952_PM_at	214952_PM_at	0.688150047561711	0.0130816324180112	262393253319343	-284754501046859	0.256000000000001	NCAM1	neural cell adhesion molecule 1
239753_PM_at	239753_PM_at	0.688150047561711	0.0130926473455495	-262358431497668	-284818321590879	-0.181999999999997	ZNF252P	zinc finger protein 252, pseudogene
201597_PM_at	201597_PM_at	0.690002727700174	0.0131405070321408	26220744513391	-285094987588466	0.179333333333334	COX7A2	cytochrome c oxidase subunit 7A2
215613_PM_at	215613_PM_at	0.691434354382992	0.0131804081444112	-262081954452068	-285324863828205	-296	ADAM12	ADAM metallopeptidase domain 12
218654_PM_s_at	218654_PM_s_at	0.691492939530439	0.013196243905037	262032247664104	-285415899665704	0.275333333333335	MRPS33	mitochondrial ribosomal protein S33
238816_PM_at	238816_PM_at	0.691492939530439	0.0132068010931063	-261999140391221	-285476528534723	-0.296666666666666	PSEN1	presenilin 1
201831_PM_s_at	201831_PM_s_at	0.692539234614718	0.0132394414585944	261896934969029	-285663667218217	262	USO1	USO1 vesicle transport factor
210821_PM_x_at	210821_PM_x_at	0.692621890810986	0.0132536803377338	261852422317802	-285745156602063	0.421999999999999	CENPA	centromere protein A
1559461_PM_at	1559461_PM_at	0.692703480614738	0.0132679018127432	261808008181508	-285826457453412	0.285333333333333
230449_PM_x_at	230449_PM_x_at	0.693599009545972	0.0133004696815561	261706463213595	-286012306576579	0.196666666666669
217409_PM_at	217409_PM_at	0.693599009545972	0.0133104077496714	261675522588622	-286068926075289	0.260666666666666
218135_PM_at	218135_PM_at	0.69468903394406	0.0133627687474802	261512856587163	-286366529837802	0.280666666666665	ERGIC2	ERGIC and golgi 2
229306_PM_at	229306_PM_at	0.69468903394406	0.0133683052239684	-261495691284694	-286397928019646	-0.215333333333333	C2CD4B	C2 calcium dependent domain containing 4B
1565787_PM_at	1565787_PM_at	0.69468903394406	0.0133851721977336	-261443437356655	-286493501580132	-0.269333333333333
213183_PM_s_at	213183_PM_s_at	0.69468903394406	0.0133915310439882	-261423753429829	-286529500966388	-0.440666666666666	CDKN1C	cyclin dependent kinase inhibitor 1C
208800_PM_at	208800_PM_at	0.69468903394406	0.0133948082027046	261413612297038	-286548047173965	0.196666666666662	SRP72	signal recognition particle 72
219600_PM_s_at	219600_PM_s_at	0.69685736846523	0.013459634884991	26121347668299	-286913969801866	0.380666666666666	TMEM50B	transmembrane protein 50B
232209_PM_x_at	232209_PM_x_at	0.69685736846523	0.0134621194100224	261205824092081	-286927958290233	0.326666666666667	HM13	histocompatibility minor 13
242814_PM_at	242814_PM_at	0.69685736846523	0.0134837915527635	-261139126966322	-287049866420272	-0.255333333333335	SERPINB9	serpin family B member 9
227986_PM_at	227986_PM_at	0.69685736846523	0.0134875619702948	261127533430953	-287071055043915	0.271999999999998	ZNF343	zinc finger protein 343
224885_PM_s_at	224885_PM_s_at	0.697342127619939	0.0135136835107535	261047295292287	-287217684861687	0.183333333333334	KRTCAP2	keratinocyte associated protein 2
232510_PM_s_at	232510_PM_s_at	0.697342127619939	0.0135226557072496	261019768252037	-287267982508115	0.190666666666666	DPP3	dipeptidyl peptidase 3
235918_PM_x_at	235918_PM_x_at	0.697342127619939	0.0135415578406563	260961830969479	-28737383570427	0.364666666666667	CEP97	centrosomal protein 97
214088_PM_s_at	214088_PM_s_at	0.697342127619939	0.0135479243655304	-260942333636025	-287409454788027	-0.227333333333334	FUT3	fucosyltransferase 3 (Lewis blood group)
238787_PM_at	238787_PM_at	0.697465902309061	0.0135630763055258	260895965199707	-287494157508855	0.262666666666667	DENND1B	DENN domain containing 1B
242878_PM_at	242878_PM_at	0.698279569045642	0.0135916611721394	-260808619060632	-287653691189792	-0.327333333333335
214036_PM_at	214036_PM_at	0.698715486977844	0.0136129161860254	260743780531409	-287772095196486	0.319333333333332	EFNA5	ephrin A5
204698_PM_at	204698_PM_at	0.69928276281583	0.0136367487512472	260671190296645	-287904634073819	0.390666666666668	ISG20	interferon stimulated exonuclease gene 20
239989_PM_at	239989_PM_at	0.699308783368646	0.0136500371129985	-260630766914187	-28797843157569	-0.367999999999999	CNTLN	centlein
219259_PM_at	219259_PM_at	0.699498279888979	0.0136669679077414	260579315828546	-288072351545724	0.351333333333333	SEMA4A	semaphorin 4A
223229_PM_at	223229_PM_at	0.699498279888979	0.0136793047515527	260541862391816	-288140712942498	0.488000000000002	UBE2T	ubiquitin conjugating enzyme E2 T
222095_PM_s_at	222095_PM_s_at	0.700273543557481	0.0137154969767147	-260432166120543	-288340900926614	-0.238666666666666	FAM163A	family with sequence similarity 163 member A
212997_PM_s_at	212997_PM_s_at	0.700273543557481	0.0137200628473658	-260418346261263	-288366117633054	-0.174000000000001	TLK2	tousled like kinase 2
209062_PM_x_at	209062_PM_x_at	0.704313617547298	0.0138377537846267	260063580170346	-289013175909926	0.493333333333331	NCOA3	nuclear receptor coactivator 3
220377_PM_at	220377_PM_at	0.704313617547298	0.013849571949326	260028109735011	-289077841515525	0.492000000000001	FAM30A	family with sequence similarity 30, member A
202503_PM_s_at	202503_PM_s_at	0.704313617547298	0.013850492946945	26002534667382	-289082878588715	0.749999999999997	KIAA0101	KIAA0101
1559747_PM_at	1559747_PM_at	0.704313617547298	0.0138507073468133	-26002470348265	-289084051124572	-0.241999999999999	SPG11	spastic paraplegia 11 (autosomal recessive)
207548_PM_at	207548_PM_at	0.705803016165092	0.0138940909936473	-259894742996658	-289320933204209	-196	GRM7	glutamate metabotropic receptor 7
205668_PM_at	205668_PM_at	0.705803016165092	0.0139057964255866	-259859742270095	-289384717765717	-0.212666666666665	LY75	lymphocyte antigen 75
226590_PM_at	226590_PM_at	0.706381177605357	0.0139406026521012	-259755827692005	-289574059165271	-0.313333333333334	ZNF618	zinc finger protein 618
221449_PM_s_at	221449_PM_s_at	0.706381177605357	0.0139513143736422	259723895862599	-289632232638527	0.221333333333329	ITFG1	integrin alpha FG-GAP repeat containing 1
202227_PM_s_at	202227_PM_s_at	0.706381177605357	0.0139559179930803	259710179345646	-28965722010413	0.241333333333332	BRD8	bromodomain containing 8
200750_PM_s_at	200750_PM_s_at	0.707655191990583	0.0139940220731757	259596808053329	-289863719068515	0.173333333333334	RAN	RAN, member RAS oncogene family
1556683_PM_x_at	1556683_PM_x_at	0.709000146266845	0.0140335768693593	-259479421463476	-290077474783914	-244
205808_PM_at	205808_PM_at	0.709872111701722	0.0140638100901885	-259389904203662	-29024044278872	-0.275333333333333	ASPH	aspartate beta-hydroxylase
228301_PM_x_at	228301_PM_x_at	0.709917641273599	0.0140945916523335	25929894564613	-290406000198294	0.174000000000001	NDUFB10	NADH:ubiquinone oxidoreductase subunit B10
201543_PM_s_at	201543_PM_s_at	0.709917641273599	0.0141006811812174	25928097300181	-29043870883	0.296666666666662	SAR1A	secretion associated Ras related GTPase 1A
209853_PM_s_at	209853_PM_s_at	0.709917641273599	0.0141187119578405	259227798914174	-290535473033904	0.278666666666663	PSME3	proteasome activator subunit 3
231491_PM_at	231491_PM_at	0.709917641273599	0.0141325985322233	-259186889084071	-290609911105058	-0.255999999999999	LINC00113	long intergenic non-protein coding RNA 113
1561895_PM_at	1561895_PM_at	0.709917641273599	0.0141694827703863	259078408006166	-290807265302408	0.182666666666667
1552863_PM_a_at	1552863_PM_a_at	0.709917641273599	0.0141710302424028	-259073862398452	-290815533817326	-0.208666666666663	CACNG6	calcium voltage-gated channel auxiliary subunit gamma 6
220406_PM_at	220406_PM_at	0.709917641273599	0.0141790363310292	259050352297791	-290858297583064	0.187999999999999	TGFB2	transforming growth factor beta 2
217536_PM_x_at	217536_PM_x_at	0.709917641273599	0.014193952613931	-259006582871202	-290937905905549	-0.317333333333333
201626_PM_at	201626_PM_at	0.709917641273599	0.0141999869337231	-258988888189408	-290970086899379	-0.233333333333336	INSIG1	insulin induced gene 1
201769_PM_at	201769_PM_at	0.709917641273599	0.0142021023103495	258982686826683	-290981364891998	0.175333333333333	CLINT1	clathrin interactor 1
203647_PM_s_at	203647_PM_s_at	0.709917641273599	0.0142074352041413	258967056887002	-291009789271168	0.254000000000003	FDX1	ferredoxin 1
206331_PM_at	206331_PM_at	0.709918585396902	0.0142204289426118	-258928996771114	-291079000533514	-0.264666666666666	CALCRL	calcitonin receptor like receptor
225392_PM_at	225392_PM_at	0.710023022998142	0.0142528953495418	258834039088571	-291251651811575	0.172666666666666	GFM2	G elongation factor mitochondrial 2
215306_PM_at	215306_PM_at	0.710023022998142	0.0142613881845428	-258809232191209	-291296749243536	-0.340666666666667
218503_PM_at	218503_PM_at	0.710023022998142	0.0142614511975685	258809048186099	-291297083743944	0.314666666666666	FOCAD	focadhesin
211340_PM_s_at	211340_PM_s_at	0.711570774566959	0.0143055442204817	258680475130114	-291530780041505	0.331333333333334	MCAM	melanoma cell adhesion molecule
1562396_PM_at	1562396_PM_at	0.7126323694474	0.014380035687055	-258464089897316	-291923927461888	-0.198666666666668	C14orf184	chromosome 14 open reading frame 184
224277_PM_at	224277_PM_at	0.7126323694474	0.0143818654148742	-258458787865405	-291933558169077	-272	-MOP 1,00	-MOP 1,00
202502_PM_at	202502_PM_at	0.7126323694474	0.0143828392656764	25845596617586	-291938683488833	0.279333333333331	ACADM	acyl-CoA dehydrogenase, C-4 to C-12 straight chain
222736_PM_s_at	222736_PM_s_at	0.7126323694474	0.0143832178369716	-258454869329873	-291940675791913	-0.274666666666666	TMEM38B	transmembrane protein 38B
204687_PM_at	204687_PM_at	0.7126323694474	0.0144027427613509	258398335248915	-292043356998159	826	PARM1	prostate androgen-regulated mucin-like protein 1
217670_PM_at	217670_PM_at	0.7126323694474	0.0144206418924148	-258346570690882	-292137363605139	-0.228000000000001	RPLP2	ribosomal protein lateral stalk subunit P2
226694_PM_at	226694_PM_at	0.7126323694474	0.0144352974650296	258304230656177	-292214246455537	0.415333333333336	PALM2-AKAP2///AKAP2	PALM2-AKAP2 readthrough///A-kinase anchoring protein 2
233627_PM_at	233627_PM_at	0.7126323694474	0.0144817565178297	-258170271712828	-292457444875168	-0.351333333333333
208226_PM_x_at	208226_PM_x_at	0.7126323694474	0.0144935285851767	-258136391344775	-292518941623518	-0.363999999999999	ADAM22	ADAM metallopeptidase domain 22
1559795_PM_at	1559795_PM_at	0.7126323694474	0.0145005755643767	-258116122063949	-292555730365373	-0.253333333333334
201475_PM_x_at	201475_PM_x_at	0.7126323694474	0.0145082110943511	258094170180193	-292595571068291	0.157999999999996	MARS	methionyl-tRNA synthetase
1569231_PM_x_at	1569231_PM_x_at	0.7126323694474	0.0145083117759403	258093880795285	-292596096262347	222
1562056_PM_at	1562056_PM_at	0.7126323694474	0.0145161676877257	258071306581745	-292637064281265	0.348666666666667
222556_PM_at	222556_PM_at	0.7126323694474	0.0145217636093738	258055233391048	-292666232831122	0.336666666666666	ALG5	ALG5, dolichyl-phosphate beta-glucosyltransferase
230517_PM_at	230517_PM_at	0.7126323694474	0.0145285590440118	258035722510647	-292701638398988	264	LOC728743	zinc finger protein pseudogene
221685_PM_s_at	221685_PM_s_at	0.7126323694474	0.0145365735927142	258012722152102	-292743374103076	0.342666666666668	SPDL1	spindle apparatus coiled-coil protein 1
200998_PM_s_at	200998_PM_s_at	0.7126323694474	0.0145483022328931	257979084064775	-292804408646809	0.332666666666665	CKAP4	cytoskeleton associated protein 4
244049_PM_at	244049_PM_at	0.713053153092997	0.0145699246122265	257917135925511	-292916797741546	0.31
223532_PM_at	223532_PM_at	0.713124524950633	0.0145844164017136	257875664357786	-29299202822688	0.310666666666666	ANKRD39	ankyrin repeat domain 39
244403_PM_at	244403_PM_at	0.713497787950967	0.01463418800688	-257733520258292	-293249825893316	-0.207333333333334	CRB1	crumbs 1, cell polarity complex component
212302_PM_at	212302_PM_at	0.713497787950967	0.014642161664412	257710789499867	-293291043263113	174	RTF1	RTF1 homolog, Paf1/RNA polymerase II complex component
1559577_PM_at	1559577_PM_at	0.713497787950967	0.0146535335552404	-25767839102419	-293349787178819	-0.235999999999999	FCN2	ficolin 2
201286_PM_at	201286_PM_at	0.713497787950967	0.0146674289615528	257638834510181	-293421503784581	0.721333333333333	SDC1	syndecan 1
224675_PM_at	224675_PM_at	0.713497787950967	0.0146854885431246	257587475291637	-293514608968703	0.258000000000003	MESDC2	mesoderm development candidate 2
1559270_PM_at	1559270_PM_at	0.713497787950967	0.0147317054165346	-257456304868806	-293752346881717	-0.204666666666667	ZFHX4	zinc finger homeobox 4
1555114_PM_at	1555114_PM_at	0.713497787950967	0.014735855729004	-257444544226114	-293773658713172	-0.271333333333333	ATP6V0A2	ATPase H+ transporting V0 subunit a2
203982_PM_s_at	203982_PM_s_at	0.713497787950967	0.0147411649080162	-25742950418038	-293800912397175	-0.209333333333334	ABCD4	ATP binding cassette subfamily D member 4
243699_PM_at	243699_PM_at	0.713497787950967	0.0147564528937524	257386223657996	-293879334561971	0.345333333333333	LOC100507006	uncharacterized LOC100507006
217179_PM_x_at	217179_PM_x_at	0.713497787950967	0.0147611335655426	257372980867375	-293903328251153	122466666666667	BMS1P20	BMS1, ribosome biogenesis factor pseudogene 20
232326_PM_at	232326_PM_at	0.713497787950967	0.0147713756087336	-257344017060803	-293955803152655	-254	LOC100131102	hypothetical protein LOC100131102
213617_PM_s_at	213617_PM_s_at	0.713497787950967	0.0147805986276832	25731795081939	-294003025366092	0.198666666666669	TPGS2	tubulin polyglutamylase complex subunit 2
218969_PM_at	218969_PM_at	0.713497787950967	0.0147868272921584	257300355748372	-294034899374123	0.269999999999999	PAM16	presequence translocase associated motor 16 homolog
204084_PM_s_at	204084_PM_s_at	0.713497787950967	0.0148124477677749	257228053387401	-294165863473038	0.272666666666667	CLN5	ceroid-lipofuscinosis, neuronal 5
217317_PM_s_at	217317_PM_s_at	0.713497787950967	0.0148145446022119	257222141110916	-294176571626639	0.245999999999997	HERC2P9///HERC2P2///HERC2P3	hect domain and RLD 2 pseudogene 9///hect domain and RLD 2 pseudogene 2///hect domain and RLD 2 pseudogene 3
206653_PM_at	206653_PM_at	0.713497787950967	0.0148152236514058	257220226615478	-294180039076555	0.340666666666666	POLR3G	RNA polymerase III subunit G
1562922_PM_at	1562922_PM_at	0.713497787950967	0.0148155586283725	-257219282219025	-294181749520117	-0.248666666666667	LOC101929133	uncharacterized LOC101929133
213836_PM_s_at	213836_PM_s_at	0.713497787950967	0.0148273098095748	25718616470453	-294241727901911	0.276666666666669	WIPI1	WD repeat domain, phosphoinositide interacting 1
215097_PM_at	215097_PM_at	0.713497787950967	0.0148478257207789	257128404108147	-294346325633017	0.233333333333333	CAPZB	capping actin protein of muscle Z-line beta subunit
211792_PM_s_at	211792_PM_s_at	0.713497787950967	0.0148528553500165	25711425489078	-294371946054878	0.364000000000001	CDKN2C	cyclin dependent kinase inhibitor 2C
220891_PM_at	220891_PM_at	0.713807810526613	0.0148730637049331	-257057449761066	-294474796257692	-0.252666666666667	TRMT44	tRNA methyltransferase 44 homolog (S. cerevisiae)
1561726_PM_s_at	1561726_PM_s_at	0.713807810526613	0.0148883496441598	-257014528629858	-294552499255463	-0.209333333333333	CD81-AS1	CD81 antisense RNA 1
209030_PM_s_at	209030_PM_s_at	0.713807810526613	0.0149018970234321	256976523097316	-294621296659365	0.681333333333334	CADM1	cell adhesion molecule 1
210943_PM_s_at	210943_PM_s_at	0.713807810526613	0.0149114927795288	-25694962262044	-294669988030403	-0.251999999999995	LYST	lysosomal trafficking regulator
223000_PM_s_at	223000_PM_s_at	0.714137560596813	0.0149314332326191	256893773077236	-294771068977942	0.222666666666667	F11R	F11 receptor
205709_PM_s_at	205709_PM_s_at	0.714322993174618	0.0149483656617918	-256846402379507	-294856793805607	-246	CDS1	CDP-diacylglycerol synthase 1
218549_PM_s_at	218549_PM_s_at	0.715064643190355	0.0149879799286941	256735769083281	-295056965082946	0.207999999999998	RMDN1	regulator of microtubule dynamics 1
1569181_PM_x_at	1569181_PM_x_at	0.715064643190355	0.0149900236816108	256730068673998	-29506727754424	386
214977_PM_at	214977_PM_at	0.715217124515929	0.0150062918567904	-256684719203719	-295149313140662	-0.252666666666666
213171_PM_s_at	213171_PM_s_at	0.715262791492069	0.0150203225335719	-256645643384314	-295219992877224	-0.262666666666667	MMP24	matrix metallopeptidase 24
212604_PM_at	212604_PM_at	0.71613243340708	0.015059297825391	256537272290019	-295415978691645	0.266000000000002	MRPS31	mitochondrial ribosomal protein S31
202082_PM_s_at	202082_PM_s_at	0.71613243340708	0.0150647615983103	256522100879751	-295443411717767	0.294666666666664	SEC14L1	SEC14 like lipid binding 1
209132_PM_s_at	209132_PM_s_at	0.71631439600166	0.0150910502226835	256449175306145	-295575262397909	0.307333333333332	COMMD4	COMM domain containing 4
228053_PM_s_at	228053_PM_s_at	0.71631439600166	0.0150947728884203	256438857958789	-295593914501104	0.189333333333336	TOMM5	translocase of outer mitochondrial membrane 5
209424_PM_s_at	209424_PM_s_at	0.716644588807194	0.0151148287578087	256383313518525	-29569432208239	0.268666666666667	C1QTNF3///AMACR	C1q and tumor necrosis factor related protein 3///alpha-methylacyl-CoA racemase
211941_PM_s_at	211941_PM_s_at	0.717979227179526	0.0151612703608703	256254954289471	-295926306306893	0.315333333333333	PEBP1	phosphatidylethanolamine binding protein 1
222530_PM_s_at	222530_PM_s_at	0.717979227179526	0.0151752133072319	256216488266181	-295995812389345	0.253333333333333	MKKS	McKusick-Kaufman syndrome
221807_PM_s_at	221807_PM_s_at	0.717979227179526	0.0151823442538008	256196827874257	-296031335236824	0.274666666666668	TRABD	TraB domain containing
203976_PM_s_at	203976_PM_s_at	0.718611576639456	0.0152131977105676	256111861152198	-296184836016655	0.334666666666666	CHAF1A	chromatin assembly factor 1 subunit A
1566232_PM_at	1566232_PM_at	0.718611576639456	0.015221983319476	256087695662521	-296228487710776	0.407333333333334
235075_PM_at	235075_PM_at	0.719907612862191	0.0152693443806855	-255957646238433	-296463361440541	-0.181333333333333	DSG3	desmoglein 3
214437_PM_s_at	214437_PM_s_at	0.719907612862191	0.0152757514124647	255940081605309	-296495078211442	0.298000000000002	SHMT2	serine hydroxymethyltransferase 2
1557434_PM_at	1557434_PM_at	0.720156647504029	0.0153013615998127	-25586993992796	-296621721089372	-0.229333333333333
201966_PM_at	201966_PM_at	0.720156647504029	0.0153073596097448	255853528083897	-296651350112213	0.157333333333334	NDUFS2	NADH:ubiquinone oxidoreductase core subunit S2
218021_PM_at	218021_PM_at	0.720308146268665	0.0153237445354423	-255808725564041	-296732228182296	-0.280000000000002	DHRS4L2///DHRS4	dehydrogenase/reductase 4 like 2///dehydrogenase/reductase 4
204562_PM_at	204562_PM_at	0.723439764283761	0.0154049564632146	255587310668887	-29713180253737	0.391999999999999	IRF4	interferon regulatory factor 4
204062_PM_s_at	204062_PM_s_at	0.723439764283761	0.0154196103001172	-255547473151114	-297203672583174	-0.270666666666665	ULK2	unc-51 like autophagy activating kinase 2
205176_PM_s_at	205176_PM_s_at	0.723439764283761	0.0154300320738216	255519162002656	-297254743995115	0.290666666666667	ITGB3BP	integrin subunit beta 3 binding protein
223091_PM_x_at	223091_PM_x_at	0.724238270586816	0.0154685032145542	255414805843925	-29744296572573	0.342666666666664	MFF	mitochondrial fission factor
208095_PM_s_at	208095_PM_s_at	0.724238270586816	0.0154826842873573	255376398754193	-297512226782385	0.192666666666669	SRP72	signal recognition particle 72
233207_PM_at	233207_PM_at	0.724238270586816	0.0154926065286005	-255349545251457	-297560649017148	-0.235999999999999	DISC1	disrupted in schizophrenia 1
220648_PM_at	220648_PM_at	0.724238270586816	0.0155126937791429	-255295229640703	-297658581433001	-0.282666666666667	ADARB2	adenosine deaminase, RNA specific B2 (inactive)
231232_PM_at	231232_PM_at	0.724238270586816	0.0155240823987948	-255264463735707	-29771404749939	-0.185333333333333
238499_PM_at	238499_PM_at	0.724238270586816	0.0155264825257852	-255257982537668	-297725731555694	-224	SLC45A3	solute carrier family 45 member 3
208553_PM_at	208553_PM_at	0.724258426133695	0.0155401515540703	25522108885872	-297792238624385	0.333999999999999	HIST1H1E	histone cluster 1, H1e
205141_PM_at	205141_PM_at	0.725143726313451	0.0155801485692778	25511330534636	-297986502958065	446	ANG	angiogenin
1555251_PM_a_at	1555251_PM_a_at	0.725143726313451	0.0155994330949555	-255061428564108	-298079985571531	-0.213999999999999	OTOF	otoferlin
235543_PM_at	235543_PM_at	0.725143726313451	0.0156094654346475	255034464167295	-298128571169777	0.285333333333334
225014_PM_at	225014_PM_at	0.725143726313451	0.0156121595466919	255027225790145	-29814161305204	0.200666666666669	SMIM20	small integral membrane protein 20
226422_PM_at	226422_PM_at	0.725419205019717	0.0156313486743717	254975702823298	-298234438997428	0.177333333333335	ERGIC2	ERGIC and golgi 2
207896_PM_s_at	207896_PM_s_at	0.725763197284793	0.0156520254554703	-254920250589377	-298334331278745	-0.248666666666666	DLEC1	deleted in lung and esophageal cancer 1
219907_PM_at	219907_PM_at	0.726122792231769	0.0156796817371059	254846185575712	-298467732130643	0.286000000000001	FRS3	fibroblast growth factor receptor substrate 3
209149_PM_s_at	209149_PM_s_at	0.726122792231769	0.0156863225882839	25482841891318	-29849972870971	0.371333333333334	TM9SF1	transmembrane 9 superfamily member 1
201144_PM_s_at	201144_PM_s_at	0.72696240363952	0.0157325401899267	254704961529953	-298722029604217	0.189999999999998	EIF2S1	eukaryotic translation initiation factor 2 subunit alpha
219860_PM_at	219860_PM_at	0.72696240363952	0.0157436790525109	254675257074274	-29877550646822	318	LY6G5C	lymphocyte antigen 6 complex, locus G5C
208870_PM_x_at	208870_PM_x_at	0.72696240363952	0.0157443196255658	254673549420083	-298778580638263	0.146000000000001	ATP5C1	ATP synthase, H+ transporting, mitochondrial F1 complex, gamma polypeptide 1
1564640_PM_at	1564640_PM_at	0.728433163161003	0.0158071277044431	-254506423755152	-299079384252153	-0.227333333333333	MGA	MGA, MAX dimerization protein
203800_PM_s_at	203800_PM_s_at	0.728433163161003	0.0158272962749285	254452886861069	-29917571787847	0.337999999999997	MRPS14	mitochondrial ribosomal protein S14
215003_PM_at	215003_PM_at	0.728433163161003	0.0158299064112535	254445962914857	-299188175836062	0.231333333333332	DGCR9	DiGeorge syndrome critical region gene 9 (non-protein coding)
238641_PM_at	238641_PM_at	0.728433163161003	0.0158339969785424	-254435113920016	-299207695547011	-0.191333333333334	TMEM51-AS1	TMEM51 antisense RNA 1
216539_PM_at	216539_PM_at	0.728433163161003	0.0158468787704689	-25440096568794	-299269132348538	-0.247333333333333	ATXN3L	ataxin 3 like
226006_PM_at	226006_PM_at	0.728433163161003	0.0158560522219639	254376663423462	-299312851988461	0.150000000000004	PET100	PET100 homolog
1563327_PM_a_at	1563327_PM_a_at	0.72846084088276	0.0158840793175523	254302494192526	-299446266214349	0.177333333333333	LINC01545	long intergenic non-protein coding RNA 1545
223062_PM_s_at	223062_PM_s_at	0.72846084088276	0.0158912686192167	254283488249927	-299480449913768	0.477333333333333	PSAT1	phosphoserine aminotransferase 1
210542_PM_s_at	210542_PM_s_at	0.72846084088276	0.0159106197152584	-254232370129251	-299572382155035	-0.322666666666668	SLCO3A1	solute carrier organic anion transporter family member 3A1
223151_PM_at	223151_PM_at	0.72846084088276	0.0159106738426738	254232227225727	-299572639140814	0.195333333333332	DCUN1D5	defective in cullin neddylation 1 domain containing 5
210296_PM_s_at	210296_PM_s_at	0.72846084088276	0.0159336629942782	25417157320808	-299681706276839	0.170000000000002	PEX2	peroxisomal biogenesis factor 2
203764_PM_at	203764_PM_at	0.72846084088276	0.0159399876122603	254154900604539	-299711683906081	0.731999999999999	DLGAP5	DLG associated protein 5
222979_PM_s_at	222979_PM_s_at	0.72846084088276	0.0159498508156364	254128911916344	-299758409613274	0.276000000000002	SURF4	surfeit 4
1569378_PM_at	1569378_PM_at	0.7294276873211	0.0159843515872795	-254038121464536	-299921621031237	-0.220666666666668	LINC00942	long intergenic non-protein coding RNA 942
237476_PM_at	237476_PM_at	0.731230223595959	0.0160391554694202	-253894272139237	-300180141662481	-0.304666666666667
203988_PM_s_at	203988_PM_s_at	0.731230223595959	0.0160505802529242	253864341276694	-300233921001272	0.384000000000002	FUT8	fucosyltransferase 8
1564573_PM_at	1564573_PM_at	0.73235904396669	0.0160887429561905	-253764503689179	-300413279594311	-0.243333333333334	IFITM10	interferon induced transmembrane protein 10
1554989_PM_at	1554989_PM_at	0.736121314083716	0.0161967246992298	-253483187085405	-300918432886742	-0.294666666666666	AREL1	apoptosis resistant E3 ubiquitin protein ligase 1
201832_PM_s_at	201832_PM_s_at	0.736121314083716	0.0162080232856769	253453851435936	-30097109036919	0.222666666666669	USO1	USO1 vesicle transport factor
240551_PM_at	240551_PM_at	0.736121314083716	0.0162117551580166	253444166131647	-300988474665163	186	ZBTB45	zinc finger and BTB domain containing 45
230328_PM_at	230328_PM_at	0.737182534307324	0.0162708442218902	-253291085097781	-301263187833571	-0.257999999999998	LOC100292228///RRN3P1///RRN3P2///RRN3	hypothetical protein LOC100292228///RRN3 homolog, RNA polymerase I transcription factor pseudogene 1///RRN3 homolog, RNA polymerase I transcription factor pseudogene 2///RRN3 homolog, RNA polymerase I transcription factor
1563389_PM_at	1563389_PM_at	0.737182534307324	0.0162791877112956	-25326951093619	-301301895764512	-202	TH2LCRR	T helper type 2 locus control region associated RNA
1554930_PM_a_at	1554930_PM_a_at	0.737182534307324	0.0162859539428311	253252022625889	-301333271454165	0.458666666666669	FUT8	fucosyltransferase 8
205603_PM_s_at	205603_PM_s_at	0.737182534307324	0.0162981260528059	-253220578837806	-301389681243896	-0.17933333333333	DIAPH2	diaphanous related formin 2
242945_PM_at	242945_PM_at	0.737182534307324	0.0163033945733609	-253206975542885	-301414084061231	-0.302666666666668	FAM20A	family with sequence similarity 20 member A
212810_PM_s_at	212810_PM_s_at	0.737182534307324	0.0163159654399373	253174533935525	-3014722774868	0.411333333333335	SLC1A4	solute carrier family 1 member 4
243622_PM_at	243622_PM_at	0.738266645316413	0.016360580650335	-253059580661203	-301678442562144	-0.179333333333332	LOC145694	uncharacterized LOC145694
219076_PM_s_at	219076_PM_s_at	0.738266645316413	0.0163693418068862	253037040950247	-301718860064846	0.226666666666668	PXMP2	peroxisomal membrane protein 2
234350_PM_at	234350_PM_at	0.738266645316413	0.0163804387720758	253008507840065	-301770021563909	0.323333333333334	LOC100293277///IGLC1	similar to hCG2040021///immunoglobulin lambda constant 1
237943_PM_at	237943_PM_at	0.738523785936635	0.0164383610128651	252859862722674	-302036493286524	0.332000000000002
226740_PM_x_at	226740_PM_x_at	0.738523785936635	0.0164453277474262	-252842016508536	-302068479181936	-0.156000000000001	NBPF10///NBPF8///NBPF9///NBPF15///NBPF11///NBPF1///NBPF14	neuroblastoma breakpoint family member 10///neuroblastoma breakpoint family member 8///neuroblastoma breakpoint family member 9///neuroblastoma breakpoint family member 15///neuroblastoma breakpoint family member 11///neuroblastoma breakpoint family member 1///neuroblastoma breakpoint family member 14
1569277_PM_at	1569277_PM_at	0.738523785936635	0.0164634986332183	-252795502035052	-302151840862071	-0.208666666666666
232238_PM_at	232238_PM_at	0.738523785936635	0.0164759551135245	252763642735515	-30220893257612	0.568666666666667	ASPM	abnormal spindle microtubule assembly
201206_PM_s_at	201206_PM_s_at	0.738523785936635	0.0165543261897806	252563703084913	-302567122186815	0.466000000000001	RRBP1	ribosome binding protein 1
225297_PM_at	225297_PM_at	0.738523785936635	0.0165648943298114	252536808283532	-302615290576956	0.175333333333329	HAUS1	HAUS augmin like complex subunit 1
233342_PM_at	233342_PM_at	0.738523785936635	0.0165760785904334	-252508362678375	-302666233001111	-0.292666666666666	LOC100134040	uncharacterized LOC100134040
231582_PM_at	231582_PM_at	0.738523785936635	0.0165962014285247	-252457227407824	-302757800795866	-0.255333333333333	CDHR3	cadherin related family member 3
229512_PM_at	229512_PM_at	0.738523785936635	0.0166169291731045	-252404614474223	-302852002690237	-0.291333333333334	FAM120C	family with sequence similarity 120C
217258_PM_x_at	217258_PM_x_at	0.738523785936635	0.0166359347469296	252356425840688	-302938272371486	962	LOC100290557///IGLV1-44	similar to hCG91935///immunoglobulin lambda variable 1-44
215995_PM_x_at	215995_PM_x_at	0.738523785936635	0.0166482499794998	-252325227553378	-302994119668338	-0.394666666666668
210614_PM_at	210614_PM_at	0.738523785936635	0.0166593459909348	-252297136073526	-303044401896263	-0.191333333333333	TTPA	alpha tocopherol transfer protein
220004_PM_at	220004_PM_at	0.738523785936635	0.0166658453640124	-252280689760029	-303073838302227	-0.524666666666667	DDX43	DEAD-box helicase 43
226964_PM_at	226964_PM_at	0.738523785936635	0.0166699718053303	-252270251078864	-303092521342886	-0.190666666666666
225264_PM_at	225264_PM_at	0.738523785936635	0.0166831582094622	252236909258642	-30315219297989	156	RARS2	arginyl-tRNA synthetase 2, mitochondrial
216132_PM_at	216132_PM_at	0.738523785936635	0.0166916485904125	252215454136061	-303190588495539	226
1569785_PM_at	1569785_PM_at	0.738523785936635	0.0166956271594117	252205403772864	-303208573663682	0.250000000000001	LOC101927943	uncharacterized LOC101927943
222039_PM_at	222039_PM_at	0.738523785936635	0.0166980307666486	252199333025718	-303219437077273	0.474666666666665	KIF18B	kinesin family member 18B
208864_PM_s_at	208864_PM_s_at	0.738523785936635	0.016698874361006	252197202564992	-303223249432318	0.218666666666667	TXN	thioredoxin
217227_PM_x_at	217227_PM_x_at	0.738523785936635	0.0167025092354112	252188023978444	-303239673835505	0.936666666666665	LOC100290557	similar to hCG91935
202678_PM_at	202678_PM_at	0.738523785936635	0.0167092252645884	252171069851879	-303270011022384	0.159999999999998	GTF2A2	general transcription factor IIA subunit 2
1558109_PM_x_at	1558109_PM_x_at	0.738523785936635	0.0167280285687309	-252123635539785	-303354881808939	-0.271999999999999	LOC283788	FSHD region gene 1 pseudogene
236226_PM_at	236226_PM_at	0.738523785936635	0.0167308496180879	25211652321978	-3033676065184	0.575333333333334	BTLA	B and T lymphocyte associated
202296_PM_s_at	202296_PM_s_at	0.738523785936635	0.0167308903239423	25211642060182	-303367790111401	0.171333333333335	RER1	retention in endoplasmic reticulum sorting receptor 1
217072_PM_at	217072_PM_at	0.738523785936635	0.0167325731076105	-252112178566779	-303375379463188	-254	CD300A	CD300a molecule
1559340_PM_at	1559340_PM_at	0.738523785936635	0.0167370829674025	-252100811845191	-303395715079782	-0.257333333333335
222884_PM_at	222884_PM_at	0.739263410778756	0.0167829610645648	251985339498588	-303602268581905	0.252000000000002	ZNF346	zinc finger protein 346
1553683_PM_s_at	1553683_PM_s_at	0.739263410778756	0.0167873532215409	-251974299914632	-303622012796967	-0.327999999999999	FBXL14	F-box and leucine rich repeat protein 14
203342_PM_at	203342_PM_at	0.739263410778756	0.0168624582933502	251785934243968	-303958820949444	0.257333333333333	TIMM17B	translocase of inner mitochondrial membrane 17 homolog B (yeast)
1563541_PM_at	1563541_PM_at	0.739263410778756	0.0168677578492534	-251772671912106	-30398252885275	-0.180666666666666
224406_PM_s_at	224406_PM_s_at	0.739263410778756	0.0168910266367373	251714486148784	-304086533284271	0.595999999999999	FCRL5	Fc receptor like 5
219015_PM_s_at	219015_PM_s_at	0.739263410778756	0.0169095726797504	251668162711298	-304169323701114	0.221333333333336	ALG13	ALG13, UDP-N-acetylglucosaminyltransferase subunit
205992_PM_s_at	205992_PM_s_at	0.739263410778756	0.0169187441427707	-251645271890389	-304210231270648	-0.281333333333337	IL15	interleukin 15
1563102_PM_at	1563102_PM_at	0.739263410778756	0.0169187739040275	-251645197628567	-304210363978201	-286
239647_PM_at	239647_PM_at	0.739263410778756	0.0169251721743749	-251629235117507	-304238888782786	-0.566666666666666	CHST13	carbohydrate sulfotransferase 13
210121_PM_at	210121_PM_at	0.739263410778756	0.0169357292925681	251602909147963	-304285930507697	0.211999999999999	B3GALT2	beta-1,3-galactosyltransferase 2
241675_PM_s_at	241675_PM_s_at	0.739263410778756	0.0169566628131462	-251550752366116	-304379120159794	-0.198666666666666
1558540_PM_s_at	1558540_PM_s_at	0.739263410778756	0.0169576405761417	251548317671669	-304383469988702	0.296666666666667	SLC2A11	solute carrier family 2 member 11
223136_PM_at	223136_PM_at	0.739263410778756	0.0169741670028256	251507185257603	-304456953280867	356	AIG1	androgen induced 1
207508_PM_at	207508_PM_at	0.739263410778756	0.0169801025288759	251492421371865	-30448332723082	0.188666666666668	ATP5G3	ATP synthase, H+ transporting, mitochondrial Fo complex subunit C3 (subunit 9)
234596_PM_at	234596_PM_at	0.739263410778756	0.0169805687155651	-251491261990839	-304485398288388	-0.276666666666666
1561339_PM_at	1561339_PM_at	0.739263410778756	0.0169818645395903	-251488039500166	-304491154745942	-0.298666666666667	LINC01416	long intergenic non-protein coding RNA 1416
221650_PM_s_at	221650_PM_s_at	0.739263410778756	0.0169835348140162	25148388614886	-304498573967792	0.305333333333333	MED18	mediator complex subunit 18
1564154_PM_at	1564154_PM_at	0.740129821213672	0.0170254238089063	251379846188498	-304684398033282	0.320666666666666
211061_PM_s_at	211061_PM_s_at	0.740129821213672	0.0170312427178196	251365412313604	-304710174374865	0.241333333333333	MGAT2	mannosyl (alpha-1,6-)-glycoprotein beta-1,2-N-acetylglucosaminyltransferase
226310_PM_at	226310_PM_at	0.740129821213672	0.017051762576077	-251314548643767	-304801000555905	-0.205333333333335	RICTOR	RPTOR independent companion of MTOR complex 2
215690_PM_x_at	215690_PM_x_at	0.740129821213672	0.0170724242724221	251263390108768	-304892341772449	0.204666666666665	GPAA1	glycosylphosphatidylinositol anchor attachment 1
226373_PM_at	226373_PM_at	0.740129821213672	0.0170773325683302	251251245477583	-304914023759959	0.240666666666668	SFXN5	sideroflexin 5
217222_PM_at	217222_PM_at	0.740129821213672	0.017100247733747	251194588668045	-305015165397986	0.337333333333333	IGHG1	immunoglobulin heavy constant gamma 1 (G1m marker)
236630_PM_at	236630_PM_at	0.740129821213672	0.0171010283680101	251192659808972	-305018608476657	0.181333333333332	AQP2	aquaporin 2
218535_PM_s_at	218535_PM_s_at	0.740129821213672	0.0171232733144343	251137728981999	-305116654973577	0.232000000000002	RIOK2	RIO kinase 2
230008_PM_at	230008_PM_at	0.740129821213672	0.0171251823751532	-251133017870885	-305125063255979	-0.237333333333334	THSD7A	thrombospondin type 1 domain containing 7A
241690_PM_at	241690_PM_at	0.740211952227926	0.0171448564660073	-251084494909174	-305211660221015	-0.193999999999999	FAM205BP	transmembrane protein C9orf144B pseudogene
220033_PM_at	220033_PM_at	0.740211952227926	0.0171541397317922	251061616972578	-305252485944694	0.275333333333334
228208_PM_x_at	228208_PM_x_at	0.741437351825485	0.0172295631889758	-250876161191284	-305583346886014	-0.217333333333335	ZNF354C	zinc finger protein 354C
242910_PM_x_at	242910_PM_x_at	0.741437351825485	0.0172342958343279	250864549121571	-305604058255921	214
219298_PM_at	219298_PM_at	0.741437351825485	0.0172353424092707	-250861981628935	-305608637573586	-0.418000000000001	ECHDC3	enoyl-CoA hydratase domain containing 3
1563654_PM_at	1563654_PM_at	0.741437351825485	0.0172456324264974	-250836745427162	-305653646701765	-0.282000000000001	LOC619427	uncharacterized LOC619427
233345_PM_at	233345_PM_at	0.741437351825485	0.0172670151426221	250784348592763	-305747088221461	266	EFCAB6	EF-hand calcium binding domain 6
235977_PM_at	235977_PM_at	0.741437351825485	0.0172797362340131	-250753204686394	-30580262273479	-0.218666666666666	LONRF2	LON peptidase N-terminal domain and ring finger 2
205812_PM_s_at	205812_PM_s_at	0.741437351825485	0.0172807648868633	250750687247024	-305807111540266	346	TMED9	transmembrane p24 trafficking protein 9
241632_PM_x_at	241632_PM_x_at	0.741437351825485	0.0172909450960307	-250725780458743	-305851520922372	-0.164000000000002
236373_PM_at	236373_PM_at	0.743183441905455	0.0173591911240196	-250559156927916	-306148543983275	-0.252666666666665
237226_PM_at	237226_PM_at	0.743183441905455	0.0173643139250128	-250546673798209	-30617079146129	-304
207883_PM_s_at	207883_PM_s_at	0.743183441905455	0.0173724138206539	25052694303922	-30620595428342	0.226666666666667	TFR2	transferrin receptor 2
201889_PM_at	201889_PM_at	0.744224004193262	0.017410339493144	250434670927128	-306370372516732	0.271333333333334	FAM3C	family with sequence similarity 3 member C
200039_PM_s_at	200039_PM_s_at	0.744377990505242	0.0174455002305145	250349290326755	-306522477288207	0.229333333333335	PSMB2	proteasome subunit beta 2
229907_PM_at	229907_PM_at	0.744377990505242	0.0174461508762845	250347711855128	-306525289017183	0.343999999999999
1553817_PM_at	1553817_PM_at	0.744377990505242	0.0174665330151717	-250298291939621	-306613315049581	-0.27	POM121L10P///POM121L4P///POM121L8P///POM121L9P///POM121L1P	POM121 transmembrane nucleoporin like 10, pseudogene///POM121 transmembrane nucleoporin like 4, pseudogene///POM121 transmembrane nucleoporin like 8, pseudogene///POM121 transmembrane nucleoporin like 9, pseudogene///POM121 transmembrane nucleoporin like 1, pseudogene
225804_PM_at	225804_PM_at	0.744377990505242	0.0174683604095537	250293863698624	-306621202039485	0.279333333333334	CYB5D2	cytochrome b5 domain containing 2
219062_PM_s_at	219062_PM_s_at	0.745116472986072	0.0174993085586604	-250218932904048	-306754645558293	-214	ZCCHC2	zinc finger CCHC-type containing 2
206253_PM_at	206253_PM_at	0.748283335112194	0.0175873593887285	-250006409326643	-307132991249029	-234	DLG2	discs large MAGUK scaffold protein 2
217962_PM_at	217962_PM_at	0.748699344940409	0.0176154712580495	249938762605779	-307253377456838	0.261333333333335	NOP10	NOP10 ribonucleoprotein
1565915_PM_at	1565915_PM_at	0.748699344940409	0.0176277770755049	-249909181757836	-30730601406792	-0.307333333333333
1555213_PM_a_at	1555213_PM_a_at	0.748699344940409	0.0176579209836027	-249836801421849	-307434792348628	-0.398666666666669	CLEC7A	C-type lectin domain family 7 member A
207550_PM_at	207550_PM_at	0.748699344940409	0.0177108246464773	249710044637007	-307660260509995	0.550666666666666	MPL	MPL proto-oncogene, thrombopoietin receptor
205204_PM_at	205204_PM_at	0.748699344940409	0.0177174980972294	249694079753892	-307688652921849	0.271333333333332	NMB	neuromedin B
236424_PM_at	236424_PM_at	0.748699344940409	0.0177190140006799	249690454029172	-307695100858073	0.399999999999999	CEP250	centrosomal protein 250
227941_PM_at	227941_PM_at	0.748699344940409	0.0177203191668158	249687332571871	-307700651965605	516	LOC339803	uncharacterized LOC339803
228690_PM_s_at	228690_PM_s_at	0.748699344940409	0.0177311147840573	249661521668084	-307746551654498	0.171333333333331	NDUFA11	NADH:ubiquinone oxidoreductase subunit A11
216873_PM_s_at	216873_PM_s_at	0.748699344940409	0.0177510954774715	249613788424418	-307831428167786	0.381999999999998	ATP8B2	ATPase phospholipid transporting 8B2
1559954_PM_s_at	1559954_PM_s_at	0.748699344940409	0.0177590336432339	-24959483806363	-307865121800381	-0.246666666666667	DDX42	DEAD-box helicase 42
1553007_PM_a_at	1553007_PM_a_at	0.748699344940409	0.0177590416898077	-249594818858411	-307865155946339	-0.198666666666668	TENM1	teneurin transmembrane protein 1
202779_PM_s_at	202779_PM_s_at	0.748699344940409	0.0177701081272107	249568413501944	-307912101851679	404	UBE2S	ubiquitin conjugating enzyme E2 S
235887_PM_at	235887_PM_at	0.748699344940409	0.0177750241995356	-249556688215334	-307932947164942	-0.264666666666666
218101_PM_s_at	218101_PM_s_at	0.749387733712526	0.0178050635808514	249485106006062	-308060193347986	0.184666666666669	NDUFC2	NADH:ubiquinone oxidoreductase subunit C2
206904_PM_at	206904_PM_at	0.750733077502619	0.0178715090408125	-249327162382993	-308340876852948	-0.21	MATN1	matrilin 1, cartilage matrix protein
1566978_PM_at	1566978_PM_at	0.750733077502619	0.0178744993982826	-249320066838279	-308353483821989	-0.212666666666667
218556_PM_at	218556_PM_at	0.750733077502619	0.017883217210474	249299387347445	-308390224710812	0.280666666666664	ORMDL2	ORMDL sphingolipid biosynthesis regulator 2
201397_PM_at	201397_PM_at	0.750733077502619	0.0178919114148481	249278773053268	-308426847868908	0.449333333333333	PHGDH	phosphoglycerate dehydrogenase
224511_PM_s_at	224511_PM_s_at	0.751170852879324	0.0179160735265927	249221531909447	-308528532005079	0.219333333333335	TXNDC17	thioredoxin domain containing 17
242020_PM_s_at	242020_PM_s_at	0.751857115108811	0.0179639924177997	249108218778562	-30872978027665	0.52	ZBP1	Z-DNA binding protein 1
218436_PM_at	218436_PM_at	0.751857115108811	0.0180042577323504	24901321783794	-30889846127996	0.301333333333332	SIL1	SIL1 nucleotide exchange factor
229181_PM_s_at	229181_PM_s_at	0.751857115108811	0.018005667615127	249009894924885	-308904360621961	0.211333333333335	HAUS2	HAUS augmin like complex subunit 2
202791_PM_s_at	202791_PM_s_at	0.751857115108811	0.0180078128020982	249004839451229	-308913335775212	0.15	PPP6R2	protein phosphatase 6 regulatory subunit 2
230556_PM_at	230556_PM_at	0.751857115108811	0.0180095931043841	249000644305121	-308920783473265	0.327333333333333	IMMP1L	inner mitochondrial membrane peptidase subunit 1
228222_PM_at	228222_PM_at	0.751857115108811	0.0180148894801727	-248988166046515	-308942935825427	-0.216666666666667	PPP1CB	protein phosphatase 1 catalytic subunit beta
210982_PM_s_at	210982_PM_s_at	0.752949881509187	0.0180756846624462	-248845172782786	-309196738683737	-0.154666666666664	HLA-DRA	major histocompatibility complex, class II, DR alpha
206499_PM_s_at	206499_PM_s_at	0.752949881509187	0.0180890166732747	248813874135398	-30925227936847	0.27	RCC1	regulator of chromosome condensation 1
204979_PM_s_at	204979_PM_s_at	0.752949881509187	0.0180893785302593	248813024923107	-309253786268185	0.341333333333333	SH3BGR	SH3 domain binding glutamate rich protein
206312_PM_at	206312_PM_at	0.752949881509187	0.0181038666304932	-248779036771668	-309314094496483	-0.210666666666666	GUCY2C	guanylate cyclase 2C
214845_PM_s_at	214845_PM_s_at	0.752949881509187	0.0181221614420635	248736153890742	-309390178074089	0.607333333333331	CALU	calumenin
219569_PM_s_at	219569_PM_s_at	0.752949881509187	0.0181474416141025	-248676962582027	-309495182849837	-0.3	SLC35G2	solute carrier family 35 member G2
223570_PM_at	223570_PM_at	0.752949881509187	0.0181534311957997	248662949566303	-309520039502463	0.26	MCM10	minichromosome maintenance 10 replication initiation factor
1569647_PM_at	1569647_PM_at	0.752949881509187	0.0181536244984246	-248662497392778	-309520841565023	-266	LOC643623	uncharacterized LOC643623
1563117_PM_at	1563117_PM_at	0.752949881509187	0.0181649244922257	248636072105326	-309567712985461	0.219333333333333	LOC388456	uncharacterized LOC388456
229032_PM_at	229032_PM_at	0.754590461805431	0.018218294801151	-248511467532714	-309788686201329	-226	WSCD2	WSC domain containing 2
214748_PM_at	214748_PM_at	0.75486235269055	0.018275166189679	248379056237499	-310023427648723	0.202666666666667	N4BP2L2	NEDD4 binding protein 2 like 2
1553785_PM_at	1553785_PM_at	0.75486235269055	0.018275779100491	-248377631278668	-310025953417734	-0.441333333333332	RASGEF1B	RasGEF domain family member 1B
232456_PM_at	232456_PM_at	0.75486235269055	0.0182971524435225	248327967652006	-310113977539498	178	C10orf71	chromosome 10 open reading frame 71
206472_PM_s_at	206472_PM_s_at	0.75486235269055	0.0183054307143484	248308746326383	-310148042570338	0.298000000000001	TLE3	transducin like enhancer of split 3
225541_PM_at	225541_PM_at	0.75486235269055	0.0183164038862738	248283279969057	-310193172820205	0.243999999999998	RPL22L1	ribosomal protein L22 like 1
223472_PM_at	223472_PM_at	0.75486235269055	0.0183387162306016	-248231540891721	-310284853363826	-0.260000000000002	WHSC1	Wolf-Hirschhorn syndrome candidate 1
237370_PM_at	237370_PM_at	0.75486235269055	0.0183499703033216	2482054661961	-310331052620877	0.268000000000001
1556183_PM_at	1556183_PM_at	0.75486235269055	0.018360016415531	248182202602366	-310372268582029	0.70333333333333	ANKRD36BP2	ankyrin repeat domain 36B pseudogene 2
230549_PM_at	230549_PM_at	0.75486235269055	0.0183613672931089	-248179075289327	-310377809037591	-0.241999999999999	ELK4	ELK4, ETS transcription factor
240986_PM_at	240986_PM_at	0.75486235269055	0.0183628217386662	248175708449456	-310383773798107	192	LOC101928943	uncharacterized LOC101928943
240030_PM_at	240030_PM_at	0.75558339833209	0.0183941713712573	248103197668533	-310512223000392	278	COMMD6	COMM domain containing 6
1552889_PM_a_at	1552889_PM_a_at	0.756224464273703	0.0184235988463282	-248035235639439	-310632592899403	-0.334666666666667	EXOC3L2	exocyst complex component 3 like 2
224464_PM_s_at	224464_PM_s_at	0.757527391858736	0.0184840719785915	247895885753982	-310879335452852	0.187999999999999	NUDT22	nudix hydrolase 22
228931_PM_at	228931_PM_at	0.757527391858736	0.0184947669550882	247871284460977	-310922887147685	0.320666666666667	COQ4	coenzyme Q4
1554985_PM_at	1554985_PM_at	0.757527391858736	0.0185231546627477	-247806048264218	-311038361688795	-0.267333333333334	ZNF396	zinc finger protein 396
1563882_PM_a_at	1563882_PM_a_at	0.757527391858736	0.0185249888867016	247801836284774	-311045816653055	0.222666666666667	RAPGEF5	Rap guanine nucleotide exchange factor 5
1557638_PM_at	1557638_PM_at	0.757527391858736	0.0185285477062771	-247793665156984	-31106027885751	-0.262666666666666	LOC100287676	hypothetical protein LOC100287676
217772_PM_s_at	217772_PM_s_at	0.757527391858736	0.0185534192213938	24773659967337	-311161271565302	0.185999999999999	MTCH2	mitochondrial carrier 2
1562327_PM_at	1562327_PM_at	0.757527391858736	0.0185655531375676	-247708784882653	-311210492004474	-0.21
224509_PM_s_at	224509_PM_s_at	0.757527391858736	0.0185843541002118	247665719942828	-311286691907133	0.242666666666669	RTN4IP1	reticulon 4 interacting protein 1
238591_PM_at	238591_PM_at	0.757527391858736	0.0185919791826987	-24764826551211	-311317573724752	-0.339333333333334	HEXDC	hexosaminidase D
209486_PM_at	209486_PM_at	0.757527391858736	0.018599844595222	247630267808462	-311349415310487	0.204666666666668	UTP3	UTP3, small subunit processome component homolog (S. cerevisiae)
223420_PM_at	223420_PM_at	0.757527391858736	0.0186076361995457	247612445858428	-31138094451646	0.192666666666666	DNAJC14	DnaJ heat shock protein family (Hsp40) member C14
238473_PM_at	238473_PM_at	0.758226672092165	0.0186386708208711	247541527216393	-311506394095174	0.237333333333333	KMT2E-AS1	KMT2E antisense RNA 1 (head to head)
228269_PM_x_at	228269_PM_x_at	0.758662474923554	0.01866324940596	247485438186079	-311605595208648	278	KCNIP3	potassium voltage-gated channel interacting protein 3
214110_PM_s_at	214110_PM_s_at	0.758944926896614	0.0186840686563052	-247437980907432	-311689518827324	-0.293333333333333
1557651_PM_x_at	1557651_PM_x_at	0.759509929843667	0.0187344691635796	-247323293462384	-311892290628107	-0.329333333333333	GALE	UDP-galactose-4-epimerase
200842_PM_s_at	200842_PM_s_at	0.759509929843667	0.0187463525170311	247296293759068	-311940018520272	0.174666666666665	EPRS	glutamyl-prolyl-tRNA synthetase
218047_PM_at	218047_PM_at	0.759509929843667	0.0187972061761774	247180927721902	-312143916251172	0.151333333333334	OSBPL9	oxysterol binding protein like 9
243896_PM_at	243896_PM_at	0.759509929843667	0.0187997566026138	-247175149374554	-312154127313816	-208	CFAP43	cilia and flagella associated protein 43
241611_PM_s_at	241611_PM_s_at	0.759509929843667	0.0188009901997446	247172354745222	-312159065719427	0.24	FNDC3A	fibronectin type III domain containing 3A
242406_PM_at	242406_PM_at	0.759509929843667	0.0188019302916005	247170225144486	-312162828925523	474
219159_PM_s_at	219159_PM_s_at	0.759509929843667	0.0188173891287677	247135220027227	-312224683349635	0.531333333333333	SLAMF7	SLAM family member 7
206102_PM_at	206102_PM_at	0.759509929843667	0.0188183765089159	247132985089344	-312228632321531	0.438666666666666	GINS1	GINS complex subunit 1
215576_PM_at	215576_PM_at	0.759509929843667	0.0188229089804992	-247122727202579	-312246756968664	-0.239999999999998
227442_PM_at	227442_PM_at	0.759922178865037	0.018867826909254	247021190932674	-31242613566468	0.159999999999998	COX18	COX18, cytochrome c oxidase assembly factor
205393_PM_s_at	205393_PM_s_at	0.759922178865037	0.0188893804336302	246972548001805	-312512054041403	0.378666666666668	CHEK1	checkpoint kinase 1
209206_PM_at	209206_PM_at	0.759922178865037	0.0189178081799206	246908468597188	-312625221670065	0.209333333333334	SEC22B	SEC22 homolog B, vesicle trafficking protein (gene/pseudogene)
219911_PM_s_at	219911_PM_s_at	0.759922178865037	0.0189242328600171	246893998831105	-312650773477967	0.252666666666666	SLCO4A1	solute carrier organic anion transporter family member 4A1
215768_PM_at	215768_PM_at	0.759922178865037	0.0189741818778904	-246781655844582	-312849125040138	-0.472000000000001
236410_PM_x_at	236410_PM_x_at	0.759922178865037	0.0190097095138731	246701913221483	-312989883136032	0.230666666666667
38691_PM_s_at	38691_PM_s_at	0.759922178865037	0.0190316066926029	246652832335268	-313076504215666	0.283333333333335	SFTPC	surfactant protein C
226144_PM_at	226144_PM_at	0.759922178865037	0.0190517385898822	-246607753731515	-313156052211767	-208	REXO1	RNA exonuclease 1 homolog
224976_PM_at	224976_PM_at	0.759922178865037	0.0190585576308013	-246592494660039	-313182977062317	-0.390666666666665	NFIA	nuclear factor I A
238692_PM_at	238692_PM_at	0.759922178865037	0.01906012080088	-246588997433906	-313189147819601	-304	BTBD11	BTB domain containing 11
230165_PM_at	230165_PM_at	0.759922178865037	0.0190658743819649	246576127405272	-313211856147029	0.342000000000001	SGO2	shugoshin 2
235157_PM_at	235157_PM_at	0.759922178865037	0.0190733809226942	-246559341566497	-313241472540074	-0.580666666666664
238397_PM_at	238397_PM_at	0.759922178865037	0.0190762161149056	-246553003189702	-313252655436179	-0.240666666666667
235340_PM_at	235340_PM_at	0.759922178865037	0.0190913341193542	246519219800052	-313312256924945	0.31	GANC	glucosidase alpha, neutral C
226760_PM_at	226760_PM_at	0.759922178865037	0.0190964002975934	246507904155869	-313332219108304	0.228000000000001	MBTPS2	membrane bound transcription factor peptidase, site 2
213537_PM_at	213537_PM_at	0.759922178865037	0.0190964209852691	-246507857954204	-313332300612516	-0.948666666666668	HLA-DPA1	major histocompatibility complex, class II, DP alpha 1
243643_PM_x_at	243643_PM_x_at	0.759922178865037	0.0190999501183024	246499977031671	-313346203181779	0.285999999999998	SLC30A6	solute carrier family 30 member 6
1557709_PM_at	1557709_PM_at	0.759922178865037	0.0191079257685985	246482171474634	-313377612554164	0.243333333333332
239530_PM_at	239530_PM_at	0.759922178865037	0.0191107123923201	-246475951967574	-313388583555506	-0.228000000000001	ADD2	adducin 2
211332_PM_x_at	211332_PM_x_at	0.759922178865037	0.0191307218197361	-246431316962847	-313467313063807	-0.209333333333333	HFE	hemochromatosis
222793_PM_at	222793_PM_at	0.759922178865037	0.0191323920521229	-246427593107753	-313473880982452	-426	DDX58	DEXD/H-box helicase 58
38158_PM_at	38158_PM_at	0.759922178865037	0.019138677921521	246413581154351	-31349859388667	0.394000000000001	ESPL1	extra spindle pole bodies like 1, separase
200679_PM_x_at	200679_PM_x_at	0.76004154353324	0.0191694154407747	246345124079248	-313619318950369	0.134000000000002	HMGB1	high mobility group box 1
1555758_PM_a_at	1555758_PM_a_at	0.76004154353324	0.0191694659613611	246345011644931	-313619517212483	0.556666666666667	CDKN3	cyclin dependent kinase inhibitor 3
227944_PM_at	227944_PM_at	0.76065148561837	0.0191987517433788	-246279881244596	-313734355890769	-0.21	PTPN3	protein tyrosine phosphatase, non-receptor type 3
219673_PM_at	219673_PM_at	0.760656822890575	0.0192207778653856	-246230955844587	-313820609077431	-0.196666666666668	MCM9	minichromosome maintenance 9 homologous recombination repair factor
223273_PM_at	223273_PM_at	0.760656822890575	0.0192405084253528	246187172943027	-313897787078439	0.220666666666665	GON7	GON7, KEOPS complex subunit homolog
207969_PM_x_at	207969_PM_x_at	0.760656822890575	0.0192405929430788	2461869854831	-313898117503414	188	ACRV1	acrosomal vesicle protein 1
223530_PM_at	223530_PM_at	0.761118440627551	0.0192900561071698	246077405309856	-314091240974995	384	TDRKH	tudor and KH domain containing
214474_PM_at	214474_PM_at	0.761118440627551	0.019294911339269	246066662924921	-31411017036062	0.348666666666666	PRKAB2	protein kinase AMP-activated non-catalytic subunit beta 2
215334_PM_at	215334_PM_at	0.761118440627551	0.019298435863962	-246058866328016	-314123908582344	-0.224000000000001	EFR3B	EFR3 homolog B
243675_PM_at	243675_PM_at	0.761118440627551	0.0193079118265748	-246037911013186	-3141608321408	-0.23933333333333
220032_PM_at	220032_PM_at	0.761286721979936	0.0193298259338952	-245989485738864	-314246150527588	-0.421999999999999	CPED1	cadherin like and PC-esterase domain containing 1
241695_PM_s_at	241695_PM_s_at	0.761286721979936	0.0193400081065907	-245967002484474	-314285759177689	-0.265333333333334
1558581_PM_at	1558581_PM_at	0.762159876445991	0.0193761196771703	-245887351644452	-314426061239691	-0.246666666666668	TEX22	testis expressed 22
1555206_PM_at	1555206_PM_at	0.762835127956665	0.0194236414439429	-245782739934848	-314610287181852	-0.214666666666667	LOC100287210	uncharacterized LOC100287210
215911_PM_x_at	215911_PM_x_at	0.762835127956665	0.0194248494016692	-245780083854632	-314614964011597	-236	ATP2B3	ATPase plasma membrane Ca2+ transporting 3
1552812_PM_a_at	1552812_PM_a_at	0.762835127956665	0.019436174560595	-245755189219372	-3146587969612	-0.283333333333332	SENP1	SUMO1/sentrin specific peptidase 1
202760_PM_s_at	202760_PM_s_at	0.762835127956665	0.0194490542538526	245726893554379	-314708614814663	0.459333333333333	PALM2-AKAP2///AKAP2	PALM2-AKAP2 readthrough///A-kinase anchoring protein 2
213182_PM_x_at	213182_PM_x_at	0.763145432686796	0.0195116238471778	-245589676252533	-314950150406522	-466	CDKN1C	cyclin dependent kinase inhibitor 1C
209509_PM_s_at	209509_PM_s_at	0.763145432686796	0.0195130508804942	245586551410106	-314955649886401	0.248666666666665	DPAGT1	dolichyl-phosphate N-acetylglucosaminephosphotransferase 1
215548_PM_s_at	215548_PM_s_at	0.763145432686796	0.0195360134885509	24553629778684	-315044086255216	0.18	SCFD1	sec1 family domain containing 1
206896_PM_s_at	206896_PM_s_at	0.763145432686796	0.0195468148837651	245512677613118	-315085649086085	0.433333333333336	GNG7	G protein subunit gamma 7
232935_PM_at	232935_PM_at	0.763145432686796	0.0195587076292597	-245486684694207	-315131384141826	-0.243333333333334
202960_PM_s_at	202960_PM_s_at	0.763145432686796	0.0195685278144433	245465232467312	-315169127443085	0.214666666666668	MUT	methylmalonyl-CoA mutase
223150_PM_s_at	223150_PM_s_at	0.763145432686796	0.0195702492800654	245461472933084	-315175741796202	0.183333333333333	PTPN23	protein tyrosine phosphatase, non-receptor type 23
240936_PM_at	240936_PM_at	0.763145432686796	0.0195742425549147	-245452753124109	-315191082782812	-0.220666666666666	LOC100287290	cytokine receptor CRL2
229687_PM_s_at	229687_PM_s_at	0.763145432686796	0.0195824945169014	-24543473909299	-315222774239539	-0.272666666666665	LOC100287017	hypothetical protein LOC100287017
220984_PM_s_at	220984_PM_s_at	0.764345300683149	0.0196467782613642	245294644619302	-31546918711268	204	SLCO5A1	solute carrier organic anion transporter family member 5A1
1555705_PM_a_at	1555705_PM_a_at	0.764345300683149	0.0196659837748938	-245252870998454	-315542645634288	-0.175333333333333	CMTM3	CKLF like MARVEL transmembrane domain containing 3
217052_PM_x_at	217052_PM_x_at	0.764345300683149	0.0196763231777449	245230397346987	-31558216204924	0.180666666666665
239641_PM_at	239641_PM_at	0.764345300683149	0.0196973418486824	24518474454496	-315662428299024	0.231333333333334	SENCR	smooth muscle and endothelial cell enriched migration/differentiation-associated long non-coding RNA
238989_PM_at	238989_PM_at	0.764345300683149	0.0197024028251427	245173758690558	-315681742087577	0.342666666666667	C1GALT1C1	C1GALT1 specific chaperone 1
224717_PM_s_at	224717_PM_s_at	0.764345300683149	0.0197089834383221	245159478016425	-315706847543303	0.193333333333329	SMIM7	small integral membrane protein 7
230708_PM_at	230708_PM_at	0.764345300683149	0.019719099655985	245137533171355	-315745424814992	0.282666666666666	PRICKLE1	prickle planar cell polarity protein 1
1553114_PM_a_at	1553114_PM_a_at	0.764345300683149	0.0197523102304889	-245065562553683	-31587192795146	-0.226666666666668	PTK6	protein tyrosine kinase 6
211715_PM_s_at	211715_PM_s_at	0.764345300683149	0.0197639720350147	245040316476483	-315916297515646	0.272666666666667	BDH1	3-hydroxybutyrate dehydrogenase, type 1
235020_PM_at	235020_PM_at	0.764345300683149	0.0197700288448116	245027209748406	-315939331226907	0.493333333333335	TAF4B	TATA-box binding protein associated factor 4b
1569040_PM_s_at	1569040_PM_s_at	0.764345300683149	0.0197746267745048	245017262434806	-315956812072496	0.938666666666666	ANKRD36BP2	ankyrin repeat domain 36B pseudogene 2
1565867_PM_a_at	1565867_PM_a_at	0.764345300683149	0.0197809183179629	-245003654522764	-315980725114905	-0.388666666666666	ZBED6///ZC3H11A	zinc finger BED-type containing 6///zinc finger CCCH-type containing 11A
202095_PM_s_at	202095_PM_s_at	0.765625063721458	0.0198280309840685	244901880462618	-316159544805629	0.597333333333334	BIRC5	baculoviral IAP repeat containing 5
237597_PM_at	237597_PM_at	0.765755808885894	0.0198533594928554	244847256359537	-316255501277314	0.836666666666665
205903_PM_s_at	205903_PM_s_at	0.765755808885894	0.0198594077092038	244834222034555	-31627839625822	0.64	KCNN3	potassium calcium-activated channel subfamily N member 3
213736_PM_at	213736_PM_at	0.766093607101743	0.0198821698270031	244785200559713	-316364496239427	0.317333333333333	COX5B	cytochrome c oxidase subunit 5B
225917_PM_at	225917_PM_at	0.766669523030633	0.019919845088745	-244704173976864	-31650678503743	-0.161333333333332
243680_PM_at	243680_PM_at	0.766669523030633	0.019930090909724	244682162923738	-316545432924209	0.382000000000001	LOC100506476	uncharacterized LOC100506476
223909_PM_s_at	223909_PM_s_at	0.766669523030633	0.0199480302138927	244643648859658	-316613052126935	0.248000000000002	HDAC8	histone deacetylase 8
233955_PM_x_at	233955_PM_x_at	0.766669523030633	0.0199531645946381	244632631628275	-316632393849392	0.246666666666664	CXXC5	CXXC finger protein 5
219711_PM_at	219711_PM_at	0.766967180132302	0.0199830329108555	244568592180823	-316744809759201	0.229333333333335	ZNF586	zinc finger protein 586
1561560_PM_at	1561560_PM_at	0.766967180132302	0.0200109537729031	-244508807158285	-316849740443444	-0.192666666666666
1564683_PM_at	1564683_PM_at	0.766967180132302	0.0200371685411578	-244452744542615	-316948122942867	-0.300666666666667	LOC283868	hypothetical protein LOC283868
232685_PM_at	232685_PM_at	0.766967180132302	0.0200392875203285	-244448215842021	-316956069587204	-0.244666666666668
223086_PM_x_at	223086_PM_x_at	0.766967180132302	0.0200534671011955	244417922362986	-317009224031963	0.247999999999998	MRPL51	mitochondrial ribosomal protein L51
216761_PM_at	216761_PM_at	0.766967180132302	0.0200662774500728	-244390570938144	-317057212591777	-0.324666666666667
222392_PM_x_at	222392_PM_x_at	0.766967180132302	0.0200782597675223	244365001867686	-317102070880279	0.628666666666666	PERP	PERP, TP53 apoptosis effector
226829_PM_at	226829_PM_at	0.766967180132302	0.0200965257817048	-244326050799443	-317170400742709	-0.35	AFAP1L2	actin filament associated protein 1 like 2
235951_PM_s_at	235951_PM_s_at	0.766967180132302	0.0200982235561917	-244322432048925	-317176748578341	-238	ZNF688	zinc finger protein 688
AFFX-HUMISGF3A/M97935_MB_at	AFFX-HUMISGF3A/M97935_MB_at	0.766967180132302	0.0201010862891295	-24431633085953	-317187450851284	-0.400666666666668	STAT1	signal transducer and activator of transcription 1
210435_PM_at	210435_PM_at	0.767474291195076	0.0201319556243853	244250591030241	-317302756167108	0.294666666666666	ARL17A	ADP ribosylation factor like GTPase 17A
1569430_PM_at	1569430_PM_at	0.767474291195076	0.0201424304515422	-244228304574288	-317341841319924	-0.236666666666666	PTRH1	peptidyl-tRNA hydrolase 1 homolog
213549_PM_at	213549_PM_at	0.768162834718978	0.0201745406833806	-244160052035281	-317461525903566	-0.335999999999999	PDZD8	PDZ domain containing 8
244823_PM_at	244823_PM_at	0.76841396554194	0.0202020891119425	244101574888877	-317564051804739	0.190666666666667	LOC100129034	uncharacterized LOC100129034
214722_PM_at	214722_PM_at	0.76841396554194	0.020218517078364	-244066737811282	-317625122957447	-222	NOTCH2NL	notch 2 N-terminal like
238078_PM_at	238078_PM_at	0.76841396554194	0.020248699647929	244002800044016	-317737194595478	0.208666666666668	SEC22A	SEC22 homolog A, vesicle trafficking protein
206922_PM_at	206922_PM_at	0.76841396554194	0.0202489335612905	244002304869281	-317738062476305	252	VCY1B///VCY	variable charge, Y-linked 1B///variable charge, Y-linked
217787_PM_s_at	217787_PM_s_at	0.76841396554194	0.0202567439471473	243985773941105	-317767035189789	0.396666666666667	GALNT2	polypeptide N-acetylgalactosaminyltransferase 2
208761_PM_s_at	208761_PM_s_at	0.76841396554194	0.0202677963448558	243962391127328	-317808014628068	0.120000000000001	SUMO1	small ubiquitin-like modifier 1
213454_PM_at	213454_PM_at	0.76841396554194	0.0203065096917977	243880579546051	-317951373364562	0.376666666666667	APITD1	apoptosis-inducing, TAF9-like domain 1
1557583_PM_at	1557583_PM_at	0.76841396554194	0.0203096597638233	243873928869508	-317963026018666	0.262000000000001	ST18	ST18, C2H2C-type zinc finger
233536_PM_at	233536_PM_at	0.76841396554194	0.0203163785523531	-243859746785435	-317987873777547	-0.262666666666667	ASXL3	additional sex combs like 3, transcriptional regulator
206405_PM_x_at	206405_PM_x_at	0.76841396554194	0.0203531761401131	-243782149887379	-318123811273451	-0.342666666666667	USP6	ubiquitin specific peptidase 6
212685_PM_s_at	212685_PM_s_at	0.76841396554194	0.0203765988053399	243732823985084	-318210208069634	0.226666666666667	TBL2	transducin (beta)-like 2
226943_PM_at	226943_PM_at	0.76841396554194	0.0203774420680636	243731049118874	-318213316628528	0.280000000000001	C12orf73	chromosome 12 open reading frame 73
241660_PM_at	241660_PM_at	0.76841396554194	0.0203786285795171	-243728551909697	-318217690298064	-242
213940_PM_s_at	213940_PM_s_at	0.76841396554194	0.020380621816151	-243724357112782	-31822503709725	-138	FNBP1	formin binding protein 1
229548_PM_at	229548_PM_at	0.76841396554194	0.0203917952657753	243700849344204	-318266207284769	0.371999999999999
203465_PM_at	203465_PM_at	0.769382456923174	0.0204315582547633	24361728737719	-318412532457021	0.259333333333334	MRPL19	mitochondrial ribosomal protein L19
212388_PM_at	212388_PM_at	0.769547882591601	0.0204505477097131	-243577433340094	-318482309459911	-0.199333333333337	USP24	ubiquitin specific peptidase 24
220083_PM_x_at	220083_PM_x_at	0.769547882591601	0.0204640805843147	243549051871538	-318531995675088	0.217333333333334	UCHL5	ubiquitin C-terminal hydrolase L5
220920_PM_at	220920_PM_at	0.769571060070874	0.0204844780239204	-243506306202695	-318606821681798	-0.242666666666666	ATP10B	ATPase phospholipid transporting 10B (putative)
212460_PM_at	212460_PM_at	0.769571060070874	0.0204936847532368	243487024936795	-318640570656279	0.217333333333334	SPTSSA	serine palmitoyltransferase small subunit A
1557030_PM_at	1557030_PM_at	0.769571060070874	0.0205068921791709	243459378971305	-318688957801317	528	GAB1	GRB2 associated binding protein 1
210150_PM_s_at	210150_PM_s_at	0.769662144431169	0.0205233860682642	243424876529952	-318749340506073	0.430000000000001	LAMA5	laminin subunit alpha 5
1568678_PM_s_at	1568678_PM_s_at	0.769825968519077	0.0205418242536389	24338633687071	-318816782262487	0.252666666666667	FGFR1OP	FGFR1 oncogene partner
202759_PM_s_at	202759_PM_s_at	0.770285022890238	0.0205681516666844	243331361725331	-318912973151347	0.379333333333332	PALM2-AKAP2///AKAP2	PALM2-AKAP2 readthrough///A-kinase anchoring protein 2
208959_PM_s_at	208959_PM_s_at	0.770342501003528	0.0205905820784983	243284574641116	-318994826291539	0.191333333333333	ERP44	endoplasmic reticulum protein 44
217449_PM_at	217449_PM_at	0.770342501003528	0.0205978448134545	-243269435428641	-319021309904264	-0.257333333333333
221828_PM_s_at	221828_PM_s_at	0.774229710569368	0.0207159334053469	-243023959619637	-319450582795633	-0.316000000000002	MVB12B	multivesicular body subunit 12B
207700_PM_s_at	207700_PM_s_at	0.774905980313322	0.0207481908280913	242957126598436	-319567408097609	278	NCOA3	nuclear receptor coactivator 3
1556651_PM_at	1556651_PM_at	0.776488571510757	0.0208047563891944	-242840158762689	-319771820311747	-0.318666666666667
212488_PM_at	212488_PM_at	0.777560547305406	0.020847689352043	242751574153317	-319926588132238	0.354666666666667	COL5A1	collagen type V alpha 1 chain
209849_PM_s_at	209849_PM_s_at	0.778201559827702	0.0208790987814506	242686871592065	-320039608263496	0.344666666666667	RAD51C	RAD51 paralog C
1556269_PM_at	1556269_PM_at	0.779797658108947	0.0209828260949742	242473824605733	-320411614329766	0.25	MYT1	myelin transcription factor 1
244431_PM_at	244431_PM_at	0.779797658108947	0.0209829767746727	-242473515821372	-320412153352572	-0.205333333333333	KLLN	killin, p53-regulated DNA replication inhibitor
201627_PM_s_at	201627_PM_s_at	0.779797658108947	0.0209847601606439	-242469861323938	-320418532714216	-0.245333333333332	INSIG1	insulin induced gene 1
243601_PM_at	243601_PM_at	0.779797658108947	0.0210096374540859	-242418912501745	-320507463527833	-0.249333333333331	LOC285957	uncharacterized LOC285957
1569790_PM_at	1569790_PM_at	0.779797658108947	0.0210118136957137	-242414458163287	-320515237973258	-0.278666666666667	LOC100288590	cutaneous T-cell lymphoma-associated antigen 1 pseudogene
242223_PM_at	242223_PM_at	0.779797658108947	0.0210162382032997	-242405403362828	-320531041619803	-0.263333333333334
1559425_PM_at	1559425_PM_at	0.779797658108947	0.0210216859309275	-242394256917853	-320550495362257	-0.254666666666667
219485_PM_s_at	219485_PM_s_at	0.780186299523673	0.0210617028257625	242312460041816	-320693236759493	0.149333333333335	PSMD10	proteasome 26S subunit, non-ATPase 10
203524_PM_s_at	203524_PM_s_at	0.780186299523673	0.0210819939332633	242271037923831	-320765509495118	0.272666666666667	MPST	mercaptopyruvate sulfurtransferase
213989_PM_x_at	213989_PM_x_at	0.780186299523673	0.0211017342565242	242230775018635	-320835752032359	0.186666666666667	SETD4	SET domain containing 4
220058_PM_at	220058_PM_at	0.780186299523673	0.0211126810165545	-242208462495983	-320874675153393	-0.283333333333332	GID4	GID complex subunit 4 homolog
213100_PM_at	213100_PM_at	0.780186299523673	0.0211170978068593	242199462840846	-32089037396518	252	UNC5B	unc-5 netrin receptor B
223217_PM_s_at	223217_PM_s_at	0.780186299523673	0.0211451727246662	-242142297432254	-320990083350883	-0.200666666666669	NFKBIZ	NFKB inhibitor zeta
231237_PM_x_at	231237_PM_x_at	0.780186299523673	0.0211495623307387	242133365683791	-32100566096914	0.228666666666668	E2F5	E2F transcription factor 5
235835_PM_at	235835_PM_at	0.780186299523673	0.0211702423093852	242091309816234	-321079004485496	0.23
215767_PM_at	215767_PM_at	0.780186299523673	0.0211814891082893	-242068453457578	-321118861492585	-0.235333333333334	ZNF804A	zinc finger protein 804A
203912_PM_s_at	203912_PM_s_at	0.780186299523673	0.0211844441361721	-242062449922721	-32112933007815	-0.162666666666667	DNASE1L1	deoxyribonuclease 1 like 1
203967_PM_at	203967_PM_at	0.780186299523673	0.0211931601676894	24204474658018	-321160199077173	0.428666666666666	CDC6	cell division cycle 6
202705_PM_at	202705_PM_at	0.780186299523673	0.0212032719983862	242024216505288	-321195995177531	0.668666666666666	CCNB2	cyclin B2
224058_PM_s_at	224058_PM_s_at	0.781000737606708	0.0212396801162164	-241950370808902	-321324735866194	-0.285333333333333	HSD17B7P2	hydroxysteroid 17-beta dehydrogenase 7 pseudogene 2
200593_PM_s_at	200593_PM_s_at	0.781036663899166	0.021254931783713	-241919470488412	-321378599178938	-0.115333333333332	HNRNPU	heterogeneous nuclear ribonucleoprotein U
231396_PM_s_at	231396_PM_s_at	0.782919367823645	0.021325452870466	24177685479461	-321627139588636	0.463333333333335	FAM126A	family with sequence similarity 126 member A
203735_PM_x_at	203735_PM_x_at	0.782919367823645	0.0213347852951669	241758013907612	-321659967070766	0.245333333333333	PPFIBP1	PPFIA binding protein 1
215140_PM_at	215140_PM_at	0.785646157454456	0.0214234500031444	-24157938545969	-321971118963495	-0.288666666666668
202418_PM_at	202418_PM_at	0.786915508746547	0.0214776230111954	24147057680048	-32216057943103	0.294666666666671	YIF1A	Yip1 interacting factor homolog A, membrane trafficking protein
1563687_PM_a_at	1563687_PM_a_at	0.786915508746547	0.0214868275622287	-241452113933633	-322192721987917	-0.249333333333334	FRYL	FRY like transcription coactivator
224096_PM_at	224096_PM_at	0.787660546953671	0.0215388230514227	-24134795428666	-322374026902689	-0.339333333333334	LOC100130797	PRO0566
237802_PM_at	237802_PM_at	0.787660546953671	0.0215388923281486	241347815661266	-322374268166555	222	XKR4	XK related 4
206314_PM_at	206314_PM_at	0.787660546953671	0.0215503580149803	241324877972458	-322414187725746	0.332666666666666	ZKSCAN7	zinc finger with KRAB and SCAN domains 7
219006_PM_at	219006_PM_at	0.787661855799084	0.0215647895455913	241296022751231	-322464402369747	0.200000000000001	NDUFAF4	NADH:ubiquinone oxidoreductase complex assembly factor 4
227652_PM_at	227652_PM_at	0.788326989437229	0.0216091586216166	241207418685784	-322618569340708	194	FAM69B	family with sequence similarity 69 member B
228844_PM_at	228844_PM_at	0.788326989437229	0.0216138931877481	-241197973643728	-322635001118775	-0.206666666666666	SLC13A5	solute carrier family 13 member 5
1555904_PM_at	1555904_PM_at	0.788326989437229	0.0216263646762586	241173103135767	-322678266980275	0.362000000000001	FRY	FRY microtubule binding protein
1557374_PM_at	1557374_PM_at	0.788326989437229	0.0216406312370414	241144668919551	-322727728897292	0.206666666666667	ABCC9	ATP binding cassette subfamily C member 9
222763_PM_s_at	222763_PM_s_at	0.788968624813022	0.0216755232120315	241075198700281	-32284855794845	0.304666666666666	WDR33	WD repeat domain 33
213612_PM_x_at	213612_PM_x_at	0.788968624813022	0.0216877918825772	-241050795860612	-322890996289822	-0.160666666666662	NBPF20///NBPF10///NBPF8///NBPF9///NBPF15///NBPF11///NBPF12///NBPF1///NBPF14	neuroblastoma breakpoint family member 20///neuroblastoma breakpoint family member 10///neuroblastoma breakpoint family member 8///neuroblastoma breakpoint family member 9///neuroblastoma breakpoint family member 15///neuroblastoma breakpoint family member 11///neuroblastoma breakpoint family member 12///neuroblastoma breakpoint family member 1///neuroblastoma breakpoint family member 14
212092_PM_at	212092_PM_at	0.788968624813022	0.0217123742364165	-241001938437845	-322975954609856	-0.22	PEG10	paternally expressed 10
211643_PM_x_at	211643_PM_x_at	0.788968624813022	0.0217325669367623	240961843101537	-323045668190889	120733333333333	IGK///IGKV3D-15///IGKC	immunoglobulin kappa locus///immunoglobulin kappa variable 3D-15 (gene/pseudogene)///immunoglobulin kappa constant
202733_PM_at	202733_PM_at	0.788968624813022	0.0217461489146289	-240934893318129	-323092521442146	-0.234666666666667	P4HA2	prolyl 4-hydroxylase subunit alpha 2
207469_PM_s_at	207469_PM_s_at	0.788968624813022	0.0217512794897064	240924717057743	-323110212386693	0.206666666666666	PIR	pirin
1556706_PM_at	1556706_PM_at	0.788968624813022	0.0217720750237865	-24088349243008	-323181874494896	-216
1555323_PM_at	1555323_PM_at	0.788968624813022	0.0217776506439042	-240872445530901	-323201076330365	-0.276666666666667	ABCB9	ATP binding cassette subfamily B member 9
208757_PM_at	208757_PM_at	0.788968624813022	0.021788021421776	240851904896729	-323236778760362	0.378666666666667	TMED9	transmembrane p24 trafficking protein 9
1560774_PM_at	1560774_PM_at	0.789407684810606	0.0218145740552616	-240799354583357	-323328109420017	-0.340666666666666
229131_PM_at	229131_PM_at	0.789619239733457	0.0218949636579974	24064060967382	-323603924329611	0.284666666666666	EXD2	exonuclease 3'-5' domain containing 2
203235_PM_at	203235_PM_at	0.789619239733457	0.0219161167813763	240598926862315	-323676327542995	298	THOP1	thimet oligopeptidase 1
218235_PM_s_at	218235_PM_s_at	0.789619239733457	0.0219257053494526	240580044381861	-323709123814797	0.259333333333336	UTP11	UTP11, small subunit processome component homolog (S. cerevisiae)
232016_PM_at	232016_PM_at	0.789619239733457	0.0219369038114791	24055800109491	-323747407863393	282	FAN1	FANCD2/FANCI-associated nuclease 1
224467_PM_s_at	224467_PM_s_at	0.789619239733457	0.0219534745287096	240525401725704	-32380402119933	0.322666666666668	PDCD2L	programmed cell death 2 like
217573_PM_at	217573_PM_at	0.789619239733457	0.0219564737374331	-240519503812016	-323814263215227	-232	GRIN2C	glutamate ionotropic receptor NMDA type subunit 2C
213541_PM_s_at	213541_PM_s_at	0.789619239733457	0.0219643938393552	-240503932534464	-32384130271916	-0.189333333333333	ERG	ERG, ETS transcription factor
233755_PM_at	233755_PM_at	0.789619239733457	0.0219732990157046	240486430656188	-323871693354807	0.187333333333334
201292_PM_at	201292_PM_at	0.789619239733457	0.0220075271885156	240419219987394	-32398838607634	606	TOP2A	topoisomerase (DNA) II alpha
221531_PM_at	221531_PM_at	0.789619239733457	0.0220134717378415	240407556924427	-324008633604082	0.208000000000002	WDR61	WD repeat domain 61
237043_PM_at	237043_PM_at	0.789619239733457	0.022014688375079	-240405170264628	-324012776859192	-326
217429_PM_at	217429_PM_at	0.789619239733457	0.0220418234393694	-240351970957766	-324105124239621	-0.215333333333333
218226_PM_s_at	218226_PM_s_at	0.789619239733457	0.0220528722460083	240330326427139	-324142692660632	0.14733333333333	NDUFB4	NADH:ubiquinone oxidoreductase subunit B4
1561472_PM_at	1561472_PM_at	0.789619239733457	0.0220573476979856	-240321561856967	-324157904704792	-0.228666666666667	LOC728805	uncharacterized LOC728805
225442_PM_at	225442_PM_at	0.789619239733457	0.0220649350079577	240306706827298	-324183686706902	402	DDR2	discoidin domain receptor tyrosine kinase 2
209071_PM_s_at	209071_PM_s_at	0.789619239733457	0.0220840286710519	-240269344308972	-324248527550646	-0.236666666666666	RGS5	regulator of G-protein signaling 5
204033_PM_at	204033_PM_at	0.789619239733457	0.0220861230671746	240265247779044	-324255636482473	0.531999999999999	TRIP13	thyroid hormone receptor interactor 13
234464_PM_s_at	234464_PM_s_at	0.789619239733457	0.0220878009873155	240261966109433	-324261331286032	0.283999999999997	EME1	essential meiotic structure-specific endonuclease 1
201798_PM_s_at	201798_PM_s_at	0.789619239733457	0.0220946185878081	-240248634605385	-324284465423012	-0.340666666666668	MYOF	myoferlin
239815_PM_at	239815_PM_at	0.790201250791662	0.0221617158193498	-240117628313701	-324511756122631	-0.192666666666667
229447_PM_x_at	229447_PM_x_at	0.790201250791662	0.0222061808002826	-240031009748992	-324661991700673	-0.157999999999999	NBPF10///NBPF8///NBPF9///NBPF15///NBPF11///NBPF1///NBPF14	neuroblastoma breakpoint family member 10///neuroblastoma breakpoint family member 8///neuroblastoma breakpoint family member 9///neuroblastoma breakpoint family member 15///neuroblastoma breakpoint family member 11///neuroblastoma breakpoint family member 1///neuroblastoma breakpoint family member 14
229793_PM_at	229793_PM_at	0.790201250791662	0.0222237292006974	-23999686856289	-324721198216403	-0.399333333333334	ASAH2C///ASAH2B///ASAH2	N-acylsphingosine amidohydrolase (non-lysosomal ceramidase) 2C///N-acylsphingosine amidohydrolase 2B///N-acylsphingosine amidohydrolase 2
210158_PM_at	210158_PM_at	0.790201250791662	0.0222317995264051	-239981175618521	-324748410567205	-0.318666666666667	ERCC4	ERCC excision repair 4, endonuclease catalytic subunit
243874_PM_at	243874_PM_at	0.790201250791662	0.0222340758145603	-239976750257642	-324756084155571	-0.195999999999995	LPP	LIM domain containing preferred translocation partner in lipoma
239302_PM_s_at	239302_PM_s_at	0.790201250791662	0.0222395885337784	-239966034616801	-324774664726696	-0.551333333333332
214447_PM_at	214447_PM_at	0.790201250791662	0.0222437500259513	239957947095245	-324788687868094	0.415999999999999	ETS1	ETS proto-oncogene 1, transcription factor
222868_PM_s_at	222868_PM_s_at	0.790201250791662	0.0222461235093312	-239953335039537	-324796684681155	-0.222000000000001	IL18BP	interleukin 18 binding protein
244052_PM_at	244052_PM_at	0.790201250791662	0.0222468285437016	239951965131827	-324799059935898	0.223333333333335	CBR4	carbonyl reductase 4
221435_PM_x_at	221435_PM_x_at	0.790201250791662	0.0222553253672658	239935458595572	-324827679586585	0.305333333333333	HYI	hydroxypyruvate isomerase (putative)
203294_PM_s_at	203294_PM_s_at	0.790792135081093	0.0222964056970319	239855733760081	-324965891488541	0.244000000000002	LMAN1	lectin, mannose binding 1
240663_PM_at	240663_PM_at	0.790792135081093	0.0223286620977126	-239793227140234	-325074232823318	-0.268666666666667
204240_PM_s_at	204240_PM_s_at	0.790792135081093	0.0223388158619012	239773568114538	-325108303582917	0.275333333333331	SMC2	structural maintenance of chromosomes 2
1556725_PM_a_at	1556725_PM_a_at	0.790792135081093	0.0223435472585796	239764410282034	-32512417426396	0.317333333333333	LOC100288490	uncharacterized LOC100288490
234608_PM_at	234608_PM_at	0.790792135081093	0.0223618547174121	-239728991969943	-325185551099205	-0.278666666666668	LAMA3	laminin subunit alpha 3
1553391_PM_at	1553391_PM_at	0.790792135081093	0.0223778175610911	-239698131150523	-325239025393919	-0.211333333333333	CXorf58	chromosome X open reading frame 58
201761_PM_at	201761_PM_at	0.790792135081093	0.022387278264562	239679850304724	-325270699543308	0.185333333333334	MTHFD2	methylenetetrahydrofolate dehydrogenase (NADP+ dependent) 2, methenyltetrahydrofolate cyclohydrolase
1562973_PM_at	1562973_PM_at	0.790792135081093	0.0223875905554348	-239679246987196	-325271744849437	-206	LOC101928201	uncharacterized LOC101928201
33304_PM_at	33304_PM_at	0.790889947842696	0.0224068397783218	23964207400514	-325336147346405	0.328000000000001	ISG20	interferon stimulated exonuclease gene 20
1559245_PM_at	1559245_PM_at	0.790889947842696	0.022437715115661	-239582509936391	-325439329043468	-236
54037_PM_at	54037_PM_at	0.790889947842696	0.0224592413821196	-239541025975296	-325511181061912	-0.219333333333331	HPS4	HPS4, biogenesis of lysosomal organelles complex 3 subunit 2
223323_PM_x_at	223323_PM_x_at	0.790889947842696	0.0225079514555897	-23944728850219	-325673508621166	-208	TRPM7	transient receptor potential cation channel subfamily M member 7
208289_PM_s_at	208289_PM_s_at	0.790889947842696	0.0225084724977544	239446286807952	-325675243057265	0.236666666666667	EI24	EI24, autophagy associated transmembrane protein
200087_PM_s_at	200087_PM_s_at	0.790889947842696	0.0225120089103303	239439488675043	-325687013916797	0.18533333333334	TMED2	transmembrane p24 trafficking protein 2
227678_PM_at	227678_PM_at	0.790889947842696	0.0225522460632106	239362208089366	-325820808739377	0.290000000000002	ATP23	ATP23 metallopeptidase and ATP synthase assembly factor homolog
212891_PM_s_at	212891_PM_s_at	0.790889947842696	0.0225706660089328	239326872046179	-325881976183184	0.161333333333334	GADD45GIP1	GADD45G interacting protein 1
240473_PM_at	240473_PM_at	0.790889947842696	0.0225720791506201	-2393241622178	-325886666711178	-0.225333333333332
235359_PM_at	235359_PM_at	0.790889947842696	0.0225834763546212	-239302312672469	-325924485519776	-0.198666666666664	NRROS	negative regulator of reactive oxygen species
1564238_PM_a_at	1564238_PM_a_at	0.790889947842696	0.0225897297823939	-239290328502933	-325945227651918	-244	WDR49	WD repeat domain 49
221988_PM_at	221988_PM_at	0.790889947842696	0.0225914050062602	239287118589076	-325950783237647	0.232666666666666	SMIM7	small integral membrane protein 7
215131_PM_at	215131_PM_at	0.790889947842696	0.022597162395385	-239276088445162	-325969873383276	-0.271333333333333	IQCK	IQ motif containing K
215773_PM_x_at	215773_PM_x_at	0.790889947842696	0.0226060159160446	239259131641437	-325999219829639	0.254666666666667	PARP2	poly(ADP-ribose) polymerase 2
208103_PM_s_at	208103_PM_s_at	0.790889947842696	0.022651765286821	239171605714144	-326150675832645	0.236666666666664	ANP32E	acidic nuclear phosphoprotein 32 family member E
204333_PM_s_at	204333_PM_s_at	0.790889947842696	0.0226553868284099	239164683985085	-326162651742657	0.315333333333334	AGA	aspartylglucosaminidase
233664_PM_at	233664_PM_at	0.790889947842696	0.0227143837655568	-239052066538136	-326357469658118	-0.234666666666666
221309_PM_at	221309_PM_at	0.790889947842696	0.0227172651856232	-23904657309468	-326366971285109	-208	RBM17	RNA binding motif protein 17
216530_PM_at	216530_PM_at	0.790889947842696	0.0227268923053542	-239028223527905	-326398708222782	-266
229025_PM_s_at	229025_PM_s_at	0.790889947842696	0.0227609125871706	238963436426674	-326510749622441	0.258666666666668	IMMP1L	inner mitochondrial membrane peptidase subunit 1
201691_PM_s_at	201691_PM_s_at	0.790889947842696	0.0227901425401003	238907842111437	-32660687743376	0.393999999999999	TPD52	tumor protein D52
225736_PM_at	225736_PM_at	0.790889947842696	0.0228120556107579	238866206718006	-326678859402819	316	FBXO22	F-box protein 22
217901_PM_at	217901_PM_at	0.790889947842696	0.0228279120392295	-238836101754682	-326730901719806	-0.290666666666666	DSG2	desmoglein 2
1567319_PM_at	1567319_PM_at	0.790889947842696	0.0228578698938561	-238779275690159	-326829125026412	-0.193333333333333
201299_PM_s_at	201299_PM_s_at	0.790889947842696	0.0228595260543259	-238776136148268	-326834551249973	-0.176666666666666	MOB1A	MOB kinase activator 1A
225997_PM_at	225997_PM_at	0.790889947842696	0.0228769188501904	-238743177536117	-326891512419694	-0.21333333333333	MOB1B	MOB kinase activator 1B
215513_PM_at	215513_PM_at	0.790889947842696	0.022883326796004	-238731040488442	-326912487145012	-0.333333333333333	HYMAI	hydatidiform mole associated and imprinted (non-protein coding)
1562588_PM_at	1562588_PM_at	0.790889947842696	0.0228960517845632	-238706947720324	-326954121172327	-0.195333333333334
203050_PM_at	203050_PM_at	0.790889947842696	0.0229113272684604	238678042050775	-327004068619446	0.217333333333332	TP53BP1	tumor protein p53 binding protein 1
236699_PM_at	236699_PM_at	0.790889947842696	0.0229181661026813	238665106655746	-327026419010025	0.350000000000001
204767_PM_s_at	204767_PM_s_at	0.790889947842696	0.0229551935135989	238595131544591	-327147311627165	336	FEN1	flap structure-specific endonuclease 1
219366_PM_at	219366_PM_at	0.790889947842696	0.0229750013807405	238557740343113	-327211901111724	0.250000000000001	AVEN	apoptosis and caspase activation inhibitor
223391_PM_at	223391_PM_at	0.790889947842696	0.0229953431024098	-238519371852364	-327278171892915	-0.165333333333335	SGPP1	sphingosine-1-phosphate phosphatase 1
209207_PM_s_at	209207_PM_s_at	0.790889947842696	0.0230032693661063	238504429705515	-327303978367705	0.199999999999998	SEC22B	SEC22 homolog B, vesicle trafficking protein (gene/pseudogene)
237491_PM_at	237491_PM_at	0.790889947842696	0.0230408506912593	-238433647094111	-327426212160687	-0.240000000000001
1560748_PM_at	1560748_PM_at	0.790889947842696	0.0230521360777355	-238412412086136	-327462878065011	-0.195333333333334
1567254_PM_at	1567254_PM_at	0.790889947842696	0.0230573820661278	-23840254425145	-32747991585779	-0.240666666666666	OR10D1P	olfactory receptor family 10 subfamily D member 1 pseudogene
201658_PM_at	201658_PM_at	0.790889947842696	0.0230687509353631	238381166121635	-327516825733525	0.174666666666668	ARL 1,00	ADP ribosylation factor like GTPase 1
1552405_PM_at	1552405_PM_at	0.790889947842696	0.023073038561985	-238373106112597	-32753074097933	-0.251333333333333	NLRP5	NLR family pyrin domain containing 5
1566474_PM_at	1566474_PM_at	0.790889947842696	0.0230745583261105	-238370249540979	-327535672648928	-0.228666666666668
226860_PM_at	226860_PM_at	0.790889947842696	0.0231576507715545	238214327194808	-327804802998339	0.240000000000001	TMEM19	transmembrane protein 19
234740_PM_at	234740_PM_at	0.790889947842696	0.0231581205704054	-238213447066182	-327806321820934	-0.203333333333333	CDC14B	cell division cycle 14B
209249_PM_s_at	209249_PM_s_at	0.790889947842696	0.0231928733341411	238148385605501	-327918587086245	0.181333333333333	GHITM	growth hormone inducible transmembrane protein
231726_PM_at	231726_PM_at	0.790889947842696	0.0231965359326377	-238141533926806	-327930408671342	-0.176666666666667	PCDHB14	protocadherin beta 14
206119_PM_at	206119_PM_at	0.790889947842696	0.0232044512919734	-238126729898686	-327955950130925	-0.266666666666666	BHMT	betaine--homocysteine S-methyltransferase
1553426_PM_at	1553426_PM_at	0.790889947842696	0.0232064528714948	-238122987088202	-327962407455061	-0.212666666666667	C5orf64	chromosome 5 open reading frame 64
224294_PM_at	224294_PM_at	0.790889947842696	0.0232147159376649	-238107538848003	-327989058995588	-0.229333333333333	LOC100128185	PNAS-19
1552743_PM_at	1552743_PM_at	0.790889947842696	0.0232642204260521	-238015092007039	-328148526064182	-0.228666666666666	MCF2L	MCF.2 cell line derived transforming sequence like
239873_PM_at	239873_PM_at	0.790889947842696	0.0232644242115903	-23801471181833	-328149181790709	-0.293333333333333
218150_PM_at	218150_PM_at	0.790889947842696	0.0232745083923439	237995902229423	-328181622578121	0.137333333333332	ARL5A	ADP ribosylation factor like GTPase 5A
205991_PM_s_at	205991_PM_s_at	0.790889947842696	0.0232815396853296	237982791438693	-328204233689644	0.294666666666667	PRRX1	paired related homeobox 1
1563170_PM_at	1563170_PM_at	0.790889947842696	0.0232816303496723	-237982622406319	-328204525200671	-0.185333333333333	LOC101927059	uncharacterized LOC101927059
205909_PM_at	205909_PM_at	0.790889947842696	0.0233424142140944	237869432748916	-328399700179654	0.319333333333333	POLE2	DNA polymerase epsilon 2, accessory subunit
240617_PM_at	240617_PM_at	0.790889947842696	0.0233569367827197	237842428919704	-32844625439211	0.26	TONSL-AS1	TONSL antisense RNA 1
233362_PM_at	233362_PM_at	0.790889947842696	0.0233829679688587	237794063643414	-328529626781965	0.366000000000001	ZNF341	zinc finger protein 341
226706_PM_at	226706_PM_at	0.790889947842696	0.023385261360403	237789804923891	-328536967459584	0.259333333333332	FLJ23867///QSOX1	uncharacterized protein FLJ23867///quiescin sulfhydryl oxidase 1
1568672_PM_at	1568672_PM_at	0.790889947842696	0.0233949340494567	237771847368864	-328567919624664	0.295333333333333	EAF2	ELL associated factor 2
230146_PM_s_at	230146_PM_s_at	0.790889947842696	0.0234201558808424	-237725054177256	-32864856654093	-0.272666666666667	NCS1	neuronal calcium sensor 1
219073_PM_s_at	219073_PM_s_at	0.790889947842696	0.0234317158130334	237703622720426	-328685499658991	0.530666666666666	OSBPL10	oxysterol binding protein like 10
1554583_PM_a_at	1554583_PM_a_at	0.790889947842696	0.0234317755903253	-237703511921672	-32868569059431	-252	ETFBKMT	electron transfer flavoprotein beta subunit lysine methyltransferase
209231_PM_s_at	209231_PM_s_at	0.790889947842696	0.0234343874174148	2376986710832	-328694032571888	0.341333333333336	DCTN5	dynactin subunit 5
1564521_PM_x_at	1564521_PM_x_at	0.790889947842696	0.0234435666230889	237681661952918	-328723342682551	0.242000000000004	PRMT5	protein arginine methyltransferase 5
235545_PM_at	235545_PM_at	0.790889947842696	0.0234617186031709	237648044000323	-328781269051791	0.248666666666667	DEPDC1	DEP domain containing 1
243600_PM_at	243600_PM_at	0.790889947842696	0.0234706102407525	-237631585063443	-328809627133432	-0.189333333333332	TPGS1	tubulin polyglutamylase complex subunit 1
215144_PM_at	215144_PM_at	0.790889947842696	0.023516504201212	-237546722566832	-32895582135098	-0.222000000000002
1553608_PM_a_at	1553608_PM_a_at	0.790889947842696	0.0235326162980639	-237516965343258	-329007076574396	-0.341999999999999	LINC00189	long intergenic non-protein coding RNA 189
202722_PM_s_at	202722_PM_s_at	0.790889947842696	0.0235489117970828	237486888198331	-329058878567717	0.285999999999999	GFPT1	glutamine--fructose-6-phosphate transaminase 1
1560995_PM_s_at	1560995_PM_s_at	0.790889947842696	0.0235502312045106	-237484453750809	-329063071238788	-0.260666666666666
228252_PM_at	228252_PM_at	0.790889947842696	0.0235648756950189	237457441411065	-329109590726611	0.435999999999999	PIF1	PIF1 5'-to-3' DNA helicase
208377_PM_s_at	208377_PM_s_at	0.790889947842696	0.0235934440026022	23740478986083	-329200254985098	0.197333333333334	CACNA1F	calcium voltage-gated channel subunit alpha1 F
231181_PM_at	231181_PM_at	0.790889947842696	0.0235964110152156	237399324956899	-329209664616798	0.713333333333334
213897_PM_s_at	213897_PM_s_at	0.790889947842696	0.0236026155983751	23738789882692	-329229338003143	178	MRPL23	mitochondrial ribosomal protein L23
1560960_PM_at	1560960_PM_at	0.790889947842696	0.0236031068929256	-237386994193582	-329230895564456	-0.443333333333333
242520_PM_s_at	242520_PM_s_at	0.790889947842696	0.0236290899979425	237339175163321	-329313222906178	0.294666666666666	C1orf228	chromosome 1 open reading frame 228
207158_PM_at	207158_PM_at	0.790889947842696	0.0236303672804875	-237336825696781	-329317267570515	-0.259333333333333	APOBEC1	apolipoprotein B mRNA editing enzyme catalytic subunit 1
204709_PM_s_at	204709_PM_s_at	0.790889947842696	0.023651471477587	237298022763672	-329384063973312	0.323999999999999	KIF23	kinesin family member 23
203373_PM_at	203373_PM_at	0.790889947842696	0.0236575256704383	237286897106965	-329403214653385	0.312000000000002	SOCS2	suppressor of cytokine signaling 2
223452_PM_s_at	223452_PM_s_at	0.790889947842696	0.0236763071834988	237252399165811	-329462592484133	0.26	ATL3	atlastin GTPase 3
242558_PM_at	242558_PM_at	0.790889947842696	0.0237542937400427	-237109418308664	-329708630618201	-0.260666666666662
206066_PM_s_at	206066_PM_s_at	0.790889947842696	0.0237557829529646	237106692126245	-329713320823564	0.278666666666667	RAD51C	RAD51 paralog C
222002_PM_at	222002_PM_at	0.790889947842696	0.0237610808157799	-237096995011303	-329730003741723	-0.178666666666666	C7orf26	chromosome 7 open reading frame 26
1564639_PM_at	1564639_PM_at	0.790889947842696	0.023762695040991	-237094040751753	-329735086161312	-0.309333333333337	LOC389906	zinc finger protein 839 pseudogene
240448_PM_at	240448_PM_at	0.790889947842696	0.0237639104518997	237091816498712	-329738912672142	0.151333333333334	MTCL1	microtubule crosslinking factor 1
1562940_PM_at	1562940_PM_at	0.790889947842696	0.023766699964784	237086711963143	-329747694210059	0.290666666666665
242597_PM_at	242597_PM_at	0.790889947842696	0.0237710206765633	-237078806556327	-329761293954459	-218	ZMYM2	zinc finger MYM-type containing 2
209765_PM_at	209765_PM_at	0.790889947842696	0.0237780304937727	23706598379016	-329783352444368	0.440666666666666	ADAM19	ADAM metallopeptidase domain 19
235609_PM_at	235609_PM_at	0.790889947842696	0.0238422815825762	236948611461098	-329985226935568	0.362666666666667	BRIP1	BRCA1 interacting protein C-terminal helicase 1
206628_PM_at	206628_PM_at	0.790889947842696	0.0238536068869988	236927952421389	-3300207526457	0.148666666666667	SLC5A1	solute carrier family 5 member 1
241148_PM_at	241148_PM_at	0.790889947842696	0.023861321395444	-236913885104585	-330044941928654	-0.182666666666666	ACTG2	actin, gamma 2, smooth muscle, enteric
208872_PM_s_at	208872_PM_s_at	0.790889947842696	0.0238786605565095	23688228239595	-330099280539075	0.215333333333334	REEP5	receptor accessory protein 5
230233_PM_at	230233_PM_at	0.790889947842696	0.0238823109495452	-236875631767692	-330110715214778	-0.374666666666668
236043_PM_at	236043_PM_at	0.790889947842696	0.0239134926675444	23681885953842	-330208317259163	0.278666666666668	LOC100130175	uncharacterized LOC100130175
234539_PM_at	234539_PM_at	0.790889947842696	0.0239145263072492	236816978751419	-33021155041945	0.186666666666666	ADARB1	adenosine deaminase, RNA specific B1
209531_PM_at	209531_PM_at	0.790889947842696	0.023930492508253	236787936381654	-330261473460518	0.309333333333334	GSTZ1	glutathione S-transferase zeta 1
213180_PM_s_at	213180_PM_s_at	0.790889947842696	0.0239523978896164	236748119282537	-330329911425166	0.306666666666668	GOSR2	golgi SNAP receptor complex member 2
231824_PM_at	231824_PM_at	0.790889947842696	0.0239548517421395	236743661007115	-330337573875379	0.405333333333333	LARP1B	La ribonucleoprotein domain family member 1B
204026_PM_s_at	204026_PM_s_at	0.790889947842696	0.0240019318739603	236658203704883	-33048443123435	0.515333333333331	ZWINT	ZW10 interacting kinetochore protein
239177_PM_at	239177_PM_at	0.790889947842696	0.0240117343722873	-236640429864893	-330514970986863	-0.261333333333334	IRGQ	immunity related GTPase Q
209825_PM_s_at	209825_PM_s_at	0.790889947842696	0.0240221953784235	236621469278727	-330547548192913	0.309333333333332	UCK2	uridine-cytidine kinase 2
200620_PM_at	200620_PM_at	0.790889947842696	0.0240236494887586	236618834294789	-330552075365088	0.139999999999997	TMEM59	transmembrane protein 59
234599_PM_at	234599_PM_at	0.790889947842696	0.0240485799421719	-236573680464256	-330629649115087	-0.347999999999996
223043_PM_at	223043_PM_at	0.790889947842696	0.0240588856273131	236555027292387	-330661692202102	0.147333333333336	EMC4	ER membrane protein complex subunit 4
225036_PM_at	225036_PM_at	0.790889947842696	0.0240853184894754	236507217219688	-330743814466462	0.185333333333334	TOMM5	translocase of outer mitochondrial membrane 5
238350_PM_at	238350_PM_at	0.790889947842696	0.024099028033274	236482439007746	-330786371134564	0.186000000000002	UBN2	ubinuclein 2
209080_PM_x_at	209080_PM_x_at	0.790889947842696	0.0241104295599972	236461841968823	-330821744389401	0.164666666666665	GLRX3	glutaredoxin 3
214907_PM_at	214907_PM_at	0.790889947842696	0.0241398316181318	236408767410072	-33091288503316	0.332666666666668	CEACAM21	carcinoembryonic antigen related cell adhesion molecule 21
222035_PM_s_at	222035_PM_s_at	0.790889947842696	0.0241584632914163	236375165135814	-33097058053576	0.162666666666665	PAPOLA	poly(A) polymerase alpha
1564010_PM_at	1564010_PM_at	0.790889947842696	0.0241810026213725	-236334546783286	-331040315518752	-0.319333333333334	CAST	calpastatin
203214_PM_x_at	203214_PM_x_at	0.790889947842696	0.0241811518174273	236334278029963	-331040776897411	0.546666666666666	CDK1	cyclin dependent kinase 1
213616_PM_at	213616_PM_at	0.790889947842696	0.024185128598943	236327115034996	-331053073745482	0.210000000000002	TPGS2	tubulin polyglutamylase complex subunit 2
227821_PM_at	227821_PM_at	0.790889947842696	0.0242084109580551	-236285200169904	-331125024861516	-0.270666666666667	LGI4	leucine rich repeat LGI family member 4
218884_PM_s_at	218884_PM_s_at	0.790889947842696	0.0242180104099909	-236267929067462	-331154670014714	-0.305333333333335	GUF1	GUF1 homolog, GTPase
211253_PM_x_at	211253_PM_x_at	0.790889947842696	0.0242313307736812	236243973668782	-331195786130802	0.208666666666666	PYY	peptide YY
227337_PM_at	227337_PM_at	0.790889947842696	0.0242655683919664	23618245532542	-33130136124334	0.364666666666666	ANKRD37	ankyrin repeat domain 37
1565723_PM_at	1565723_PM_at	0.790889947842696	0.0242697547014782	-236174938740858	-331314259637756	-0.341333333333332	LOC100128281	uncharacterized LOC100128281
221069_PM_s_at	221069_PM_s_at	0.790889947842696	0.0242828360288554	236151458584067	-331354549642468	0.235333333333333	TACO1	translational activator of cytochrome c oxidase I
205854_PM_at	205854_PM_at	0.790889947842696	0.0242880250194558	236142147849731	-331370525360678	0.199333333333334	TULP3	tubby like protein 3
221186_PM_at	221186_PM_at	0.790889947842696	0.0243014217172176	-236118118157844	-331411754517556	-0.230666666666667	LOC100131532	uncharacterized LOC100131532
201391_PM_at	201391_PM_at	0.790889947842696	0.0243096788480417	23610331330152	-331437154704373	0.272000000000001	TRAP1	TNF receptor associated protein 1
242268_PM_at	242268_PM_at	0.790889947842696	0.0243209526995666	-236083106889419	-331471820461986	-234	CELF2	CUGBP, Elav-like family member 2
205335_PM_s_at	205335_PM_s_at	0.790889947842696	0.0243296739312805	236067481426646	-331498625884334	0.197333333333335	SRP19	signal recognition particle 19
210327_PM_s_at	210327_PM_s_at	0.790889947842696	0.0243535875011022	236024662525056	-331572075554074	0.215333333333335	AGXT	alanine-glyoxylate aminotransferase
218883_PM_s_at	218883_PM_s_at	0.790889947842696	0.0243547950267008	236022501377858	-331575782458529	0.42466666666667	CENPU	centromere protein U
224330_PM_s_at	224330_PM_s_at	0.790889947842696	0.0243728631273039	235990175913648	-331631225991138	0.261333333333333	MRPL27	mitochondrial ribosomal protein L27
213326_PM_at	213326_PM_at	0.790889947842696	0.0243776711618841	235981577564471	-331645972742994	0.232666666666668	VAMP1	vesicle associated membrane protein 1
208801_PM_at	208801_PM_at	0.790889947842696	0.0243897640834376	235959958231276	-331683049799893	0.178666666666665	SRP72	signal recognition particle 72
204805_PM_s_at	204805_PM_s_at	0.790889947842696	0.0244056866537233	235931507189278	-331731839791969	0.238666666666664	H1FX	H1 histone family member X
217389_PM_s_at	217389_PM_s_at	0.790889947842696	0.0244131035956953	-235918260063982	-331754555637348	-272	ATF5	activating transcription factor 5
202175_PM_at	202175_PM_at	0.790889947842696	0.0244131592752164	235918160630647	-33175472614001	0.277333333333333	CHPF	chondroitin polymerizing factor
227672_PM_at	227672_PM_at	0.790889947842696	0.0244433515609557	-23586427303711	-331847122564974	-0.271333333333334	MROH6	maestro heat like repeat family member 6
213393_PM_at	213393_PM_at	0.790889947842696	0.0244529303083556	235847189366091	-331876411560422	0.278000000000001	MFSD9	major facilitator superfamily domain containing 9
240150_PM_at	240150_PM_at	0.790889947842696	0.0244824274540325	-235794619351142	-331966531120545	-0.270000000000001
203320_PM_at	203320_PM_at	0.790889947842696	0.0245115850937261	-235742710787562	-33205550376165	-0.20466666666667	SH2B3	SH2B adaptor protein 3
205164_PM_at	205164_PM_at	0.790889947842696	0.0245342232748387	235702447214122	-332124507680073	0.268666666666666	GCAT	glycine C-acetyltransferase
239561_PM_at	239561_PM_at	0.790889947842696	0.0245365605625955	235698292103493	-332131628287076	0.234666666666669
215268_PM_at	215268_PM_at	0.790889947842696	0.02455694345156	-235662071640376	-332193695732011	-0.245999999999998	KIAA0754	KIAA0754
220550_PM_at	220550_PM_at	0.790889947842696	0.0245616425468302	-235653725196339	-332207997319397	-0.243333333333333	FBXO4	F-box protein 4
235949_PM_at	235949_PM_at	0.790889947842696	0.0245746410542146	-235630645028299	-332247543323267	-284	TTC26	tetratricopeptide repeat domain 26
228761_PM_at	228761_PM_at	0.790889947842696	0.024576161408021	-235627946208559	-332252167365909	-0.208666666666666	SCRT1	scratch family transcriptional repressor 1
232293_PM_at	232293_PM_at	0.790889947842696	0.024612502023805	-235563482014304	-332362607171915	-0.215333333333334	LCORL	ligand dependent nuclear receptor corepressor like
207889_PM_at	207889_PM_at	0.790889947842696	0.0246278559015741	-23553627186199	-332409217508609	-184	SARDH	sarcosine dehydrogenase
218561_PM_s_at	218561_PM_s_at	0.790889947842696	0.0246322535563493	235528481166843	-332422562127171	0.226666666666667	LYRM4	LYR motif containing 4
223640_PM_at	223640_PM_at	0.790889947842696	0.0246429408702044	-235509553234791	-332454982413793	-0.161333333333333	HCST	hematopoietic cell signal transducer
208035_PM_at	208035_PM_at	0.790889947842696	0.024658640215131	-235481762150243	-332502580634706	-0.252666666666666	GRM6	glutamate metabotropic receptor 6
227854_PM_at	227854_PM_at	0.790889947842696	0.0246608279680167	-235477890648235	-33250921112166	-0.196666666666667
224802_PM_at	224802_PM_at	0.790889947842696	0.0246795846868765	235444711055214	-332566032846898	0.466666666666667	NDFIP2	Nedd4 family interacting protein 2
238344_PM_at	238344_PM_at	0.790889947842696	0.0246844903364093	235436037002814	-332580886726443	0.216666666666667
207628_PM_s_at	207628_PM_s_at	0.790889947842696	0.0246996215274902	235409292225793	-33262668353882	266	WBSCR22	Williams-Beuren syndrome chromosome region 22
241186_PM_at	241186_PM_at	0.790889947842696	0.0247002574681833	-235408168508995	-332628607676547	-186
217184_PM_s_at	217184_PM_s_at	0.790889947842696	0.0247080852368998	235394338870015	-332652287638992	0.355333333333334	LTK	leukocyte receptor tyrosine kinase
1555610_PM_at	1555610_PM_at	0.790889947842696	0.0247143528435934	-23538326849412	-332671242358117	-0.202666666666667	AGK	acylglycerol kinase
217235_PM_x_at	217235_PM_x_at	0.790889947842696	0.0247366389142834	235343925544006	-332738600665894	1076	IGLV2-23	immunoglobulin lambda variable 2-23
225924_PM_at	225924_PM_at	0.790889947842696	0.0247373897147753	-23534260066961	-33274086882832	-0.195333333333327	FNIP2	folliculin interacting protein 2
209474_PM_s_at	209474_PM_s_at	0.790889947842696	0.0247604583950762	235301911055513	-332810524644866	0.442666666666667	ENTPD1	ectonucleoside triphosphate diphosphohydrolase 1
243558_PM_at	243558_PM_at	0.790889947842696	0.0247604665411743	235301896693112	-332810549230197	0.244666666666667
AFFX-HUMGAPDH/M33197_3_at	AFFX-HUMGAPDH/M33197_3_at	0.790889947842696	0.0247765709776459	235273511295142	-332859136964079	0.122666666666664	GAPDH	glyceraldehyde-3-phosphate dehydrogenase
231807_PM_at	231807_PM_at	0.790889947842696	0.0247873366963506	235254545146686	-332891599459879	202	KIAA1217	KIAA1217
1552598_PM_at	1552598_PM_at	0.790889947842696	0.024819742145772	-235197500917276	-332989226041187	-176	KCNG4	potassium voltage-gated channel modifier subfamily G member 4
203165_PM_s_at	203165_PM_s_at	0.790889947842696	0.0248332748708038	235173698844868	-333029956731681	0.231333333333335	SLC33A1	solute carrier family 33 member 1
213684_PM_s_at	213684_PM_s_at	0.790889947842696	0.0248341674563253	235172129331284	-333032642426026	0.286666666666668	PDLIM5	PDZ and LIM domain 5
225739_PM_at	225739_PM_at	0.790889947842696	0.0248598265878714	-235127032399001	-333109805585397	-0.254666666666667	RAB11FIP4	RAB11 family interacting protein 4
207614_PM_s_at	207614_PM_s_at	0.790889947842696	0.0248875859849016	-23507829161812	-333193192547228	-0.176000000000002	CUL1	cullin 1
240878_PM_at	240878_PM_at	0.790889947842696	0.0248981796752845	-235059703878834	-333224989909231	-0.227333333333334	SPEM1	spermatid maturation 1
243116_PM_at	243116_PM_at	0.790889947842696	0.0248988931749457	235058452226418	-333227131005196	0.189333333333334	PIP5KL1	phosphatidylinositol-4-phosphate 5-kinase like 1
200622_PM_x_at	200622_PM_x_at	0.790889947842696	0.0249070836730935	235044086421357	-333251704833118	0.258666666666668	CALM3	calmodulin 3
215992_PM_s_at	215992_PM_s_at	0.790889947842696	0.0249136325442179	235032603041897	-333271347332867	0.217333333333334	RAPGEF2	Rap guanine nucleotide exchange factor 2
221677_PM_s_at	221677_PM_s_at	0.790889947842696	0.024914704633642	235030723404306	-333274562421809	0.172666666666666	DONSON	downstream neighbor of SON
224210_PM_s_at	224210_PM_s_at	0.790889947842696	0.024922069539111	23501781288535	-333296645190618	0.222666666666666	PXMP4	peroxisomal membrane protein 4
210386_PM_s_at	210386_PM_s_at	0.790889947842696	0.0249475883752214	23497310563213	-333373108409608	0.157999999999999	MTX1	metaxin 1
244324_PM_at	244324_PM_at	0.790889947842696	0.0249505063650927	-234967996152523	-333381846585608	-0.277333333333333	C18orf54	chromosome 18 open reading frame 54
217464_PM_at	217464_PM_at	0.790889947842696	0.0249752598791552	-234924673829011	-333455930893409	-0.198666666666665
230115_PM_at	230115_PM_at	0.790889947842696	0.024982999601432	-23491113614556	-333479079456973	-0.264666666666667	DKFZp779M0652	uncharacterized DKFZp779M0652
201764_PM_at	201764_PM_at	0.790889947842696	0.0249945391226591	234890959217977	-333513579059566	0.267333333333336	TMEM106C	transmembrane protein 106C
1561452_PM_at	1561452_PM_at	0.790889947842696	0.0249947189688305	-234890644822545	-333514116614363	-244	LOC101928551	uncharacterized LOC101928551
207442_PM_at	207442_PM_at	0.790889947842696	0.0250050461413628	-234872594963291	-333544977550226	-0.205333333333333	CSF3	colony stimulating factor 3
242219_PM_at	242219_PM_at	0.790889947842696	0.0250175971250872	-234850667405899	-333582466308269	-0.399333333333334	LINC01588	long intergenic non-protein coding RNA 1588
201027_PM_s_at	201027_PM_s_at	0.790889947842696	0.0250380945963042	23481487811723	-333643648991557	0.200666666666668	EIF5B	eukaryotic translation initiation factor 5B
242240_PM_at	242240_PM_at	0.790889947842696	0.0250426231652226	-234806974658574	-33365715931911	-0.25
210667_PM_s_at	210667_PM_s_at	0.790889947842696	0.025058864680131	234778639888094	-333705592856891	0.275333333333332	C21orf33	chromosome 21 open reading frame 33
203150_PM_at	203150_PM_at	0.790889947842696	0.0250709973907747	23475748414115	-333741752533302	0.173333333333334	RABEPK	Rab9 effector protein with kelch motifs
230670_PM_at	230670_PM_at	0.790889947842696	0.0250762309556814	-234748361261736	-333757344810682	-0.215999999999999	IGSF10	immunoglobulin superfamily member 10
201689_PM_s_at	201689_PM_s_at	0.790889947842696	0.0251052596875711	234697791156029	-333843768916153	442	TPD52	tumor protein D52
224264_PM_x_at	224264_PM_x_at	0.790889947842696	0.0251239340185745	-234665287125083	-33389931165927	-0.216666666666668	ZAN	zonadhesin (gene/pseudogene)
1552468_PM_a_at	1552468_PM_a_at	0.790889947842696	0.0251473004246926	234624646989267	-333968750169679	0.183333333333333	DSCR10	Down syndrome critical region 10 (non-protein coding)
235948_PM_at	235948_PM_at	0.790889947842696	0.0251621924802421	-234598763742452	-334012970623098	-0.204666666666665	RIMKLA	ribosomal modification protein rimK like family member A
222451_PM_s_at	222451_PM_s_at	0.790889947842696	0.0251760956548498	234574611741665	-334054230397717	0.290000000000001	ZDHHC9	zinc finger DHHC-type containing 9
1569194_PM_at	1569194_PM_at	0.790889947842696	0.0251947789698971	-234542174892912	-334109639059801	-0.256666666666668	ZNF789	zinc finger protein 789
203348_PM_s_at	203348_PM_s_at	0.790889947842696	0.0252001825398072	-234532797599108	-33412565641714	-0.161333333333333	ETV5	ETS variant 5
212980_PM_at	212980_PM_at	0.790889947842696	0.0252107672855641	-234514434225267	-334157021669517	-0.27733333333333	USP34	ubiquitin specific peptidase 34
209730_PM_at	209730_PM_at	0.790889947842696	0.0252129148223123	234510709336041	-334163383705351	0.378000000000001	SEMA3F	semaphorin 3F
236292_PM_at	236292_PM_at	0.790889947842696	0.0252219157714583	-234495100369162	-3341900427779	-0.241333333333333	RNF130	ring finger protein 130
210889_PM_s_at	210889_PM_s_at	0.790889947842696	0.0252393040808066	234464960762776	-334241515881945	318	FCGR2B	Fc fragment of IgG receptor IIb
201861_PM_s_at	201861_PM_s_at	0.790889947842696	0.0252424683310844	-234459478107406	-334250878813552	-0.135333333333335	LRRFIP1	LRR binding FLII interacting protein 1
1564473_PM_at	1564473_PM_at	0.790889947842696	0.0252441531100871	2344565591665	-33425586353673	0.214000000000001	ESCO2	establishment of sister chromatid cohesion N-acetyltransferase 2
1560724_PM_at	1560724_PM_at	0.790889947842696	0.0252528609027238	-234441475409396	-334281621659782	-0.243999999999999
204963_PM_at	204963_PM_at	0.790889947842696	0.0252739540100599	234404957146726	-334343978354605	0.537333333333332	SSPN	sarcospan
232101_PM_s_at	232101_PM_s_at	0.790889947842696	0.0253035960958141	-234353684727751	-334431517607184	-0.234000000000001	PIGN	phosphatidylinositol glycan anchor biosynthesis class N
222838_PM_at	222838_PM_at	0.790889947842696	0.0253183575090363	234328171934679	-334475071785957	0.483333333333333	SLAMF7	SLAM family member 7
207507_PM_s_at	207507_PM_s_at	0.790889947842696	0.0253862169599668	234211060412291	-334674958407353	0.16666666666667	ATP5G3	ATP synthase, H+ transporting, mitochondrial Fo complex subunit C3 (subunit 9)
205651_PM_x_at	205651_PM_x_at	0.790889947842696	0.0254201471794641	234152610003374	-334774697086358	172	RAPGEF4	Rap guanine nucleotide exchange factor 4
201968_PM_s_at	201968_PM_s_at	0.790889947842696	0.0254386586321375	234120750728076	-33482905419437	0.172666666666669	PGM1	phosphoglucomutase 1
217607_PM_x_at	217607_PM_x_at	0.790889947842696	0.0254405469141614	-234117502065314	-334834596665724	-0.234000000000001	EIF4G2	eukaryotic translation initiation factor 4 gamma 2
229595_PM_at	229595_PM_at	0.790889947842696	0.0254409776649039	234116761018075	-3348358609428	0.239999999999998	CHCHD4	coiled-coil-helix-coiled-coil-helix domain containing 4
233764_PM_s_at	233764_PM_s_at	0.790889947842696	0.0254496656118239	234101817027068	-334861355842347	0.288666666666668	LARP1B	La ribonucleoprotein domain family member 1B
1558768_PM_at	1558768_PM_at	0.790889947842696	0.0254549194000127	234092782314331	-334876768810622	234	DNAH1	dynein axonemal heavy chain 1
1554735_PM_a_at	1554735_PM_a_at	0.790889947842696	0.0254552333397909	-234092242499077	-334877689707902	-0.210666666666667	TRIM7	tripartite motif containing 7
218537_PM_at	218537_PM_at	0.790889947842696	0.0255766571817008	233883906205191	-335232995444978	0.213999999999999	HCFC1R1	host cell factor C1 regulator 1
222343_PM_at	222343_PM_at	0.790889947842696	0.0255818623552322	233874995303567	-335248187794111	0.410666666666666	BCL2L11	BCL2 like 11
201830_PM_s_at	201830_PM_s_at	0.790889947842696	0.0255917239554414	23385811741437	-335276962142552	0.371999999999997	NET1	neuroepithelial cell transforming 1
216511_PM_s_at	216511_PM_s_at	0.790889947842696	0.0255944605683001	-233853434810914	-335284945056364	-0.311333333333334	TCF7L2	transcription factor 7 like 2
232353_PM_s_at	232353_PM_s_at	0.790889947842696	0.0256000306680092	233843905242522	-335301190759669	0.212666666666668	STYXL1	serine/threonine/tyrosine interacting-like 1
223306_PM_at	223306_PM_at	0.790889947842696	0.0256277432005079	233796521303245	-335381962848109	0.254666666666667	EBPL	emopamil binding protein like
1552295_PM_a_at	1552295_PM_a_at	0.790889947842696	0.0256334504392392	233786768606449	-335398586237949	0.196666666666665	SLC39A13	solute carrier family 39 member 13
243124_PM_at	243124_PM_at	0.790889947842696	0.0256382233127504	-233778614088505	-335412485191399	-0.345333333333334	RRN3P2	RRN3 homolog, RNA polymerase I transcription factor pseudogene 2
1560856_PM_at	1560856_PM_at	0.790889947842696	0.0256594057388498	-233742440195364	-335474137831375	-0.324000000000001	ARHGAP26-AS1	ARHGAP26 antisense RNA 1
211452_PM_x_at	211452_PM_x_at	0.790889947842696	0.0256631294598277	-233736083872329	-335484970516326	-0.160666666666664	LRRFIP1	LRR binding FLII interacting protein 1
209186_PM_at	209186_PM_at	0.790889947842696	0.0256668778161741	233729686339739	-335495873234324	0.232666666666669	ATP2A2	ATPase sarcoplasmic/endoplasmic reticulum Ca2+ transporting 2
214047_PM_s_at	214047_PM_s_at	0.790889947842696	0.0256725377832381	233720027754017	-335512333084957	0.160666666666667	MBD4	methyl-CpG binding domain 4, DNA glycosylase
1566935_PM_at	1566935_PM_at	0.790889947842696	0.0256815734500963	-233704612616293	-335538602128855	-0.161333333333334	TYRO3P	TYRO3P protein tyrosine kinase pseudogene
230080_PM_at	230080_PM_at	0.790889947842696	0.0256860638341837	233696953701705	-335551653310179	206	HOXA-AS2	HOXA cluster antisense RNA 2
218493_PM_at	218493_PM_at	0.790889947842696	0.0257039667062058	233666430138136	-335603664193841	0.299333333333331	SNRNP25	small nuclear ribonucleoprotein U11/U12 subunit 25
205056_PM_s_at	205056_PM_s_at	0.790889947842696	0.0257046437438958	-233665276197805	-33560563037155	-0.241333333333333	GPR162	G protein-coupled receptor 162
244043_PM_at	244043_PM_at	0.790889947842696	0.0257057314005662	-233663422457684	-335608788911728	-0.389333333333334	TFDP2	transcription factor Dp-2
218295_PM_s_at	218295_PM_s_at	0.790889947842696	0.025720956661492	233637480834542	-335652988428106	0.336666666666666	NUP50	nucleoporin 50
204092_PM_s_at	204092_PM_s_at	0.790889947842696	0.0257247675889269	233630989743723	-335664047482732	0.507333333333333	AURKA	aurora kinase A
229243_PM_at	229243_PM_at	0.790889947842696	0.0257298638136747	23362231078602	-335678833748526	0.295333333333331
223355_PM_at	223355_PM_at	0.790889947842696	0.0257400731479982	233604928791955	-335708446203751	0.327333333333334	ALG1	ALG1, chitobiosyldiphosphodolichol beta-mannosyltransferase
233801_PM_s_at	233801_PM_s_at	0.790889947842696	0.0257596333947418	-233571643729405	-335765147483098	-168	SEMA6D	semaphorin 6D
201355_PM_s_at	201355_PM_s_at	0.790889947842696	0.0257659288478515	-233560935815711	-335783387327398	-0.257999999999999	BAZ2A	bromodomain adjacent to zinc finger domain 2A
1553317_PM_s_at	1553317_PM_s_at	0.790889947842696	0.0257836431100055	-233530818382609	-335834686334339	-254	GPR82	G protein-coupled receptor 82
212926_PM_at	212926_PM_at	0.790889947842696	0.0257891448532295	233521468237968	-335850611534824	0.159999999999998	SMC5	structural maintenance of chromosomes 5
211988_PM_at	211988_PM_at	0.790889947842696	0.025789616662092	-233520666488627	-335851977057472	-0.159333333333336	SMARCE1	SWI/SNF related, matrix associated, actin dependent regulator of chromatin, subfamily e, member 1
203478_PM_at	203478_PM_at	0.790889947842696	0.0257910869902728	233518168030886	-335856232358241	0.140666666666666	NDUFC1	NADH:ubiquinone oxidoreductase subunit C1
219017_PM_at	219017_PM_at	0.790889947842696	0.0258288555547501	233454033845307	-335965453469212	0.327999999999996	ETNK1	ethanolamine kinase 1
209767_PM_s_at	209767_PM_s_at	0.790889947842696	0.0258405545441401	233434185186035	-335999251872252	0.412666666666666	SEPT5///GP1BB	septin 5///glycoprotein Ib platelet beta subunit
213911_PM_s_at	213911_PM_s_at	0.790889947842696	0.0258420120686629	233431712900104	-336003461559942	0.154666666666666	H2AFZ	H2A histone family member Z
237503_PM_at	237503_PM_at	0.790889947842696	0.025842707194738	233430533856007	-336005469168167	0.208666666666667	SLC5A8	solute carrier family 5 member 8
217132_PM_at	217132_PM_at	0.790889947842696	0.0258595297015034	-233402008958188	-336054037659856	-0.22
1558807_PM_at	1558807_PM_at	0.790889947842696	0.0258609677245667	-233399571368897	-33605818788705	-0.333333333333333	ATAD2B	ATPase family, AAA domain containing 2B
1566934_PM_at	1566934_PM_at	0.790889947842696	0.0258995677335766	-233334186351464	-336169501315078	-214	TYRO3P	TYRO3P protein tyrosine kinase pseudogene
1556211_PM_a_at	1556211_PM_a_at	0.790889947842696	0.0259006813134912	-23333230135324	-336172710084923	-0.318666666666666
1568822_PM_at	1568822_PM_at	0.790889947842696	0.0259023312292908	-233329508614003	-336177464040393	-0.201333333333333	MTG2	mitochondrial ribosome associated GTPase 2
224469_PM_s_at	224469_PM_s_at	0.790889947842696	0.0259059532797149	233323378294182	-336187899277558	0.28	INF2	inverted formin, FH2 and WH2 domain containing
209205_PM_s_at	209205_PM_s_at	0.790889947842696	0.0259173110935201	233304160220447	-336220611747188	0.151333333333332	LMO4	LIM domain only 4
236075_PM_s_at	236075_PM_s_at	0.791456802468615	0.0259503518894032	233248296565015	-336315691112057	0.322666666666664
219648_PM_at	219648_PM_at	0.791725455988304	0.025977288185054	233202801648785	-336393111781373	294	MREG	melanoregulin
1569953_PM_at	1569953_PM_at	0.791725455988304	0.0259881005017819	233184551837681	-336424165447086	0.256666666666666
203557_PM_s_at	203557_PM_s_at	0.791787335891861	0.0260349607543734	233105536976063	-336558597525101	0.209999999999999	PCBD1	pterin-4 alpha-carbinolamine dehydratase 1
203328_PM_x_at	203328_PM_x_at	0.791787335891861	0.026046666158562	233085819619461	-336592138950541	0.261999999999998	IDE	insulin degrading enzyme
202868_PM_s_at	202868_PM_s_at	0.791787335891861	0.0260528319185198	233075436826884	-336609800479895	0.172000000000001	POP4	POP4 homolog, ribonuclease P/MRP subunit
1553976_PM_a_at	1553976_PM_a_at	0.791787335891861	0.0260604125944836	233062674439715	-336631509072491	0.331999999999999	DPCD	deleted in primary ciliary dyskinesia homolog (mouse)
221662_PM_s_at	221662_PM_s_at	0.791787335891861	0.0260968731817189	-233001338358085	-336735829592812	-0.187333333333332	SLC22A7	solute carrier family 22 member 7
202644_PM_s_at	202644_PM_s_at	0.791787335891861	0.0261079884176544	-232982655081903	-336767602504927	-0.43266666666667	TNFAIP3	TNF alpha induced protein 3
227462_PM_at	227462_PM_at	0.791787335891861	0.0261107057781048	-232978088643763	-336775367963636	-0.63133333333333	ERAP2	endoplasmic reticulum aminopeptidase 2
240479_PM_at	240479_PM_at	0.791787335891861	0.0261156042676888	-232969857972365	-336789364379696	-0.272666666666666	HS3ST5	heparan sulfate-glucosamine 3-sulfotransferase 5
226538_PM_at	226538_PM_at	0.791787335891861	0.026120371767976	232961848735331	-336802983925717	0.153333333333334	MAN2A1	mannosidase alpha class 2A member 1
228897_PM_at	228897_PM_at	0.791836420783005	0.0261364630528028	232934825682348	-336848933777643	498	DERL3	derlin 3
231051_PM_at	231051_PM_at	0.792292744517102	0.0261660054709385	-232885252467913	-3369332185561	-214	MRLN	myoregulin
227806_PM_at	227806_PM_at	0.792607158363525	0.0261908753051495	232843559220466	-337004096484642	0.392666666666667	C16orf74	chromosome 16 open reading frame 74
243246_PM_at	243246_PM_at	0.792878407772877	0.026233763555385	-232771742838894	-337126163456065	-0.258666666666666
202638_PM_s_at	202638_PM_s_at	0.792878407772877	0.0262505227757275	-232743708354856	-337173807108733	-0.280666666666667	ICAM1	intercellular adhesion molecule 1
242025_PM_at	242025_PM_at	0.792878407772877	0.0262526644151203	-232740127029656	-337179893173245	-0.354000000000001
236952_PM_at	236952_PM_at	0.792878407772877	0.0262644027234532	-232720502503593	-337213241766309	-0.204666666666667
225378_PM_at	225378_PM_at	0.792878407772877	0.026272293763908	232707314433468	-33723565162651	0.212666666666666	VPS37A	VPS37A, ESCRT-I subunit
212656_PM_at	212656_PM_at	0.79316928998597	0.0262964286216677	232667000743642	-337304149504271	0.182666666666663	TSFM	Ts translation elongation factor, mitochondrial
236643_PM_s_at	236643_PM_s_at	0.795884535818744	0.0264030254261407	-232489345658459	-337605912739191	-228
221185_PM_s_at	221185_PM_s_at	0.795884535818744	0.0264155408397485	232468529904847	-337641260101119	0.347333333333334	IQCG	IQ motif containing G
210630_PM_s_at	210630_PM_s_at	0.796347700651971	0.0264454678257266	232418791169262	-337725713195399	0.303333333333332	RAD52	RAD52 homolog, DNA repair protein
211638_PM_at	211638_PM_at	0.796770402804774	0.0264747583568363	232370159446251	-337808274976991	0.379333333333334	IGHM///IGHG3///IGHG1///IGHD///IGHA2///IGHA1///IGH	immunoglobulin heavy constant mu///immunoglobulin heavy constant gamma 3 (G3m marker)///immunoglobulin heavy constant gamma 1 (G1m marker)///immunoglobulin heavy constant delta///immunoglobulin heavy constant alpha 2 (A2m marker)///immunoglobulin heavy constant alpha 1///immunoglobulin heavy locus
217249_PM_x_at	217249_PM_x_at	0.796770402804774	0.0264886294928609	23234714584914	-337847340995552	0.203999999999999
218051_PM_s_at	218051_PM_s_at	0.799495177747423	0.0266077003600523	232150042054729	-33818182245018	0.602666666666667	NT5DC2	5'-nucleotidase domain containing 2
210126_PM_at	210126_PM_at	0.799495177747423	0.0266297177772079	-232113682872531	-338243502557808	-202	PSG9	pregnancy specific beta-1-glycoprotein 9
214005_PM_at	214005_PM_at	0.799495177747423	0.0266319540907252	232109991382337	-33824976448	0.269333333333332	GGCX	gamma-glutamyl carboxylase
226554_PM_at	226554_PM_at	0.799495177747423	0.0266469530338255	-232085239811156	-338291749166437	-0.151999999999997	ZBTB7A	zinc finger and BTB domain containing 7A
233166_PM_at	233166_PM_at	0.799495177747423	0.0266522745903555	-232076461091209	-338306639291426	-0.151333333333333	DEFB126	defensin beta 126
222234_PM_s_at	222234_PM_s_at	0.801217944749823	0.0267333956817563	231942835112778	-338533243959031	0.196666666666667	DBNDD1	dysbindin domain containing 1
215822_PM_x_at	215822_PM_x_at	0.801217944749823	0.0267503218388488	-231914999841347	-338580436377058	-246	MYT1	myelin transcription factor 1
235428_PM_at	235428_PM_at	0.801217944749823	0.0267536358413219	231909551786109	-338589672663756	0.432666666666667
214214_PM_s_at	214214_PM_s_at	0.801530489507882	0.0267787212797297	231868332329518	-338659548803008	0.207333333333333	C1QBP	complement C1q binding protein
206436_PM_at	206436_PM_at	0.80204019429782	0.0268179302401799	-231803975423784	-338768631425985	-0.158666666666667	MPPED1	metallophosphoesterase domain containing 1
1556618_PM_at	1556618_PM_at	0.80204019429782	0.0268315848091496	-23178158299908	-338806581017627	-0.266666666666667	ELK4	ELK4, ETS transcription factor
227920_PM_at	227920_PM_at	0.80204019429782	0.0268418726552637	-231764718532851	-3388351604728	-0.272666666666667	BEND3	BEN domain containing 3
223789_PM_s_at	223789_PM_s_at	0.80204019429782	0.0268543842813416	231744216574588	-338869902346248	0.228000000000001	GTPBP2	GTP binding protein 2
218726_PM_at	218726_PM_at	0.802113928799433	0.0269387605374638	231606179679999	-33910376103172	0.536666666666665	HJURP	Holliday junction recognition protein
241930_PM_x_at	241930_PM_x_at	0.802113928799433	0.0269486289047867	-231590060849858	-339131063064208	-0.196000000000001
1557812_PM_a_at	1557812_PM_a_at	0.802113928799433	0.0269588991320385	231573291286562	-339159465954691	0.35
223478_PM_at	223478_PM_at	0.802113928799433	0.0269704347342106	231554462454034	-339191355020587	0.202666666666668	TIMM8B	translocase of inner mitochondrial membrane 8 homolog B
203594_PM_at	203594_PM_at	0.802113928799433	0.0269715077775606	231552711363014	-339194320631602	0.194666666666666	RTCA	RNA 3'-terminal phosphate cyclase
227985_PM_at	227985_PM_at	0.802113928799433	0.0269716027275192	231552556417951	-339194583042586	0.355333333333334	LOC100506098	uncharacterized LOC100506098
218052_PM_s_at	218052_PM_s_at	0.802113928799433	0.0269790030158577	231540481696258	-339215032119388	0.181333333333331	ATP13A1	ATPase 13A1
208842_PM_s_at	208842_PM_s_at	0.802113928799433	0.0269832232738056	231533597027708	-339226691290884	0.206666666666665	GORASP2	golgi reassembly stacking protein 2
225100_PM_at	225100_PM_at	0.802113928799433	0.0269984507901266	23150876387614	-33926874424842	0.225333333333333	FBXO45	F-box protein 45
237716_PM_at	237716_PM_at	0.802113928799433	0.0270159136805031	-231480300820181	-339316940438329	-0.226666666666665
1553813_PM_s_at	1553813_PM_s_at	0.802113928799433	0.0270301825202141	-231457056128616	-339356297479004	-0.200666666666667	TLE6	transducin like enhancer of split 6
233095_PM_at	233095_PM_at	0.802113928799433	0.0270327713553167	-231452839967141	-339363435841584	-0.179333333333334	EPHA6	EPH receptor A6
217834_PM_s_at	217834_PM_s_at	0.802670206136924	0.0270796714390126	231376521817393	-339492634650706	0.189333333333335	SYNCRIP	synaptotagmin binding cytoplasmic RNA interacting protein
224676_PM_at	224676_PM_at	0.802670206136924	0.0270808590062828	231374590898212	-339495903128284	0.16333333333333	TMED4	transmembrane p24 trafficking protein 4
216452_PM_at	216452_PM_at	0.804255024505439	0.027155585623895	-231253242977802	-339701272701029	-0.22	TRPM3	transient receptor potential cation channel subfamily M member 3
209056_PM_s_at	209056_PM_s_at	0.804255024505439	0.0271678822526146	231233303473285	-339735011458888	0.134000000000002	CDC5L	cell division cycle 5 like
218359_PM_at	218359_PM_at	0.804255024505439	0.0272154318315768	231156276387083	-339865327254066	0.235333333333333	NRSN2	neurensin 2
227525_PM_at	227525_PM_at	0.804255024505439	0.027244343361453	231109501031028	-339944448405811	0.346666666666668	GLCCI1	glucocorticoid induced 1
239956_PM_at	239956_PM_at	0.804255024505439	0.02724862629446	231102575573897	-339956161996903	0.358000000000001
201145_PM_at	201145_PM_at	0.804255024505439	0.0272647289330159	231076546565556	-34000018487564	0.191333333333327	HAX1	HCLS1 associated protein X-1
235104_PM_at	235104_PM_at	0.804255024505439	0.027265244156925	-231075713964198	-340001592999886	-0.643333333333335	ERAP2	endoplasmic reticulum aminopeptidase 2
1554999_PM_at	1554999_PM_at	0.804255024505439	0.027309060444601	-231004958779479	-340121244165878	-0.614666666666666	RASGEF1B	RasGEF domain family member 1B
229321_PM_s_at	229321_PM_s_at	0.804255024505439	0.0273298582195608	-230971410074204	-340177968389455	-0.229333333333334
224331_PM_s_at	224331_PM_s_at	0.804255024505439	0.0273298582195619	230971410074202	-340177968389459	0.229333333333331	MRPL36	mitochondrial ribosomal protein L36
210559_PM_s_at	210559_PM_s_at	0.804255024505439	0.0273403523371455	230954490850824	-340206573349023	0.585333333333333	CDK1	cyclin dependent kinase 1
1568736_PM_s_at	1568736_PM_s_at	0.804255024505439	0.0273580947042398	230925898904941	-340254909923625	0.225999999999999	DLGAP1	DLG associated protein 1
226120_PM_at	226120_PM_at	0.804255024505439	0.0273806966933669	230889499868564	-340316439081336	0.286666666666666	TTC8	tetratricopeptide repeat domain 8
216185_PM_at	216185_PM_at	0.804255024505439	0.0273984618098506	-230860909325913	-340364764140961	-176	FUT9	fucosyltransferase 9
217741_PM_s_at	217741_PM_s_at	0.804255024505439	0.0274007957010685	-230857154488085	-34037111044294	-0.242666666666667	ZFAND5	zinc finger AN1-type containing 5
213232_PM_at	213232_PM_at	0.804255024505439	0.0274055123525904	-230849567071099	-34038393423093	-272	FAM234B	family with sequence similarity 234 member B
1557352_PM_at	1557352_PM_at	0.804255024505439	0.0274174108304539	-230830431880292	-34041627410132	-0.342666666666666	SQLE	squalene epoxidase
1565713_PM_at	1565713_PM_at	0.804255024505439	0.0274301746876036	-230809913310237	-34045094998117	-0.225333333333334
226415_PM_at	226415_PM_at	0.804255024505439	0.0274351765315679	230801874932898	-340464534076586	0.184666666666667	VAT1L	vesicle amine transport 1 like
1564056_PM_at	1564056_PM_at	0.804255024505439	0.0274496967691888	-230778547197349	-3405039539363	-0.257333333333334
1555319_PM_at	1555319_PM_at	0.804255024505439	0.0274549277039786	-230770146077562	-340518149727181	-0.253333333333334	STAB1	stabilin 1
227021_PM_at	227021_PM_at	0.804255024505439	0.027493180137069	-230708754781296	-34062187511111	-212	KDM1B	lysine demethylase 1B
205211_PM_s_at	205211_PM_s_at	0.804255024505439	0.0274933062842301	-230708552455343	-340622216925903	-0.287333333333334	RIN1	Ras and Rab interactor 1
207245_PM_at	207245_PM_at	0.804255024505439	0.0274990806694442	230699291883068	-340637861764748	0.882666666666665	UGT2B17	UDP glucuronosyltransferase family 2 member B17
232413_PM_at	232413_PM_at	0.804255024505439	0.0275018029946025	-230694926608783	-340645236325853	-0.310666666666666
236515_PM_at	236515_PM_at	0.805024261091622	0.0275746486720996	230578262404784	-34084229048787	0.163999999999998
1569912_PM_at	1569912_PM_at	0.805024261091622	0.0276141818995216	-230515065267714	-340949006950761	-0.288666666666666	LOC101928255	uncharacterized LOC101928255
219382_PM_at	219382_PM_at	0.805024261091622	0.0276147644424685	-23051413463488	-340950578296431	-0.248666666666669	SERTAD3	SERTA domain containing 3
242515_PM_x_at	242515_PM_x_at	0.805024261091622	0.0276222700104085	23050214580987	-340970820686588	0.187333333333332	AKIP1	A-kinase interacting protein 1
214315_PM_x_at	214315_PM_x_at	0.805024261091622	0.0276280892708594	230492852586645	-34098651123212	0.291333333333334	CALR	calreticulin
209359_PM_x_at	209359_PM_x_at	0.805024261091622	0.027635596231316	-230480866753408	-341006747313179	-0.250666666666667	RUNX1	runt related transcription factor 1
212664_PM_at	212664_PM_at	0.805024261091622	0.0276385604749018	-230476134763891	-341014736293479	-0.22	TUBB4A	tubulin beta 4A class IVa
1567080_PM_s_at	1567080_PM_s_at	0.805024261091622	0.0276501330921884	230457665122041	-341045917386424	0.281333333333333	CLN6	ceroid-lipofuscinosis, neuronal 6, late infantile, variant
225397_PM_at	225397_PM_at	0.805024261091622	0.0276746035787642	230418633712996	-341111806036693	0.276000000000002	C15orf57	chromosome 15 open reading frame 57
1556924_PM_at	1556924_PM_at	0.805024261091622	0.0276767840226425	-230415157327995	-341117674133599	-0.211999999999999	CFLAR-AS1	CFLAR antisense RNA 1
1554038_PM_at	1554038_PM_at	0.805024261091622	0.0276899508247178	230394170119466	-341153099027869	0.382000000000001	LARP1B	La ribonucleoprotein domain family member 1B
226241_PM_s_at	226241_PM_s_at	0.805151856074037	0.0277462419366898	230304546339501	-341304353048022	0.176666666666667	MRPL52	mitochondrial ribosomal protein L52
234319_PM_at	234319_PM_at	0.805151856074037	0.0277492258561458	-230299800076189	-341312361997826	-294	STOX2	storkhead box 2
219373_PM_at	219373_PM_at	0.805151856074037	0.027755941662426	230289119505859	-341330384222055	0.19	DPM3	dolichyl-phosphate mannosyltransferase subunit 3
1558407_PM_at	1558407_PM_at	0.805151856074037	0.0277580836846852	-230285713402959	-341336131507412	-0.255333333333333	PLEKHG2	pleckstrin homology and RhoGEF domain containing G2
1554972_PM_at	1554972_PM_at	0.805151856074037	0.0277679165203639	230270080915243	-341362508240111	0.232666666666666
202643_PM_s_at	202643_PM_s_at	0.8052343108835	0.0277854770894279	-230242175098385	-341409590790535	-0.443999999999997	TNFAIP3	TNF alpha induced protein 3
225754_PM_at	225754_PM_at	0.805854167887333	0.0278227920490032	-230182929988635	-341509536087638	-224	AP1G1	adaptor related protein complex 1 gamma 1 subunit
204184_PM_s_at	204184_PM_s_at	0.805854167887333	0.0278363223486623	-230161465577172	-341545741836302	-0.196666666666666	GRK3	G protein-coupled receptor kinase 3
208941_PM_s_at	208941_PM_s_at	0.806052589629651	0.0278605503430237	230123053881494	-341610528251713	0.215999999999998	SEPHS1	selenophosphate synthetase 1
203158_PM_s_at	203158_PM_s_at	0.806052589629651	0.0278726400361747	2301038978292	-341642834748743	0.324666666666664	GLS	glutaminase
207509_PM_s_at	207509_PM_s_at	0.806318510866276	0.0278965720747484	-230065999729265	-341706744186258	-0.824000000000001	LAIR2	leukocyte associated immunoglobulin like receptor 2
205129_PM_at	205129_PM_at	0.807233230584902	0.027952408882676	229977691993429	-341855634342495	0.293333333333331	NPM3	nucleophosmin/nucleoplasmin 3
1554510_PM_s_at	1554510_PM_s_at	0.807233230584902	0.0279668479913397	22995488195334	-341894086661276	0.178000000000003	GHITM	growth hormone inducible transmembrane protein
229072_PM_at	229072_PM_at	0.807233230584902	0.0279897327109793	229918751781535	-341954988298795	0.317333333333335	RAB30	RAB30, member RAS oncogene family
207111_PM_at	207111_PM_at	0.807233230584902	0.0280308555006536	-229853894394076	-342064296827476	-0.334666666666667	ADGRE1	adhesion G protein-coupled receptor E1
208847_PM_s_at	208847_PM_s_at	0.807233230584902	0.0280395942975622	229840122928622	-342087504128693	0.165333333333336	ADH5	alcohol dehydrogenase 5 (class III), chi polypeptide
206324_PM_s_at	206324_PM_s_at	0.807233230584902	0.0280567418398359	-22981311136652	-342133020557672	-0.275333333333333	DAPK2	death associated protein kinase 2
207274_PM_at	207274_PM_at	0.807233230584902	0.028063986077446	-229801704396334	-342152241040396	-0.192666666666668	CHRNE	cholinergic receptor nicotinic epsilon subunit
243694_PM_at	243694_PM_at	0.807233230584902	0.0280802323014543	-229776132305521	-342195327086262	-0.208000000000001
1555110_PM_a_at	1555110_PM_a_at	0.807233230584902	0.0280891055315405	229762171180146	-342218848618716	0.188666666666667	KLHL3	kelch like family member 3
204613_PM_at	204613_PM_at	0.807233230584902	0.0281021220590777	2297416981889	-342253339518169	0.265333333333333	PLCG2	phospholipase C gamma 2
218377_PM_s_at	218377_PM_s_at	0.807233230584902	0.0281027309709367	229740740673708	-34225495259562	0.236666666666668	RWDD2B	RWD domain containing 2B
237748_PM_at	237748_PM_at	0.807233230584902	0.0281052600614866	-229736763873571	-342261652061253	-194	SCGB2B2	secretoglobin family 2B member 2
244224_PM_x_at	244224_PM_x_at	0.80776872694501	0.0281386675236624	-229684263460465	-34235008887348	-0.218666666666667	LYNX1	Ly6/neurotoxin 1
206290_PM_s_at	206290_PM_s_at	0.808305874216843	0.0281721520996348	-22963169820615	-342438621237989	-0.258666666666667	RGS7	regulator of G-protein signaling 7
241640_PM_at	241640_PM_at	0.808638944154799	0.0282339960737836	-22953476124603	-34260185019635	-366	BCAP29	B-cell receptor-associated protein 29
238971_PM_at	238971_PM_at	0.808638944154799	0.0282478966441361	-229512999223413	-342638488151365	-0.281999999999999
1556504_PM_at	1556504_PM_at	0.808638944154799	0.0282501266821566	-229509508888192	-342644364167328	-0.206666666666667
242468_PM_at	242468_PM_at	0.808638944154799	0.0282716439458676	229475843977622	-342701036297933	0.267333333333332
1558168_PM_at	1558168_PM_at	0.808638944154799	0.028273504154691	-229472934665823	-342705933623317	-226	H1FX-AS1	H1FX antisense RNA 1
219871_PM_at	219871_PM_at	0.808638944154799	0.028275226219491	-229470241560956	-342710466964174	-0.282000000000001	KLF3-AS1	KLF3 antisense RNA 1
201565_PM_s_at	201565_PM_s_at	0.808638944154799	0.0282872144587825	-22945149747317	-342742018151807	-0.184000000000005	ID2	inhibitor of DNA binding 2, HLH protein
216541_PM_x_at	216541_PM_x_at	0.80875281885871	0.0283059791303012	229422172531273	-342791376182132	0.576666666666666	LOC100133862///IGHM///IGHG1	Ig heavy chain V-I region V35-like///immunoglobulin heavy constant mu///immunoglobulin heavy constant gamma 1 (G1m marker)
1566916_PM_at	1566916_PM_at	0.809347034440063	0.028357925699934	-229341083054224	-342927839059004	-0.229333333333333	HPYR1	Helicobacter pylori responsive 1 (non-protein coding)
1559928_PM_at	1559928_PM_at	0.809347034440063	0.028376346742421	22931235963869	-342976168950923	0.198000000000001	PAPPA	pappalysin 1
224103_PM_at	224103_PM_at	0.809347034440063	0.0283804997475454	-229305886295015	-342987060405253	-218	LOC100132661	PRO0419
233728_PM_at	233728_PM_at	0.809347034440063	0.02838594460551	-229297400616235	-343001337315197	-0.24333333333333
204868_PM_at	204868_PM_at	0.809371188055245	0.0284073158352585	229264108242607	-343057347323864	0.190666666666667	MRPL58	mitochondrial ribosomal protein L58
201907_PM_x_at	201907_PM_x_at	0.809371188055245	0.0284213635081707	229242236888429	-343094139986923	0.217333333333336	DVL3	dishevelled segment polarity protein 3
205503_PM_at	205503_PM_at	0.809371188055245	0.0284311692121389	-22922697578771	-343119811272741	-0.209333333333333	PTPN14	protein tyrosine phosphatase, non-receptor type 14
205458_PM_at	205458_PM_at	0.810161129238812	0.028496649302634	229125187283681	-343291004070432	284	MC1R	melanocortin 1 receptor
236887_PM_at	236887_PM_at	0.810161129238812	0.0285026797966552	229115823507466	-34330674993565	0.287333333333331	KIN	Kin17 DNA and RNA binding protein
225116_PM_at	225116_PM_at	0.810161129238812	0.0285111739183752	229102637390179	-343328922604868	0.28866666666667	HIPK2	homeodomain interacting protein kinase 2
212603_PM_at	212603_PM_at	0.810161129238812	0.0285394702146542	229058736259684	-343402736841756	0.216666666666665	MRPS31	mitochondrial ribosomal protein S31
211406_PM_at	211406_PM_at	0.810161129238812	0.0285430199951671	229053231615386	-343411991534369	0.211333333333332	IER3IP1	immediate early response 3 interacting protein 1
216003_PM_at	216003_PM_at	0.810161129238812	0.0285589941638575	229028468102485	-343453623371014	0.215333333333333	COX10	COX10, heme A:farnesyltransferase cytochrome c oxidase assembly factor
1554281_PM_at	1554281_PM_at	0.810161129238812	0.0285738406609773	-229005463915463	-343492294740812	-0.188666666666667
200911_PM_s_at	200911_PM_s_at	0.810161129238812	0.0285773732875977	-228999991805745	-343501493286865	-0.121333333333334	TACC1	transforming acidic coiled-coil containing protein 1
1556500_PM_a_at	1556500_PM_a_at	0.810214635166046	0.0286240732160838	22892770988577	-343622984300842	0.153333333333333	LOC105374989	uncharacterized LOC105374989
223576_PM_at	223576_PM_at	0.810214635166046	0.0286459105326314	228893946634612	-343679724471709	0.201999999999998	C6orf203	chromosome 6 open reading frame 203
1563540_PM_at	1563540_PM_at	0.810214635166046	0.0286598568234558	-228872396034424	-343715937948115	-172
202748_PM_at	202748_PM_at	0.810214635166046	0.0286616919312251	-228869561024942	-34372070170618	-0.254666666666669	GBP2	guanylate binding protein 2
215420_PM_at	215420_PM_at	0.810214635166046	0.0286944208741687	-228819026384401	-343805609990902	-0.170000000000001	IHH	indian hedgehog
1569849_PM_at	1569849_PM_at	0.810214635166046	0.0287045688789418	-228803368050684	-34383191654043	-202	LOC102723831	uncharacterized LOC102723831
242530_PM_at	242530_PM_at	0.810214635166046	0.0287091506076462	-228796300093797	-34384379055632	-218	SV2C	synaptic vesicle glycoprotein 2C
205547_PM_s_at	205547_PM_s_at	0.810214635166046	0.0287204646298548	-228778850983751	-343873103622835	-0.475333333333333	TAGLN	transgelin
241857_PM_at	241857_PM_at	0.810214635166046	0.0287356537527974	-228755435210511	-34391243781181	-0.231999999999999
1564600_PM_a_at	1564600_PM_a_at	0.810214635166046	0.028737632322683	-228752385838928	-343917559994052	-0.173333333333334	CCDC36	coiled-coil domain containing 36
1555284_PM_at	1555284_PM_at	0.810214635166046	0.0287439434365958	-228742660414405	-343933895967892	-0.230666666666667	ALS2	ALS2, alsin Rho guanine nucleotide exchange factor
235346_PM_at	235346_PM_at	0.810214635166046	0.0287569555239415	228722614859978	-343967565368576	0.206000000000002	FUNDC1	FUN14 domain containing 1
236498_PM_s_at	236498_PM_s_at	0.81067375731753	0.0287880674489255	228674718994655	-34404800528853	0.256666666666666	FAAP20	Fanconi anemia core complex associated protein 20
238168_PM_at	238168_PM_at	0.810723663937744	0.0288451421944376	-228586975210331	-344195339184198	-0.169333333333333	TM4SF1	transmembrane 4 L six family member 1
239494_PM_at	239494_PM_at	0.810723663937744	0.0288451657824381	228586938979679	-344195400012536	0.373999999999999
239452_PM_at	239452_PM_at	0.810723663937744	0.0288672948035698	-228552961033953	-344252443360578	-232
201813_PM_s_at	201813_PM_s_at	0.810723663937744	0.0288769221332427	-228538186096991	-344277246241224	-0.150666666666669	TBC1D5	TBC1 domain family member 5
1557646_PM_at	1557646_PM_at	0.810723663937744	0.0288868811291588	-228522906822342	-34430289461669	-0.193333333333332	VWA8-AS1	VWA8 antisense RNA 1 (head to head)
209103_PM_s_at	209103_PM_s_at	0.810723663937744	0.0288886946588076	228520124982288	-344307564194803	0.152666666666667	UFD1L	ubiquitin fusion degradation 1 like (yeast)
243586_PM_at	243586_PM_at	0.810723663937744	0.0289049585369087	228495184244862	-344349427827931	0.301333333333331
232957_PM_x_at	232957_PM_x_at	0.810723663937744	0.0289667801443274	-228400495649208	-344508336717717	-208
213681_PM_at	213681_PM_at	0.810723663937744	0.0289701402926478	-228395354318215	-344516963755743	-0.199333333333334	CYHR1	cysteine and histidine rich 1
218289_PM_s_at	218289_PM_s_at	0.810723663937744	0.0289842698964199	228373740619194	-344553229616596	0.228000000000001	UBA5	ubiquitin like modifier activating enzyme 5
203537_PM_at	203537_PM_at	0.810723663937744	0.028988389858907	228367440202455	-344563800716132	0.145333333333335	PRPSAP2	phosphoribosyl pyrophosphate synthetase associated protein 2
1556499_PM_s_at	1556499_PM_s_at	0.810723663937744	0.0289999904652911	228349704405557	-344593557506528	0.2	COL1A1	collagen type I alpha 1 chain
1556770_PM_a_at	1556770_PM_a_at	0.810723663937744	0.0290125253715016	-228330547365037	-34462569707147	-0.17	FBXL13	F-box and leucine rich repeat protein 13
221711_PM_s_at	221711_PM_s_at	0.810723663937744	0.0290144796040668	228327561391614	-344630706442795	0.136666666666663	BABAM1	BRISC and BRCA1 A complex member 1
242276_PM_at	242276_PM_at	0.810723663937744	0.0290158129795558	-228325524161862	-34463412414372	-0.213999999999999
223080_PM_at	223080_PM_at	0.810723663937744	0.0290269150626709	-228308564848942	-344662574652685	-0.321999999999999	GLS	glutaminase
200789_PM_at	200789_PM_at	0.810943728616587	0.0290496154270037	228273906408617	-344720712304346	0.182000000000002	ECH1	enoyl-CoA hydratase 1
233531_PM_at	233531_PM_at	0.812295310190292	0.0291128776986779	-228177447376878	-344882485553246	-0.248666666666666	SLC46A1	solute carrier family 46 member 1
244216_PM_at	244216_PM_at	0.813019385341475	0.0291670632284991	228094977972561	-345020759725305	0.284000000000001
214167_PM_s_at	214167_PM_s_at	0.813019385341475	0.0291685470789604	228092721519128	-34502454258138	0.163999999999996	RPLP0P6///RPLP0	ribosomal protein lateral stalk subunit P0 pseudogene 6///ribosomal protein lateral stalk subunit P0
201559_PM_s_at	201559_PM_s_at	0.813474156364954	0.0292158346138992	22802086662426	-345144991215	0.348666666666666	CLIC4	chloride intracellular channel 4
203022_PM_at	203022_PM_at	0.813474156364954	0.029244146978159	227977895174182	-345217010905744	0.311999999999999	RNASEH2A	ribonuclease H2 subunit A
235252_PM_at	235252_PM_at	0.813474156364954	0.0292677000962775	-227942175647907	-345276869430763	-0.180666666666666	KSR1	kinase suppressor of ras 1
218843_PM_at	218843_PM_at	0.813474156364954	0.0292685519554812	-227940884243963	-345279033436827	-0.192666666666666	FNDC4	fibronectin type III domain containing 4
228401_PM_at	228401_PM_at	0.813474156364954	0.0292752348899392	-227930754203261	-345296008060776	-194	ATAD2	ATPase family, AAA domain containing 2
237096_PM_at	237096_PM_at	0.813474156364954	0.0292774920662909	-22792733322902	-345301740375189	-0.321333333333333
205346_PM_at	205346_PM_at	0.813474156364954	0.0292889351738821	227909993717106	-345330794220969	0.299333333333334	ST3GAL2	ST3 beta-galactoside alpha-2,3-sialyltransferase 2
226414_PM_s_at	226414_PM_s_at	0.813474629152974	0.0293038196849221	227887448634752	-345368568202153	0.162666666666668	ANAPC11	anaphase promoting complex subunit 11
219534_PM_x_at	219534_PM_x_at	0.813739727637123	0.0293385562369235	-227834874372368	-345456645801953	-0.416666666666668	CDKN1C	cyclin dependent kinase inhibitor 1C
218114_PM_at	218114_PM_at	0.813739727637123	0.0293700847396214	-227787204004444	-345536495971366	-0.227999999999997	GGA1	golgi associated, gamma adaptin ear containing, ARF binding protein 1
223921_PM_s_at	223921_PM_s_at	0.813739727637123	0.0293714317607944	227785168365318	-345539905512355	0.292666666666667	GBA2	glucosylceramidase beta 2
1553540_PM_a_at	1553540_PM_a_at	0.813739727637123	0.0293740623431757	-227781193230922	-345546563500948	-222	SLC29A2	solute carrier family 29 member 2
1557790_PM_at	1557790_PM_at	0.813739727637123	0.0293924707202102	227753384862668	-345593137779325	228	JRKL	JRK-like
202282_PM_at	202282_PM_at	0.813739727637123	0.0294064962036831	227732207969464	-345628602873605	0.187333333333333	HSD17B10	hydroxysteroid 17-beta dehydrogenase 10
207871_PM_s_at	207871_PM_s_at	0.813739727637123	0.0294227318359125	227707705346728	-345669634792388	0.326666666666665	ST7	suppression of tumorigenicity 7
202078_PM_at	202078_PM_at	0.813739727637123	0.0294373040157254	227685723542961	-345706442810436	0.142000000000005	COPS3	COP9 signalosome subunit 3
223423_PM_at	223423_PM_at	0.813739727637123	0.029465334265644	227643468056781	-345777191848622	0.271333333333335	GPR160	G protein-coupled receptor 160
213554_PM_s_at	213554_PM_s_at	0.813739727637123	0.0294683641156885	22763890273629	-345784835103293	0.178000000000001	CDV3	CDV3 homolog
227125_PM_at	227125_PM_at	0.813739727637123	0.0294990628112047	227592670323835	-345862231483575	0.232666666666667	IL10RB-AS1	IL10RB antisense RNA 1 (head to head)
221945_PM_at	221945_PM_at	0.813739727637123	0.0295142879944762	-227569757163619	-345900585796177	-186	FBXO41	F-box protein 41
212087_PM_s_at	212087_PM_s_at	0.813739727637123	0.0295242104448949	227554830080494	-345925570810093	0.211333333333333	ERAL1	Era like 12S mitochondrial rRNA chaperone 1
244209_PM_at	244209_PM_at	0.813739727637123	0.0295247712921514	227553986490837	-345926982780682	0.152666666666667	LBX1-AS1	LBX1 antisense RNA 1 (head to head)
242007_PM_at	242007_PM_at	0.813739727637123	0.0295453188551398	227523090128097	-345978693567782	0.260666666666667
40612_PM_at	40612_PM_at	0.813739727637123	0.0295564310795269	-22750638927322	-346006643552971	-0.193999999999998	DOPEY1	dopey family member 1
232596_PM_at	232596_PM_at	0.813739727637123	0.0295757479338621	227477370901713	-346055204395936	0.224666666666665	DIAPH3	diaphanous related formin 3
243579_PM_at	243579_PM_at	0.813739727637123	0.0295827063530622	227466921927278	-346072689217517	232	MSI2	musashi RNA binding protein 2
1554945_PM_x_at	1554945_PM_x_at	0.813739727637123	0.0296055690134705	-227432606216665	-346130107665045	-0.247333333333334	VIL1	villin 1
201245_PM_s_at	201245_PM_s_at	0.813739727637123	0.0296184923754091	227413219439397	-346162543805055	0.164666666666665	OTUB1	OTU deubiquitinase, ubiquitin aldehyde binding 1
223263_PM_s_at	223263_PM_s_at	0.813739727637123	0.0296256883387215	227402427826122	-3461805985061	0.16333333333333	FGFR1OP2	FGFR1 oncogene partner 2
213585_PM_s_at	213585_PM_s_at	0.814032855647644	0.029651237892822	-227364130809645	-346244665884567	-0.243333333333333	PDCD2	programmed cell death 2
208852_PM_s_at	208852_PM_s_at	0.814549963894316	0.0296939225251775	227300215654906	-346351573681857	0.18933333333333	CANX	calnexin
230585_PM_at	230585_PM_at	0.814549963894316	0.029706217380218	22728182090134	-346382337905587	0.307333333333334
206816_PM_s_at	206816_PM_s_at	0.814549963894316	0.029720578824519	-2272603429205	-346418256512973	-0.220000000000001	SPAG8	sperm associated antigen 8
203511_PM_s_at	203511_PM_s_at	0.814549963894316	0.0297415973300438	22722892591972	-346470792431998	0.271333333333335	TRAPPC3	trafficking protein particle complex 3
233148_PM_at	233148_PM_at	0.814549963894316	0.0297484335849414	-227218711864189	-346487871443225	-0.251333333333334	PODN	podocan
223114_PM_at	223114_PM_at	0.814549963894316	0.0297665830169047	227191605016114	-346533194503986	0.191333333333337	COQ5	coenzyme Q5, methyltransferase
[truncated: 52,716 more rows]

## Sheet: GE52245_GSEA
	pathway	pval	padj	ES	NES	nMoreExtreme	size	leadingEdge
109	REACTOME_CELL_CYCLE_MITOTIC	0.00133868808567604	0.0048087660193206	0.651925194079478	307217335610147	0	488	RRM2, BUB1, HMMR, MYBL2, CDC20, CENPA, BUB1B, TOP2A, CDK1, CCNB2, BIRC5, TK1, KNL1, TYMS, TUBG1, PTTG1, CCNA2, ESCO2, ZWINT, AURKA, DHFR, NCAPG, MAD2L1, CCNB1, NUMA1, AURKB, GINS1, UBE2C, CDK6, CDC6, CENPU, GTSE1, ESPL1, CSNK1E, UBE2S, CEP250, MCM10, CENPE, GINS2, RANGAP1, CENPF, KIF2C, CDKN2C, NUF2, E2F5, CDKN2A, SPDL1, SGO2, CABLES1, CENPH, CDCA5, NUP50, FEN1, CDT1, RPS27A, KIF23, POLE2, CENPN,…
108	REACTOME_CELL_CYCLE_CHECKPOINTS	0.00144927536231884	0.0048087660193206	0.687503049326161	305036209293226	0	249	BUB1, CDC20, CENPA, BUB1B, CDK1, CCNB2, BIRC5, KNL1, CCNA2, ZWINT, MAD2L1, CCNB1, AURKB, UBE2C, CDC6, CENPU, GTSE1, UBE2S, MCM10, CENPE, RANGAP1, CENPF, CHEK1, KIF2C, BRIP1, NUF2, CDKN2A, SPDL1, SGO2, CENPH, RPS27A, BLM, CENPN, PSMB5, SEC13, ITGB3BP, RMI1, PSME3, MCM4, RPA3, SPC25, CDC45, RFC4, B9D2, PSMB2, RAD1, ORC5, PSMA5, TP53BP1, CDC25A, ATRIP, MDM2, CHEK2, KIF18A, SKA1, NSL1, DYNLL1, CDC23,…
971	REACTOME_TRANSLATION	0.00143061516452074	0.0048087660193206	0.683879902670657	304876048969633	0	270	SEC61A1, SEC11C, SPCS3, SRPRB, SSR3, SSR1, SEC61B, RPN2, DDOST, VARS2, SSR4, TRAM1, RPN1, MRPS14, SPCS1, RPS27A, MRPL43, SEC61G, SRP54, MRPS18A, RPL31, MRPS33, MRPS31, RPS27L, EEF1E1, MRPL27, MRPL4, MRPS18C, MRPL19, MRPL51, RPL22L1, MRPS18B, MRPL42, SRPRA, MRPL15, EARS2, MRPL36, MRPL50, EIF3C, MRPS16, RPL26L1, SPCS2, ERAL1, MRPS15, PPA1, MRPL18, MRPS28, MRPL35, RPS26, EIF5B, MRPL22, RPL23, SRP19,…
451	REACTOME_M_PHASE	0.00141043723554302	0.0048087660193206	0.647668140552293	296093759547956	0	345	BUB1, CDC20, CENPA, BUB1B, CDK1, CCNB2, BIRC5, KNL1, TUBG1, PTTG1, ZWINT, NCAPG, MAD2L1, CCNB1, NUMA1, AURKB, UBE2C, CENPU, ESPL1, CSNK1E, UBE2S, CEP250, CENPE, RANGAP1, CENPF, KIF2C, NUF2, SPDL1, SGO2, CENPH, CDCA5, NUP50, RPS27A, KIF23, CENPN, PSMB5, FBXO5, SEC13, GORASP2, ITGB3BP, PSME3, SMC2, NEK2, RCC1, NCAPH, TNPO1, USO1, LMNB1, SPC25, HDAC8, B9D2, NINL, PSMB2, NUP35, KIF20A, MCPH1, PSMA5, …
59	REACTOME_ASPARAGINE_N_LINKED_GLYCOSYLATION	0.00142857142857143	0.0048087660193206	0.656849870108397	296041648263234	0	295	MANEA, SEL1L, SEC24A, SAR1B, MAN1A1, CD59, ALG14, UAP1, KDELR2, GMPPB, STT3A, YKT6, ST6GALNAC4, MLEC, ARF4, PREB, FUT8, LMAN1, DERL1, GFPT1, PGM3, RPN2, DDOST, SYVN1, EDEM1, SEC24D, DHDDS, LMAN2, TMED9, B4GALT3, MGAT2, UGGT1, GOSR2, TBC1D20, RFT1, KDELR1, RPN1, GMPPA, ARFGAP1, DCTN5, ALG5, PDIA3, RPS27A, ALG1, ST6GALNAC2, MAGT1, BET1, AMFR, COPA, NEU1, COPZ1, SEC13, NANS, ST3GAL2, CALR, TRAPPC3, …
491	REACTOME_MITOCHONDRIAL_TRANSLATION	0.0016366612111293	0.0048087660193206	0.764206100202402	294800015837793	0	92	MRPS14, MRPL43, MRPS18A, MRPS33, MRPS31, MRPL27, MRPL4, MRPS18C, MRPL19, MRPL51, MRPS18B, MRPL42, MRPL15, MRPL36, MRPL50, MRPS16, ERAL1, MRPS15, MRPL18, MRPS28, MRPL35, MRPL22, MRPL37, MRPL39, MRPS34, MRPL58, MRPS22, MRPL40, MRPL32, TSFM, MRPS24, MRPS25, MRPL23, MRPL52, MRPS9, MRPL12, GFM2, MRPL24, MRPS11, MRPS5, MRPL57, GADD45GIP1, MRPL48, MRPL14, MRPL13, TUFM, MTIF3, MRPS10, MTFMT, MRPL2, MTRF1…
496	REACTOME_MITOTIC_METAPHASE_AND_ANAPHASE	0.0015015015015015	0.0048087660193206	0.663890498171644	290855537557387	0	228	BUB1, CDC20, CENPA, BUB1B, CDK1, CCNB2, BIRC5, KNL1, PTTG1, ZWINT, MAD2L1, CCNB1, AURKB, UBE2C, CENPU, ESPL1, UBE2S, CENPE, RANGAP1, CENPF, KIF2C, NUF2, SPDL1, SGO2, CENPH, CDCA5, RPS27A, CENPN, PSMB5, FBXO5, SEC13, ITGB3BP, PSME3, RCC1, TNPO1, LMNB1, SPC25, HDAC8, B9D2, PSMB2, NUP35, PSMA5, KIF18A, EMD, SKA1, NSL1, DYNLL1, CDC23, PSMD3, PSMD14, CENPM, ZWILCH, NUP62, PLK1, PSMA2, ZW10, PSMD10, KN…
794	REACTOME_SEPARATION_OF_SISTER_CHROMATIDS	0.00152671755725191	0.0048087660193206	0.668590669274195	284525322367929	0	183	BUB1, CDC20, CENPA, BUB1B, BIRC5, KNL1, PTTG1, ZWINT, MAD2L1, AURKB, UBE2C, CENPU, ESPL1, UBE2S, CENPE, RANGAP1, CENPF, KIF2C, NUF2, SPDL1, SGO2, CENPH, CDCA5, RPS27A, CENPN, PSMB5, SEC13, ITGB3BP, PSME3, SPC25, HDAC8, B9D2, PSMB2, PSMA5, KIF18A, SKA1, NSL1, DYNLL1, CDC23, PSMD3, PSMD14, CENPM, ZWILCH, PLK1, PSMA2, ZW10, PSMD10, KNTC1, NUP37, DSN1, SKA2, PSMA3, ANAPC11, PSMB6, NUP43, TUBB3, DYNC1…
499	REACTOME_MITOTIC_SPINDLE_CHECKPOINT	0.0016025641025641	0.0048087660193206	0.714875742047127	281911565113065	0	109	BUB1, CDC20, CENPA, BUB1B, BIRC5, KNL1, ZWINT, MAD2L1, AURKB, UBE2C, CENPU, UBE2S, CENPE, RANGAP1, CENPF, KIF2C, NUF2, SPDL1, SGO2, CENPH, CENPN, SEC13, ITGB3BP, SPC25, B9D2, KIF18A, SKA1, NSL1, DYNLL1, CDC23, CENPM, ZWILCH, PLK1, ZW10, KNTC1, NUP37, DSN1, SKA2, ANAPC11, NUP43, DYNC1I2, KIF2A, NDC80, ANAPC15, ANAPC16, ANAPC1, DYNC1I1, CDC26, SPC24, ANAPC10, NUP98, ANAPC2, CENPC, NDE1, RANBP2, PPP…
998	REACTOME_UNFOLDED_PROTEIN_RESPONSE_UPR	0.00164473684210526	0.0048087660193206	0.729792284265788	280712695419575	0	90	SRPRB, MYDGF, PDIA5, HSP90B1, XBP1, PDIA6, DNAJC3, DNAJB11, WFS1, SSR1, SERP1, PREB, HYOU1, GFPT1, SYVN1, EDEM1, FKBP14, GOSR2, EIF2AK3, ARFGAP1, HSPA5, YIF1A, CALR, WIPI1, CREB3L2, SRPRA, ERN1, MBTPS2, CREB3, EXOSC4, DDX11, CUL7, KHSRP, EIF2S1, EXOSC3, EIF2S2, DNAJB9, EXTL3, EXOSC1, NFYC, EIF2S3, NFYA, ACADVL, ATF4
433	REACTOME_IRE1ALPHA_ACTIVATES_CHAPERONES	0.00169204737732657	0.0048087660193206	0.807709450332427	278965940625788	0	48	SRPRB, MYDGF, PDIA5, XBP1, PDIA6, DNAJC3, DNAJB11, WFS1, SSR1, SERP1, PREB, HYOU1, GFPT1, SYVN1, EDEM1, FKBP14, GOSR2, ARFGAP1, HSPA5, YIF1A, WIPI1, SRPRA, ERN1, DDX11, CUL7, DNAJB9, EXTL3
221	REACTOME_DNA_REPLICATION	0.0016025641025641	0.0048087660193206	0.690834447333356	278446688307563	0	129	CCNA2, GINS1, UBE2C, CDC6, UBE2S, MCM10, GINS2, FEN1, CDT1, RPS27A, POLE2, PSMB5, PSME3, MCM4, RPA3, GMNN, CDC45, RFC4, PSMB2, ORC5, PCNA, PSMA5, E2F2, CDC23, PSMD3, PSMD14, POLA2, PSMA2, PSMD10, MCM6, PRIM1, GINS4, CCNE2, SKP2, PSMA3, ANAPC11, PSMB6, RFC3, ORC2, PSMD8, KPNA1, FZR1, ANAPC15, CCNA1, ANAPC16, ANAPC1, PSMC2, ORC1, RFC2, CDK2, RFC5, CDC26, ANAPC10, MCM7, PSMB4, PSMD4, PSMD9, PSMB7, A…
494	REACTOME_MITOTIC_G1_PHASE_AND_G1_S_TRANSITION	0.0015600624024961	0.0048087660193206	0.674859131211161	278003230775335	0	148	RRM2, MYBL2, TOP2A, CDK1, TK1, TYMS, CCNA2, DHFR, CCNB1, CDK6, CDC6, MCM10, CDKN2C, E2F5, CDKN2A, CABLES1, CDT1, RPS27A, POLE2, PSMB5, FBXO5, CCND2, PSME3, MCM4, RPA3, GMNN, TFDP1, CDC45, CDK4, PSMB2, MYC, ORC5, PCNA, PSMA5, CDC25A, E2F6, CKS1B, E2F2, PSMD3, PSMD14, POLA2, PSMA2, PSMD10, MCM6, PRIM1, CCNE2, SKP2, PSMA3, DYRK1A, PSMB6, ORC2, PSMD8, AKT3, CCNA1, PSMC2, ORC1, CDKN2D, CDK2, RBBP4, LI…
871	REACTOME_SRP_DEPENDENT_COTRANSLATIONAL_PROTEIN_TARGETING_TO_MEMBRANE	0.0016	0.0048087660193206	0.701140827956253	277362835216628	0	111	SEC61A1, SEC11C, SPCS3, SRPRB, SSR3, SSR1, SEC61B, RPN2, DDOST, SSR4, TRAM1, RPN1, SPCS1, RPS27A, SEC61G, SRP54, RPL31, RPS27L, RPL22L1, SRPRA, RPL26L1, SPCS2, RPS26, RPL23, SRP19, SRP72, SRP68, SSR2
895	REACTOME_SYNTHESIS_OF_DNA	0.00157728706624606	0.0048087660193206	0.689555516458389	276131584646014	0	118	CCNA2, GINS1, UBE2C, CDC6, UBE2S, GINS2, FEN1, CDT1, RPS27A, POLE2, PSMB5, PSME3, MCM4, RPA3, CDC45, RFC4, PSMB2, ORC5, PCNA, PSMA5, CDC23, PSMD3, PSMD14, POLA2, PSMA2, PSMD10, MCM6, PRIM1, GINS4, CCNE2, SKP2, PSMA3, ANAPC11, PSMB6, RFC3, ORC2, PSMD8, FZR1, ANAPC15, CCNA1, ANAPC16, ANAPC1, PSMC2, ORC1, RFC2, CDK2, RFC5, CDC26, ANAPC10, MCM7, PSMB4, PSMD4, PSMD9, PSMB7, ANAPC2, PRIM2, PSMD6, PSMB3…
775	REACTOME_S_PHASE	0.0015600624024961	0.0048087660193206	0.665264683729206	275976818618206	0	160	CCNA2, ESCO2, GINS1, UBE2C, CDC6, UBE2S, GINS2, E2F5, CABLES1, CDCA5, FEN1, CDT1, RPS27A, POLE2, PSMB5, PSME3, MCM4, RPA3, TFDP1, CDC45, RFC4, CDK4, PSMB2, MYC, ORC5, PCNA, PSMA5, CDC25A, CKS1B, CDC23, PSMD3, PSMD14, POLA2, PSMA2, PSMD10, MCM6, PRIM1, GINS4, CCNE2, SKP2, PSMA3, ANAPC11, PSMB6, RFC3, ORC2, PSMD8, AKT3, FZR1, ANAPC15, CCNA1, ANAPC16, ANAPC1, PSMC2, ORC1, RFC2, CDK2, RFC5, CDC26, RB…
422	REACTOME_INTRA_GOLGI_AND_RETROGRADE_GOLGI_TO_ER_TRAFFIC	0.00153374233128834	0.0048087660193206	0.639472396978745	274101347592423	0	196	MAN1A1, RAB30, KDELR2, USP6NL, YKT6, KIF18B, ARF4, GALNT2, CENPE, TMED9, KIF2C, GOSR2, KDELR1, ARL1, RACGAP1, ARFGAP1, KIF11, DCTN5, KIF23, RAB6B, COPA, COPZ1, SURF4, VAMP4, RAB36, NAPG, COPE, COPB2, COPG1, CAPZB, COG5, KIF4A, KIF20A, ARFIP2, TMED2, RGP1, SNAP29, TMED10, MAN2A1, SEC22B, KIF18A, KIF3C, BNIP1, ARFGAP3, NAA30, BICD1, RAB3GAP1, NAA35, MAN1A2, ARF1, DYNLL1, TMED3, ZW10, KIF15, RABEPK,…
714	REACTOME_RESOLUTION_OF_SISTER_CHROMATID_COHESION	0.00158730158730159	0.0048087660193206	0.683636858928105	273732172351166	0	120	BUB1, CDC20, CENPA, BUB1B, CDK1, CCNB2, BIRC5, KNL1, ZWINT, MAD2L1, CCNB1, AURKB, CENPU, CENPE, RANGAP1, CENPF, KIF2C, NUF2, SPDL1, SGO2, CENPH, CDCA5, CENPN, SEC13, ITGB3BP, SPC25, HDAC8, B9D2, KIF18A, SKA1, NSL1, DYNLL1, CENPM, ZWILCH, PLK1, ZW10, KNTC1, NUP37, DSN1, SKA2, NUP43, TUBB3, DYNC1I2, KIF2A, NDC80, DYNC1I1, TUBA4A, SPC24, NUP98, CENPC, STAG1, NDE1, RANBP2, PPP2CA, TUBA1C, PPP2R1B, TU…
316	REACTOME_G2_M_CHECKPOINTS	0.00159489633173844	0.0048087660193206	0.678293887270994	273345678115687	0	128	CDK1, CCNB2, CCNB1, CDC6, GTSE1, MCM10, CHEK1, BRIP1, RPS27A, BLM, PSMB5, RMI1, PSME3, MCM4, RPA3, CDC45, RFC4, PSMB2, RAD1, ORC5, PSMA5, TP53BP1, CDC25A, ATRIP, CHEK2, TOP3A, PSMD3, PSMD14, YWHAG, PIAS4, PSMA2, PSMD10, MCM6, PSMA3, BRCC3, HERC2, RBBP8, YWHAE, PSMB6, RFC3, ORC2, PSMD8, SFN, UBE2N, BABAM1, PSMC2, ORC1, RFC2, CDK2, RFC5, CDC25C, ATM, MCM7, PSMB4, SUMO1, PSMD4, PSMD9, WRN, PSMB7, YW…
220	REACTOME_DNA_REPAIR	0.0014265335235378	0.0048087660193206	0.610176697602419	272455337408196	0	275	CCNA2, DTL, UBE2T, CHEK1, POLQ, BRIP1, RAD51C, FEN1, GTF2H4, RPS27A, ELL, POLE2, BLM, RAD52, RMI1, EME1, FAN1, FANCI, RPA3, KDM4A, RAD51, FAAP20, PARP2, NTHL1, POLH, RFC4, ISY1, ACTR8, RAD51AP1, USP7, VCP, COPS8, RAD1, PCNA, TP53BP1, ATRIP, POLR2L, EYA3, RAD23B, CHEK2, FANCD2, NEIL1, BAZ1B, FANCF, PPIE, PARP1, ERCC2, TOP3A, ERCC8, TDP1, PIAS4, GTF2H1, GTF2H2, POLR2B, POLR2D, ACTL6A, UNG, BRCC3, M…
724	REACTOME_RHO_GTPASE_EFFECTORS	0.00141643059490085	0.0048087660193206	0.601497563304505	268440435521225	0	256	BUB1, CDC20, CENPA, BUB1B, BIRC5, KNL1, ZWINT, PPP1R14A, MAD2L1, AURKB, CENPU, CENPE, RANGAP1, CENPF, KIF2C, NUF2, SPDL1, SGO2, CENPH, CENPN, KIF14, SEC13, PRC1, ITGB3BP, MYL9, WASF3, DIAPH3, SPC25, B9D2, MYH10, CTTN, DVL3, KDM4C, KIF18A, SKA1, NSL1, RHOQ, CTNNA1, DYNLL1, YWHAG, MAPK11, CENPM, ZWILCH, ROCK1, PLK1, ZW10, CDC42, KNTC1, NUP37, DSN1, KLK2, WASF1, SKA2, LIMK1, RHOB, YWHAE, NCKIPSD, NU…
51	REACTOME_APC_C_MEDIATED_DEGRADATION_OF_CELL_CYCLE_PROTEINS	0.001669449081803	0.0048087660193206	0.700333780941437	267079225531078	0	86	CDC20, BUB1B, CDK1, PTTG1, CCNA2, AURKA, MAD2L1, CCNB1, AURKB, UBE2C, UBE2S, RPS27A, PSMB5, FBXO5, PSME3, NEK2, PSMB2, PSMA5, CDC23, PSMD3, PSMD14, PLK1, PSMA2, PSMD10, SKP2, PSMA3, ANAPC11, PSMB6, PSMD8, FZR1, ANAPC15, CCNA1, ANAPC16, ANAPC1, PSMC2, CDK2, CDC26, ANAPC10, PSMB4, PSMD4, PSMD9, PSMB7, ANAPC2, PSMD6, PSMB3, PSMD12, PSMF1, ANAPC7, PSMC1, PSMB1, PSMD1, PSMD13, PSMC6, PSMA7, PSMC5, UBE…
715	REACTOME_RESPIRATORY_ELECTRON_TRANSPORT	0.00163132137030995	0.0048087660193206	0.692649858371932	266862391434868	0	91	NDUFAF1, COX5B, NDUFAF4, UQCRQ, TRAP1, NDUFA8, ETFDH, NDUFB6, UQCRH, NDUFB11, TACO1, NDUFV3, NDUFA7, SDHC, NDUFAB1, COX16, COX20, CYCS, NDUFC2, COX6A1, NDUFB10, NDUFAF3, NDUFAF6, NDUFA11, COX5A, NDUFB3, NDUFV2, COA1, COX18, ETFB, NDUFS2, COX6B1, NDUFS1, NDUFB4, SURF1, TMEM186, NDUFS8, NDUFC1, CYC1, NDUFB7, UQCR10, NDUFA9, NDUFA10, NDUFB5, NDUFB8, NDUFAF2, NDUFS6, COX14, COQ10B, COX7A2L, NDUFB9, N…
716	REACTOME_RESPIRATORY_ELECTRON_TRANSPORT_ATP_SYNTHESIS_BY_CHEMIOSMOTIC_COUPLING_AND_HEAT_PRODUCTION_BY_UNCOUPLING_PROTEINS	0.00162866449511401	0.0048087660193206	0.683198520587625	264289047353113	0	97	NDUFAF1, COX5B, NDUFAF4, UQCRQ, TRAP1, NDUFA8, ETFDH, NDUFB6, UQCRH, NDUFB11, TACO1, NDUFV3, NDUFA7, SDHC, NDUFAB1, COX16, COX20, CYCS, NDUFC2, COX6A1, NDUFB10, NDUFAF3, NDUFAF6, NDUFA11, COX5A, NDUFB3, NDUFV2, COA1, COX18, ETFB, NDUFS2, COX6B1, NDUFS1, NDUFB4, SURF1, TMEM186, NDUFS8, NDUFC1, CYC1, NDUFB7, UQCR10, NDUFA9, NDUFA10, NDUFB5, NDUFB8, NDUFAF2, NDUFS6, SLC25A14, UCP1, COX14, COQ10B, CO…
127	REACTOME_CHROMOSOME_MAINTENANCE	0.00166666666666667	0.0048087660193206	0.691097186092811	263933378643765	0	87	CENPA, KNL1, CENPW, HJURP, CCNA2, OIP5, PIF1, CENPU, CENPH, NPM1, FEN1, BLM, CENPN, ITGB3BP, RPA3, ANKRD28, NOP10, RFC4, MIS18A, PCNA, POLR2L, CENPM, POLA2, CHTF18, PRIM1, POLR2B, POLR2D, DAXX, RFC3, GAR1, RTEL1, CCNA1, RFC2, RUVBL2, CDK2, RFC5, RBBP4, WRN, POLR2C, PRIM2, NHP2, CENPC, POLR2F, POLR2J, POLR2K, ACD
726	REACTOME_RHO_GTPASES_ACTIVATE_FORMINS	0.0015625	0.0048087660193206	0.650246768723725	263870983164378	0	133	BUB1, CDC20, CENPA, BUB1B, BIRC5, KNL1, ZWINT, MAD2L1, AURKB, CENPU, CENPE, RANGAP1, CENPF, KIF2C, NUF2, SPDL1, SGO2, CENPH, CENPN, SEC13, ITGB3BP, DIAPH3, SPC25, B9D2, DVL3, KIF18A, SKA1, NSL1, DYNLL1, CENPM, ZWILCH, PLK1, ZW10, CDC42, KNTC1, NUP37, DSN1, SKA2, RHOB, NUP43, TUBB3, DYNC1I2, KIF2A, ITGB1, NDC80, DYNC1I1, TUBA4A, SPC24, NUP98, CENPC, NDE1, RANBP2, PPP2CA, TUBA1C, PPP2R1B, TUBA3C, T…
218	REACTOME_DNA_DOUBLE_STRAND_BREAK_REPAIR	0.0015748031496063	0.0048087660193206	0.653790744063746	263737306438993	0	127	CCNA2, CHEK1, POLQ, BRIP1, RAD51C, FEN1, RPS27A, POLE2, BLM, RAD52, RMI1, EME1, RPA3, KDM4A, RAD51, PARP2, POLH, RFC4, RAD51AP1, RAD1, PCNA, TP53BP1, ATRIP, EYA3, CHEK2, BAZ1B, PARP1, TOP3A, TDP1, PIAS4, BRCC3, HERC2, RBBP8, RFC3, RTEL1, XRCC4, LIG4, RAD51B, CCNA1, UBE2N, XRCC6, UBE2I, BABAM1, RFC2, CDK2, RFC5, MAPK8, ATM, LIG3, SUMO1, EYA2, WRN, TDP2, POLL, RAD17, NBN, POLE, EYA4, TP53, BRCA1, P…
113	REACTOME_CELL_SURFACE_INTERACTIONS_AT_THE_VASCULAR_WALL	0.0015600624024961	0.0048087660193206	0.638424066215912	263022479384894	0	146	CAV1, IGKV3-20, IGKV4-1, IGHM, SDC1, IGLV1-44, IGLV2-23, JCHAIN, IGLV3-19, IGHA1, IGLV6-57, SLC16A1, ITGB3, SLC16A3, BSG, SOS1, SLC7A5, PROS1, SELP, TNFRSF10B, MIF, GAS6, F11R, PTPN11, PF4, CEACAM1, GP6, ATP1B3, ANGPT1, COL1A1, MERTK, SLC16A8, L1CAM
986	REACTOME_TRANSPORT_TO_THE_GOLGI_AND_SUBSEQUENT_MODIFICATION	0.00152905198776758	0.0048087660193206	0.61908717689409	262615533570641	0	180	MANEA, SEC24A, SAR1B, MAN1A1, CD59, KDELR2, YKT6, ARF4, PREB, FUT8, LMAN1, SEC24D, LMAN2, TMED9, B4GALT3, MGAT2, GOSR2, TBC1D20, KDELR1, ARFGAP1, DCTN5, BET1, COPA, COPZ1, SEC13, TRAPPC3, NAPG, COPE, USO1, ANKRD28, COPB2, SPTBN1, COPG1, CAPZB, COG5, TMED2, TMED10, MAN2A1, SEC22B, SEC22A, SPTBN4, ST6GAL1, ARFGAP3, MAN1A2, ARF1, DYNLL1, MCFD2, B4GALT1, SCFD1, TMED3, COG6, TRAPPC2, COPG2, GOLGA2, BE…
153	REACTOME_COPI_DEPENDENT_GOLGI_TO_ER_RETROGRADE_TRAFFIC	0.00164744645799012	0.0048087660193206	0.678259676008079	261782043710347	0	95	KDELR2, KIF18B, ARF4, CENPE, TMED9, KIF2C, KDELR1, RACGAP1, ARFGAP1, KIF11, KIF23, COPA, COPZ1, SURF4, NAPG, COPE, COPB2, COPG1, KIF4A, KIF20A, TMED2, TMED10, SEC22B, KIF18A, KIF3C, BNIP1, ARFGAP3, ARF1, TMED3, ZW10, KIF15, COPG2, KIF26B, RINT1, KIF26A, KIFC1, TUBB3, KIF2A, KIF16B, ARF3, USE1, KIF22, RAB1A, RAB1B, TUBA4A, NBAS, KLC1, KIF9, KLC2
888	REACTOME_SWITCHING_OF_ORIGINS_TO_A_POST_REPLICATIVE_STATE	0.00165289256198347	0.0048087660193206	0.681636008073211	261493160817123	0	89	CCNA2, UBE2C, CDC6, UBE2S, CDT1, RPS27A, PSMB5, PSME3, MCM4, PSMB2, ORC5, PSMA5, CDC23, PSMD3, PSMD14, PSMA2, PSMD10, MCM6, CCNE2, SKP2, PSMA3, ANAPC11, PSMB6, ORC2, PSMD8, FZR1, ANAPC15, CCNA1, ANAPC16, ANAPC1, PSMC2, ORC1, CDK2, CDC26, ANAPC10, MCM7, PSMB4, PSMD4, PSMD9, PSMB7, ANAPC2, PSMD6, PSMB3, PSMD12, PSMF1, ANAPC7, PSMC1, PSMB1, MCM3, PSMD1, CCNE1, PSMD13, PSMC6, PSMA7, PSMC5, UBE2E1, MC…
495	REACTOME_MITOTIC_G2_G2_M_PHASES	0.00152671755725191	0.0048087660193206	0.608539749385579	260354922919582	0	192	HMMR, MYBL2, CDK1, CCNB2, TUBG1, CCNA2, AURKA, CCNB1, GTSE1, CSNK1E, CEP250, CENPF, RPS27A, PSMB5, FOXM1, PSME3, NEK2, NINL, PSMB2, PSMA5, CDC25A, HAUS2, SDCCAG8, DYNLL1, PSMD3, PSMD14, YWHAG, PLK1, PSMA2, PSMD10, CEP76, HAUS1, PLK4, NME7, CENPJ, PSMA3, YWHAE, PSMB6, CCP110, TUBB3, DYNC1I2, PSMD8, CETN2, CEP152, CCNA1, TPX2, AJUBA, PSMC2, CDK5RAP2, TUBA4A, CDK2, CDC25C, HAUS6, RBBP4, CEP41, CEP16…
347	REACTOME_GOLGI_TO_ER_RETROGRADE_TRANSPORT	0.0016025641025641	0.0048087660193206	0.643772310893782	259477894717635	0	129	KDELR2, KIF18B, ARF4, GALNT2, CENPE, TMED9, KIF2C, KDELR1, RACGAP1, ARFGAP1, KIF11, DCTN5, KIF23, RAB6B, COPA, COPZ1, SURF4, NAPG, COPE, COPB2, COPG1, CAPZB, KIF4A, KIF20A, TMED2, TMED10, SEC22B, KIF18A, KIF3C, BNIP1, ARFGAP3, BICD1, RAB3GAP1, ARF1, DYNLL1, TMED3, ZW10, KIF15, COPG2, KIF26B, RINT1, RAB6A, KIF26A, KIFC1, TUBB3, DYNC1I2, KIF2A, KIF16B, ARF3, USE1, KIF22, DYNC1I1, RAB1A, RAB1B, TUBA…
80	REACTOME_BINDING_AND_UPTAKE_OF_LIGANDS_BY_SCAVENGER_RECEPTORS	0.00169204737732657	0.0048087660193206	0.749387687176449	258822824173373	0	48	IGKV3-20, IGKV4-1, IGLV1-44, IGLV2-23, JCHAIN, IGLV3-19, IGHA1, HSP90B1, IGLV6-57, HYOU1, SPARC, CALR, SCARB1
516	REACTOME_NEDDYLATION	0.00151515151515152	0.0048087660193206	0.592729440178211	258572876853579	0	225	BIRC5, DTL, CISH, SOCS2, FBXO31, LRR1, RPS27A, FBXO22, PSMB5, COMMD4, WDR5, PSME3, COMMD6, COMMD3, SOCS6, KLHL25, COMMD1, DCAF17, PSMB2, COPS8, PSMA5, PUM2, FBXO10, CUL7, FBXW9, DCUN1D5, KLHL3, ERCC8, PSMD3, PSMD14, PSMA2, PSMD10, KLHL5, FBXL16, SPSB1, FBXL8, LRRC41, SKP2, PSMA3, DCAF4, FBXO4, FBXO40, PSMB6, OBSL1, DCAF8, ASB4, PSMD8, KLHL21, DDA1, SPSB3, FBXL12, EPAS1, COPS3, FBXO11, PSMC2, DCAF…
704	REACTOME_REGULATION_OF_TP53_ACTIVITY	0.00156985871271586	0.0048087660193206	0.625044616291678	258434399790866	0	158	CDK1, CCNA2, AURKA, TP53INP1, TAF4B, AURKB, CHEK1, BRIP1, PRKAB2, CDKN2A, RPS27A, BLM, TP53RK, NOC2L, HIPK2, RMI1, RPA3, RFC4, USP7, PRMT5, ING5, PRDM1, RAD1, ATRIP, L3MBTL1, MDM2, CHEK2, PIP4K2B, TP63, TOP3A, MAPKAP1, MAPK11, KAT6A, PLK3, CDK5, DAXX, PRKAG1, TAF5, RBBP8, TAF9, CSNK2A1, RFC3, GATAD2A, BRPF3, CSNK2B, AKT3, SETD9, CCNA1, TPX2, RFC2, CDK2, RFC5, ATM, RBBP4, SMYD2, TAF15, BRD1, PML, …
707	REACTOME_REGULATION_OF_TP53_ACTIVITY_THROUGH_PHOSPHORYLATION	0.00163132137030995	0.0048087660193206	0.667888876632393	257322542806558	0	91	CCNA2, AURKA, TP53INP1, TAF4B, AURKB, CHEK1, BRIP1, PRKAB2, RPS27A, BLM, TP53RK, NOC2L, HIPK2, RMI1, RPA3, RFC4, RAD1, ATRIP, MDM2, CHEK2, TOP3A, MAPK11, PLK3, CDK5, PRKAG1, TAF5, RBBP8, TAF9, CSNK2A1, RFC3, CSNK2B, CCNA1, TPX2, RFC2, CDK2, RFC5, ATM, TAF15, WRN, HIPK1, RAD17, PRKAB1, NBN, TAF9B, TAF7L, TP53, BRCA1, BARD1, ATR, HUS1, RPA1, EXO1, MAPK14, TAF11, TAF13, TAF12, STK11, PIN1, TAF3, SSR…
973	REACTOME_TRANSLATION_OF_SARS_COV_2_STRUCTURAL_PROTEINS	0.00170357751277683	0.0048087660193206	0.741761594416793	257243920578572	0	49	STT3A, ST6GALNAC4, FUT8, RPN2, DDOST, MGAT2, RPN1, RPS27A, ST6GALNAC2, MAGT1, ST3GAL2, PRMT1, GANAB, DAD1, CANX, EDEM2, TUSC3, MAN2A1, ST6GAL1, PARP10, MGAT4B, UBE2I, MOGS, PRKCSH, SUMO1
83	REACTOME_BIOSYNTHESIS_OF_THE_N_GLYCAN_PRECURSOR_DOLICHOL_LIPID_LINKED_OLIGOSACCHARIDE_LLO_AND_TRANSFER_TO_A_NASCENT_PROTEIN	0.00174825174825175	0.0048087660193206	0.693799776756933	257081870405996	0	74	ALG14, UAP1, GMPPB, ST6GALNAC4, GFPT1, PGM3, DHDDS, RFT1, GMPPA, ALG5, ALG1, ST6GALNAC2, NEU1, NANS, ST3GAL2, DPAGT1, DOLK, ALG10, ALG2, ALG13, ST8SIA4, ST6GAL1, ALG9, PMM2, SLC35C1, DPM2, DOLPP1, DPM3, ALG3, ALG8, GMDS, NUS1
512	REACTOME_N_GLYCAN_TRIMMING_IN_THE_ER_AND_CALNEXIN_CALRETICULIN_CYCLE	0.0017825311942959	0.0048087660193206	0.802135371803751	256958531963921	0	34	SEL1L, MLEC, DERL1, SYVN1, EDEM1, UGGT1, PDIA3, RPS27A, AMFR, CALR, DERL2, GANAB, CANX, EDEM2, VCP, RNF5, RAD23B, UGGT2, EDEM3, ENGASE, MOGS, PRKCSH, NGLY1, OS9, PSMC1, TRIM13
50	REACTOME_APC_C_CDH1_MEDIATED_DEGRADATION_OF_CDC20_AND_OTHER_APC_C_CDH1_TARGETED_PROTEINS_IN_LATE_MITOSIS_EARLY_G1	0.00174216027874564	0.0048087660193206	0.6985611519608	256708240345813	0	72	CDC20, PTTG1, AURKA, AURKB, UBE2C, UBE2S, RPS27A, PSMB5, PSME3, PSMB2, PSMA5, CDC23, PSMD3, PSMD14, PLK1, PSMA2, PSMD10, SKP2, PSMA3, ANAPC11, PSMB6, PSMD8, FZR1, ANAPC15, ANAPC16, ANAPC1, PSMC2, CDC26, ANAPC10, PSMB4, PSMD4, PSMD9, PSMB7, ANAPC2, PSMD6, PSMB3, PSMD12, PSMF1, ANAPC7, PSMC1, PSMB1, PSMD1, PSMD13, PSMC6, PSMA7, PSMC5, UBE2E1, CDC27, RB1, PSMD7, ANAPC5, PSMA1, PSMC4, PSMA4
43	REACTOME_ANTIGEN_ACTIVATES_B_CELL_RECEPTOR_BCR_LEADING_TO_GENERATION_OF_SECOND_MESSENGERS	0.00177619893428064	0.0048087660193206	0.77770149995847	256046385525642	0	40	IGKV3-20, IGKV4-1, IGHM, IGLV1-44, IGLV2-23, IGLV3-19, IGLV6-57, BLNK, IGHD, SOS1, CD79A, PLCG2, CD19
367	REACTOME_HIV_INFECTION	0.00150829562594268	0.0048087660193206	0.586952093955823	256006017765499	0	223	SLC25A4, TAF4B, RANGAP1, AP1S1, NUP50, NPM1, FEN1, GTF2H4, RPS27A, ELL, PSMB5, SEC13, PSME3, RCC1, RANBP1, PSMB2, NUP35, VPS37A, NCBP2, PSMA5, POLR2L, NMT2, ARF1, ERCC2, PSMD3, PSMD14, GTF2H1, NUP62, GTF2A1, PSMA2, PSMD10, NUP37, RAN, AP2B1, GTF2H2, AP2A2, NELFB, POLR2B, POLR2D, PSMA3, NDC1, TAF5, GTF2A2, TAF9, NELFA, CTDP1, PSMB6, NUP43, MVB12A, XRCC4, PSMD8, KPNA1, HMGA1, CD28, LIG4, APOBEC3G, …
372	REACTOME_HOMOLOGY_DIRECTED_REPAIR	0.00160771704180064	0.0048087660193206	0.656731253634248	255542406470044	0	98	CCNA2, CHEK1, POLQ, BRIP1, RAD51C, FEN1, RPS27A, POLE2, BLM, RAD52, RMI1, EME1, RPA3, RAD51, PARP2, POLH, RFC4, RAD51AP1, RAD1, PCNA, TP53BP1, ATRIP, PARP1, TOP3A, PIAS4, BRCC3, HERC2, RBBP8, RFC3, RTEL1, RAD51B, CCNA1, UBE2N, UBE2I, BABAM1, RFC2, CDK2, RFC5, ATM, LIG3, SUMO1, WRN, RAD17, NBN, POLE, BRCA1, POLD2, RFC1, BARD1, ATR, HUS1, POLD4, BRCA2, TIPIN, RPA1, UBE2V2, EXO1
856	REACTOME_SIGNALING_BY_THE_B_CELL_RECEPTOR_BCR	0.00157728706624606	0.0048087660193206	0.635821430140102	254613841621084	0	118	IGKV3-20, IGKV4-1, IGHM, IGLV1-44, IGLV2-23, IGLV3-19, IGLV6-57, BLNK, IGHD, SOS1, RPS27A, PSMB5, CD79A, PSME3, PLCG2, FKBP1A, RASGRP3, PSMB2, CD19, PSMA5, PSMD3, PSMD14, PSMA2, CD79B, PSMD10, NRAS, PSMA3, PSMB6, BLK, PSMD8, IGKV1-5, HRAS, CARD11, ORAI2, PSMC2, PSMB4, PSMD4, PSMD9, PSMB7, PSMD6, PSMB3, PSMD12, FBXW11, PSMF1, ITPR2, PSMC1, PSMB1, ITPR3, PSMD1, PSMD13, PSMC6, BTK, PPP3R1, PPIA, PSM…
765	REACTOME_ROLE_OF_PHOSPHOLIPIDS_IN_PHAGOCYTOSIS	0.00177619893428064	0.0048087660193206	0.79787510560087	253561332357941	0	33	IGKV3-20, IGKV4-1, IGLV1-44, IGLV2-23, IGLV3-19, PLPP5, IGLV6-57, IGHG1, PLCG2
145	REACTOME_COMPLEX_I_BIOGENESIS	0.00170357751277683	0.0048087660193206	0.730571880987142	253363312881354	0	49	NDUFAF1, NDUFAF4, NDUFA8, NDUFB6, NDUFB11, NDUFV3, NDUFA7, NDUFAB1, NDUFC2, NDUFB10, NDUFAF3, NDUFAF6, NDUFA11, NDUFB3, NDUFV2, COA1, NDUFS2, NDUFS1, NDUFB4, TMEM186, NDUFS8, NDUFC1, NDUFB7, NDUFA9, NDUFA10, NDUFB5, NDUFB8, NDUFAF2, NDUFS6, NDUFB9, NDUFA1, TMEM126B, NDUFS4, NDUFS7, NDUFB1, ACAD9, NDUFA2, NDUFA12, NDUFV1
458	REACTOME_MATURATION_OF_SARS_COV_2_SPIKE_PROTEIN	0.00182481751824818	0.0048087660193206	0.830333569928806	253245334828894	0	29	STT3A, ST6GALNAC4, FUT8, RPN2, DDOST, MGAT2, RPN1, ST6GALNAC2, MAGT1, ST3GAL2, GANAB, DAD1, CANX, EDEM2, TUSC3, MAN2A1, ST6GAL1
156	REACTOME_COPII_MEDIATED_VESICLE_TRANSPORT	0.00173310225303293	0.0048087660193206	0.696857991611208	253031262760183	0	68	SEC24A, SAR1B, CD59, YKT6, PREB, LMAN1, SEC24D, LMAN2, GOSR2, TBC1D20, BET1, SEC13, TRAPPC3, NAPG, USO1, ANKRD28, TMED2, TMED10, SEC22B, SEC22A, MCFD2, SCFD1, TRAPPC2, GOLGA2, COL7A1, F5, TRAPPC4, RAB1A, RAB1B, CNIH2, SEC31A, TRAPPC5, TRAPPC2L, TFG, TRAPPC6B, GRIA1
578	REACTOME_ORGANELLE_BIOGENESIS_AND_MAINTENANCE	0.00143472022955524	0.0048087660193206	0.560062178629501	249759971556651	0	262	B9D1, CDK1, TUBG1, ARF4, CSNK1E, CEP250, LZTFL1, CEP97, PRKAB2, TTC8, IDH2, NEK2, TNPO1, PKD1, MKKS, B9D2, CCT5, NINL, NCOA1, MEF2C, MED1, CHD9, HAUS2, TCTN3, SMO, DNAJC11, KIF3C, IQCB1, DYNLRB1, EXOC4, SDCCAG8, CYCS, DYNLL1, HCFC1, YWHAG, MAPK11, PLK1, RAB3IP, CEP76, HAUS1, PLK4, EXOC6, CENPJ, NPHP1, PRKAG1, APOOL, YWHAE, MTX1, CCP110, RP2, TUBB3, DYNC1I2, TTBK2, PPARA, CETN2, CEP152, ALAS1, WDR…
780	REACTOME_SCAVENGING_OF_HEME_FROM_PLASMA	0.0018450184501845	0.0048087660193206	0.884802547016261	249433800885308	0	20	IGKV3-20, IGKV4-1, IGLV1-44, IGLV2-23, JCHAIN, IGLV3-19, IGHA1, IGLV6-57, LRP1, CD163, IGKV1-5
876	REACTOME_SUMOYLATION	0.00151745068285281	0.0048087660193206	0.592767028178589	249426460689345	0	170	TOP2A, BIRC5, AURKA, AURKB, ESR1, RANGAP1, CDKN2A, NUP50, NPM1, BLM, TRIM27, RAD52, SEC13, VDR, HIPK2, TOP1, MBD1, NUP35, PCNA, NCOA1, SAE1, TP53BP1, MDM2, THRB, CBX5, PARP1, PIAS4, NUP62, NUP37, PIAS2, SENP5, NCOR2, DAXX, NDC1, HERC2, THRA, SMC5, NUP43, XRCC4, DNMT3B, PPARA, CETN2, DNMT3A, NUP58, CBX2, UBE2I, PPARGC1A, NR2C1, SENP2, AR, SENP1, PML, SUMO1, NUP98, WRN, NUP210, HDAC7, ING2, STAG1, …
637	REACTOME_PROCESSING_OF_CAPPED_INTRON_CONTAINING_PRE_MRNA	0.00147058823529412	0.0048087660193206	0.564539353842236	248949135479922	0	237	SRSF6, NUP50, WDR33, SEC13, SNRNP25, POLDIP3, CRNKL1, MAGOHB, PRPF38A, ISY1, CSTF2T, CSTF1, U2AF2, SYMPK, NUP35, LSM5, NCBP2, POLR2L, SNRNP35, PPIE, CD2BP2, NUDT21, SNRPA1, HNRNPD, NUP62, PPIL1, FUS, THOC2, NUP37, SF3B3, POLR2B, SNRNP27, POLR2D, SNRPN, NDC1, PAPOLA, SNRNP70, SNU13, DNAJC8, EIF4A3, NUP43, SNRPC, PRPF19, SF3B5, SNRPG, CPSF2, NUP58, CPSF3, MAGOH, SF3B6, LSM8, TXNL4A, PLRG1, TFIP11, …
184	REACTOME_DEFECTIVE_CFTR_CAUSES_CYSTIC_FIBROSIS	0.00171821305841924	0.0048087660193206	0.698200829585638	248693543347652	0	59	DERL3, SEL1L, ERLEC1, DERL1, RPS27A, PSMB5, PSME3, DERL2, VCP, PSMB2, RNF5, PSMA5, PSMD3, PSMD14, PSMA2, PSMD10, PSMA3, PSMB6, PSMD8, PSMC2, PSMB4, PSMD4, PSMD9, PSMB7, PSMD6, OS9, PSMB3, PSMD12, PSMF1, PSMC1, PSMB1, PSMD1, PSMD13, PSMC6, PSMA7, PSMC5
764	REACTOME_ROLE_OF_LAT2_NTAL_LAB_ON_CALCIUM_MOBILIZATION	0.00182481751824818	0.0048087660193206	0.843839507001069	248650919421304	0	24	IGKV3-20, IGKV4-1, IGLV1-44, IGLV2-23, IGLV3-19, IGLV6-57, SOS1
2	REACTOME_ABC_FAMILY_PROTEINS_MEDIATED_TRANSPORT	0.00161290322580645	0.0048087660193206	0.636822597712132	248315515223573	0	100	DERL3, ABCB9, SEL1L, ERLEC1, DERL1, ABCB6, RPS27A, PSMB5, PSME3, DERL2, VCP, PSMB2, RNF5, ABCC3, PSMA5, PEX3, ABCC9, EIF2S1, PSMD3, PSMD14, EIF2S2, PSMA2, PSMD10, ABCC10, EIF2S3, PSMA3, PSMB6, ABCC2, ABCC4, ABCD1, PSMD8, PSMC2, PSMB4, PSMD4, PSMD9, PSMB7, PSMD6, ABCA9, OS9, ABCB1, PSMB3, PSMD12, PSMF1, PSMC1, PSMB1, ABCC11, PSMD1, PSMD13, PSMC6
275	REACTOME_FCERI_MEDIATED_NF_KB_ACTIVATION	0.001669449081803	0.0048087660193206	0.650310303086332	248002276671132	0	86	IGKV3-20, IGKV4-1, IGLV1-44, IGLV2-23, IGLV3-19, IGLV6-57, RPS27A, PSMB5, PSME3, PSMB2, PSMA5, TAB3, PSMD3, PSMD14, CDC34, PSMA2, PSMD10, PSMA3, TAB1, PSMB6, PSMD8, IGKV1-5, UBE2N, CARD11, PSMC2, PSMB4, PSMD4, PSMD9, PSMB7, PSMD6, PSMB3, PSMD12, FBXW11, PSMF1, UBE2D2, PSMC1, PSMB1, PSMD1, PSMD13, PSMC6, PSMA7, NFKBIA, PSMC5, TRAF6, PDPK1, MS4A2, CHUK, BCL10, PSMD7, RASGRP2, PSMA1, FCER1A, PSMC4, …
504	REACTOME_MRNA_SPLICING	0.0015220700152207	0.0048087660193206	0.578292550296043	246793470834613	0	187	SRSF6, WDR33, SNRNP25, CRNKL1, MAGOHB, PRPF38A, ISY1, CSTF2T, CSTF1, U2AF2, SYMPK, LSM5, NCBP2, POLR2L, SNRNP35, PPIE, CD2BP2, NUDT21, SNRPA1, HNRNPD, PPIL1, FUS, SF3B3, POLR2B, SNRNP27, POLR2D, SNRPN, PAPOLA, SNRNP70, SNU13, DNAJC8, EIF4A3, SNRPC, PRPF19, SF3B5, SNRPG, CPSF2, CPSF3, MAGOH, SF3B6, LSM8, TXNL4A, PLRG1, TFIP11, CDC5L, SNRPD1, LSM7, LSM2, SRSF10, LSM3, HNRNPU, SRRM2, SF1, HNRNPH2, P…
940	REACTOME_TP53_REGULATES_TRANSCRIPTION_OF_CELL_CYCLE_GENES	0.00170357751277683	0.0048087660193206	0.708834662624527	245824816259042	0	49	CDK1, CCNA2, AURKA, CCNB1, E2F8, NPM1, E2F7, PRMT1, BAX, BTG2, TFDP1, CNOT4, CNOT1, ARID3A, PCNA, CNOT9, CNOT3, PLK3, CENPJ, CCNE2, CNOT7, SFN, CCNA1, CDK2, CDC25C, TNKS1BP1, RBL1
46	REACTOME_ANTIGEN_PROCESSING_UBIQUITINATION_PROTEASOME_DEGRADATION	0.00143472022955524	0.0048087660193206	0.544179310401007	245165372151114	0	298	CDC20, UBE2J1, UBE2C, UBE2G1, FBXO31, UBE2S, LRR1, DET1, RPS27A, FBXO22, PSMB5, THOP1, MEX3C, UBE3B, PSME3, ITCH, UBA5, KLHL25, TRIM69, LNX1, PSMB2, HERC4, PSMA5, UBE2H, FBXO10, CUL7, UBE2Q1, FBXW9, UBE3D, UBE2G2, KLHL3, UBE2L3, CDC23, PSMD3, PSMD14, BLMH, CDC34, SMURF1, PSMA2, PSMD10, KLHL5, FBXL16, SPSB1, UBA1, RBBP6, FBXL8, LRRC41, SKP2, PSMA3, ANAPC11, HERC2, FBXO4, HERC1, FBXO40, SH3RF1, PSM…
272	REACTOME_FC_EPSILON_RECEPTOR_FCERI_SIGNALING	0.00155763239875389	0.0048087660193206	0.603334000584129	245149457928765	0	135	IGKV3-20, IGKV4-1, IGLV1-44, IGLV2-23, IGLV3-19, IGLV6-57, SOS1, RPS27A, PSMB5, PSME3, PLCG2, JUN, PSMB2, PSMA5, TAB3, PSMD3, PSMD14, CDC34, PSMA2, PSMD10, MAP2K7, NRAS, PSMA3, TAB1, PSMB6, PSMD8, IGKV1-5, GRAP2, HRAS, UBE2N, CARD11, PSMC2, MAPK8, PSMB4, PSMD4, MAP2K4, PSMD9, PSMB7, PSMD6, PSMB3, PSMD12, MAPK9, FBXW11, PSMF1, UBE2D2, ITPR2, PSMC1, PSMB1, PLCG1, ITPR3, PSMD1, PSMD13, PSMC6, BTK, P…
577	REACTOME_ORC1_REMOVAL_FROM_CHROMATIN	0.00173010380622837	0.0048087660193206	0.668567080189475	244778192632472	0	69	CCNA2, CDC6, CDT1, RPS27A, PSMB5, PSME3, MCM4, PSMB2, ORC5, PSMA5, PSMD3, PSMD14, PSMA2, PSMD10, MCM6, SKP2, PSMA3, PSMB6, ORC2, PSMD8, CCNA1, PSMC2, ORC1, CDK2, MCM7, PSMB4, PSMD4, PSMD9, PSMB7, PSMD6, PSMB3, PSMD12, PSMF1, PSMC1, PSMB1, MCM3, PSMD1, PSMD13, PSMC6, PSMA7, PSMC5, MCM8, PSMD7, PSMA1, PSMC4, PSMA4, RBX1, MCM5, PSMA6
373	REACTOME_HOST_INTERACTIONS_OF_HIV_FACTORS	0.00158478605388273	0.0048087660193206	0.607789778071891	244096362815883	0	125	SLC25A4, RANGAP1, AP1S1, NUP50, NPM1, RPS27A, PSMB5, SEC13, PSME3, RCC1, RANBP1, PSMB2, NUP35, PSMA5, ARF1, PSMD3, PSMD14, NUP62, PSMA2, PSMD10, NUP37, RAN, AP2B1, AP2A2, PSMA3, NDC1, PSMB6, NUP43, PSMD8, KPNA1, HMGA1, CD28, APOBEC3G, NUP58, AP1S3, PSMC2, AP1M2, PSMB4, NUP98, PSMD4, PSMD9, PSMB7, PSMD6, NUP210, PSIP1, PSMB3, NUP188, RANBP2, PSMD12, POM121, PSMF1, BANF1, PSMC1, PSMB1, NUP160, NUP5…
273	REACTOME_FCERI_MEDIATED_CA_2_MOBILIZATION	0.00175746924428822	0.0048087660193206	0.742612863945963	243748644542562	0	38	IGKV3-20, IGKV4-1, IGLV1-44, IGLV2-23, IGLV3-19, IGLV6-57, SOS1, PLCG2
134	REACTOME_CLASS_I_MHC_MEDIATED_ANTIGEN_PROCESSING_PRESENTATION	0.00140449438202247	0.0048087660193206	0.531162542790631	243719733366474	0	366	SEC61A1, CDC20, SEC24A, SAR1B, UBE2J1, SEC61B, UBE2C, UBE2G1, FBXO31, UBE2S, SEC24D, LRR1, DET1, ERAP1, HSPA5, PDIA3, RPS27A, FBXO22, PSMB5, SEC61G, SEC13, THOP1, MEX3C, CALR, UBE3B, PSME3, ITCH, CANX, UBA5, TLR6, KLHL25, ITGB5, TRIM69, LNX1, PSMB2, HERC4, PSMA5, UBE2H, FBXO10, SEC22B, CUL7, UBE2Q1, TAPBP, FBXW9, UBE3D, UBE2G2, KLHL3, UBE2L3, CDC23, PSMD3, PSMD14, BLMH, CDC34, SMURF1, PSMA2, PSMD…
212	REACTOME_DISEASES_OF_PROGRAMMED_CELL_DEATH	0.00175438596491228	0.0048087660193206	0.731156170478259	243184559374102	0	42	BCL2L11, CDKN2A, LMNB1, JUN, CDC25A, C1QBP, PRDX1, POLA2, EZH2, TRADD, PRIM1, PRDX2, CDK5, GOLGA2, YWHAE, DNMT3B, DNMT3A, FASLG, CDC25C, RBBP4, PRIM2, APP, FOXO3, EED, FADD, TP53, LMNA
128	REACTOME_CILIUM_ASSEMBLY	0.00154083204930663	0.0048087660193206	0.570013421540177	243113610278652	0	190	B9D1, CDK1, TUBG1, ARF4, CSNK1E, CEP250, LZTFL1, CEP97, TTC8, NEK2, TNPO1, PKD1, MKKS, B9D2, CCT5, NINL, HAUS2, TCTN3, SMO, KIF3C, IQCB1, DYNLRB1, EXOC4, SDCCAG8, DYNLL1, YWHAG, PLK1, RAB3IP, CEP76, HAUS1, PLK4, EXOC6, CENPJ, NPHP1, YWHAE, CCP110, RP2, TUBB3, DYNC1I2, TTBK2, CETN2, CEP152, WDR19, DYNC2LI1, TRAF3IP1, BBS7, CDK5RAP2, TTC30B, TUBA4A, CC2D2A, IFT27, HAUS6, IFT88, CEP41, CEP164, TTC30…
567	REACTOME_NUCLEOTIDE_EXCISION_REPAIR	0.00158982511923688	0.0048087660193206	0.61417414149802	243106616414125	0	110	GTF2H4, RPS27A, ELL, POLE2, RPA3, PARP2, RFC4, ISY1, ACTR8, USP7, COPS8, PCNA, POLR2L, RAD23B, PPIE, PARP1, ERCC2, ERCC8, GTF2H1, GTF2H2, POLR2B, POLR2D, ACTL6A, INO80B, RFC3, PRPF19, CETN2, COPS3, UBE2N, UBE2I, RFC2, GTF2H5, RFC5, TCEA1, INO80C, COPS7A, USP45, LIG3, COPS4, SUMO1, POLR2C, YY1, POLR2F, POLR2J, POLR2K, CUL4B, POLE, POLR2E, POLD2, RFC1, HMGN1, EP300, POLD4, PIAS3, RPA1, UBE2V2, CHD1…
165	REACTOME_CYCLIN_A_CDK2_ASSOCIATED_EVENTS_AT_S_PHASE_ENTRY	0.00168634064080944	0.0048087660193206	0.639234955835052	242954619893137	0	84	CCNA2, E2F5, CABLES1, RPS27A, PSMB5, PSME3, TFDP1, CDK4, PSMB2, MYC, PSMA5, CDC25A, CKS1B, PSMD3, PSMD14, PSMA2, PSMD10, CCNE2, SKP2, PSMA3, PSMB6, PSMD8, AKT3, FZR1, CCNA1, PSMC2, CDK2, RBBP4, LIN52, PSMB4, PSMD4, PSMD9, PSMB7, PSMD6, PSMB3, PSMD12, PSMF1, PSMC1, PSMB1, MAX, PSMD1, CCNE1, PSMD13, PSMC6, E2F1, PSMA7, LIN37, PSMC5, AKT2, LIN9
3	REACTOME_ABC_TRANSPORTER_DISORDERS	0.00173611111111111	0.0048087660193206	0.652535712611131	242851086828808	0	76	DERL3, SEL1L, ERLEC1, DERL1, ABCB6, RPS27A, PSMB5, PSME3, DERL2, VCP, PSMB2, RNF5, PSMA5, ABCC9, PSMD3, PSMD14, PSMA2, PSMD10, PSMA3, PSMB6, ABCC2, ABCD1, PSMD8, PSMC2, ABCD4, PSMB4, PSMD4, PSMD9, PSMB7, PSMD6, OS9, PSMB3, PSMD12, PSMF1, PSMC1, PSMB1, ABCC8, PSMD1, PSMD13, PSMC6, PSMA7, PSMC5, KCNJ11
467	REACTOME_METABOLISM_OF_AMINO_ACIDS_AND_DERIVATIVES	0.00140845070422535	0.0048087660193206	0.530555839711968	242561653384846	0	353	GLDC, HIBCH, SLC44A1, PSAT1, PHGDH, SHMT1, SRM, PAOX, IDO2, SLC7A5, RPS27A, GLS, GPT2, PSMB5, GSTZ1, ALDH18A1, RPL31, MCCC2, AFMID, PSME3, MPST, GCAT, RPS27L, EEF1E1, RIDA, HDC, AGMAT, RPL22L1, AHCY, PSMB2, PXMP2, RPL26L1, PSMA5, AGXT, PCBD1, GCDH, RPS26, CSAD, RPL23, HIBADH, SMOX, NDUFAB1, PPM1K, DLAT, ALDH6A1, MTAP, GOT1, SUOX, HSD17B10, PSMD3, PSMD14, ARG1, ASMT, SRR, ACAT1, SEPSECS, PSMA2, AP…
498	REACTOME_MITOTIC_PROPHASE	0.00169779286926995	0.0048087660193206	0.642180006717362	242066017966074	0	80	CDK1, CCNB2, CCNB1, NUMA1, NUP50, SEC13, GORASP2, SMC2, USO1, LMNB1, NUP35, MCPH1, SMC4, EMD, NUP62, PLK1, NUP37, VRK1, NDC1, GOLGA2, ENSA, NUP43, NUP58, BLZF1, NCAPG2, RAB1A, RAB1B, ARPP19, NUP98, NCAPD3, NCAPH2, NUP210, NUP188, RANBP2, PPP2CA, POM121, BANF1, PPP2R1B, KMT5A, LEMD3, NUP160, NUP54, NUP214, LMNA
700	REACTOME_REGULATION_OF_RUNX3_EXPRESSION_AND_ACTIVITY	0.00169491525423729	0.0048087660193206	0.681620598368405	241904067637885	0	54	CDKN2A, RPS27A, PSMB5, PSME3, PSMB2, PSMA5, MDM2, PSMD3, PSMD14, SMURF1, PSMA2, RUNX3, PSMD10, PSMA3, PSMB6, PSMD8, PSMC2, PSMB4, PSMD4, TGFB1, PSMD9, PSMB7, PSMD6, PSMB3, PSMD12, PSMF1, PSMC1, PSMB1, CBFB, PSMD1, PSMD13, PSMC6, EP300, PSMA7, PSMC5, PSMD7, PSMA1, PSMC4, PSMA4, PSMA6
274	REACTOME_FCERI_MEDIATED_MAPK_ACTIVATION	0.00177304964539007	0.0048087660193206	0.738713980473872	241715009202567	0	39	IGKV3-20, IGKV4-1, IGLV1-44, IGLV2-23, IGLV3-19, IGLV6-57, SOS1, PLCG2, JUN, MAP2K7, NRAS, IGKV1-5, GRAP2, HRAS, MAPK8
914	REACTOME_TELOMERE_MAINTENANCE	0.00176678445229682	0.0048087660193206	0.674704545760854	241382188449941	0	63	CCNA2, PIF1, FEN1, BLM, RPA3, ANKRD28, NOP10, RFC4, PCNA, POLR2L, POLA2, CHTF18, PRIM1, POLR2B, POLR2D, DAXX, RFC3, GAR1, RTEL1, CCNA1, RFC2, RUVBL2, CDK2, RFC5, WRN, POLR2C, PRIM2, NHP2, POLR2F, POLR2J, POLR2K, ACD, POLR2E, POLD2, RFC1, POT1, POLD4, RPA1, PPP6C, CHTF8, RUVBL1, CTC1, POLA1, TERT, DKC1, TINF2, POLR2A, POLR2I, TERF2, POLR2H, ATRX, DSCC1, WRAP53
92	REACTOME_CALNEXIN_CALRETICULIN_CYCLE	0.00184162062615101	0.0048087660193206	0.818186359453955	241046510627833	0	25	SEL1L, SYVN1, EDEM1, UGGT1, PDIA3, RPS27A, AMFR, CALR, DERL2, GANAB, CANX, EDEM2, RNF5, UGGT2, EDEM3
81	REACTOME_BIOLOGICAL_OXIDATIONS	0.00153139356814701	0.0048087660193206	0.563331998511627	240800851488142	0	191	CHAC2, UGT2B17, GSTM1, GSTM4, GSTM2, UGT2B15, GSTM3, GSTT1, CES1, PAOX, PTGS1, GSTZ1, AS3MT, CBR3, COMT, GCLM, FDX1, ALDH1B1, FDXR, SLC26A2, HPGDS, AHCY, NAT1, CYB5B, CYP4F3, UGDH, NCOA1, ACSS1, CYP2E1, SMOX, GSTA1, CYP21A2, ARNT, N6AMT1, ADH4, ADH5, BPNT1, UGT2A3, CYP4V2, ESD, CYP2U1, MTRR, ALDH3A1, GGT1, TRMT112, CYP27A1, CYP46A1, PAPSS1, AIP, AKR1A1, CYP4F12, ABHD10, POR, GLYATL1, MAT2B, CNDP2…
368	REACTOME_HIV_LIFE_CYCLE	0.00158478605388273	0.0048087660193206	0.589087243199865	240686215998384	0	143	TAF4B, RANGAP1, NUP50, FEN1, GTF2H4, RPS27A, ELL, SEC13, RCC1, RANBP1, NUP35, VPS37A, NCBP2, POLR2L, NMT2, ERCC2, GTF2H1, NUP62, GTF2A1, NUP37, RAN, GTF2H2, NELFB, POLR2B, POLR2D, NDC1, TAF5, GTF2A2, TAF9, NELFA, CTDP1, NUP43, MVB12A, XRCC4, KPNA1, HMGA1, LIG4, NUP58, XRCC6, GTF2H5, RNGTT, TCEA1, VPS37B, TAF15, NUP98, POLR2C, NUP210, PSIP1, POLR2F, POLR2J, POLR2K, NUP188, RANBP2, POM121, BANF1, T…
214	REACTOME_DISORDERS_OF_TRANSMEMBRANE_TRANSPORTERS	0.0015220700152207	0.0048087660193206	0.569840142030075	240378074265361	0	172	DERL3, SEL1L, ERLEC1, SLC16A1, DERL1, BSG, ABCB6, NUP50, RPS27A, PSMB5, SEC13, PSME3, DERL2, SLC33A1, SLC26A2, VCP, PSMB2, RNF5, NUP35, PSMA5, SLC40A1, ABCC9, SLC35C1, SLC34A3, SLC35A2, SLC4A4, PSMD3, PSMD14, SLC6A3, NUP62, PSMA2, PSMD10, NUP37, SLC29A3, PSMA3, NDC1, SLC12A6, PSMB6, ABCC2, ABCD1, NUP43, SLC6A19, PSMD8, SLC5A1, NUP58, AVPR1A, SLC11A2, PSMC2, ABCD4, SLC6A2, SLC1A1, PSMB4, NUP98, SL…
648	REACTOME_PROTEIN_LOCALIZATION	0.00157232704402516	0.0048087660193206	0.58195336537143	240065106256032	0	154	SLC25A4, SERP1, SEC61B, PAOX, RPS27A, SEC61G, TIMM8B, PAM16, IDE, TIMM17B, CHCHD7, TIMM50, CHCHD4, PXMP2, PXMP4, PEX3, AGXT, ACOX3, ACOX1, EMD, TOMM22, TOMM5, TIMM10, ECH1, TIMM17A, COX17, EPHX2, HSPD1, PEX2, TIMM21, DECR2, MTX1, ABCD1, TOMM70, PEX5, TIMM22, SLC25A17, CYC1, LDHD, SLC25A12, DNAJC19, ECI2, TIMM23, MTX2, ATAD1, TIMM8A, VDAC1, CHCHD2, HMGCL, CMC2, PEX13, GET4, NDUFB8, CAT, TIMM44, PH…
105	REACTOME_CDT1_ASSOCIATION_WITH_THE_CDC6_ORC_ORIGIN_COMPLEX	0.00173310225303293	0.0048087660193206	0.677714008455632	239715250751314	0	57	CDC6, CDT1, RPS27A, PSMB5, PSME3, GMNN, PSMB2, ORC5, PSMA5, PSMD3, PSMD14, PSMA2, PSMD10, PSMA3, PSMB6, ORC2, PSMD8, PSMC2, ORC1, PSMB4, PSMD4, PSMD9, PSMB7, PSMD6, PSMB3, PSMD12, PSMF1, PSMC1, PSMB1, PSMD1, PSMD13, PSMC6, PSMA7, PSMC5, MCM8, PSMD7, PSMA1, PSMC4, PSMA4, PSMA6
317	REACTOME_G2_M_DNA_DAMAGE_CHECKPOINT	0.00173310225303293	0.0048087660193206	0.677294588962579	239566897245716	0	57	CDK1, CCNB1, CHEK1, BRIP1, BLM, RMI1, RPA3, RFC4, RAD1, TP53BP1, ATRIP, CHEK2, TOP3A, YWHAG, PIAS4, BRCC3, HERC2, RBBP8, YWHAE, RFC3, SFN, UBE2N, BABAM1, RFC2, RFC5, CDC25C, ATM, SUMO1, WRN, YWHAH, RAD17, NBN, TP53, BRCA1, BARD1, ATR, HUS1, RPA1, UBE2V2, EXO1
115	REACTOME_CELLULAR_RESPONSE_TO_CHEMICAL_STRESS	0.0015625	0.0048087660193206	0.581176813669247	239339657430863	0	151	P4HB, ERO1A, HM13, RPS27A, COX5B, GPX7, PSMB5, PSME3, ATOX1, TXNRD2, TACO1, PSMB2, NCOA1, PSMA5, TXN, MED1, CHD9, PRDX1, COX16, COX20, CYCS, PSMD3, PSMD14, GPX1, PSMA2, PSMD10, COX6A1, PRDX2, COX5A, NCOR2, SKP2, PSMA3, COX18, PSMB6, CSNK2A1, COX6B1, PRDX5, HMOX2, CSNK2B, PSMD8, PPARA, SURF1, PSMC2, SOD3, PSMB4, PRDX3, CAT, CYBA, PSMD4, ATP7A, PSMD9, PSMB7, BACH1, PSMD6, COX14, TXN2, NOX5, TXNRD1,…
196	REACTOME_DEPOSITION_OF_NEW_CENPA_CONTAINING_NUCLEOSOMES_AT_THE_CENTROMERE	0.00184162062615101	0.0048087660193206	0.811102598201504	238959558294426	0	25	CENPA, KNL1, CENPW, HJURP, OIP5, CENPU, CENPH, NPM1, CENPN, ITGB3BP, MIS18A, CENPM
177	REACTOME_DEADENYLATION_DEPENDENT_MRNA_DECAY	0.00169491525423729	0.0048087660193206	0.672989394131645	238840892290069	0	54	DCPS, DDX6, CNOT4, CNOT1, LSM5, EXOSC4, CNOT9, WDR61, HBS1L, SKIV2L, EXOSC3, EIF4A2, EXOSC1, CNOT3, CNOT7, EIF4A3, EDC3, EIF4E, TNKS1BP1, LSM7, LSM2, EXOSC2, LSM3, DIS3, EXOSC8, EIF4B, XRN1, PAIP1, DCP1B, NT5C3B, LSM1
587	REACTOME_PARASITE_INFECTION	0.00175438596491228	0.0048087660193206	0.659299036265658	238034877439949	0	67	IGKV3-20, IGKV4-1, IGLV1-44, IGLV2-23, IGLV3-19, IGLV6-57, IGHG1, WASF3, CDC42, WASF1, NCKIPSD, ARPC4, IGKV1-5, MYO5A
542	REACTOME_NON_INTEGRIN_MEMBRANE_ECM_INTERACTIONS	0.00171821305841924	0.0048087660193206	0.668075636216024	237963190753301	0	59	SDC1, LAMC1, COL4A4, COL10A1, LAMA5, ITGB3, DDR2, COL5A1, DDR1, COL4A3, COL5A3, ITGB5, COL5A2, PDGFA, CASK, COL1A1, TRAPPC4, ITGB1, NRXN1, LAMA2, FGF2, TGFB1, ACTN1, COL4A1, LAMA4, COL4A5, DMD, COL11A2, ITGA6, ITGB4, HSPG2, COL3A1
834	REACTOME_SIGNALING_BY_MET	0.00169204737732657	0.0048087660193206	0.63111649581139	237349785908389	0	79	LAMC1, GAB1, LAMA5, MET, COL5A1, SOS1, RPS27A, PTPN11, COL5A3, COL5A2, HGF, COL1A1, GGA3, RANBP10, NRAS, PTPRJ, ITGB1, LAMA2, HRAS, LRIG1, RAP1A, MUC20, COL24A1, STAM2, CRKL, LAMA4, STAM, PTPN1, COL11A2, RAB4A, CRK, DOCK7, CBL, COL3A1, SPINT2, PTK2, HGS, GRB2, SPINT1
44	REACTOME_ANTIGEN_PRESENTATION_FOLDING_ASSEMBLY_AND_PEPTIDE_LOADING_OF_CLASS_I_MHC	0.00184162062615101	0.0048087660193206	0.803441342882675	236702469991383	0	25	SEC24A, SAR1B, SEC24D, ERAP1, HSPA5, PDIA3, SEC13, CALR, CANX, TAPBP
277	REACTOME_FCGR_ACTIVATION	0.0018450184501845	0.0048087660193206	0.839216557269895	236582700119494	0	20	IGKV3-20, IGKV4-1, IGLV1-44, IGLV2-23, IGLV3-19, IGLV6-57, IGHG1
155	REACTOME_COPI_MEDIATED_ANTEROGRADE_TRANSPORT	0.00162866449511401	0.0048087660193206	0.611021781442056	236368141415803	0	97	CD59, KDELR2, YKT6, ARF4, TMED9, GOSR2, KDELR1, ARFGAP1, DCTN5, BET1, COPA, COPZ1, NAPG, COPE, USO1, COPB2, SPTBN1, COPG1, CAPZB, COG5, TMED2, TMED10, SPTBN4, ARFGAP3, ARF1, DYNLL1, TMED3, COG6, COPG2, GOLGA2, BET1L, TUBB3, DYNC1I2, ARF3, DYNC1I1, RAB1A, RAB1B, TUBA4A, GOLGB1, COG7, TMEM115, TUBA1C, GOSR1, DCTN3, TUBA3C, TUBB4B, TUBA1B, ACTR1A, STX5, GBF1
315	REACTOME_G1_S_SPECIFIC_TRANSCRIPTION	0.00182481751824818	0.0048087660193206	0.774421338624723	236192535507716	0	29	RRM2, CDK1, TK1, TYMS, DHFR, CDC6, E2F5, CDT1, FBXO5, TFDP1, CDC45, PCNA, CDC25A, E2F6, CCNA1, ORC1, RBBP4, LIN52, RBL1
208	REACTOME_DISEASES_OF_GLYCOSYLATION	0.00156739811912226	0.0048087660193206	0.580061583902554	236099575839213	0	139	SDC1, ALG14, GFPT1, DHDDS, MGAT2, RFT1, C1GALT1C1, ALG1, NEU1, PRELP, GALE, DPAGT1, DCN, DOLK, SLC26A2, ALG2, MUC3A, ACAN, ALG13, ALG9, PMM2, NOTCH1, DPM2, LARGE1, EXT1, SPON1, DPM3, ALG3, OMD, BGN, B4GALT1, ALG8, ADAMTS5, GALK1, SBSPON, ADAMTSL4, PGM1, NUS1, MUC4, ADAMTSL1, CSPG4, THSD4, OGN, MOGS, ADAMTS12, EXT2, MUC20, ADAMTS9, MPDU1, MUC5AC, BCAN, MUC1, GLB1, ADAMTS8, HEXB, ST3GAL3, GPC1, THS…
952	REACTOME_TRANSCRIPTION_COUPLED_NUCLEOTIDE_EXCISION_REPAIR_TC_NER	0.00169779286926995	0.0048087660193206	0.627326288350505	235183734360663	0	78	GTF2H4, RPS27A, ELL, POLE2, RPA3, RFC4, ISY1, USP7, COPS8, PCNA, POLR2L, PPIE, ERCC2, ERCC8, GTF2H1, GTF2H2, POLR2B, POLR2D, RFC3, PRPF19, COPS3, RFC2, GTF2H5, RFC5, TCEA1, COPS7A, LIG3, COPS4, POLR2C, POLR2F, POLR2J, POLR2K, CUL4B, POLE, POLR2E, POLD2, RFC1, HMGN1, EP300, POLD4, RPA1, GPS1, RBX1, ERCC4, COPS6, COPS5, DDB1, POLR2A, POLR2I, CDK7, POLR2H, MNAT1
992	REACTOME_TRNA_PROCESSING	0.00161290322580645	0.0048087660193206	0.6022574535708	234837567664759	0	100	RPP40, NUP50, SEC13, TP53RK, FTSJ1, ZBTB8OS, NUP35, TRMT10A, TSEN15, HSD17B10, POP7, WDR4, NUP62, NUP37, RAN, POP4, ADAT3, NDC1, RPP25, NUP43, TRNT1, NUP58, TRMT112, FAM98B, POP5, DUS2, RPP30, DDX1, GTPBP3, NUP98, PUS7, PUS3, QTRT2, RPPH1, NUP210, LCMT2, NUP188, RANBP2, POM121, ALKBH8, TYW3, RTCB, CLP1, TPRKB, NUP160, NSUN2, THG1L, NUP54, CTU2, CSTF2, NUP214, TRMT44, C2orf49, NSUN6, XPOT, TYW5, M…
692	REACTOME_REGULATION_OF_MRNA_STABILITY_BY_PROTEINS_THAT_BIND_AU_RICH_ELEMENTS	0.00167785234899329	0.0048087660193206	0.616865857555606	234812993328365	0	85	RPS27A, PSMB5, PSME3, TNPO1, PSMB2, EXOSC4, PSMA5, KHSRP, EXOSC3, PSMD3, PSMD14, HNRNPD, MAPK11, PSMA2, EXOSC1, PSMD10, PSMA3, HSPB1, PSMB6, PSMD8, PSMC2, HSPA1A, EXOSC2, PSMB4, PSMD4, PSMD9, PSMB7, PSMD6, DIS3, PSMB3, EXOSC8, PSMD12, PSMF1, PSMC1, PSMB1, XRN1, ELAVL1, ANP32A, PSMD1, PSMD13, PSMC6, NUP214, HSPA8, PSMA7, PSMC5, EXOSC6, PSMD7, EXOSC7, MAPK14, PSMA1, PSMC4, PSMA4, PSMA6
210	REACTOME_DISEASES_OF_METABOLISM	0.0014792899408284	0.0048087660193206	0.532790170328308	234546388620964	0	233	SDC1, ALG14, GFPT1, DHDDS, MGAT2, RFT1, C1GALT1C1, RPS27A, ALG1, MMACHC, NEU1, CD320, MCCC2, SFTPC, PRELP, BTD, GALE, GCLM, FDX1, DPAGT1, DCN, FDXR, DOLK, SLC26A2, AHCY, ALG2, MUC3A, ACAN, ALG13, CSF2RB, ALG9, PMM2, NOTCH1, DPM2, LARGE1, EXT1, SPON1, DPM3, ALG3, CYP21A2, OMD, BGN, B4GALT1, ALG8, MMADHC, ADAMTS5, G6PC3, IDS, GALK1, SBSPON, ADAMTSL4, PGM1, NUS1, MUC4, CYP2U1, MTRR, ADAMTSL1, NAGLU,…
639	REACTOME_PROCESSING_OF_DNA_DOUBLE_STRAND_BREAK_ENDS	0.00173611111111111	0.0048087660193206	0.657077641569037	234240371977311	0	60	CCNA2, CHEK1, BRIP1, RPS27A, BLM, RMI1, RPA3, RFC4, RAD1, TP53BP1, ATRIP, TOP3A, PIAS4, BRCC3, HERC2, RBBP8, RFC3, CCNA1, UBE2N, UBE2I, BABAM1, RFC2, CDK2, RFC5, ATM, SUMO1, WRN, RAD17, NBN, BRCA1, BARD1, ATR, HUS1, TIPIN, RPA1, UBE2V2, EXO1
13	REACTOME_ACTIVATION_OF_ATR_IN_RESPONSE_TO_REPLICATION_STRESS	0.00176678445229682	0.0048087660193206	0.718249349646618	234157589197253	0	37	CDC6, MCM10, CHEK1, MCM4, RPA3, CDC45, RFC4, RAD1, ORC5, CDC25A, ATRIP, MCM6, RFC3, ORC2, ORC1, RFC2, CDK2, RFC5, CDC25C, MCM7, RAD17, MCM3, DBF4, ATR, HUS1, MCM8, RPA1
68	REACTOME_AUF1_HNRNP_D0_BINDS_AND_DESTABILIZES_MRNA	0.00170357751277683	0.0048087660193206	0.660852994197902	233815163983715	0	53	RPS27A, PSMB5, PSME3, PSMB2, PSMA5, PSMD3, PSMD14, HNRNPD, PSMA2, PSMD10, PSMA3, HSPB1, PSMB6, PSMD8, PSMC2, HSPA1A, PSMB4, PSMD4, PSMD9, PSMB7, PSMD6, PSMB3, PSMD12, PSMF1, PSMC1, PSMB1, PSMD1, PSMD13, PSMC6, HSPA8, PSMA7, PSMC5, PSMD7, PSMA1, PSMC4, PSMA4, PSMA6
996	REACTOME_UCH_PROTEINASES	0.00168918918918919	0.0048087660193206	0.615127271213851	233362172982519	0	83	UCHL1, RPS27A, PSMB5, PSME3, ACTR8, OGT, ASXL1, PSMB2, PSMA5, UCHL5, PSMD3, PSMD14, HCFC1, PSMA2, PSMD10, ACTL6A, PSMA3, PSMB6, INO80B, PSMD8, FOXK1, PSMC2, INO80C, PSMB4, PSMD4, TGFB1, PSMD9, PSMB7, NEDD8, PSMD6, YY1, PSMB3, ASXL2, PSMD12, PSMF1, PSMC1, PSMB1, PSMD1, KDM1B, MBD6, PSMD13, PSMC6, BARD1, PSMA7, PSMC5, PSMD7, PSMA1, TGFBR2, PSMC4, RUVBL1, PSMA4
144	REACTOME_COMPLEMENT_CASCADE	0.00176678445229682	0.0048087660193206	0.651829842094737	233198538190339	0	63	IGKV3-20, IGKV4-1, IGLV1-44, IGLV2-23, IGLV3-19, CD59, IGLV6-57, CLU, C5, IGHG1, PROS1, CR2, CD19, CR1
880	REACTOME_SUMOYLATION_OF_DNA_REPLICATION_PROTEINS	0.00170940170940171	0.0048087660193206	0.690496382849065	232685004055664	0	44	TOP2A, BIRC5, AURKA, AURKB, RANGAP1, NUP50, SEC13, TOP1, NUP35, PCNA, PIAS4, NUP62, NUP37, NDC1, NUP43, NUP58, UBE2I, SUMO1, NUP98, NUP210, NUP188, RANBP2, POM121, NUP160, NUP54, CDCA8, NUP214
276	REACTOME_FCGAMMA_RECEPTOR_FCGR_DEPENDENT_PHAGOCYTOSIS	0.00165289256198347	0.0048087660193206	0.603514523536522	232348554539477	0	94	IGKV3-20, IGKV4-1, IGLV1-44, IGLV2-23, IGLV3-19, PLPP5, IGLV6-57, IGHG1, WASF3, PLCG2, CDC42, WASF1, LIMK1, NCKIPSD, ARPC4, IGKV1-5, MYO5A, NF2
480	REACTOME_METABOLISM_OF_WATER_SOLUBLE_VITAMINS_AND_COFACTORS	0.00156739811912226	0.0048087660193206	0.578879559089893	232339483230605	0	119	CD38, DHFR, SHMT1, PDXK, NT5E, VNN1, MMACHC, CD320, GPHN, SHMT2, MCCC2, NADK, BTD, NMNAT1, NMRK1, ALDH1L2, SLC5A8, SLC52A2, MTHFD2, PDZD11, MMADHC, FLAD1, PANK2, SLC22A13, MTHFD1L, SLC23A1, PARP10, MTRR, NADK2, PPCDC, NMNAT3, AASDHPPT, DHFR2, MTHFD2L, PNPO, SLC23A2, ABCD4, TCN1, ENPP3, SLC52A1, MOCOS, CYB5A, SLC19A1, PCCB, AMN, NMNAT2, ENPP1, MOCS1, ACACB, MOCS3, RFK, ACP5, FOLR2
278	REACTOME_FCGR3A_MEDIATED_IL10_SYNTHESIS	0.00169204737732657	0.0048087660193206	0.677876093110045	232270099465914	0	46	IGKV3-20, IGKV4-1, IGLV1-44, IGLV2-23, IGLV3-19, IGLV6-57, IGHG1, PLCG2, ADCY8, ADCY9, ADCY1, IGKV1-5, PRKACB
69	REACTOME_AURKA_ACTIVATION_BY_TPX2	0.00173310225303293	0.0048087660193206	0.632546241403803	232219951173101	0	71	HMMR, CDK1, TUBG1, AURKA, CSNK1E, CEP250, NEK2, NINL, HAUS2, SDCCAG8, DYNLL1, YWHAG, PLK1, CEP76, HAUS1, PLK4, CENPJ, YWHAE, CCP110, DYNC1I2, CETN2, CEP152, TPX2, CDK5RAP2, TUBA4A, HAUS6, CEP41, CEP164, CEP72, TUBB, NDE1, CEP70, HAUS8, DCTN3, TUBB4B, ACTR1A, PCM1, CEP63, PCNT
678	REACTOME_REGULATION_OF_CHOLESTEROL_BIOSYNTHESIS_BY_SREBP_SREBF	0.00170648464163823	0.0048087660193206	0.653578187682171	232176181073062	0	55	SEC24A, SAR1B, SEC24D, ELOVL6, DHCR7, MBTPS2, NCOA1, MVK, MED1, CHD9, NFYC, RAN, PMVK, IDI1, NFYA, PPARA, SREBF2, INSIG2, GPAM, SCD, TGS1, TBL1XR1, FDPS, CREBBP, SEC23A, ACACB, HMGCR, CYP51A1, SMARCD3, GGPS1
264	REACTOME_EXTENSION_OF_TELOMERES	0.00170357751277683	0.0048087660193206	0.669110976211551	232048588277406	0	49	CCNA2, PIF1, FEN1, BLM, RPA3, ANKRD28, NOP10, RFC4, PCNA, POLA2, CHTF18, PRIM1, RFC3, GAR1, RTEL1, CCNA1, RFC2, RUVBL2, CDK2, RFC5, WRN, PRIM2, NHP2, ACD, POLD2, RFC1, POT1, POLD4, RPA1, PPP6C, CHTF8, RUVBL1, CTC1, POLA1, TERT, DKC1, TINF2, TERF2, DSCC1, WRAP53
337	REACTOME_GLUTATHIONE_CONJUGATION	0.00177619893428064	0.0048087660193206	0.729944629959708	231973314646435	0	33	CHAC2, GSTM1, GSTM4, GSTM2, GSTM3, GSTT1, GSTZ1, GCLM, HPGDS, GSTA1, ESD, GGT1, AKR1A1, CNDP2
289	REACTOME_FORMATION_OF_RNA_POL_II_ELONGATION_COMPLEX	0.00169491525423729	0.0048087660193206	0.653161344127791	231804007018789	0	54	EAF2, GTF2H4, ELL, LEO1, NCBP2, POLR2L, WDR61, ERCC2, GTF2H1, RTF1, GTF2H2, NELFB, POLR2B, POLR2D, NELFA, CTDP1, AFF4, GTF2H5, TCEA1, POLR2C, CTR9, POLR2F, POLR2J, POLR2K, SUPT6H, POLR2E
361	REACTOME_HEDGEHOG_LIGAND_BIOGENESIS	0.00176678445229682	0.0048087660193206	0.646443218974463	231271420779768	0	63	SEL1L, ERLEC1, P4HB, SYVN1, RPS27A, PSMB5, PSME3, DERL2, VCP, PSMB2, PSMA5, PSMD3, PSMD14, PSMA2, PSMD10, PSMA3, PSMB6, PSMD8, PSMC2, PSMB4, PSMD4, PSMD9, PSMB7, PSMD6, OS9, PSMB3, PSMD12, PSMF1, PSMC1, PSMB1, PSMD1, SHH, PSMD13, PSMC6, PSMA7, PSMC5
117	REACTOME_CELLULAR_RESPONSE_TO_HYPOXIA	0.00173310225303293	0.0048087660193206	0.629903251089527	231249658344596	0	71	RPS27A, PSMB5, PSME3, PSMB2, PSMA5, EGLN2, PSMD3, PSMD14, EGLN1, PSMA2, ARNT, PSMD10, PSMA3, PSMB6, PSMD8, EGLN3, EPAS1, CITED2, AJUBA, PSMC2, HIF3A, PSMB4, PSMD4, PSMD9, PSMB7, PSMD6, PSMB3, PSMD12, PSMF1, UBE2D2, PSMC1, PSMB1, PSMD1, VHL, PSMD13, PSMC6, CUL2, EPO, EP300, CREBBP, PSMA7, PSMC5, PSMD7, PSMA1, PSMC4, PSMA4, RBX1, PSMA6
359	REACTOME_HDR_THROUGH_HOMOLOGOUS_RECOMBINATION_HRR	0.00175438596491228	0.0048087660193206	0.644989674332343	231201707374619	0	64	CHEK1, BRIP1, RAD51C, RPS27A, POLE2, BLM, RMI1, EME1, RPA3, RAD51, POLH, RFC4, RAD51AP1, RAD1, PCNA, ATRIP, TOP3A, RBBP8, RFC3, RTEL1, RAD51B, RFC2, RFC5, ATM, WRN, RAD17, NBN, POLE, BRCA1, POLD2, RFC1, BARD1, ATR, HUS1, POLD4, BRCA2, RPA1, EXO1, MUS81, RAD50, RHNO1
53	REACTOME_APOPTOSIS	0.00152905198776758	0.0048087660193206	0.550053400260831	230684578280428	0	167	BCL2L11, CDKN2A, RPS27A, PSMB5, CASP3, MAGED1, TNFRSF10B, PSME3, BAX, LMNB1, TFDP1, UNC5B, AVEN, PSMB2, PSMA5, CASP9, C1QBP, TP63, CFLAR, DAPK3, CYCS, DYNLL1, PSMD3, PSMD14, YWHAG, ROCK1, PSMA2, APIP, PSMD10, TRADD, CASP6, DCC, BAD, BAK1, PSMA3, YWHAE, PSMB6, PSMD8, KPNA1, AKT3, GAS2, FASLG, SFN, PSMC2, HMGB1, MAPK8, BCL2, PSMB4, PSMD4, PSMD9, PSMB7, YWHAH, PSMD6, PSMB3, PSMD12, PSMF1, DFFA, PSMC…
710	REACTOME_RESOLUTION_OF_ABASIC_SITES_AP_SITES	0.00176678445229682	0.0048087660193206	0.707200514685964	230555541302469	0	37	FEN1, POLE2, RPA3, PARP2, NTHL1, RFC4, PCNA, NEIL1, PARP1, UNG, MPG, MBD4, RFC3, SMUG1, RFC2, RFC5, LIG3, PNKP, POLB, MUTYH, POLE, OGG1, POLD2, RFC1, POLD4, RPA1
23	REACTOME_ACTIVATION_OF_THE_PRE_REPLICATIVE_COMPLEX	0.00177619893428064	0.0048087660193206	0.725463661947375	230549281973295	0	33	CDC6, MCM10, CDT1, POLE2, MCM4, RPA3, GMNN, CDC45, ORC5, POLA2, MCM6, PRIM1, ORC2, ORC1, CDK2, MCM7, PRIM2, POLE, MCM3, DBF4, MCM8, RPA1, MCM5, CDC7, POLA1, RPA4
693	REACTOME_REGULATION_OF_PLK1_ACTIVITY_AT_G2_M_TRANSITION	0.001669449081803	0.0048087660193206	0.604232334026497	230429986678205	0	86	CDK1, CCNB2, TUBG1, AURKA, CCNB1, CSNK1E, CEP250, RPS27A, NEK2, NINL, HAUS2, SDCCAG8, DYNLL1, YWHAG, PLK1, CEP76, HAUS1, PLK4, CENPJ, YWHAE, CCP110, DYNC1I2, CETN2, CEP152, AJUBA, CDK5RAP2, TUBA4A, HAUS6, CEP41, CEP164, CEP72, TUBB, NDE1, CEP70, FBXW11, HAUS8, DCTN3, TUBB4B, ACTR1A, PCM1, CEP63, PCNT, PPP1R12B, PRKACA, SSNA1, DCTN1
330	REACTOME_GLOBAL_GENOME_NUCLEOTIDE_EXCISION_REPAIR_GG_NER	0.00168634064080944	0.0048087660193206	0.605512313050627	230137623912717	0	84	GTF2H4, RPS27A, POLE2, RPA3, PARP2, RFC4, ACTR8, COPS8, PCNA, RAD23B, PARP1, ERCC2, GTF2H1, GTF2H2, ACTL6A, INO80B, RFC3, CETN2, COPS3, UBE2N, UBE2I, RFC2, GTF2H5, RFC5, INO80C, COPS7A, USP45, LIG3, COPS4, SUMO1, YY1, CUL4B, POLE, POLD2, RFC1, POLD4, PIAS3, RPA1, UBE2V2, CHD1L, RUVBL1, GPS1, RBX1, ERCC4, COPS6, COPS5, ACTR5, DDB1, PIAS1, CDK7, NFRKB, XPC, MNAT1
651	REACTOME_PROTEIN_UBIQUITINATION	0.00176678445229682	0.0048087660193206	0.643262651930438	230133541631892	0	63	UBE2T, DERL1, UBE2C, UBE2G1, UBE2S, RPS27A, LEO1, USP7, VCP, PCNA, UBE2H, WDR61, UBE2G2, UBE2L3, CDC34, RTF1, PEX2, UBA1, RNF181, OTULIN, PEX5, UBE2W, UBE2N, PEX13, RNF144A, CTR9, UBE2D2, PEX14, RNF40, UBE2K, UBE2B, UBE2E1, HLTF, BCL10, UBE2V2, UBA6
254	REACTOME_ER_QUALITY_CONTROL_COMPARTMENT_ERQC	0.0018450184501845	0.0048087660193206	0.816229451482704	230102428123005	0	20	SEL1L, SYVN1, EDEM1, UGGT1, RPS27A, AMFR, DERL2, EDEM2, RNF5, UGGT2, EDEM3
456	REACTOME_MAPK6_MAPK4_SIGNALING	0.00166112956810631	0.0048087660193206	0.602122038309898	230031703141474	0	88	CDK1, NCOA3, RPS27A, PSMB5, CDC14B, PSME3, KALRN, JUN, PSMB2, MYC, PSMA5, PSMD3, PSMD14, PSMA2, CDC42, PSMD10, PSMA3, HSPB1, PSMB6, PSMD8, PRKACB, PSMC2, MAPK6, PSMB4, PSMD4, PSMD9, PSMB7, PSMD6, PSMB3, PSMD12, FOXO3, PSMF1, PSMC1, PSMB1, AGO3, PRKACG, PSMD1, PSMD13, PSMC6, PSMA7, PSMC5, PSMD7, PRKACA, PSMA1, PSMC4, MAPK4, PSMA4
695	REACTOME_REGULATION_OF_PTEN_STABILITY_AND_ACTIVITY	0.00175438596491228	0.0048087660193206	0.637008816913909	229987164126798	0	67	RPS27A, PSMB5, TRIM27, PSME3, PSMB2, PSMA5, PSMD3, PSMD14, PSMA2, PSMD10, TNKS2, PSMA3, PTEN, PSMB6, CSNK2A1, NEDD4, CSNK2B, PSMD8, AKT3, PSMC2, PSMB4, PSMD4, PSMD9, WWP2, PSMB7, PSMD6, PSMB3, PSMD12, PSMF1, PSMC1, PSMB1, PSMD1, PSMD13, PSMC6, PSMA7, PSMC5, AKT2, PSMD7, XIAP, PSMA1, PSMC4, PSMA4, PSMA6, STUB1
777	REACTOME_SARS_COV_2_INFECTION	0.00173310225303293	0.0048087660193206	0.625583522243409	229663802392784	0	71	STT3A, ST6GALNAC4, FUT8, RPN2, DDOST, MGAT2, RPN1, RPS27A, ST6GALNAC2, MAGT1, ST3GAL2, PRMT1, GANAB, DAD1, CANX, EDEM2, TUSC3, VCP, MAN2A1, ST6GAL1, PARP10, MGAT4B, UBE2I, MOGS, PRKCSH, ACE2, SUMO1, ZCRB1, PIK3C3, TMPRSS2, VHL, ST3GAL3, CHMP4A
754	REACTOME_RNA_POLYMERASE_II_TRANSCRIBES_SNRNA_GENES	0.00174825174825175	0.0048087660193206	0.625458811919548	228947622810479	0	70	ELL2, INTS5, ELL, NCBP2, POLR2L, RPRD1A, TAF8, GTF2A1, SNAPC2, INTS7, ICE2, POLR2B, POLR2D, TAF5, INTS9, GTF2A2, SSU72, TAF9, SNAPC3, NABP1, ZC3H8, PHAX, SNAPC4, INTS10, POLR2C, RPRD2, POLR2F, POLR2J, POLR2K, SNAPC5, GTF2B, POLR2E, NABP2, RPRD1B, INTS12, SUPT4H1, TAF11, TAF13, INTS3, POU2F1, INTS8, POLR2A, INTS4, INTS1, POLR2I, CDK7, POLR2H
192	REACTOME_DEGRADATION_OF_DVL	0.00170648464163823	0.0048087660193206	0.643831945434456	228713939909671	0	55	RPS27A, PSMB5, PSME3, PSMB2, PSMA5, DVL3, PSMD3, PSMD14, PSMA2, PSMD10, PSMA3, PSMB6, PSMD8, PSMC2, PSMB4, PSMD4, PSMD9, PSMB7, PSMD6, PSMB3, PSMD12, PSMF1, DACT1, PSMC1, PSMB1, PSMD1, PSMD13, PSMC6, PSMA7, PSMC5, KLHL12, PSMD7, PSMA1, PSMC4, PSMA4, RBX1, PSMA6
829	REACTOME_SIGNALING_BY_HEDGEHOG	0.00157232704402516	0.0048087660193206	0.555652782318902	228531967975851	0	147	SEL1L, ERLEC1, P4HB, GNAS, SYVN1, GAS1, RPS27A, PSMB5, PSME3, ITCH, DERL2, VCP, PSMB2, ADCY8, PSMA5, SMO, TULP3, PSMD3, PSMD14, SMURF1, PSMA2, PSMD10, PSMA3, ADCY9, ADCY1, PSMB6, NUMB, TUBB3, GLI3, PSMD8, PRKACB, WDR19, PSMC2, SPOP, TUBA4A, IFT88, PSMB4, PSMD4, ADCY3, PSMD9, PSMB7, FUZ, PSMD6, OS9, ADCY5, GLI1, IFT52, IFT140, PSMB3, PSMD12, PSMF1, TUBA1C, SUFU, PSMC1, IFT122, PSMB1, TUBA3C, PRKAC…
697	REACTOME_REGULATION_OF_RAS_BY_GAPS	0.00174520069808028	0.0048087660193206	0.63341269931085	228444473180125	0	65	RPS27A, PSMB5, PSME3, PSMB2, PSMA5, PSMD3, PSMD14, PSMA2, PSMD10, NRAS, PSMA3, PSMB6, PSMD8, HRAS, PSMC2, KBTBD7, PSMB4, PSMD4, PSMD9, PSMB7, PSMD6, PSMB3, PSMD12, PSMF1, RASAL2, PSMC1, PSMB1, SPRED2, DAB2IP, PSMD1, PSMD13, PSMC6, SYNGAP1, PSMA7, PSMC5, PSMD7, PSMA1, PSMC4, PSMA4, RBX1, PSMA6, RASAL1
238	REACTOME_ECM_PROTEOGLYCANS	0.00173611111111111	0.0048087660193206	0.613315911438832	228254841511001	0	76	LAMC1, ITGA2B, COL4A4, LAMA5, ITGB3, ITGA8, COL5A1, COL9A3, NCAM1, TNXB, SPARC, COL4A3, COL5A3, ITGB5, DCN, COL6A3, COL5A2, ACAN, TGFB2, COL1A1, BGN, ITGB1, SERPINE1, LAMA2, TGFB1, COL4A1, LAMA4, HAPLN1, APP, BCAN, MUSK, COL4A5, COL6A6, ITGA7, HSPG2, COL3A1, VCAN
781	REACTOME_SCF_SKP2_MEDIATED_DEGRADATION_OF_P27_P21	0.00171821305841924	0.0048087660193206	0.640741696094989	228227060209906	0	59	CCNA2, RPS27A, PSMB5, PSME3, CDK4, PSMB2, PSMA5, CKS1B, PSMD3, PSMD14, PSMA2, PSMD10, CCNE2, SKP2, PSMA3, PSMB6, PSMD8, CCNA1, PSMC2, CDK2, PSMB4, PSMD4, PSMD9, PSMB7, PSMD6, PSMB3, PSMD12, PSMF1, PSMC1, PSMB1, PSMD1, CCNE1, PSMD13, PSMC6, PSMA7, PSMC5, PSMD7, PSMA1, PSMC4, PSMA4, PSMA6
211	REACTOME_DISEASES_OF_MITOTIC_CELL_CYCLE	0.00175746924428822	0.0048087660193206	0.695248774319077	228202276835974	0	38	UBE2C, CDK6, UBE2S, CCND2, TFDP1, CDK4, E2F2, CDC23, CCNE2, DAXX, SKP2, ANAPC11, FZR1, ANAPC15, ANAPC16, ANAPC1, CDK2, CDC26, ANAPC10, ANAPC2, ANAPC7, CCNE1, E2F1, UBE2E1, CDC27, RB1
837	REACTOME_SIGNALING_BY_NOTCH	0.00153846153846154	0.0048087660193206	0.542425438012005	228165317910326	0	175	SEL1L, DLGAP5, NBEA, TLE3, RPS27A, TLE1, CCNC, PSMB5, HDAC9, PSME3, PBX1, ITCH, TFDP1, HDAC8, JUN, ATP2A2, PSMB2, MYC, HEY1, TMED2, PSMA5, PTCRA, PSEN2, NOTCH1, CNTN1, MIB1, PSMD3, PSMD14, B4GALT1, PRKCI, PSMA2, FCER2, JAG1, PSMD10, NCOR2, PSMA3, WWC1, RFNG, RAB6A, PSMB6, NUMB, ATP2A3, MFNG, PSMD8, ACTA2, EGF, APH1A, PSMC2, PSMB4, PSMD4, PSMD9, WWP2, PSMB7, PSMD6, DTX2, PSENEN, HDAC7, PSMB3, PSMD…
95	REACTOME_CARGO_CONCENTRATION_IN_THE_ER	0.00177619893428064	0.0048087660193206	0.717780133846725	228107489255695	0	33	SEC24A, SAR1B, CD59, PREB, LMAN1, SEC24D, LMAN2, GOSR2, TMED2, TMED10, SEC22B, MCFD2, COL7A1, F5, CNIH2, GRIA1, MIA2, MIA3, STX5, CNIH1, SEC23A, LMAN2L, SERPINA1
313	REACTOME_G0_AND_EARLY_G1	0.00183150183150183	0.0048087660193206	0.765175725386375	228061859843579	0	27	MYBL2, TOP2A, CDK1, CCNA2, CDC6, E2F5, TFDP1, MYC, PCNA, CDC25A, CCNE2, DYRK1A, CCNA1, CDK2, RBBP4, LIN52, RBL1, MAX, CCNE1, E2F1, LIN37, LIN9
193	REACTOME_DEGRADATION_OF_GLI1_BY_THE_PROTEASOME	0.00171821305841924	0.0048087660193206	0.640221790661135	227682269838825	0	58	RPS27A, PSMB5, PSME3, ITCH, PSMB2, PSMA5, PSMD3, PSMD14, PSMA2, PSMD10, PSMA3, PSMB6, NUMB, PSMD8, PRKACB, PSMC2, PSMB4, PSMD4, PSMD9, PSMB7, PSMD6, GLI1, PSMB3, PSMD12, PSMF1, SUFU, PSMC1, PSMB1, PRKACG, PSMD1, PSMD13, PSMC6, PSMA7, PSMC5, PSMD7, PRKACA, PSMA1, PSMC4, PSMA4, RBX1, PSMA6
778	REACTOME_SARS_COV_INFECTIONS	0.00156494522691706	0.0048087660193206	0.550021591701683	227408965045003	0	156	STT3A, ZBP1, ST6GALNAC4, FUT8, RPN2, DDOST, MGAT2, RPN1, RPS27A, ST6GALNAC2, MAGT1, ST3GAL2, PRMT1, GANAB, DAD1, CANX, COMT, FKBP1A, EDEM2, TUSC3, SIGMAR1, VCP, CYSLTR1, IL6R, ATP1B3, MAN2A1, ST6GAL1, IFNAR1, ARID4B, IFNAR2, ROCK1, AP2B1, AP2A2, TBK1, PARP10, GATAD2A, IL1R1, ITGB1, HMG20B, MGAT4B, UBE2I, FKBP4, RBBP4, MOGS, PRKCSH, ACE2, TUBB, SUMO1, CHD4, ZCRB1, REST, FXYD2, IMPDH2, PIK3C3, MTA1…
923	REACTOME_THE_ROLE_OF_GTSE1_IN_G2_M_PROGRESSION_AFTER_G2_CHECKPOINT	0.00173611111111111	0.0048087660193206	0.614289957989686	227233741781513	0	73	CDK1, CCNB2, CCNB1, GTSE1, RPS27A, PSMB5, PSME3, PSMB2, PSMA5, PSMD3, PSMD14, PLK1, PSMA2, PSMD10, PSMA3, PSMB6, TUBB3, PSMD8, PSMC2, TUBA4A, PSMB4, PSMD4, PSMD9, PSMB7, PSMD6, PSMB3, PSMD12, PSMF1, TUBA1C, PSMC1, PSMB1, TUBA3C, TP53, TUBB4B, PSMD1, TUBA1B, PSMD13, PSMC6, PSMA7, PSMC5, PSMD7, TUBA4B, PSMA1, HSP90AB1, PSMC4, PSMA4, FKBPL, PSMA6
223	REACTOME_DNA_STRAND_ELONGATION	0.00180505415162455	0.0048087660193206	0.719452233651593	226797939474664	0	32	GINS1, GINS2, FEN1, MCM4, RPA3, CDC45, RFC4, PCNA, POLA2, MCM6, PRIM1, GINS4, RFC3, RFC2, RFC5, MCM7, PRIM2, POLD2, MCM3, RFC1, POLD4, MCM8, RPA1, GINS3
475	REACTOME_METABOLISM_OF_POLYAMINES	0.00173310225303293	0.0048087660193206	0.640813309665432	226663048564216	0	57	SRM, PAOX, PSMB5, PSME3, AGMAT, PSMB2, PSMA5, SMOX, PSMD3, PSMD14, PSMA2, PSMD10, PSMA3, PSMB6, PSMD8, PSMC2, PSMB4, PSMD4, PSMD9, PSMB7, PSMD6, OAZ3, PSMB3, PSMD12, PSMF1, PSMC1, PSMB1, AZIN2, AZIN1, PSMD1, PSMD13, PSMC6, PSMA7, PSMC5, OAZ2, PSMD7, PSMA1, PSMC4, PSMA4, PSMA6
741	REACTOME_RHOG_GTPASE_CYCLE	0.00173611111111111	0.0048087660193206	0.612463228392198	226558011051649	0	73	CAV1, YKT6, LMAN1, MCAM, SHMT2, DIAPH3, ARHGAP1, ARHGEF5, KALRN, MCF2L, ARHGAP32, EMD, ARFGAP3, DEPDC1B, CDC42, ITGB1, PGRMC2, TRIO, STBD1, VANGL1, PLD1, MAP3K11, CDC42EP1, ARHGDIA, LAMTOR1, LEMD3, DOCK4, VAPB, STX5, HSPE1, KTN1, LETM1, ANKLE2, ARHGAP5, PLEKHG3
72	REACTOME_BASE_EXCISION_REPAIR	0.00170940170940171	0.0048087660193206	0.671905064351758	226420060274066	0	44	FEN1, POLE2, RPA3, PARP2, NTHL1, RFC4, PCNA, NEIL1, PARP1, UNG, MPG, MBD4, RFC3, SMUG1, RFC2, RFC5, NEIL3, LIG3, PNKP, POLB, ACD, MUTYH, POLE, OGG1, POLD2, RFC1, POT1, POLD4, RPA1
722	REACTOME_RETROGRADE_TRANSPORT_AT_THE_TRANS_GOLGI_NETWORK	0.00169204737732657	0.0048087660193206	0.655268047461268	226315870325427	0	48	USP6NL, ARL1, RAB6B, VAMP4, NAPG, COG5, ARFIP2, RGP1, NAA30, NAA35, RABEPK, COG6, RIC1, SCOC, RAB6A, NAA38, TGOLN2, VTI1A, GCC1, RAB9B, COG7
197	REACTOME_DETOXIFICATION_OF_REACTIVE_OXYGEN_SPECIES	0.0017825311942959	0.0048087660193206	0.701650703532045	226236097881878	0	35	P4HB, ERO1A, GPX7, ATOX1, TXNRD2, TXN, PRDX1, CYCS, GPX1, PRDX2, PRDX5, SOD3, PRDX3, CAT, CYBA, ATP7A, TXN2, NOX5, TXNRD1, NCF4
527	REACTOME_NEGATIVE_REGULATION_OF_NOTCH4_SIGNALING	0.00170357751277683	0.0048087660193206	0.638574668154078	225932911042512	0	53	RPS27A, PSMB5, PSME3, PSMB2, PSMA5, PSMD3, PSMD14, PSMA2, PSMD10, PSMA3, PSMB6, PSMD8, PSMC2, PSMB4, PSMD4, PSMD9, PSMB7, PSMD6, PSMB3, PSMD12, PSMF1, PSMC1, PSMB1, FBXW7, PSMD1, PSMD13, PSMC6, PSMA7, PSMC5, PSMD7, NOTCH4, PSMA1, PSMC4, PSMA4, RBX1, PSMA6
235	REACTOME_DUAL_INCISION_IN_TC_NER	0.00174520069808028	0.0048087660193206	0.626364583973335	225902523836603	0	65	GTF2H4, RPS27A, POLE2, RPA3, RFC4, ISY1, USP7, PCNA, POLR2L, PPIE, ERCC2, ERCC8, GTF2H1, GTF2H2, POLR2B, POLR2D, RFC3, PRPF19, RFC2, GTF2H5, RFC5, TCEA1, POLR2C, POLR2F, POLR2J, POLR2K, CUL4B, POLE, POLR2E, POLD2, RFC1, HMGN1, EP300, POLD4, RPA1, RBX1, ERCC4, DDB1, POLR2A, POLR2I, CDK7, POLR2H, MNAT1
198	REACTOME_DEUBIQUITINATION	0.00148367952522255	0.0048087660193206	0.513008506024295	225820497781756	0	232	CDC20, UCHL1, CDK1, CCNA2, ESR1, USP48, RPS27A, USP44, PSMB5, AXIN2, PSME3, IDE, OTUD7B, ACTR8, USP7, USP49, VCP, OGT, ASXL1, PSMB2, MYC, PSMA5, UCHL5, CDC25A, MDM2, RAD23B, USP47, PSMD3, PSMD14, HCFC1, USP21, PSMA2, OTUD5, PSMD10, MAVS, TNKS2, ACTL6A, SKP2, OTUB1, PSMA3, FKBP8, BRCC3, PTRH2, RCE1, TAB1, PTEN, VCPIP1, PSMB6, CCP110, INO80B, PSMD8, TOMM70, FOXK1, RHOT1, CCNA1, BABAM1, PSMC2, USP10…
126	REACTOME_CHROMATIN_MODIFYING_ENZYMES	0.00152905198776758	0.0048087660193206	0.525453477228685	225712802158214	0	202	PADI4, ELP5, SMARCB1, WDR5, PRMT1, SMARCA2, SMARCE1, KDM4A, YEATS4, SUV39H2, HDAC8, PRMT5, BRD8, CDK4, OGT, ING5, NCOA1, KDM4C, PADI2, KMT2A, ARID4B, ELP6, JADE3, HCFC1, ING3, KAT6A, EZH2, JMJD6, SETD3, KDM5B, ACTL6A, NCOR2, TAF6L, TAF9, GATAD2A, VPS72, ELP4, BRPF3, HMG20B, DNMT3A, DPY30, NSD1, SMARCD1, JADE1, RUVBL2, SMYD3, RBBP4, SMYD2, BRD1, MORF4L2, HAT1, ENY2, CHD4, KMT2D, REST, SMARCA4, KMT…
938	REACTOME_TP53_REGULATES_METABOLIC_GENES	0.00168634064080944	0.0048087660193206	0.593801963072223	225686860383832	0	84	PRKAB2, SLC38A9, GLS, COX5B, TACO1, TXN, TP63, PRDX1, COX16, COX20, CYCS, YWHAG, GLS2, COX6A1, PRDX2, COX5A, RHEB, PRKAG1, TSC2, COX18, YWHAE, PTEN, COX6B1, PRDX5, AKT3, SURF1, SFN, YWHAH, COX14, RRAGD, TXNRD1, PRKAB1, COX7A2L, LAMTOR1, COX6C, AGO3, TP53, SESN3, COX7C, LAMTOR2, AKT2, MLST8, COX7B, NDUFA4, COX8A, COX19, COX11
672	REACTOME_RECRUITMENT_OF_MITOTIC_CENTROSOME_PROTEINS_AND_COMPLEXES	0.00169204737732657	0.0048087660193206	0.600087613860772	225680468853877	0	79	CDK1, TUBG1, CSNK1E, CEP250, NEK2, NINL, HAUS2, SDCCAG8, DYNLL1, YWHAG, PLK1, CEP76, HAUS1, PLK4, NME7, CENPJ, YWHAE, CCP110, DYNC1I2, CETN2, CEP152, CDK5RAP2, TUBA4A, HAUS6, CEP41, CEP164, CEP72, MZT2A, TUBG2, TUBB, NDE1, CEP70, HAUS8, DCTN3, TUBB4B, ACTR1A, MZT2B, PCM1, CEP63, PCNT, TUBGCP6, PRKACA, SSNA1, TUBGCP2, DCTN1
910	REACTOME_TCF_DEPENDENT_SIGNALING_IN_RESPONSE_TO_WNT	0.00151745068285281	0.0048087660193206	0.535514024277431	225335353309809	0	170	CAV1, CSNK1E, PIP5K1B, TLE3, RPS27A, TLE1, PSMB5, AXIN2, FZD6, LEO1, PSME3, SFRP1, PSMB2, MYC, PSMA5, DVL3, SOX4, RSPO4, TCF4, PSMD3, PSMD14, PYGO2, PSMA2, RUNX3, ZNRF3, PSMD10, TNKS2, PSMA3, PSMB6, CSNK2A1, CSNK2B, PSMD8, FZD8, PSMC2, SOX6, LRP5, PSMB4, PSMD4, PSMD9, PSMB7, KMT2D, PSMD6, LEF1, BCL9, AMER1, PSMB3, CHD8, WNT4, PPP2CA, PSMD12, PSMF1, SMARCA4, PPP2R1B, SOX13, DACT1, PSMC1, PSMB1, PS…
52	REACTOME_APC_CDC20_MEDIATED_DEGRADATION_OF_NEK2A	0.00182481751824818	0.0048087660193206	0.758093225867137	225249580392329	0	26	CDC20, BUB1B, MAD2L1, UBE2C, UBE2S, RPS27A, NEK2, CDC23, ANAPC11, ANAPC15, ANAPC16, ANAPC1, CDC26, ANAPC10, ANAPC2
891	REACTOME_SYNTHESIS_OF_ACTIVE_UBIQUITIN_ROLES_OF_E1_AND_E2_ENZYMES	0.00179533213644524	0.0048087660193206	0.726488571040329	225164555013586	0	30	UBE2T, UBE2C, UBE2G1, UBE2S, RPS27A, USP7, UBE2H, UBE2G2, UBE2L3, CDC34, UBA1, OTULIN, UBE2W
49	REACTOME_APC_C_CDC20_MEDIATED_DEGRADATION_OF_CYCLIN_B	0.00182481751824818	0.0048087660193206	0.764104107095584	225155597938449	0	24	CDC20, CDK1, CCNB1, UBE2C, UBE2S, RPS27A, CDC23, ANAPC11, ANAPC15, ANAPC16, ANAPC1, CDC26, ANAPC10, ANAPC2, ANAPC7
769	REACTOME_RRNA_PROCESSING	0.00153374233128834	0.0048087660193206	0.524788008351833	224943407986322	0	196	CSNK1E, RPP40, RPS27A, RRP36, RPL31, UTP14C, RPS27L, NOP10, UTP11, RRP1, RPL22L1, RIOK2, RPL26L1, EXOSC4, HEATR1, GNL3, UTP3, RPS26, RPL23, EXOSC3, HSD17B10, RRP7A, EXOSC1, RPL7, EBNA1BP2, SNU13, RPP25, RIOK1, GAR1, UTP6, RPS21, BOP1, SENP3, TRMT112, EMG1, ERI1, RPP30, BMS1, RPS19, MTERF4, RPS5, EXOSC2, LAS1L, DDX49, NHP2, C1D, DIS3, IMP4, WDR46, TEX10, EXOSC8, KRR1, PES1, RBM28, PNO1, DCAF13, RP…
955	REACTOME_TRANSCRIPTION_OF_THE_HIV_GENOME	0.00173913043478261	0.0048087660193206	0.62228063618123	224929493719277	0	66	TAF4B, GTF2H4, ELL, NCBP2, POLR2L, ERCC2, GTF2H1, GTF2A1, GTF2H2, NELFB, POLR2B, POLR2D, TAF5, GTF2A2, TAF9, NELFA, CTDP1, GTF2H5, RNGTT, TCEA1, TAF15, POLR2C, POLR2F, POLR2J, POLR2K, TAF9B, TAF7L, GTF2B, POLR2E, SUPT4H1, TAF11, TAF13, TAF12, TAF3, SSRP1, POLR2A, POLR2I, CDK7, POLR2H, MNAT1, GTF2F2
867	REACTOME_SNRNP_ASSEMBLY	0.00168067226890756	0.0048087660193206	0.642592863896446	224841966564085	0	50	NUP50, SEC13, GEMIN2, PRMT5, NUP35, NCBP2, GEMIN7, GEMIN8, NUP62, NUP37, NDC1, NUP43, SNRPG, NUP58, GEMIN6, SNRPD1, PHAX, CLNS1A, NUP98, NUP210, SNRPE, NUP188, RANBP2, POM121, TGS1, SNRPD3, NUP160, NUP54, NUP214, GEMIN5, SEH1L, RAE1, SNRPF, NUP205, SNRPD2
362	REACTOME_HEDGEHOG_OFF_STATE	0.00158982511923688	0.0048087660193206	0.567608088037032	224674522107699	0	110	GNAS, RPS27A, PSMB5, PSME3, ITCH, PSMB2, ADCY8, PSMA5, SMO, TULP3, PSMD3, PSMD14, PSMA2, PSMD10, PSMA3, ADCY9, ADCY1, PSMB6, NUMB, TUBB3, GLI3, PSMD8, PRKACB, WDR19, PSMC2, TUBA4A, IFT88, PSMB4, PSMD4, ADCY3, PSMD9, PSMB7, FUZ, PSMD6, ADCY5, GLI1, IFT52, IFT140, PSMB3, PSMD12, PSMF1, TUBA1C, SUFU, PSMC1, IFT122, PSMB1, TUBA3C, PRKACG, TUBB4B, PSMD1, IFT57, TUBA1B, PSMD13, PSMC6, PSMA7, PSMC5, IFT…
168	REACTOME_CYTOPROTECTION_BY_HMOX1	0.00159489633173844	0.0048087660193206	0.561774806377664	223780280917573	0	117	HM13, RPS27A, COX5B, PSMB5, PSME3, TACO1, PSMB2, NCOA1, PSMA5, MED1, CHD9, COX16, COX20, CYCS, PSMD3, PSMD14, PSMA2, PSMD10, COX6A1, COX5A, NCOR2, SKP2, PSMA3, COX18, PSMB6, CSNK2A1, COX6B1, HMOX2, CSNK2B, PSMD8, PPARA, SURF1, PSMC2, PSMB4, PSMD4, PSMD9, PSMB7, BACH1, PSMD6, COX14, PSMB3, PSMD12, COX7A2L, PSMF1, TGS1, COX6C, PSMC1, PSMB1, TBL1XR1, PSMD1, BLVRA, PSMD13, PSMC6, ALB, COX7C, CREBBP, …
219	REACTOME_DNA_DOUBLE_STRAND_BREAK_RESPONSE	0.00177619893428064	0.0048087660193206	0.678430612657327	223362956365819	0	40	RPS27A, KDM4A, TP53BP1, EYA3, CHEK2, BAZ1B, PIAS4, BRCC3, HERC2, UBE2N, UBE2I, BABAM1, MAPK8, ATM, SUMO1, EYA2, NBN, EYA4, TP53, BRCA1, BARD1, EYA1, KDM4B, PPP5C, KPNA2, UBE2V2, RAD50, APBB1, SMARCA5
589	REACTOME_PCP_CE_PATHWAY	0.00164473684210526	0.0048087660193206	0.580411758904678	223253866624891	0	90	PRICKLE1, RPS27A, WNT5B, PSMB5, FZD6, PSME3, PSMB2, PSMA5, DVL3, FZD7, PSMD3, PSMD14, SMURF1, PSMA2, PSMD10, AP2B1, AP2A2, PSMA3, PSMB6, PSMD8, FZD8, PSMC2, CLTC, SCRIB, PSMB4, PSMD4, PSMD9, PSMB7, PSMD6, PSMB3, WNT4, PSMD12, PSMF1, PSMC1, PSMB1, PSMD1, PSMD13, PSMC6, RAC3, CLTA, AP2A1, PSMA7, PSMC5, FZD1, WNT5A, PSMD7, AP2M1, PSMA1, PSMC4, PSMA4
290	REACTOME_FORMATION_OF_TC_NER_PRE_INCISION_COMPLEX	0.00170357751277683	0.0048087660193206	0.630217103383986	222975936655802	0	53	GTF2H4, RPS27A, ISY1, USP7, COPS8, POLR2L, PPIE, ERCC2, ERCC8, GTF2H1, GTF2H2, POLR2B, POLR2D, PRPF19, COPS3, GTF2H5, TCEA1, COPS7A, COPS4, POLR2C, POLR2F, POLR2J, POLR2K, CUL4B, POLR2E, HMGN1, EP300, GPS1, RBX1, COPS6, COPS5, DDB1, POLR2A, POLR2I, CDK7, POLR2H, MNAT1
673	REACTOME_RECRUITMENT_OF_NUMA_TO_MITOTIC_CENTROSOMES	0.00164473684210526	0.0048087660193206	0.579665800882243	222966935820521	0	90	CDK1, TUBG1, NUMA1, CSNK1E, CEP250, NEK2, NINL, HAUS2, SDCCAG8, DYNLL1, YWHAG, PLK1, CEP76, HAUS1, PLK4, NME7, CENPJ, YWHAE, CCP110, TUBB3, DYNC1I2, CETN2, CEP152, CDK5RAP2, TUBA4A, HAUS6, CEP41, CEP164, CEP72, MZT2A, TUBG2, TUBB, NDE1, CEP70, TUBA1C, HAUS8, DCTN3, TUBA3C, TUBB4B, TUBA1B, ACTR1A, MZT2B, PCM1, CEP63, PCNT, TUBGCP6, TUBA4B, PRKACA, SSNA1, TUBGCP2, DCTN1
186	REACTOME_DEFECTIVE_INTRINSIC_PATHWAY_FOR_APOPTOSIS	0.00184162062615101	0.0048087660193206	0.756530179715304	222881936245826	0	25	BCL2L11, CDKN2A, LMNB1, JUN, CDC25A, C1QBP, PRDX1, PRDX2, CDK5, GOLGA2, YWHAE, FASLG, CDC25C, APP, FOXO3, TP53, LMNA
190	REACTOME_DEGRADATION_OF_AXIN	0.00170357751277683	0.0048087660193206	0.629884445288996	222858239516327	0	53	RPS27A, PSMB5, AXIN2, PSME3, PSMB2, PSMA5, PSMD3, PSMD14, PSMA2, PSMD10, TNKS2, PSMA3, PSMB6, PSMD8, PSMC2, PSMB4, PSMD4, PSMD9, PSMB7, PSMD6, PSMB3, PSMD12, PSMF1, PSMC1, PSMB1, PSMD1, PSMD13, PSMC6, PSMA7, PSMC5, PSMD7, PSMA1, PSMC4, PSMA4, PSMA6
762	REACTOME_RND2_GTPASE_CYCLE	0.00175438596491228	0.0048087660193206	0.670024715224712	222852068710709	0	42	CAV1, CKAP4, KIF14, FRS3, ARHGAP1, ANKRD26, DLG5, WDR6, DEPDC1B, GOLGA3, PTPN13, TNFAIP1, SCRIB, VANGL1, DST, LEMD3, TXNL1, ALDH3A2, PKP4, UHRF1BP1L, FRS2, RND2, KTN1, ARHGAP5, NUDC
489	REACTOME_MITOCHONDRIAL_FATTY_ACID_BETA_OXIDATION	0.00179856115107914	0.0048087660193206	0.714233413321611	222815487129751	0	31	MCEE, ACAA2, ACADM, ACOT13, ECI1, NDUFAB1, HADH, ACAD10, ACADVL, MCAT, ECHS1, DBI, ACADS, ACOT11, DECR1, MECR, PCCB
139	REACTOME_COLLAGEN_BIOSYNTHESIS_AND_MODIFYING_ENZYMES	0.00173913043478261	0.0048087660193206	0.615630779756838	222525837311096	0	66	PPIB, P4HB, COL4A4, COL10A1, COL5A1, COL9A3, COL4A3, COL5A3, COL18A1, COL6A3, COL5A2, BMP1, COL1A1, COL13A1, PLOD3, P3H1, COL12A1, SERPINH1, COL7A1, P3H2, COL22A1, TLL1, TLL2, COL24A1, COL4A1, COL25A1, COL4A5, COL6A6, COL11A2, COL26A1, COL16A1
213	REACTOME_DISEASES_OF_SIGNAL_TRANSDUCTION_BY_GROWTH_FACTOR_RECEPTORS_AND_SECOND_MESSENGERS	0.00135869565217391	0.0048087660193206	0.476218190610632	221838301964498	0	423	SEL1L, ERLEC1, RRBP1, GAB1, ITGA2B, KANK1, ITGB3, SYVN1, BCL2L11, ESR1, MET, EIF2AK3, SOS1, NPM1, RPS27A, PEBP1, KIT, CNKSR1, CCNC, PSMB5, FZD6, FRS3, HDAC9, PSME3, DERL2, PTPN11, FKBP1A, CAMK2G, HDAC8, PPFIBP1, SPTBN1, RPS6KB2, SND1, VCP, PSMB2, PDGFA, NCBP2, MYC, HEY1, CD19, PSMA5, ERBB2, HGF, CASP9, POLR2L, MDM2, PSEN2, NOTCH1, DUSP16, BAG4, MIB1, PIM1, PSMD3, PSMD14, MAPKAP1, PSMA2, TPM4, JAG…
960	REACTOME_TRANSCRIPTIONAL_REGULATION_BY_RUNX1	0.00153846153846154	0.0048087660193206	0.526475177978231	221456015771591	0	175	ITGA2B, CDK6, TCF3, ESR1, RPS27A, TNFRSF18, SMARCB1, PSMB5, CCND2, WDR5, PRMT1, MYL9, HIPK2, SMARCA2, SMARCE1, PSME3, ITCH, PTPN11, GP1BA, PF4, IL2RA, PSMB2, PSMA5, CR1, GATA2, KMT2A, PSMD3, PSMD14, PSMA2, PSMD10, ACTL6A, PSMA3, PSMB6, BLK, CSNK2A1, CSNK2B, PSMD8, CLDN5, LIFR, CBX2, DPY30, PSMC2, SMARCD1, PML, GPAM, RUNX2, PSMB4, PSMD4, PSMD9, PSMB7, KMT2D, IL3, PSMD6, TCF12, PSMB3, PSMD12, PSMF1…
557	REACTOME_NUCLEAR_ENVELOPE_BREAKDOWN	0.00169204737732657	0.0048087660193206	0.629030530838945	221050922907079	0	51	CDK1, CCNB2, CCNB1, NUP50, SEC13, LMNB1, NUP35, EMD, NUP62, PLK1, NUP37, VRK1, NDC1, NUP43, NUP58, NUP98, NUP210, NUP188, RANBP2, POM121, BANF1, LEMD3, NUP160, NUP54, NUP214, LMNA
993	REACTOME_TRNA_PROCESSING_IN_THE_NUCLEUS	0.00170648464163823	0.0048087660193206	0.621696775301934	220850673715007	0	55	RPP40, NUP50, SEC13, ZBTB8OS, NUP35, TSEN15, POP7, NUP62, NUP37, RAN, POP4, NDC1, RPP25, NUP43, TRNT1, NUP58, FAM98B, POP5, RPP30, DDX1, NUP98, RPPH1, NUP210, NUP188, RANBP2, POM121, RTCB, CLP1, NUP160, NUP54, CSTF2, NUP214, C2orf49, XPOT, TSEN2, SEH1L, RAE1, NUP205
370	REACTOME_HIV_TRANSCRIPTION_INITIATION	0.00169204737732657	0.0048087660193206	0.641380184749234	220806426441749	0	47	TAF4B, GTF2H4, POLR2L, ERCC2, GTF2H1, GTF2A1, GTF2H2, POLR2B, POLR2D, TAF5, GTF2A2, TAF9, GTF2H5, TAF15, POLR2C, POLR2F, POLR2J, POLR2K, TAF9B, TAF7L, GTF2B, POLR2E, TAF11, TAF13, TAF12, TAF3, POLR2A, POLR2I, CDK7, POLR2H, MNAT1, GTF2F2
65	REACTOME_ASYMMETRIC_LOCALIZATION_OF_PCP_PROTEINS	0.00175438596491228	0.0048087660193206	0.617712357044385	220685027168253	0	62	PRICKLE1, RPS27A, PSMB5, PSME3, PSMB2, PSMA5, FZD7, PSMD3, PSMD14, SMURF1, PSMA2, PSMD10, PSMA3, PSMB6, PSMD8, FZD8, PSMC2, SCRIB, PSMB4, PSMD4, PSMD9, PSMB7, PSMD6, PSMB3, PSMD12, PSMF1, PSMC1, PSMB1, PSMD1, PSMD13, PSMC6, PSMA7, PSMC5, FZD1, WNT5A, PSMD7, PSMA1, PSMC4, PSMA4, PSMA6
995	REACTOME_UB_SPECIFIC_PROCESSING_PROTEASES	0.00156985871271586	0.0048087660193206	0.533317023194292	220508202446704	0	158	CDC20, CCNA2, USP48, RPS27A, USP44, PSMB5, AXIN2, PSME3, IDE, USP7, USP49, PSMB2, MYC, PSMA5, CDC25A, MDM2, USP47, PSMD3, PSMD14, USP21, PSMA2, PSMD10, TNKS2, SKP2, OTUB1, PSMA3, FKBP8, PTRH2, RCE1, TAB1, PTEN, PSMB6, CCP110, PSMD8, TOMM70, RHOT1, CCNA1, PSMC2, USP10, AR, VDAC1, PSMB4, PSMD4, MAT2B, PSMD9, STAM2, PSMB7, PSMD6, DDX58, USP16, POLB, PSMB3, PSMD12, PSMF1, TADA2B, PSMC1, TAF9B, PSMB1,…
684	REACTOME_REGULATION_OF_HMOX1_EXPRESSION_AND_ACTIVITY	0.00176678445229682	0.0048087660193206	0.615931625043138	220355597902165	0	63	HM13, RPS27A, PSMB5, PSME3, PSMB2, PSMA5, PSMD3, PSMD14, PSMA2, PSMD10, SKP2, PSMA3, PSMB6, CSNK2A1, CSNK2B, PSMD8, PSMC2, PSMB4, PSMD4, PSMD9, PSMB7, BACH1, PSMD6, PSMB3, PSMD12, PSMF1, PSMC1, PSMB1, PSMD1, PSMD13, PSMC6, PSMA7, PSMC5, KEAP1, PSMD7, PSMA1, PSMC4, PSMA4, RBX1, PSMA6
730	REACTOME_RHO_GTPASES_ACTIVATE_PKNS	0.0017825311942959	0.0048087660193206	0.687450022213719	220219871502961	0	34	PPP1R14A, MYL9, MYH10, KDM4C, YWHAG, KLK2, RHOB, YWHAE, MYH11, SFN, CDC25C, AR, PKN1, MYH14, YWHAH, PKN3
110	REACTOME_CELL_DEATH_SIGNALLING_VIA_NRAGE_NRIF_AND_NADE	0.00174825174825175	0.0048087660193206	0.594229229953451	220186813262507	0	74	BCL2L11, NET1, SOS1, RPS27A, CASP3, MAGED1, ITGB3BP, FGD2, ARHGEF5, KALRN, ARHGEF7, MCF2L, PSEN2, RASGRF2, CASP2, FGD3, ARHGEF19, SQSTM1, BAD, ECT2, YWHAE, ARHGEF37, TRIO, APH1A, MAPK8, ABR, PSENEN, ARHGEF2, SOS2, PSEN1
558	REACTOME_NUCLEAR_ENVELOPE_NE_REASSEMBLY	0.00174216027874564	0.0048087660193206	0.59853209010543	219949419188555	0	72	CDK1, CCNB2, CCNB1, RANGAP1, SEC13, RCC1, TNPO1, LMNB1, NUP35, EMD, NUP62, NUP37, RAN, VRK1, NDC1, NUP43, TUBB3, NUP58, CC2D1B, UBE2I, TUBA4A, SUMO1, NUP98, NUP188, PPP2CA, POM121, TUBA1C, BANF1, IST1, LEMD3, TUBA3C, TUBB4B, NUP160, NUP54, TUBA1B, LMNA, CHMP4A
720	REACTOME_RESPONSE_TO_ELEVATED_PLATELET_CYTOSOLIC_CA2	0.00158478605388273	0.0048087660193206	0.547002999161953	219683593508904	0	125	IGF1, MANF, CALU, ITGA2B, ITGB3, CLU, HSPA5, PROS1, SELP, SPARC, CD9, GAS6, TAGLN2, FAM3C, ORM1, PF4, WDR1, PDGFA, GTPBP2, CLEC3B, HGF, TGFB2, PPBP, TF, MMRN1, LEFTY2, HABP4, STXBP3, A2M, CHID1, APOOL, F13A1, ABCC4, F5, CYB5R1, BRPF3, SERPINE1, TLN1, EGF, TUBA4A, ACTN2, TGFB1, SCCPDH, TIMP3, ACTN1
479	REACTOME_METABOLISM_OF_VITAMINS_AND_COFACTORS	0.00152671755725191	0.0048087660193206	0.515451448323893	219516936823115	0	185	CD38, SDC1, DHFR, SHMT1, PDXK, NT5E, VNN1, MMACHC, COQ3, RETSAT, CD320, GPHN, SHMT2, MCCC2, NADK, BTD, NMNAT1, NMRK1, APOM, ALDH1L2, COQ7, AKR1C3, SLC5A8, SLC52A2, COQ5, MTHFD2, PDZD11, MMADHC, PDSS1, FLAD1, LRP1, PANK2, UBIAD1, SLC22A13, MTHFD1L, GCHFR, SLC23A1, COQ9, PARP10, MTRR, NADK2, PPCDC, NMNAT3, AASDHPPT, DHFR2, MTHFD2L, APOC3, PNPO, SLC23A2, ABCD4, TCN1, LRP8, ENPP3, AKR1C1, APOA2, LRP1…
207	REACTOME_DISEASES_OF_DNA_REPAIR	0.00177619893428064	0.0048087660193206	0.688405996094605	218772512574496	0	33	BRIP1, RAD51C, BLM, RMI1, RAD51, NTHL1, RAD51AP1, NEIL1, TOP3A, RBBP8, RAD51B, ATM, NEIL3, MSH6, WRN, MUTYH, NBN, OGG1, BRCA1, PMS2, MLH1, BARD1, MSH2, MSH3, BRCA2, EXO1
859	REACTOME_SIGNALING_BY_WNT	0.00143061516452074	0.0048087660193206	0.490421161673577	218751806900542	0	266	CAV1, GNG7, CSNK1E, PRICKLE1, TMED5, PIP5K1B, TLE3, RPS27A, WNT5B, TLE1, PSMB5, AXIN2, FZD6, LEO1, PSME3, SFRP1, GNG11, PSMB2, MYC, PSMA5, DVL3, SOX4, RSPO4, GNG8, TCF4, FZD7, PSMD3, PSMD14, PYGO2, SMURF1, PSMA2, RUNX3, ZNRF3, PSMD10, AP2B1, GNB5, AP2A2, TNKS2, PSMA3, PSMB6, CSNK2A1, CSNK2B, PSMD8, WLS, PLCB1, FZD8, WNT6, PSMC2, CLTC, SCRIB, SOX6, NLK, LRP5, PSMB4, PSMD4, PSMD9, PSMB7, KMT2D, WNT…
733	REACTOME_RHOA_GTPASE_CYCLE	0.00157232704402516	0.0048087660193206	0.532349821340621	218530270298332	0	145	CAV1, YKT6, LMAN1, ARHGAP42, ARHGAP11A, NET1, RACGAP1, FAM13A, MCAM, ANLN, DIAPH3, ARHGAP1, ARHGEF5, ARHGAP23, KALRN, ARHGEF7, SOWAHC, MCF2L, C1QBP, ARHGAP32, RASGRF2, DEPDC1B, ROCK1, SCFD1, ARHGEF19, ECT2, FLOT1, HMOX2, PGRMC2, TRIO, STBD1, ARAP3, PKN1, VANGL1, PLD1, TMEM87A, ABR, PKN3, ARHGDIA, ARHGEF2, ARHGAP44, ARHGAP18, PLEKHG6, BCR, FARP1, SRGAP1, STARD8, ARHGAP28, VAPB, STX5, ARHGAP6, FMNL…
454	REACTOME_MAPK_FAMILY_SIGNALING_CASCADES	0.00144717800289436	0.0048087660193206	0.482047233432259	218045250577051	0	317	NEFL, CDK1, NCOA3, ITGA2B, ITGB3, MET, NCAM1, SOS1, RPS27A, PEBP1, KIT, CNKSR1, PSMB5, CDC14B, ZDHHC9, FRS3, PSME3, PTPN11, RASGRP3, CAMK2G, RGL3, IL5RA, SPTBN1, KALRN, JUN, IL2RA, PSMB2, PDGFA, MYC, PSMA5, ERBB2, HGF, IL6R, RAPGEF2, CSF2RB, SPTBN4, ANGPT1, DUSP16, PAQR3, PSMD3, RASGRF2, PSMD14, PSMA2, CDC42, PSMD10, NRAS, KL, PSMA3, FGFR2, RCE1, HSPB1, PSMB6, PSMD8, NRG1, PRKACB, FGFR1, HRAS, DU…
847	REACTOME_SIGNALING_BY_NUCLEAR_RECEPTORS	0.00148367952522255	0.0048087660193206	0.4946510458535	217739753027825	0	232	CAV1, NCOA3, GNG7, KANK1, PDK1, ESR1, ALDH8A1, TLE3, CPT1A, EEPD1, RDH13, PRMT1, GREB1, KDM4A, GNG11, CXXC5, JUN, MYC, NCOA1, MED1, AKR1C3, POLR2L, GNG8, DLAT, GTF2A1, TFF3, NRAS, ADH4, GNB5, POLR2B, POLR2D, NCOR2, PDHA1, HSPB1, GTF2A2, ELK1, PDK4, USF1, AKT3, CAV2, FABP6, HRAS, STRN, EGF, EBAG9, FKBP4, BCL2, PDHB, RDH5, ERBB4, GPAM, SCD, IGF1R, POLR2C, YY1, FABP5, POLR2F, POLR2J, ZDHHC21, POLR2K…
119	REACTOME_CELLULAR_SENESCENCE	0.00159489633173844	0.0048087660193206	0.539979823585152	217606488598212	0	128	CCNA2, UBE2C, CDK6, ETS1, UBE2S, CDKN2C, CDKN2A, RPS27A, LMNB1, TFDP1, JUN, CDK4, HIRA, TXN, MDM2, E2F2, CDC23, MAPK11, EZH2, MAP2K7, CCNE2, ANAPC11, ASF1A, HMGA1, FZR1, ANAPC15, CBX2, CCNA1, ANAPC16, ANAPC1, CDKN2D, CDK2, IGFBP7, CDC26, MAPK8, ATM, RBBP4, ANAPC10, MAP2K4, ANAPC2, ACD, MAPK9, EED, ANAPC7, NBN, AGO3, TP53, RPS6KA2, CCNE1, E2F1, CBX4, POT1, UBE2E1, CDC27, MAP4K4, RB1, KDM6B, MAPK14…
539	REACTOME_NICOTINATE_METABOLISM	0.00179856115107914	0.0048087660193206	0.696135759509129	217169661164566	0	31	CD38, NT5E, NADK, NMNAT1, NMRK1, SLC5A8, SLC22A13, PARP10, NADK2, NMNAT3
371	REACTOME_HOMOLOGOUS_DNA_PAIRING_AND_STRAND_EXCHANGE	0.0017636684303351	0.0048087660193206	0.654882448668859	216891129397473	0	41	CHEK1, BRIP1, RAD51C, BLM, RMI1, RPA3, RAD51, RFC4, RAD51AP1, RAD1, ATRIP, TOP3A, RBBP8, RFC3, RAD51B, RFC2, RFC5, ATM, WRN, RAD17, NBN, BRCA1, BARD1, ATR, HUS1, BRCA2, RPA1, EXO1
234	REACTOME_DUAL_INCISION_IN_GG_NER	0.0017636684303351	0.0048087660193206	0.654204564991219	216666620469585	0	41	GTF2H4, RPS27A, POLE2, RPA3, PARP2, RFC4, PCNA, PARP1, ERCC2, GTF2H1, GTF2H2, RFC3, RFC2, GTF2H5, RFC5, CUL4B, POLE, POLD2, RFC1, POLD4, RPA1, CHD1L, RBX1, ERCC4
983	REACTOME_TRANSPORT_OF_MATURE_TRANSCRIPT_TO_CYTOPLASM	0.00169779286926995	0.0048087660193206	0.574308142848959	216482113692033	0	80	SRSF6, NUP50, WDR33, SEC13, POLDIP3, MAGOHB, U2AF2, SYMPK, NUP35, NCBP2, NUP62, THOC2, NUP37, NDC1, EIF4A3, NUP43, CPSF2, NUP58, CPSF3, MAGOH, EIF4E, GLE1, THOC7, NUP98, NUP210, NUP188, RANBP2, POM121, NUP160, NUP54, SRSF11, NUP214, THOC5, ZC3H11A, CHTOP, CASC3, SEH1L, SRSF9, RAE1, SRSF3, NUP205, DDX39A, ALYREF
708	REACTOME_REGULATION_OF_TP53_EXPRESSION_AND_DEGRADATION	0.00176678445229682	0.0048087660193206	0.663612318985881	216345285730903	0	37	CDK1, CCNA2, CDKN2A, RPS27A, USP7, PRDM1, MDM2, CHEK2, MAPKAP1, DAXX, AKT3, CCNA1, CDK2, ATM, PPP2CA, PPP2R1B, TP53, RFFL, AKT2, MLST8, PDPK1, RNF34
621	REACTOME_PLATELET_ACTIVATION_SIGNALING_AND_AGGREGATION	0.00143061516452074	0.0048087660193206	0.485418103011312	216096802489162	0	252	IGF1, MANF, CALU, MPL, ITGA2B, GNG7, ITGB3, CLU, SOS1, HSPA5, PROS1, SELP, CLEC1B, SPARC, CD9, GAS6, TAGLN2, FAM3C, PLCG2, PTPN11, GP1BA, GNG11, MGLL, ORM1, PF4, WDR1, GP6, PDGFA, GTPBP2, CLEC3B, HGF, DGKG, TGFB2, PPBP, GP9, GNG8, TF, COL1A1, TBXA2R, MMRN1, LEFTY2, HABP4, CDC42, GNB5, RAPGEF4, GP5, STXBP3, A2M, CHID1, APOOL, RHOB, F13A1, ABCC4, F5, CYB5R1, BRPF3, SERPINE1, PIK3R6, ADRA2C, BCAR1, …
739	REACTOME_RHOD_GTPASE_CYCLE	0.00171526586620926	0.0048087660193206	0.614460938455521	215975903331636	0	52	CAV1, LMAN1, RACGAP1, MCAM, DIAPH3, LMNB1, AKAP12, ARHGAP1, CAPZB, DBN1, ARHGAP32, EMD, DEPDC1B, PGRMC2, HINT2, STBD1, PLXNB1, VANGL1
735	REACTOME_RHOBTB_GTPASE_CYCLE	0.0017825311942959	0.0048087660193206	0.669799991438742	215966342884876	0	35	MSI2, PDE5A, RHOBTB1, DBN1, RHOBTB2, ROCK1, RBBP6, PHIP, COPS4, CCT7, CCT2, ACTN1, HNRNPC, CDC37, TWF1, TXNL1, CCT6A, TMOD3, ROCK2, HSP90AB1, GPS1
657	REACTOME_PYRUVATE_METABOLISM_AND_CITRIC_ACID_TCA_CYCLE	0.00170648464163823	0.0048087660193206	0.605918036707233	215245457173035	0	55	SLC16A1, PDK1, SLC16A3, BSG, FH, GSTZ1, IDH2, MPC2, SDHC, SLC16A8, DLAT, PDP2, PDHA1, PDK4, OGDH, MPC1, PDHB, SUCLA2, VDAC1, FAHD1, LDHA, LDHAL6B, PDK3, SUCLG2, ACO2, L2HGDH, SDHA, SDHD, SUCLG1, CS, PDK2, MDH2, LDHB, SDHB
755	REACTOME_RNA_POLYMERASE_II_TRANSCRIPTION_TERMINATION	0.00174520069808028	0.0048087660193206	0.59639746013711	215094682716685	0	65	SRSF6, WDR33, POLDIP3, MAGOHB, CSTF2T, CSTF1, U2AF2, SYMPK, NCBP2, NUDT21, THOC2, PAPOLA, EIF4A3, SNRPG, CPSF2, CPSF3, MAGOH, LSM11, THOC7, SNRPE, CLP1, SNRPD3, SRSF11, CSTF2, THOC5, ZC3H11A, CHTOP, CASC3, ZNF473, LSM10, SRSF9, SNRPF, SRSF3, DDX39A, ALYREF
962	REACTOME_TRANSCRIPTIONAL_REGULATION_BY_RUNX3	0.00165289256198347	0.0048087660193206	0.55710096939158	214479685115386	0	94	BCL2L11, CDKN2A, RPS27A, PSMB5, PSME3, PSMB2, MYC, PSMA5, MDM2, NOTCH1, PSMD3, PSMD14, SMURF1, PSMA2, RUNX3, JAG1, PSMD10, RORC, PSMA3, PSMB6, PSMD8, PSMC2, BRD2, PSMB4, WWTR1, PSMD4, TGFB1, PSMD9, PSMB7, TEAD4, PSMD6, LEF1, PSMB3, PSMD12, FOXO3, PSMF1, PSMC1, SPP1, PSMB1, CBFB, TP53, PSMD1, PSMD13, PSMC6, EP300, CREBBP, PSMA7, PSMC5, ZFHX3, PSMD7, YAP1, PSMA1, PSMC4, TEAD2, RUNX1, PSMA4
789	REACTOME_SENESCENCE_ASSOCIATED_SECRETORY_PHENOTYPE_SASP	0.00171526586620926	0.0048087660193206	0.607934068748513	213681784222223	0	52	CCNA2, UBE2C, CDK6, UBE2S, CDKN2C, CDKN2A, RPS27A, JUN, CDK4, CDC23, ANAPC11, FZR1, ANAPC15, CCNA1, ANAPC16, ANAPC1, CDKN2D, CDK2, IGFBP7, CDC26, ANAPC10, ANAPC2
964	REACTOME_TRANSCRIPTIONAL_REGULATION_BY_THE_AP_2_TFAP2_FAMILY_OF_TRANSCRIPTION_FACTORS	0.0017825311942959	0.0048087660193206	0.66242060750214	213586978026856	0	35	MYBL2, ESR1, NPM1, KIT, YEATS4, WWOX, MYC, ERBB2, CITED4, HSPD1, KDM5B, KCTD1, UBE2I, CITED2, SUMO1, YY1, TFAP2E, ATAD2, EP300, CREBBP, TFAP2D, KCTD15
[truncated: 813 more rows]

## Sheet: GSE169159_DEGs
	logFC	AveExpr	t	P.Value	adj.P.Val	B	Gene.symbol	Gene.title
[truncated: 26,438 more rows]

[truncated: 1 more sheets: GSE169159_GSEA]
